# Supplementary material for: Comprehensive genetic interaction analysis of the Bacillus subtilis envelope using double-CRISPRi
Source: Cell Syst. Author manuscript; Available in PMC 2025 Dec 19. (PMC12716459; doi:10.1016/j.cels.2025.101406)
Supplement: MMC5 [file NIHMS2115161-supplement-MMC5.xlsx]

## Sheet: preface
Table S4. List of GI correlations between genes (sgRNAs), related to Figure 3
Sheet	description	Interpretation
correlations T0 to T1	Gi correlations calculated from 'T0 to T1 GI scores' in Table S3	5 generations of exponential growth with CRISPRi induction (Induction to 5 generations)
correlations T1 to T2	GI correlations calculated from 'T1 to T2 GI scores' in Table S3	5 generations of exponential growth with CRISPRi induction (5 generations to 10 generations)
correlations T0 to T2	GI correlations calculated from 'T0 to T2 GI scores' in Table S3	10 generations of exponential growth with CRISPRi induction (Induction to 10 generations)
correlations T2 to T3	GI correlations calculated from 'T2 to T3 GI scores' in Table S3	5 generations of exponential growth with CRISPRi induction (10 generations to 15 generations)
correlations T0 to T4	GI correlations calculated from 'T0 to T4 GI scores' in Table S3	Overnight growth to saturation without induction (control)
correlations T0 to T6	GI correlations calculated from 'T0 to T6 GI scores' in Table S3	Overnight growth to saturation without CRISPRi induction (Induction to ~8 generations)
correlations T4 to T5	GI correlations calculated from 'T4 to T5 GI scores' in Table S3	Recovery from CRISPRi OFF stationary phase with CRISPRi induction (Induction to 5 generations)
correlations T6 to T7	GI correlations calculated from 'T6 to T7 GI scores' in Table S3	Recovery from CRISPRi ON stationary phase with CRISPRi induction (Induction to 5 generations)
T0 ~ T7 indicate sampling time points described in Figure S2
Rows	gene1 (sgRNA1)
columns	gene2 (sgRNA2)
	Each value represents GI correlation between gene1 (sgRNA1) and sgene2 (gRNA2)

## Sheet: correlations T0 to T1
	BSU00400_yabE	BSU00490_spoVG	BSU00570_yabM	BSU00690_ftsH	BSU00880_disA	BSU01670_amiE	BSU01680_murP	BSU01690_murR	BSU01700_murQ	BSU02350_gamP	BSU02200_ybfG	BSU02360_gamA	BSU02370_ybgA	BSU02600_cwlJ	BSU02810_cwlK	BSU04140_pbpC	BSU04970_cwlT	BSU05710_ydhD	BSU06250_ydjM	BSU07260_yfnI	BSU09370_lytF	BSU10110_pbpF	BSU10770_wprA	BSU11570_cwlQ	BSU12100_pdaC	BSU12420_yjoB	BSU12460_xlyB	BSU12780_xepA	BSU12810_xlyA	BSU12980_ykfB	BSU12990_ykfC	BSU13820_ykvT	BSU14040_ldt	BSU14470_mreBH	BSU15170_spoVD	BSU15210_spoVE	BSU15390_sepF	BSU15420_divIVA	BSU16560_rasP.1	BSU16910_rodZ	BSU16950_pbpX	BSU17410_cwlC	BSU17860_yneA	BSU18180_yngB	BSU18350_dacC	BSU18380_iseA	BSU18410_ggt	BSU19210_yocH	BSU19410_cwlS
BSU00400_yabE		-0.025	0.064		-0.025	0.002	0.026	-0.09	0.033	-0.106	-0.019	-0.024	-0.018	-0.043	0.005	-0.074	-0.009	0.017	-0.083	-0.026	-0.085	0.049	-0.002	-0.065	0.026	-0.093	0.095	0.071	-0.027	-0.021	-0.052	-0.006	0.09	0.028	0.097	-0.021	0.019	0.108		0.052	-0.096		-0.033	0.012	0.017	-0.035	0.025	-0.013	0.089
BSU00490_spoVG	-0.025		0.047		0.113	-0.024	0.068	0.001	0.034	0.103	-0.045	-0.083	-0.007	0.094	-0.114	0.021	-0.098	0.031	-0.034	0.116	-0.106	0.081	0.079	0.024	0.033	0.119	0.056	0.004	0.101	-0.122	0.076	0.012	0.01	-0.054	0.004	0.031	-0.088	-0.077		0.027	-0.091		-0.11	-0.071	0.033	0.039	0.017	0.135	-0.096
BSU00570_yabM	0.064	0.047			-0.003	0.064	0.083	0.052	0.011	-0.062	0.006	-0.108	0.027	0.017	-0.053	-0.132	0.052	0.041	-0.119	0.127	0.032	-0.031	0.021	0.006	0.07	0.013	0.094	0.065	0.096	0.025	0.099	-0.054	-0.063	0.03	0.072	0.021	0.07	0.019		0.065	-0.033		0.024	-0.028	-0.109	0.063	-0.022	0.039	0.148
BSU00690_ftsH
BSU00880_disA	-0.025	0.113	-0.003			0.147	0.081	0.032	0.02	-0.042	-0.029	0.09	-0.036	0.053	-0.022	0.045	-0.035	0.081	0.081	0.153	0.056	-0.004	0.03	0.077	0.064	-0.036	0.064	-0.041	0.027	0.019	-0.12	-0.089	0.1	0.045	-0.036	0.051	-0.014	0.045		-0.016	-0.03		0.022	0.006	-0.069	0.031	-0.101	-0.02	-0.079
BSU01670_amiE	0.002	-0.024	0.064		0.147		-0.042	-0.035	0.002	0.035	-0.021	0.024	-0.131	0.047	-0.066	0.012	0.025	-0.031	-0.016	0.03	0.029	-0.01	-0.007	0.033	-0.131	0.025	0.033	0.143	0.005	0.02	0.018	0.033	0.109	0.162	0.009	-0.038	-0.06	-0.04		-0.029	0.057		-0.004	-0.107	0.099	0.001	-0.04	-0.011	-0.068
BSU01680_murP	0.026	0.068	0.083		0.081	-0.042		0.009	-0.055	-0.026	-0.012	-0.164	0.066	-0.023	-0.006	-0.039	0.093	-0.026	0.061	-0.042	0.01	0.043	0.031	-0.023	0.051	0.03	0.028	0.162	0.042	-0.045	-0.065	-0.04	0.064	-0.057	-0.012	-0.067	0.059	-0.096		-0.134	-0.056		0.031	-0.038	-0.154	-0.039	-0.015	0.018	-0.022
BSU01690_murR	-0.09	0.001	0.052		0.032	-0.035	0.009		0.044	-0.007	-0.163	0.053	0.165	-0.084	0.104	0.037	0.053	0.177	0.101	0.045	0.007	-0.011	-0.129	0.108	-0.033	-0.008	-0.039	-0.036	0.131	-0.066	0.139	-0.112	-0.036	-0.134	0.066	0.162	0.009	-0.079		0.032	0.042		0.067	-0.071	0.059	-0.001	-0.049	-0.014	0.062
BSU01700_murQ	0.033	0.034	0.011		0.02	0.002	-0.055	0.044		0.07	-0.167	-0.016	-0.066	-0.075	0.051	0.017	-0.017	0.026	-0.107	0.121	-0.005	-0.041	-0.153	-0.049	-0.001	-0.048	0.043	0.008	0.046	-0.087	0.103	-0.108	0.026	0.077	0.077	0.127	-0.013	0.016		-0.148	0.064		-0.01	-0.007	0.191	0.037	-0.187	0.068	-0.066
BSU02350_gamP	-0.106	0.103	-0.062		-0.042	0.035	-0.026	-0.007	0.07		-0.04	0.027	-0.124	-0.037	0.058	0.04	0.027	-0.049	0.087	0.136	-0.038	0.048	-0.046	-0.039	-0.022	-0.001	0.076	-0.042	0.039	-0.005	-0.009	-0.03	0.053	0.046	-0.012	-0.033	0.08	-0.035		-0.062	0.087		0.004	0.005	0.082	0.107	-0.107	0.007	0.011
BSU02200_ybfG	-0.019	-0.045	0.006		-0.029	-0.021	-0.012	-0.163	-0.167	-0.04		-0.097	0.005	0.041	-0.096	-0.129	-0.116	-0.026	0.006	-0.048	0	-0.11	0.141	0.048	0.114	0.023	-0.12	0.092	-0.021	0.029	-0.131	-0.075	-0.018	-0.138	-0.067	-0.095	0.082	0.036		0.094	0.04		-0.031	0.077	-0.109	-0.079	0.193	0.055	-0.02
BSU02360_gamA	-0.024	-0.083	-0.108		0.09	0.024	-0.164	0.053	-0.016	0.027	-0.097		0.005	-0.085	0.039	0.15	0.047	0.003	-0.039	0.045	-0.072	-0.002	-0.082	-0.101	-0.025	0.107	0.052	-0.069	-0.012	0.024	0.065	-0.045	0.056	0.121	-0.054	0.075	-0.015	-0.015		-0.095	0.115		0.006	-0.128	0.059	-0.118	-0.157	-0.083	-0.002
BSU02370_ybgA	-0.018	-0.007	0.027		-0.036	-0.131	0.066	0.165	-0.066	-0.124	0.005	0.005		0.01	0.002	-0.038	0.161	0.014	-0.065	-0.006	0.091	0.011	0.137	0.023	-0.049	-0.11	0.058	0.111	0.026	-0.027	-0.001	-0.022	-0.009	-0.009	-0.046	-0.082	0.059	-0.034		0.005	-0.026		-0.033	0.039	-0.107	-0.075	-0.075	-0.068	0.055
BSU02600_cwlJ	-0.043	0.094	0.017		0.053	0.047	-0.023	-0.084	-0.075	-0.037	0.041	-0.085	0.01		-0.073	0.047	0.037	-0.008	0.007	0.04	0.084	0.053	0.044	0.08	-0.017	0.117	-0.05	0.003	-0.036	0.032	-0.116	0.039	0.033	-0.045	0.031	-0.093	-0.073	-0.051		0.02	0.138		0.042	-0.01	0.046	0.023	0.046	-0.058	0.009
BSU02810_cwlK	0.005	-0.114	-0.053		-0.022	-0.066	-0.006	0.104	0.051	0.058	-0.096	0.039	0.002	-0.073		0.03	0.037	0.027	-0.072	-0.012	-0.014	0.006	-0.107	-0.038	0.012	-0.04	0.058	-0.015	0.138	-0.005	-0.026	-0.003	-0.019	0.017	0.01	-0.008	0.043	-0.103		-0.106	-0.015		-0.014	-0.033	0.058	-0.01	-0.03	-0.049	0.045
BSU04140_pbpC	-0.074	0.021	-0.132		0.045	0.012	-0.039	0.037	0.017	0.04	-0.129	0.15	-0.038	0.047	0.03		-0.048	0.058	0.041	-0.061	0.065	0.074	-0.152	0	-0.051	0.015	0.03	-0.041	-0.134	0.006	0.084	0.066	0.027	0.015	0.069	0.148	-0.032	0.008		-0.136	0.058		0.085	-0.043	0.08	0.158	-0.089	-0.056	0.12
BSU04970_cwlT	-0.009	-0.098	0.052		-0.035	0.025	0.093	0.053	-0.017	0.027	-0.116	0.047	0.161	0.037	0.037	-0.048		-0.022	0.052	0.024	0.029	-0.039	-0.011	-0.002	-0.159	-0.054	0.031	0.058	-0.04	-0.089	0.051	0.039	0.064	0.081	0.03	-0.03	0.021	-0.055		-0.086	-0.008		0.003	0.064	-0.164	0.002	-0.132	0.065	-0.001
BSU05710_ydhD	0.017	0.031	0.041		0.081	-0.031	-0.026	0.177	0.026	-0.049	-0.026	0.003	0.014	-0.008	0.027	0.058	-0.022		-0.096	-0.026	0.039	-0.048	-0.036	-0.04	-0.005	-0.097	0.023	-0.098	0.172	-0.04	0.102	0.077	0.062	0.085	-0.034	0.063	-0.067	0.035		-0.02	-0.008		-0.03	0.016	0.098	0.02	-0.078	0.008	0.103
BSU06250_ydjM	-0.083	-0.034	-0.119		0.081	-0.016	0.061	0.101	-0.107	0.087	0.006	-0.039	-0.065	0.007	-0.072	0.041	0.052	-0.096		-0.096	-0.051	0.04	-0.005	0.056	-0.119	0.062	-0.084	-0.1	-0.001	0.025	-0.129	-0.025	-0.011	-0.094	0.004	0.001	0.124	-0.054		-0.013	-0.057		0.105	-0.025	-0.092	-0.031	0.014	0.024	-0.103
BSU07260_yfnI	-0.026	0.116	0.127		0.153	0.03	-0.042	0.045	0.121	0.136	-0.048	0.045	-0.006	0.04	-0.012	-0.061	0.024	-0.026	-0.096		-0.076	-0.069	-0.029	0.076	0.019	0.048	0.031	-0.094	0.106	-0.077	0.094	0.025	-0.076	0.071	0.04	0.011	-0.043	0.036		-0.041	0.059		-0.048	-0.033	0.03	0.152	-0.042	0.043	-0.008
BSU09370_lytF	-0.085	-0.106	0.032		0.056	0.029	0.01	0.007	-0.005	-0.038	0	-0.072	0.091	0.084	-0.014	0.065	0.029	0.039	-0.051	-0.076		0.027	0.058	0.125	0.069	-0.006	-0.043	0.001	-0.098	0.079	-0.011	-0.045	-0.06	-0.084	-0.035	-0.106	0.12	0.097		-0.079	0.035		0.026	0.021	0.018	0.016	0.001	-0.095	0.017
BSU10110_pbpF	0.049	0.081	-0.031		-0.004	-0.01	0.043	-0.011	-0.041	0.048	-0.11	-0.002	0.011	0.053	0.006	0.074	-0.039	-0.048	0.04	-0.069	0.027		0.023	0.08	0.063	0.108	0.055	0.093	0.001	-0.024	-0.115	-0.021	0.04	-0.064	-0.062	0.041	-0.005	0.025		-0.041	0.009		-0.015	0.025	0.032	0.014	-0.012	-0.005	-0.052
BSU10770_wprA	-0.002	0.079	0.021		0.03	-0.007	0.031	-0.129	-0.153	-0.046	0.141	-0.082	0.137	0.044	-0.107	-0.152	-0.011	-0.036	-0.005	-0.029	0.058	0.023		0.11	0.093	0.126	0.003	0.015	0.045	0.055	-0.111	-0.081	0.058	-0.04	-0.107	-0.128	0.05	0.02		0.099	0.029		-0.03	0.057	0.078	-0.007	0.157	-0.021	-0.139
BSU11570_cwlQ	-0.065	0.024	0.006		0.077	0.033	-0.023	0.108	-0.049	-0.039	0.048	-0.101	0.023	0.08	-0.038	0	-0.002	-0.04	0.056	0.076	0.125	0.08	0.11		0.102	0.072	-0.094	-0.095	-0.03	-0.022	-0.13	-0.043	-0.029	-0.054	-0.078	-0.145	0.055	0.062		0.123	0.009		-0.033	0.081	-0.047	-0.069	0.134	-0.036	-0.043
BSU12100_pdaC	0.026	0.033	0.07		0.064	-0.131	0.051	-0.033	-0.001	-0.022	0.114	-0.025	-0.049	-0.017	0.012	-0.051	-0.159	-0.005	-0.119	0.019	0.069	0.063	0.093	0.102		0.079	-0.01	0.061	-0.01	0.004	-0.033	-0.085	0.095	-0.019	-0.062	-0.025	0.074	0.125		0.097	0.127		0	0.149	0.02	-0.033	0.043	-0.017	-0.051
BSU12420_yjoB	-0.093	0.119	0.013		-0.036	0.025	0.03	-0.008	-0.048	-0.001	0.023	0.107	-0.11	0.117	-0.04	0.015	-0.054	-0.097	0.062	0.048	-0.006	0.108	0.126	0.072	0.079		-0.121	0.064	0.012	-0.014	-0.043	-0.028	-0.061	-0.078	-0.064	-0.149	-0.108	-0.075		0.076	0.023		0.023	-0.022	0.036	-0.003	0.025	-0.025	-0.044
BSU12460_xlyB	0.095	0.056	0.094		0.064	0.033	0.028	-0.039	0.043	0.076	-0.12	0.052	0.058	-0.05	0.058	0.03	0.031	0.023	-0.084	0.031	-0.043	0.055	0.003	-0.094	-0.01	-0.121		0	-0.021	0.045	0.023	0.066	0.122	0.059	0.039	0.065	0.055	-0.016		-0.152	-0.029		-0.041	-0.044	0.057	-0.008	-0.011	-0.039	-0.085
BSU12780_xepA	0.071	0.004	0.065		-0.041	0.143	0.162	-0.036	0.008	-0.042	0.092	-0.069	0.111	0.003	-0.015	-0.041	0.058	-0.098	-0.1	-0.094	0.001	0.093	0.015	-0.095	0.061	0.064	0		-0.021	0.035	-0.105	0.001	-0.014	-0.022	-0.031	-0.044	0.07	0.002		-0.049	-0.024		-0.056	0.062	-0.119	-0.014	-0.019	-0.007	0.003
BSU12810_xlyA	-0.027	0.101	0.096		0.027	0.005	0.042	0.131	0.046	0.039	-0.021	-0.012	0.026	-0.036	0.138	-0.134	-0.04	0.172	-0.001	0.106	-0.098	0.001	0.045	-0.03	-0.01	0.012	-0.021	-0.021		-0.007	-0.009	0.038	0.065	0.083	-0.044	-0.055	-0.074	0.047		-0.002	-0.099		-0.061	-0.051	0.076	0.047	-0.076	0.065	-0.048
BSU12980_ykfB	-0.021	-0.122	0.025		0.019	0.02	-0.045	-0.066	-0.087	-0.005	0.029	0.024	-0.027	0.032	-0.005	0.006	-0.089	-0.04	0.025	-0.077	0.079	-0.024	0.055	-0.022	0.004	-0.014	0.045	0.035	-0.007		0.007	0.041	0.025	-0.001	-0.085	-0.113	-0.043	0.17		0.097	0.034		0.067	0.097	-0.061	0.058	0.119	0.055	0.011
BSU12990_ykfC	-0.052	0.076	0.099		-0.12	0.018	-0.065	0.139	0.103	-0.009	-0.131	0.065	-0.001	-0.116	-0.026	0.084	0.051	0.102	-0.129	0.094	-0.011	-0.115	-0.111	-0.13	-0.033	-0.043	0.023	-0.105	-0.009	0.007		0.093	0.12	0.206	-0.013	0.241	-0.106	-0.014		-0.029	0.008		-0.01	-0.085	0.159	0.047	-0.098	-0.053	0.109
BSU13820_ykvT	-0.006	0.012	-0.054		-0.089	0.033	-0.04	-0.112	-0.108	-0.03	-0.075	-0.045	-0.022	0.039	-0.003	0.066	0.039	0.077	-0.025	0.025	-0.045	-0.021	-0.081	-0.043	-0.085	-0.028	0.066	0.001	0.038	0.041	0.093		0.066	0.079	0.044	-0.208	-0.189	0.034		0.005	-0.06		-0.043	0.008	0.051	0.098	0.057	0.009	-0.013
BSU14040_ldt	0.09	0.01	-0.063		0.1	0.109	0.064	-0.036	0.026	0.053	-0.018	0.056	-0.009	0.033	-0.019	0.027	0.064	0.062	-0.011	-0.076	-0.06	0.04	0.058	-0.029	0.095	-0.061	0.122	-0.014	0.065	0.025	0.12	0.066		0.013	0.027	0.054	-0.029	-0.087		-0.076	0.047		-0.069	-0.067	0.094	-0.047	-0.02	-0.06	-0.037
BSU14470_mreBH	0.028	-0.054	0.03		0.045	0.162	-0.057	-0.134	0.077	0.046	-0.138	0.121	-0.009	-0.045	0.017	0.015	0.081	0.085	-0.094	0.071	-0.084	-0.064	-0.04	-0.054	-0.019	-0.078	0.059	-0.022	0.083	-0.001	0.206	0.079	0.013		-0.079	0.042	-0.102	0.007		-0.054	-0.088		-0.075	-0.021	0.108	-0.03	-0.226	-0.007	0.016
BSU15170_spoVD	0.097	0.004	0.072		-0.036	0.009	-0.012	0.066	0.077	-0.012	-0.067	-0.054	-0.046	0.031	0.01	0.069	0.03	-0.034	0.004	0.04	-0.035	-0.062	-0.107	-0.078	-0.062	-0.064	0.039	-0.031	-0.044	-0.085	-0.013	0.044	0.027	-0.079		0.065	-0.013	-0.05		-0.028	-0.007		0.107	-0.02	-0.026	0.072	-0.086	0.027	0.054
BSU15210_spoVE	-0.021	0.031	0.021		0.051	-0.038	-0.067	0.162	0.127	-0.033	-0.095	0.075	-0.082	-0.093	-0.008	0.148	-0.03	0.063	0.001	0.011	-0.106	0.041	-0.128	-0.145	-0.025	-0.149	0.065	-0.044	-0.055	-0.113	0.241	-0.208	0.054	0.042	0.065		0.075	-0.091		-0.164	0.006		-0.023	-0.07	0.122	-0.048	-0.177	-0.066	0.151
BSU15390_sepF	0.019	-0.088	0.07		-0.014	-0.06	0.059	0.009	-0.013	0.08	0.082	-0.015	0.059	-0.073	0.043	-0.032	0.021	-0.067	0.124	-0.043	0.12	-0.005	0.05	0.055	0.074	-0.108	0.055	0.07	-0.074	-0.043	-0.106	-0.189	-0.029	-0.102	-0.013	0.075		0.118		-0.139	0.05		0.042	0.027	-0.159	-0.111	0.026	-0.069	-0.115
BSU15420_divIVA	0.108	-0.077	0.019		0.045	-0.04	-0.096	-0.079	0.016	-0.035	0.036	-0.015	-0.034	-0.051	-0.103	0.008	-0.055	0.035	-0.054	0.036	0.097	0.025	0.02	0.062	0.125	-0.075	-0.016	0.002	0.047	0.17	-0.014	0.034	-0.087	0.007	-0.05	-0.091	0.118			0.046	0.001		-0.017	0.097	-0.055	-0.043	0.061	-0.055	-0.097
BSU16560_rasP.1
BSU16910_rodZ	0.052	0.027	0.065		-0.016	-0.029	-0.134	0.032	-0.148	-0.062	0.094	-0.095	0.005	0.02	-0.106	-0.136	-0.086	-0.02	-0.013	-0.041	-0.079	-0.041	0.099	0.123	0.097	0.076	-0.152	-0.049	-0.002	0.097	-0.029	0.005	-0.076	-0.054	-0.028	-0.164	-0.139	0.046			-0.186		-0.035	0.108	-0.002	0.06	0.144	-0.031	0.108
BSU16950_pbpX	-0.096	-0.091	-0.033		-0.03	0.057	-0.056	0.042	0.064	0.087	0.04	0.115	-0.026	0.138	-0.015	0.058	-0.008	-0.008	-0.057	0.059	0.035	0.009	0.029	0.009	0.127	0.023	-0.029	-0.024	-0.099	0.034	0.008	-0.06	0.047	-0.088	-0.007	0.006	0.05	0.001		-0.186			0.072	0.042	0.102	0.014	0.016	-0.048	0.09
BSU17410_cwlC
BSU17860_yneA	-0.033	-0.11	0.024		0.022	-0.004	0.031	0.067	-0.01	0.004	-0.031	0.006	-0.033	0.042	-0.014	0.085	0.003	-0.03	0.105	-0.048	0.026	-0.015	-0.03	-0.033	0	0.023	-0.041	-0.056	-0.061	0.067	-0.01	-0.043	-0.069	-0.075	0.107	-0.023	0.042	-0.017		-0.035	0.072			-0.016	-0.051	0.109	-0.047	0.008	0.005
BSU18180_yngB	0.012	-0.071	-0.028		0.006	-0.107	-0.038	-0.071	-0.007	0.005	0.077	-0.128	0.039	-0.01	-0.033	-0.043	0.064	0.016	-0.025	-0.033	0.021	0.025	0.057	0.081	0.149	-0.022	-0.044	0.062	-0.051	0.097	-0.085	0.008	-0.067	-0.021	-0.02	-0.07	0.027	0.097		0.108	0.042		-0.016		0.022	-0.033	0.124	-0.07	-0.003
BSU18350_dacC	0.017	0.033	-0.109		-0.069	0.099	-0.154	0.059	0.191	0.082	-0.109	0.059	-0.107	0.046	0.058	0.08	-0.164	0.098	-0.092	0.03	0.018	0.032	0.078	-0.047	0.02	0.036	0.057	-0.119	0.076	-0.061	0.159	0.051	0.094	0.108	-0.026	0.122	-0.159	-0.055		-0.002	0.102		-0.051	0.022		0.026	-0.06	-0.07	-0.015
BSU18380_iseA	-0.035	0.039	0.063		0.031	0.001	-0.039	-0.001	0.037	0.107	-0.079	-0.118	-0.075	0.023	-0.01	0.158	0.002	0.02	-0.031	0.152	0.016	0.014	-0.007	-0.069	-0.033	-0.003	-0.008	-0.014	0.047	0.058	0.047	0.098	-0.047	-0.03	0.072	-0.048	-0.111	-0.043		0.06	0.014		0.109	-0.033	0.026		-0.036	0.113	0.036
BSU18410_ggt	0.025	0.017	-0.022		-0.101	-0.04	-0.015	-0.049	-0.187	-0.107	0.193	-0.157	-0.075	0.046	-0.03	-0.089	-0.132	-0.078	0.014	-0.042	0.001	-0.012	0.157	0.134	0.043	0.025	-0.011	-0.019	-0.076	0.119	-0.098	0.057	-0.02	-0.226	-0.086	-0.177	0.026	0.061		0.144	0.016		-0.047	0.124	-0.06	-0.036		-0.088	-0.045
BSU19210_yocH	-0.013	0.135	0.039		-0.02	-0.011	0.018	-0.014	0.068	0.007	0.055	-0.083	-0.068	-0.058	-0.049	-0.056	0.065	0.008	0.024	0.043	-0.095	-0.005	-0.021	-0.036	-0.017	-0.025	-0.039	-0.007	0.065	0.055	-0.053	0.009	-0.06	-0.007	0.027	-0.066	-0.069	-0.055		-0.031	-0.048		0.008	-0.07	-0.07	0.113	-0.088		0.043
BSU19410_cwlS	0.089	-0.096	0.148		-0.079	-0.068	-0.022	0.062	-0.066	0.011	-0.02	-0.002	0.055	0.009	0.045	0.12	-0.001	0.103	-0.103	-0.008	0.017	-0.052	-0.139	-0.043	-0.051	-0.044	-0.085	0.003	-0.048	0.011	0.109	-0.013	-0.037	0.016	0.054	0.151	-0.115	-0.097		0.108	0.09		0.005	-0.003	-0.015	0.036	-0.045	0.043
BSU19620_yodJ	0.089	0.031	-0.064		-0.043	-0.04	0.005	-0.043	0.001	0.072	-0.195	0.072	0.022	0.022	0.038	0.158	0.014	-0.067	-0.018	0.003	0.049	0.14	-0.045	-0.006	-0.009	0.007	0.061	0.036	-0.022	0.032	0.137	0.121	0.024	0.015	0.068	0.069	-0.035	0.043		-0.028	-0.001		0.039	-0.086	0.054	0.083	-0.172	-0.048	0.036
BSU19810_yodU	-0.018	-0.051	-0.027		-0.053	-0.015	0.043	0.094	-0.019	0.019	-0.133	0.061	0.02	-0.092	0.058	-0.01	-0.01	0.008	-0.055	0.069	0.008	-0.011	0.018	-0.064	-0.052	-0.07	0.006	0.058	0.044	0.063	-0.03	0.059	0.08	0.138	0.054	0.095	-0.017	0.049		0.001	-0.042		0.01	0.01	0.078	0.055	-0.044	-0.086	-0.069
BSU21350_cwlP	-0.052	0.093	0.131		-0.036	0.07	-0.009	0.09	-0.012	0.037	-0.082	-0.031	0.058	-0.086	0.023	0.07	0.056	0.043	-0.021	-0.016	-0.006	-0.04	-0.175	-0.084	-0.057	-0.053	0.016	0.063	0.007	-0.064	0.121	0.017	0.047	0.122	0.035	0.008	-0.011	-0.218		-0.019	-0.143		-0.046	-0.142	-0.025	0.012	-0.097	0.071	-0.008
BSU21410_blyA	0.043	-0.078	0.032		0.005	-0.012	0.079	0.008	-0.122	-0.009	0.068	-0.059	-0.066	-0.052	-0.063	-0.002	-0.049	-0.075	0.098	0.026	0.045	0.087	-0.071	0.018	-0.011	0.006	0.03	0.025	-0.127	0.129	-0.053	-0.046	0.016	-0.21	0.044	-0.072	0.116	0.056		0.008	0.092		-0.014	0.033	-0.111	-0.176	0.045	-0.105	0.014
BSU22030_dynA	-0.023	-0.046	-0.064		0.008	-0.025	-0.04	-0.088	-0.04	0.037	-0.082	-0.06	0.134	0.011	0.009	-0.002	0.057	0.028	0.006	-0.159	0.046	0.052	0.063	0.04	-0.024	0.015	0.056	0.053	0.024	0.143	-0.001	0.064	0.002	0.05	-0.081	0.008	0.058	0.104		-0.063	0.001		0.073	0.113	-0.059	0.098	-0.019	-0.061	-0.054
BSU22180_gpsB	0	-0.134	0.125		0.042	-0.084	0.103	-0.029	-0.22	-0.029	0.17	-0.033	0.082	-0.014	-0.053	-0.053	0.013	-0.037	0.102	-0.061	0.097	0.057	0.209	0.04	0.098	0.066	-0.002	0.16	-0.061	0.042	-0.115	-0.051	-0.102	-0.049	-0.113	-0.057	0.096	0.078		0.094	-0.043		0.067	0.073	-0.133	0.016	0.092	0.022	0.078
BSU23190_dacB	-0.026	0.025	-0.129		-0.045	0	0.06	0.103	0.017	0.09	-0.145	0.132	0.031	-0.016	0.023	0.074	0.065	-0.002	0.1	0.051	0.042	0.129	0.046	0.032	-0.017	0.012	0.004	-0.039	0.004	-0.018	0.02	-0.056	0.02	0.043	0.002	-0.001	-0.001	-0.073		-0.198	0.002		0.017	-0.066	0.118	0.028	-0.074	0.061	-0.114
BSU23530_spoIIM	-0.034	-0.056	-0.027		0.003	-0.017	-0.051	-0.004	-0.105	-0.027	0.076	-0.075	0.039	0.071	-0.06	-0.01	-0.06	-0.016	0.087	0.001	0.022	-0.109	0.085	0.136	-0.027	-0.018	0.004	-0.026	-0.041	0.14	-0.148	0.074	-0.075	-0.06	-0.119	-0.156	0.006	0.079		0.145	-0.023		0.006	0.019	-0.058	0.046	0.106	0.126	0.009
BSU23616_mciZ	-0.007	0.004	0.042		-0.011	0.062	-0.08	0.056	0.109	0.044	-0.055	0.161	-0.011	-0.047	0.101	0.071	0.075	0.012	-0.079	0.077	-0.125	-0.041	-0.08	-0.067	-0.09	0.015	0.024	-0.003	0.038	-0.012	0.097	0.002	0.083	0.096	-0.032	0.169	0.045	-0.1		-0.113	0.067		-0.01	-0.041	0.049	-0.056	-0.14	-0.108	0.007
BSU24190_yqiI	0.023	-0.021	0.028		-0.009	0.06	0.201	0.036	0.031	0.118	-0.027	-0.001	-0.032	-0.004	-0.017	0.16	0.18	0.006	0.023	-0.085	0.037	0.117	-0.029	0.074	-0.031	-0.056	0.049	0.015	0.007	-0.085	0.053	0.028	0.156	-0.007	-0.011	-0.035	0.028	0.06		-0.2	0.044		-0.104	-0.076	-0.002	-0.06	-0.127	0.001	0.007
BSU24830_yqgT	0.072	-0.01	-0.014		0.097	-0.02	-0.064	0.053	-0.045	-0.045	-0.073	0.073	0.039	0.041	0.037	-0.06	0.007	-0.079	0.05	0.114	0.087	0.001	-0.071	0.001	-0.025	-0.029	0.052	0.027	-0.038	0.026	-0.097	-0.035	-0.023	-0.016	-0.1	-0.002	0.017	0.03		0.031	0.024		0.087	-0.09	-0.083	-0.045	-0.011	-0.028	0.033
BSU24840_yqgS	0.064	0.024	-0.016		-0.045	0.048	0.002	-0.038	-0.061	-0.097	0.13	-0.004	-0.02	0.043	-0.017	-0.005	-0.048	0.019	-0.059	-0.095	-0.054	0.035	0.005	0.123	0.101	0.031	-0.027	-0.015	-0.069	-0.002	-0.129	0.046	0.096	-0.088	0.02	-0.159	0.016	0.053		0.082	0.021		0.038	0.086	-0.123	-0.047	0.105	-0.076	0.074
BSU25310_dgkA
BSU25530_spoIIP	-0.023	0.033	0.003		-0.044	0.042	-0.151	-0.037	-0.053	0.005	-0.048	0.116	0.052	-0.038	0.055	0.073	0.129	-0.01	-0.055	0.103	-0.04	0.015	0.038	-0.042	-0.035	-0.076	0.065	-0.09	-0.12	-0.105	0.063	-0.089	-0.047	0.095	0.099	0.058	-0.003	-0.107		-0.074	-0.016		0.002	-0.054	0.006	0.027	-0.114	0.12	0.1
BSU25710_cwlH	0.053	0.099	0.075		0.127	-0.192	0.033	-0.049	-0.085	-0.036	0.063	-0.065	-0.038	0.063	-0.02	-0.202	-0.092	-0.036	-0.025	-0.038	-0.137	0.098	0.041	0.044	0.078	0.028	-0.047	0.014	0.066	-0.014	-0.09	-0.013	0.108	-0.081	0.007	-0.11	0.006	0.015		0.148	-0.181		0.174	0.005	-0.045	0.086	0.081	0.038	-0.074
BSU25900_cwlA	-0.074	0.062	0.08		-0.014	0.016	-0.061	0.021	0.028	0.075	-0.028	-0.017	0.093	-0.06	0.155	-0.104	-0.006	-0.036	-0.062	0.092	0.007	-0.038	-0.003	0.058	-0.055	-0.026	-0.007	0.048	0.107	0.06	-0.077	0.039	0.042	0.07	-0.084	-0.037	-0.085	0.057		-0.017	0.131		-0.047	-0.059	0.072	-0.114	-0.089	-0.073	-0.041
BSU26810_yrpC	0.108	0.084	0.041		0.027	-0.033	0.156	-0.109	-0.023	0.086	0.115	0.015	-0.07	-0.072	0.006	0.002	-0.175	-0.056	0.074	-0.011	0.042	-0.038	0.08	0.091	0.116	0.098	0.017	-0.014	0.021	0.11	-0.109	-0.13	0.007	0.06	-0.022	-0.031	0.057	-0.02		0.026	-0.041		-0.068	0.047	-0.028	-0.116	0.053	-0.033	-0.032
BSU27310_pbpI	-0.011	0.091	0.027		0.003	-0.011	0.121	0.039	-0.023	0.104	-0.101	-0.048	-0.069	-0.061	0.14	-0.011	-0.05	0.133	-0.032	-0.089	-0.104	0.088	0.006	-0.02	0.046	0.082	-0.067	0.166	-0.025	0.02	0.012	-0.012	0.012	0.084	-0.086	0.128	0.065	0.023		-0.078	-0.151		-0.085	0.062	-0.012	-0.074	-0.027	0.075	-0.062
BSU27580_yrvJ	0.176	-0.089	-0.041		0.014	0.09	0.047	-0.032	0.006	0.04	0.085	0.038	-0.07	-0.043	0.089	-0.086	0.084	0.017	0.017	-0.055	0	-0.023	-0.016	0.007	0.105	-0.033	0.012	0.097	0.102	0.112	-0.115	0.016	0.05	0.04	0.092	-0.103	-0.107	0.053		0.057	0.042		-0.101	0.094	0.018	-0.096	-0.01	0.065	-0.009
BSU27670_spoVB	-0.011	0.033	0.053		-0.046	0.07	-0.056	-0.046	-0.064	-0.066	0	0.069	-0.029	-0.028	-0.029	-0.045	0.09	-0.096	0.003	0.032	-0.051	-0.126	0.103	-0.055	-0.034	0.155	-0.003	0.051	-0.083	-0.018	0.034	0.007	-0.021	0.033	0.021	0.11	-0.017	-0.099		0.18	-0.052		0.048	0.034	-0.004	-0.034	0.023	0.067	0.01
BSU27990_minD	-0.017	0.061	-0.015		0.045	-0.042	0.04	-0.003	0.003	0.031	-0.11	-0.047	-0.016	-0.002	-0.006	-0.019	-0.093	-0.094	0.085	-0.023	-0.066	-0.002	-0.013	-0.028	0.083	-0.027	0.056	-0.065	-0.007	-0.123	0.048	0.028	-0.044	0.088	0.052	-0.083	0.11	0.042		-0.034	-0.097		0.088	0.069	0.022	-0.018	-0.026	-0.079	-0.087
BSU28000_minC
BSU28050_maf	0.146	-0.061	-0.015		0.012	0.013	-0.014	0.082	0.003	0.038	-0.054	0.078	-0.032	-0.091	-0.03	-0.002	-0.019	0.021	0.062	-0.044	-0.097	0.042	0.005	0.022	0.026	-0.067	0.069	-0.036	0.064	-0.129	-0.079	-0.01	-0.03	0.049	0.067	-0.008	0.078	0.082		-0.028	-0.016		-0.058	-0.07	0.052	-0.005	-0.016	0.045	-0.07
BSU28610_zapA	0.032	0.025	0.016		0.062	0.055	-0.091	0.028	0.079	-0.092	-0.068	0.057	-0.087	-0.039	0.03	-0.022	-0.029	0.11	-0.026	0.096	-0.038	-0.056	-0.071	0.035	0.021	0.027	0.004	-0.092	-0.097	-0.107	0.067	0.048	-0.055	0.068	0.052	0.116	0.122	-0.006		-0.041	0.076		-0.035	0.087	0.045	0.013	0.005	0.051	-0.035
BSU28900_ysbB	-0.017	-0.018	0.098		-0.019	0.034	0.122	-0.041	0.091	-0.066	-0.077	-0.004	-0.03	-0.026	-0.059	0.051	0.042	0.09	0.017	-0.093	-0.088	-0.011	-0.202	-0.032	-0.025	-0.076	-0.065	-0.01	0	-0.016	0.108	0.145	0.201	0.055	0.055	0.106	-0.045	-0.028		-0.142	-0.09		-0.048	0.01	-0.08	-0.003	-0.101	0.104	0.026
BSU28920_lytT	-0.044	-0.025	-0.01		-0.087	0.057	0.015	0.005	0.036	0.102	-0.07	-0.02	0.057	-0.154	-0.012	0.102	-0.025	0	-0.03	-0.053	0.009	-0.008	-0.102	-0.053	-0.162	-0.054	-0.092	-0.021	0.047	-0.011	0.051	0.078	-0.026	-0.007	0.058	0.011	-0.096	-0.054		-0.027	-0.087		0.099	0.015	0.043	-0.001	-0.087	-0.05	0.058
BSU28930_lytS	0.099	-0.042	-0.024		-0.189	-0.083	-0.102	0.027	-0.075	-0.027	-0.017	-0.035	-0.007	-0.04	-0.002	0.02	-0.085	-0.122	0.012	-0.051	0.027	-0.017	0.033	0.012	0	-0.004	-0.057	0.018	-0.106	-0.01	-0.086	-0.045	-0.023	-0.119	-0.065	-0.104	0.074	0.142		0.154	0.072		0.04	0.129	-0.012	0.07	0.081	-0.113	0.055
BSU29610_ezrA	0.003	-0.014	0.007		0.046	0.003	-0.04	-0.01	-0.187	-0.062	0.124	-0.035	-0.105	0.122	-0.106	-0.083	-0.049	-0.061	0.111	-0.057	0.07	-0.016	0.071	0.024	0.004	0.186	-0.155	0.056	-0.008	0.068	-0.138	0.008	-0.11	-0.171	-0.086	-0.035	0.098	0.112		0.151	-0.054		0.061	-0.067	-0.003	0.04	0.038	0.012	-0.093
BSU29630_refZ	0.071	-0.097	0.007		0.022	-0.025	0.018	-0.054	-0.13	-0.083	0.007	-0.044	0.03	0.145	0.031	0.008	0.188	0.069	-0.014	-0.041	0.049	-0.01	0.015	-0.047	0.066	-0.023	0.044	0.022	-0.055	-0.024	-0.047	0.113	0.015	-0.022	-0.1	-0.122	-0.092	0.007		-0.123	-0.005		0.047	0.025	-0.116	0.003	0.047	0.125	-0.061
BSU30050_ytgP	-0.014	-0.056	0.034		0.103	0.045	0.108	-0.002	0.134	-0.114	-0.073	0.042	-0.036	-0.095	-0.029	0.054	0.019	-0.063	0.025	0.037	0.033	-0.003	0.005	-0.026	0.023	-0.031	-0.015	-0.069	0.032	0.047	-0.011	-0.076	0.027	-0.018	0.02	0.004	0.049	-0.012		-0.087	-0.016		0.061	0.053	-0.042	0.015	-0.007	-0.003	0.012
BSU30640_ytkC	0.027	-0.009	0.024		-0.088	0.053	-0.045	0.056	-0.031	-0.007	-0.084	0.011	-0.003	-0.091	-0.044	0.024	-0.131	0.087	-0.026	0.006	-0.099	0.033	-0.116	-0.028	-0.141	-0.082	-0.05	-0.045	0.048	-0.044	-0.064	0.043	-0.078	-0.046	0.023	-0.03	-0.024	0.003		-0.02	-0.007		-0.081	0.04	0.112	-0.031	-0.011	0.022	0.05
BSU31010_floT	-0.033	0.066	0.009		-0.08	-0.017	-0.027	0.003	0.057	0.035	0.067	0.033	0.023	-0.075	-0.039	0.1	-0.023	-0.028	0.011	-0.013	-0.066	-0.081	0.005	0.119	-0.006	-0.082	0.084	-0.054	0.003	-0.021	-0.008	-0.106	0.013	-0.114	-0.003	0.043	0.048	-0.037		-0.112	0.023		-0.021	0.06	0.021	-0.129	-0.013	-0.058	0.009
BSU31020_yuaF	-0.079	-0.005	-0.031		-0.022	0.021	-0.039	0.025	0.02	-0.013	-0.057	0.067	0.055	-0.029	0.016	-0.046	0.021	-0.022	0.114	0.025	0.006	-0.032	-0.103	-0.036	-0.152	0.033	-0.135	-0.014	0.145	-0.009	-0.017	0.051	-0.069	-0.054	-0.043	-0.1	-0.046	-0.093		-0.008	0.003		0.11	-0.036	-0.015	0.051	-0.027	0.078	-0.018
BSU31120_lytG	0.064	0.047	0.056		-0.042	0.062	0.207	-0.069	0.031	0.012	0.035	-0.13	0.096	-0.149	0.106	-0.084	0.027	-0.021	-0.032	-0.05	0.072	0.05	-0.051	-0.085	0.036	0.015	0.094	0.302	-0.032	-0.01	-0.026	-0.093	-0.038	-0.004	-0.022	0.152	0.069	-0.017		-0.156	-0.048		-0.079	-0.035	-0.095	-0.088	-0.024	0.043	-0.04
BSU31490_pbpD	-0.003	0.08	-0.021		-0.035	0.005	0.093	-0.13	-0.068	-0.043	-0.013	-0.06	-0.117	-0.012	0.08	0.095	-0.043	-0.038	0.051	0.001	-0.022	-0.093	0.032	0.135	0.017	0.083	-0.099	0.157	-0.04	-0.012	-0.1	0.043	-0.231	-0.103	0.049	-0.13	0.008	0.027		0.039	0.024		-0.026	0.15	0.014	-0.093	-0.01	-0.073	0.045
BSU32340_lytH	0.076	0.074	0.039		-0.103	-0.022	-0.003	-0.056	-0.054	0.159	-0.034	-0.097	0.042	-0.08	0.021	-0.02	-0.077	0.037	-0.013	0.057	-0.062	-0.028	0.02	-0.077	-0.053	-0.011	0.032	0.006	0.118	-0.04	0.138	0.043	0.035	0.134	0.008	-0.031	0.026	-0.004		0.011	-0.034		0.004	-0.047	0.024	0.045	-0.159	-0.068	0.048
BSU33360_yvgJ	-0.056	-0.023	-0.006		-0.022	0.08	0.034	-0.082	0.042	0.012	0.008	0.135	0.103	-0.084	0.027	0.033	0.061	-0.112	-0.026	0.028	-0.053	-0.122	0.042	0.051	0.04	0.029	-0.003	-0.076	-0.08	-0.009	-0.019	0.071	-0.108	0.039	-0.018	-0.048	0.097	-0.04		0.029	0.047		0.095	0.05	0.021	-0.023	0	-0.094	-0.045
BSU34760_glmR	0.041	-0.062	0.048		-0.027	0.009	-0.162	0.027	-0.03	-0.139	0.007	0.003	0.102	0.136	0.007	-0.017	-0.004	-0.008	-0.116	0.066	-0.035	-0.045	0.019	-0.061	-0.084	-0.009	0.051	0	-0.02	-0.102	-0.059	0.094	0.019	-0.021	0.046	-0.031	-0.067	0.023		0.103	-0.072		-0.014	0.112	0.009	-0.027	-0.007	-0.018	0.097
BSU34800_cwlO	0.045	0.019	0.029		0.053	0.005	-0.115	-0.015	-0.058	0.036	-0.049	0.008	-0.045	0.041	-0.069	-0.007	-0.051	0.047	0.095	-0.062	-0.032	0.138	0.031	0	0.05	0.02	-0.004	0.022	0.006	-0.001	-0.036	-0.034	0.042	0.033	-0.041	0.122	-0.017	0.06		0.075	-0.016		-0.053	0.075	0.078	-0.008	0.026	0.092	0.02
BSU35010_nagA	0.098	-0.015	0.024		0.001	0.049	0.065	-0.052	-0.062	-0.017	0.157	-0.035	0.041	0.057	-0.04	-0.102	-0.028	-0.08	-0.034	-0.091	0.016	0	0.143	0.159	0.045	0.037	0.094	0.248	0.019	0.041	-0.094	0.059	0.036	-0.134	-0.047	-0.069	0.013	0.071		0.132	-0.132		-0.045	0.06	-0.055	-0.054	0.139	0.008	-0.073
BSU35020_nagB	-0.093	0.113	-0.1		0.023	-0.039	-0.019	-0.067	-0.033	0.034	0.039	-0.021	-0.012	0.017	-0.054	-0.005	-0.088	-0.096	0.01	-0.116	-0.018	0.038	-0.05	-0.036	0.047	0.077	-0.065	0.132	-0.129	0.098	-0.042	0.011	-0.117	-0.058	-0.052	-0.052	-0.037	-0.066		0.145	-0.019		-0.019	-0.047	0.015	0.02	0.016	-0.014	-0.092
BSU35220_minJ	-0.062	0.105	-0.064		0.17	0.006	0.013	0.084	-0.028	-0.001	-0.001	0.072	0.078	-0.069	0.103	-0.002	-0.091	0.051	-0.086	-0.032	0.031	0.029	-0.044	0.008	-0.062	-0.112	0.054	0.072	0.012	-0.036	-0.041	-0.054	0.039	0.007	-0.014	0.053	-0.027	-0.063		-0.065	-0.061		0.041	-0.026	-0.038	-0.047	-0.03	0.03	-0.034
BSU35520_tagV	-0.003	-0.062	-0.019		-0.086	0.037	0.05	0.013	-0.023	-0.081	-0.074	-0.04	0.183	0.102	0.029	-0.024	0.103	0.002	0.044	0.054	-0.036	0.063	0.044	-0.018	-0.087	-0.053	-0.07	0.075	0.022	-0.113	0.018	0.004	-0.002	-0.042	0.042	0.036	0.035	-0.049		0.037	0.025		-0.16	0.045	0.012	-0.045	0.056	-0.003	0.015
BSU35540_tuaH	-0.016	0.098	0.01		-0.069	-0.024	0.058	-0.067	0.031	0.014	0.016	-0.045	-0.06	0.024	-0.004	0.027	0.168	-0.059	0.023	0.007	-0.023	0.047	-0.02	0.06	0.055	0	0.184	0.039	-0.082	0	0.055	0.071	0.004	-0.025	-0.003	0.002	0.075	-0.036		-0.057	-0.031		-0.094	-0.12	-0.115	0.007	0.063	0.054	-0.119
BSU35550_tuaG	0.079	-0.007	-0.026		0.042	0.018	-0.074	0.142	0.094	0.026	-0.118	0.057	0.081	0.044	0.06	-0.014	-0.037	-0.027	0.052	0.089	-0.025	0.05	-0.176	-0.096	-0.123	-0.047	0.076	0.011	-0.026	-0.145	0.054	-0.043	0.008	-0.009	0.064	0.23	0.057	-0.075		-0.052	-0.014		-0.027	-0.108	0.045	0.011	-0.153	0.093	0.13
BSU35560_tuaF	-0.107	0.048	0.07		-0.025	0.065	0.092	-0.138	0.005	0.028	0.114	-0.018	-0.105	0.03	-0.014	0.015	0.072	-0.069	0.045	0.061	-0.041	0.014	-0.008	0.062	0.125	0.049	-0.008	0.094	0.017	-0.057	-0.181	0.032	0.042	-0.111	-0.091	-0.089	0.012	-0.076		0.003	-0.026		-0.032	0.095	-0.017	-0.025	0.049	-0.019	-0.099
BSU35570_tuaE	-0.046	-0.041	0.034		-0.033	-0.018	0.001	0.215	-0.031	-0.014	0.144	-0.1	0.044	0.094	0.043	0.002	0.029	0.045	-0.022	-0.052	0.082	-0.083	0.03	-0.025	0.019	0.008	-0.085	0.029	0.079	0.001	0.07	-0.056	0.038	-0.064	0.005	-0.075	0.055	-0.113		0.015	0.034		0.124	-0.11	-0.11	0.054	-0.024	0.094	0.004
BSU35580_tuaD	0.17	0.112	0.02		0.004	0.071	0.134	-0.03	-0.011	-0.061	0.134	-0.129	-0.054	0.05	-0.072	-0.082	0.016	0.013	0.041	-0.092	-0.014	0.048	-0.005	0.092	-0.022	-0.052	-0.026	0.085	-0.016	0.033	-0.124	-0.006	0.044	-0.075	-0.061	-0.06	-0.01	0.129		-0.066	-0.075		-0.161	0.015	-0.092	-0.083	0.172	0.042	-0.109
BSU35590_tuaC	0.044	-0.085	0.01		-0.031	-0.032	-0.127	0.04	-0.076	-0.031	-0.025	0.057	0.107	-0.014	-0.057	-0.014	-0.068	0.032	0.004	-0.075	0.18	0.003	0.077	0.003	0.037	-0.114	-0.031	-0.013	-0.008	0.164	-0.001	-0.043	0.033	-0.087	-0.004	-0.065	-0.059	0.176		0.071	0.036		0.029	0.146	-0.002	-0.003	0.006	-0.057	-0.039
BSU35609_tuaA1	-0.011	-0.08	0.003		-0.066	0.033	-0.036	-0.026	-0.037	0.004	0.024	0.005	0.018	-0.151	0.056	-0.009	0.023	0.002	0.072	-0.132	0.039	0.02	0.016	0.019	0.035	0.033	-0.113	0.153	-0.049	0.051	-0.005	0.01	-0.087	-0.054	-0.045	0	0.074	0.072		-0.088	0.085		-0.043	-0.039	-0.125	-0.053	-0.083	-0.03	0.061
BSU35620_lytC	0.058	-0.049	-0.088		0.097	0.011	-0.045	-0.084	0.113	-0.026	0.022	-0.06	-0.056	0.006	0.013	-0.116	-0.073	-0.001	-0.005	-0.038	0.011	-0.071	-0.036	-0.038	-0.114	-0.152	-0.001	-0.045	-0.038	0	-0.051	0.052	0.083	-0.004	-0.003	0.05	-0.154	-0.123		-0.013	-0.046		0.033	0.025	0.148	0.085	-0.014	0.035	0.032
BSU35630_lytB	-0.092	-0.002	0.006		0.017	0.008	0.065	0.06	-0.017	0.061	0.045	-0.038	-0.018	0.016	-0.016	0	0.056	0.003	0.04	-0.057	0.097	-0.053	0.042	-0.009	-0.027	-0.044	-0.082	0.07	-0.01	0.046	-0.032	-0.059	-0.055	-0.032	-0.094	-0.014	-0.023	0.066		0.023	0.016		-0.066	0.062	-0.072	0.115	0.062	0.008	-0.009
BSU35650_tagU	-0.039	0.025	-0.068		-0.019	-0.001	0.036	0.055	-0.067	0.094	0.063	0.004	0.023	0.061	0.031	-0.007	0.02	0.045	0.03	0.008	0.06	0.039	0.01	0.01	0.004	0.009	0.066	-0.038	-0.009	-0.009	0.012	-0.002	-0.065	-0.03	-0.083	-0.005	0.083	0.098		-0.108	0.058		-0.083	-0.134	-0.086	-0.083	0.056	-0.023	-0.032
BSU35670_gtaB	-0.008	0.202	0.033		-0.064	-0.068	-0.016	-0.144	-0.131	0.034	0.166	-0.043	-0.054	0.133	-0.05	-0.096	-0.088	-0.07	0.076	0.066	-0.235	-0.06	0.114	0.032	0.001	0.076	-0.013	-0.09	-0.06	0.086	-0.106	-0.004	-0.042	-0.156	-0.05	-0.113	-0.072	-0.135		0.137	-0.016		0.048	-0.049	-0.103	0.101	0.101	0.188	0.016
BSU35690_ggaA	-0.08	0.008	-0.054		-0.029	-0.079	0.004	-0.061	-0.134	-0.033	0.233	-0.058	0.084	0.125	0.017	-0.045	-0.069	-0.105	-0.001	-0.047	-0.083	0.038	0.089	-0.009	0.15	0.084	-0.11	0.178	-0.093	-0.007	-0.187	-0.061	-0.037	-0.106	-0.113	-0.093	0.074	-0.005		0.182	0.074		-0.142	0.008	-0.114	-0.027	0.15	0.03	-0.01
BSU35730_tagE
BSU35770_tagC	-0.122	-0.086	0.001		0.046	0.041	0.009	0.043	-0.059	-0.065	0.068	0.078	0.064	-0.025	0.046	-0.075	0.016	0.059	-0.137	0.003	-0.007	-0.012	0.086	-0.096	-0.03	0	-0.056	0.05	0.008	0.023	0.115	-0.07	-0.046	0.03	-0.059	0.024	-0.112	-0.001		-0.038	-0.045		0.009	-0.045	0.034	-0.029	-0.042	0.01	-0.102
BSU35780_lytD
BSU35840_tagT	-0.068	-0.001	0.02		-0.076	-0.011	0.025	-0.017	0.201	0.005	-0.081	-0.012	0.043	0.031	0.083	-0.012	0.045	0.098	-0.08	-0.079	0.004	0.018	-0.109	-0.016	0.007	-0.112	-0.02	-0.08	0.054	-0.152	0.084	-0.013	0.066	0.191	-0.016	-0.013	0.016	-0.164		-0.15	0.01		-0.096	0.016	0.16	-0.012	-0.105	0.047	0.056
BSU35860_pgdS	0.047	-0.019	0.062		-0.027	-0.032	0.049	-0.035	-0.05	0.032	-0.023	0.093	-0.017	0.019	0.061	0.09	-0.027	-0.049	0.007	0.084	-0.05	-0.053	-0.056	-0.098	-0.003	0.056	0.149	0.023	0.024	-0.091	-0.052	-0.096	0	0.023	0.053	-0.005	-0.089	-0.112		-0.082	0.07		0.013	-0.038	-0.036	0.029	-0.089	0.005	0.011
BSU35870_capE	-0.003	-0.076	-0.001		0.037	-0.041	-0.045	-0.042	0.112	0.085	-0.095	0.061	-0.009	0.005	0.064	0.028	0.015	-0.006	0.012	0.056	-0.144	-0.054	-0.195	-0.09	-0.039	-0.086	0.012	-0.088	0.026	0.014	0.131	0.143	0.107	0.236	0.106	0.008	-0.104	-0.083		-0.091	-0.015		-0.044	-0.012	0.016	-0.02	-0.209	0.032	-0.018
BSU35880_capA	0.001	0.073	-0.057		0.045	0.023	-0.061	0.125	-0.053	-0.019	-0.025	-0.008	-0.063	-0.013	0.031	0.037	-0.101	0.027	0.019	-0.086	-0.015	0.11	-0.004	0.11	-0.02	-0.015	-0.077	-0.088	0.043	-0.074	-0.068	-0.037	0.007	-0.105	-0.061	0.028	-0.062	-0.085		0.014	-0.063		0.095	-0.028	0	0.009	0.075	-0.054	-0.036
BSU35890_capC	0.095	-0.019	-0.04		-0.028	0.007	0.046	0.069	-0.009	0.022	-0.005	0.002	0.056	-0.004	-0.04	0.055	0.058	-0.088	0.018	0.001	0.024	0.058	0.029	0.005	-0.016	-0.153	-0.002	-0.005	0.028	0.031	-0.035	0.108	-0.029	-0.043	-0.038	-0.005	0.006	0.059		-0.028	0.066		0.003	-0.061	0.052	-0.029	0.08	-0.035	-0.021
BSU35900_capB	0.004	0.061	-0.029		-0.089	0.093	0.075	0.003	0.027	0.016	-0.129	-0.025	-0.062	-0.138	0.08	0.039	0.038	0.03	-0.041	-0.031	0.019	0.063	-0.001	-0.074	-0.016	-0.106	-0.041	-0.098	0.004	-0.102	0.096	0.046	0.021	0.05	0.068	0.023	-0.071	-0.106		-0.153	-0.038		0.019	-0.019	0.094	-0.013	-0.077	0.048	-0.032
BSU36410_mbl	0.048	0.067	0.071		0.092	-0.048	0.104	-0.119	-0.083	-0.085	0.007	-0.04	-0.142	-0.084	0.023	0.088	-0.027	-0.04	0.005	-0.01	-0.013	-0.037	-0.016	0.001	0.095	-0.014	0.012	-0.009	-0.033	0.058	-0.043	-0.047	-0.044	-0.003	0.059	0.092	0.038	0.049		0	-0.105		-0.011	0.032	0.001	0.024	0.022	0.163	0.102
BSU36530_bcrC	0.003	0.034	-0.027		0.112	0.054	-0.033	0.118	-0.059	-0.055	-0.071	-0.028	-0.041	0.014	-0.038	-0.048	-0.084	-0.018	-0.088	-0.025	0.028	0.081	-0.114	0.057	0.014	0.006	0.027	-0.034	-0.03	-0.011	0.022	-0.101	-0.013	-0.024	-0.018	0.084	-0.025	0.087		0.048	-0.07		0.149	0.033	0.006	-0.064	-0.069	-0.109	-0.045
BSU36750_spoIID	-0.074	0.11	-0.019		0.076	-0.005	0.044	-0.001	-0.12	-0.085	-0.005	0.046	0.014	0.068	0.11	-0.074	0.027	0.035	-0.065	0.048	-0.059	0.001	0.097	-0.001	0.005	0.052	-0.085	-0.017	0.062	-0.117	0.016	0.002	-0.023	-0.049	-0.067	0.017	-0.095	-0.028		-0.003	0.004		-0.145	-0.11	0.011	-0.025	0.078	-0.036	-0.046
BSU37030_racA	0.005	-0.081	-0.036		-0.026	-0.014	-0.075	-0.049	-0.09	-0.013	-0.058	0.034	-0.023	0.081	0.018	0.09	-0.1	-0.064	-0.016	-0.022	0.068	-0.041	0.008	0.112	-0.04	0.115	-0.004	0.008	-0.042	-0.004	-0.064	0.062	-0.055	-0.034	0.097	-0.047	-0.084	-0.077		-0.007	-0.084		0.077	0.024	-0.038	0.007	0.003	0.008	0.02
BSU37100_murAB	-0.097	-0.041	-0.009		-0.003	-0.005	0.024	-0.026	0.009	0.1	-0.075	0.015	-0.021	-0.027	0.085	-0.062	0.053	0.027	-0.061	0.014	-0.066	-0.11	0.049	0.033	-0.067	-0.014	0.006	0.037	-0.018	-0.01	-0.099	0.005	-0.117	0.033	-0.024	-0.066	-0.008	-0.1		-0.117	-0.007		-0.151	-0.033	-0.044	-0.005	-0.027	-0.105	-0.036
BSU37510_pbpG	-0.02	0.137	0.038		-0.023	0.071	0.025	-0.107	-0.046	0.029	0.063	-0.101	0.064	-0.061	-0.005	-0.095	-0.075	-0.09	-0.044	0.097	-0.026	0.04	-0.01	-0.065	0.038	0.001	0.118	0.004	0.045	0.042	0.024	0.015	-0.058	0.073	-0.113	-0.149	0.008	0.079		0.033	-0.06		-0.13	-0.079	-0.07	-0.144	-0.053	0.076	0.035
BSU38210_gtcA	-0.132	0.097	0.082		-0.095	-0.021	-0.023	0.034	0.036	-0.022	-0.04	0	-0.088	-0.036	-0.012	0.161	0.001	-0.073	-0.131	0.069	-0.035	-0.096	-0.091	-0.117	-0.028	0.07	-0.013	-0.1	0.082	-0.029	0.12	-0.024	0.01	0.135	0.023	0.111	-0.083	0.03		-0.012	0.008		0.004	-0.054	0.011	0.075	-0.078	0.016	0.03
BSU38500_dltA	-0.052	-0.055	0.038		0.046	0.067	0.009	0.004	0.064	-0.068	0.008	-0.029	0.098	0.003	-0.05	0.011	0.123	-0.028	-0.017	-0.002	0.049	-0.061	-0.008	-0.017	-0.036	0.06	-0.048	0.11	-0.093	-0.058	0.062	-0.009	0.081	0.134	0.047	0.072	-0.101	-0.186		0.02	0.029		-0.046	-0.014	0.068	-0.057	-0.035	0.072	0.029
BSU38510_dltB	-0.002	-0.014	-0.022		0.07	-0.013	-0.013	0.066	-0.06	-0.051	-0.066	-0.035	0.11	-0.008	-0.05	0.024	0.067	0.044	-0.029	-0.042	0.105	-0.042	0.028	0.005	-0.05	0.066	-0.018	0.037	-0.053	0.036	0.119	-0.006	0.072	0.112	0.043	0.08	-0.093	-0.196		0.059	0.004		0.01	0.045	0.031	-0.033	0.085	0.043	0.084
BSU38520_dltC
BSU38530_dltD	0.002	-0.019	-0.031		0.067	0.002	0.05	-0.018	-0.128	-0.067	-0.014	-0.03	0.053	-0.024	0.019	-0.08	0.09	0.039	0.015	-0.017	0.088	-0.033	0.101	0.029	-0.061	0.049	-0.076	0.12	-0.067	0.014	0.064	-0.019	0.054	0.092	-0.009	0.069	-0.107	-0.124		0.094	-0.06		-0.019	0.079	-0.011	-0.059	0.133	0.052	0.075
BSU38540_dltE	-0.024	-0.016	-0.001		0.109	-0.007	0.012	-0.028	-0.064	-0.087	0.057	0.002	0.103	0.042	-0.081	0.013	0.081	-0.02	-0.034	-0.028	0.144	-0.092	0.046	-0.072	-0.004	0.082	-0.051	0.137	-0.123	0.049	0.024	-0.039	0.02	0.067	0.112	0.012	-0.124	-0.162		0.012	0.054		0.068	0.033	-0.028	-0.037	0.017	0.096	0.067
BSU40370_walJ	0.098	-0.04	-0.025		-0.029	-0.087	0.041	-0.163	0.058	0.037	0.057	0.07	0.042	-0.012	-0.054	0.057	0.016	-0.11	0.035	-0.042	-0.149	-0.091	-0.032	0.072	0.034	-0.002	0.002	0.002	-0.1	0.025	0.001	-0.024	0.049	-0.024	-0.135	-0.003	-0.032	-0.055		0.029	0.105		-0.037	0.07	-0.079	0.054	0.059	0.127	0.072
BSU40380_yycI	-0.062	0.053	-0.015		-0.01	0.034	0.149	-0.043	-0.064	-0.22	0	-0.159	0.156	0.029	-0.049	-0.223	0.023	-0.054	0.136	-0.066	-0.032	0.036	0.117	0.048	-0.152	0.07	-0.139	0.071	-0.025	-0.021	-0.111	-0.08	-0.064	-0.041	0.008	0.054	0.032	-0.038		0.024	-0.075		-0.048	0.102	-0.125	0.02	0.022	0.009	-0.027
BSU40390_yycH	-0.017	0.107	0.062		0.009	0.005	-0.022	0.117	0.036	0.022	0.006	0.096	0.033	-0.112	0.038	0.05	-0.08	0.019	0.021	0.148	-0.123	0	-0.046	-0.043	-0.041	0.057	0.024	-0.163	0.01	0.04	0.009	-0.091	-0.04	-0.041	0.022	0.197	-0.013	-0.105		-0.063	0.058		-0.044	-0.132	0.114	0.015	0.036	0.069	0.025
BSU40990_noc	-0.011	-0.014	-0.072		-0.082	0.006	-0.118	-0.072	-0.009	-0.053	-0.002	-0.02	-0.115	-0.009	-0.102	-0.042	0.047	0.095	0.016	-0.147	0.054	0.079	-0.054	-0.065	0.094	0.09	-0.075	0.031	-0.067	-0.063	0.038	0.064	-0.087	0.093	-0.024	-0.105	0.028	0.093		0.085	-0.036		-0.085	0.053	0.061	0.075	0.06	-0.056	0.02
BSU14000_patA
BSU07710_ltaS	0.082	0.133	0.037		0.013	-0.012	-0.146	-0.02	0.019	0.05	0.048	-0.01	-0.056	0.068	-0.09	-0.047	0.052	0.005	0.098	0.086	-0.117	-0.053	0.071	0.001	0.008	0.074	-0.051	-0.105	-0.101	-0.065	0.021	-0.069	-0.039	-0.021	0.006	0.028	-0.033	-0.045		0.184	-0.06		0.045	0.018	0.047	0.092	-0.003	0.177	0.078
BSU09310_pgcA	0.007	-0.085	0.008		-0.064	0.018	0.045	-0.085	-0.269	-0.032	0.299	-0.029	-0.077	0.021	-0.044	-0.137	-0.048	-0.063	0.049	-0.075	-0.042	-0.076	0.173	0.045	0.071	0.014	0.018	0.019	-0.019	0.023	-0.16	-0.12	0.037	-0.102	-0.102	-0.128	0.028	-0.054		0.251	-0.03		0.047	0.041	-0.104	-0.042	0.151	-0.016	0.11
BSU00100_dacA	0.034	-0.1	-0.124		0.031	-0.119	-0.02	-0.006	-0.034	-0.045	0.008	0.016	-0.062	-0.025	-0.094	0.014	0.007	-0.133	-0.004	-0.01	0.007	0	0	-0.001	0.046	0.075	-0.144	0.157	-0.178	0.042	-0.034	-0.117	-0.001	-0.031	0.085	0.041	0.065	0.03		0.014	0.018		0.065	0.114	0.001	-0.093	0.033	-0.075	-0.049
BSU22320_ponA
BSU23480_dacF	-0.016	-0.079	-0.082		-0.082	0.032	-0.054	0.022	-0.097	-0.096	0.063	-0.061	-0.017	-0.012	0.064	-0.064	-0.102	-0.058	0.013	-0.013	-0.044	0.025	0.105	0.015	-0.043	-0.026	-0.128	-0.039	0.114	-0.042	-0.144	-0.087	-0.066	-0.062	-0.125	-0.001	0.093	-0.03		-0.014	0.059		0.031	-0.086	-0.027	-0.056	0.076	-0.035	-0.054
BSU25000_pbpA	-0.051	-0.029	-0.008		0.034	0.024	0.026	-0.011	-0.033	-0.006	0.105	-0.058	-0.02	-0.004	-0.187	-0.101	-0.066	0.035	0.007	0.014	0.095	0.075	0.027	0.131	-0.053	-0.012	0.015	0.052	0.138	0.047	-0.133	-0.039	-0.095	-0.04	-0.079	-0.131	0.014	0.059		0.094	0.01		0.015	0.05	0.017	-0.042	0.094	0.134	0.106
BSU15780_cpgA.1	-0.007	0.038	0.053		0.053	-0.014	-0.061	0.085	0.027	0.013	-0.119	0.136	-0.079	-0.116	-0.074	0.06	0.022	-0.116	0.02	0.015	-0.097	-0.084	0.011	-0.113	0.051	0.173	-0.024	-0.041	-0.035	-0.053	0.258	-0.095	0.032	0.089	0.065	0.352	0.022	-0.048		0.108	-0.108		-0.015	-0.077	0.122	-0.16	-0.021	-0.055	0.075
BSU21920_ugtP	-0.091	-0.029	0		-0.018	-0.07	-0.06	-0.102	-0.131	-0.108	-0.009	-0.041	0.051	-0.112	-0.033	-0.065	-0.089	-0.064	0.083	0.046	0.102	0.02	0.012	-0.027	-0.01	0.054	-0.17	0.154	0.023	0.156	0.01	0.051	-0.101	-0.078	-0.086	-0.109	-0.022	0.014		0.105	0.16		-0.107	0.054	-0.202	-0.052	0.062	0.063	-0.036
BSUCTR03_control	-0.042	0.002	-0.029		-0.07	-0.016	0.083	-0.037	-0.145	-0.034	0.094	-0.022	-0.046	-0.035	-0.034	-0.105	-0.008	-0.066	0.03	-0.051	-0.098	-0.022	0.028	0.029	0.207	0.008	-0.02	0.06	-0.018	0.007	-0.041	0.1	-0.004	0.002	0.044	-0.016	0.124	0.042		-0.04	0.119		0.132	0.07	-0.172	-0.005	0.183	-0.015	-0.101
BSUCTR04_control	0.018	0.023	-0.017		-0.005	0.021	0.045	-0.043	0.074	0.073	-0.075	0.132	-0.048	0.015	0.129	-0.027	0.084	0.165	-0.107	0.091	-0.075	-0.065	-0.003	-0.125	0.006	0.015	-0.017	-0.133	0.159	-0.028	0.06	-0.012	0.032	0.1	0.111	-0.015	-0.072	0.036		-0.028	0.004		-0.113	0.031	0.046	0.05	-0.075	0.008	-0.009
BSUCTR05_control	0.077	0.07	0.084		-0.053	-0.016	0.01	-0.02	-0.114	-0.001	0.019	0.011	0.017	0.059	0.063	-0.064	-0.056	-0.057	-0.12	-0.012	0.06	0.077	-0.065	-0.085	0.064	0.117	0.05	0.091	0.042	0.049	-0.039	0.071	-0.055	0.117	0.072	-0.087	0.055	0.005		0	-0.076		-0.054	0.028	0.002	-0.035	0.124	-0.053	0.044
BSUCTR06_control	0.019	-0.073	0.041		-0.018	-0.002	-0.01	-0.018	-0.137	-0.023	0.196	-0.058	-0.063	0.052	-0.076	-0.128	-0.008	-0.013	-0.02	-0.016	-0.05	-0.063	0.166	0.135	0.088	-0.046	-0.013	-0.089	0.045	0.143	-0.126	-0.014	-0.007	-0.1	0.009	-0.083	0.055	0.057		0.177	0.043		0.02	0.081	-0.061	-0.034	0.231	-0.061	0.082
BSUCTR07_control	-0.025	-0.078	0.02		0.062	-0.003	0.092	0.026	-0.158	0	0.016	-0.038	-0.015	-0.032	-0.058	0.024	-0.084	-0.025	0.083	-0.102	0.069	0.045	0.035	-0.071	0.112	-0.006	-0.033	-0.062	-0.086	0.06	-0.035	-0.137	0.033	-0.119	-0.035	0.084	0.039	-0.016		0.002	0.055		0.062	0.046	-0.012	-0.083	0.068	-0.013	-0.022
BSUCTR08_control	-0.021	-0.062	0.043		-0.055	-0.054	-0.063	0.021	-0.034	-0.147	0.109	0.101	0.034	0.003	-0.072	-0.136	-0.021	-0.081	-0.013	0.027	0.03	-0.089	0.108	0.038	0.036	0.118	0.054	0.079	-0.127	0.025	-0.012	-0.009	-0.129	-0.1	0.015	0.01	0.128	0.077		0.033	0.015		-0.01	0.099	-0.157	-0.056	0.052	-0.055	-0.053
BSUCTR09_control	-0.045	-0.028	0.043		0.038	-0.03	-0.059	0.026	0.026	0.056	-0.16	-0.019	-0.053	-0.011	-0.006	-0.02	-0.088	0.043	0.023	-0.043	-0.05	0.008	0.003	0.054	0.05	-0.031	-0.009	-0.024	-0.025	0.118	-0.094	-0.082	-0.058	-0.103	0.002	0.005	0.058	-0.036		0.085	0.03		0.131	-0.02	-0.083	0.06	0.025	0.019	0.017
BSUCTR10_control	0.012	0.101	-0.014		-0.009	-0.104	0.005	-0.001	0.016	-0.025	-0.09	-0.064	0.004	-0.033	0.082	0.006	-0.019	0.04	0.051	0.015	-0.012	-0.012	-0.012	-0.101	0.088	-0.042	-0.036	0.091	0.14	0.011	0.021	-0.084	-0.001	0.007	0.069	0.102	0.027	-0.068		-0.069	-0.01		-0.121	0.055	-0.032	0.083	-0.059	0.05	-0.021
BSUCTR11_control	0.073	0.035	-0.05		0.023	-0.046	0.012	-0.046	0.168	-0.093	-0.092	0.067	0.025	-0.085	0.023	0.033	0.02	0.032	-0.109	-0.025	-0.113	-0.019	0.002	-0.102	-0.023	-0.072	0.005	-0.076	-0.034	-0.027	0.111	-0.064	0.109	0.036	0.006	0.087	0.1	-0.051		-0.177	0.013		0.044	-0.086	0.05	0.013	-0.039	0.016	-0.017
BSUCTR13_control	0.005	-0.056	0.022		-0.024	-0.14	0.021	-0.065	-0.131	0.004	0.045	0.063	0.077	-0.034	-0.026	-0.064	0.106	0.016	-0.051	0.041	-0.017	-0.002	0.028	-0.036	0.025	-0.085	-0.04	-0.044	0.005	0.018	0.027	0.007	0.014	-0.099	-0.136	0.078	-0.008	0.182		-0.006	0.028		0.055	0	-0.106	-0.016	0.042	0.03	-0.018
BSUCTR14_control	0.009	-0.1	-0.017		0.062	0.009	0.108	-0.09	0.172	-0.086	-0.088	-0.02	0.045	-0.033	0.079	-0.13	0.072	0	-0.099	0.031	0.049	-0.093	0.012	-0.085	0.036	-0.104	-0.016	0.009	0.036	-0.031	-0.059	-0.014	0.083	0.119	0.009	-0.022	-0.064	-0.001		-0.054	0.052		-0.11	-0.098	0.052	-0.023	-0.128	0.044	-0.061
BSUCTR15_control	0.066	-0.082	-0.022		0.011	-0.021	0.015	-0.133	0.1	0.04	-0.05	0.015	-0.022	-0.029	0.039	-0.019	0.067	0.003	-0.037	-0.064	0.041	0.016	-0.104	0.105	0.063	-0.1	0.053	-0.039	-0.025	-0.084	0.025	0.052	0.025	0.022	0.043	-0.087	-0.001	-0.001		-0.054	-0.002		0.01	0.025	0.044	0.013	0.006	-0.027	-0.051
BSUCTR16_control	0.023	0.113	-0.073		-0.021	-0.105	0.085	-0.033	-0.089	-0.024	0.193	-0.064	-0.039	0.046	0.036	-0.031	-0.089	0.048	-0.148	-0.084	0.087	0.003	0.027	0.143	0.068	-0.003	-0.055	0.089	0.039	0.013	-0.148	0.034	0.067	-0.112	-0.088	-0.099	0.113	0.097		0.034	0.081		-0.088	0.015	-0.085	-0.068	0.123	-0.008	-0.027
BSUCTR17_control	0.058	0.07	-0.053		0.036	-0.172	0.006	0.019	0.023	0.061	-0.05	-0.16	0.05	0.03	-0.025	-0.048	-0.055	0.053	0.004	-0.005	0.05	0.034	0.068	-0.063	0.058	0.047	0.009	0.037	0.067	0.064	-0.027	-0.05	0.023	-0.08	-0.035	-0.097	0.009	0.099		-0.025	-0.061		0.024	-0.031	-0.016	0.156	-0.132	0.079	-0.044
BSUCTR18_control	-0.023	0.075	0.104		0.002	-0.039	0.058	0.06	0.065	-0.051	-0.069	0.116	-0.034	-0.104	0.035	-0.064	-0.01	0.052	0.003	0.021	-0.066	-0.097	-0.049	-0.02	-0.026	-0.016	-0.068	-0.089	-0.068	-0.114	0.049	-0.003	-0.106	0.091	0.084	0.069	-0.071	-0.085		-0.035	0.009		0.05	-0.087	-0.058	-0.08	-0.014	0.041	0.047
BSUCTR19_control	-0.075	-0.069	0.083		-0.034	-0.056	0.138	-0.065	-0.267	-0.124	0.18	-0.139	-0.095	0.066	-0.132	-0.155	0.009	-0.129	0.114	-0.172	0.105	0.035	0.218	0.073	-0.006	-0.014	-0.062	0.061	-0.022	0.109	-0.214	0.07	-0.025	-0.213	-0.027	-0.177	0.07	0.097		0.097	-0.073		0.073	0.008	-0.166	0.014	0.292	0.059	-0.109
BSUCTR20_control	0.018	-0.073	-0.005		-0.114	0.071	0.034	0.034	-0.094	0.123	-0.008	-0.024	0.026	-0.066	0.059	0.071	-0.007	-0.072	0.03	0.001	-0.064	-0.05	-0.045	0.028	-0.065	-0.075	-0.041	0.064	0.084	-0.02	0.072	0.013	0.057	0.055	-0.07	0.088	0.086	0.009		-0.002	-0.148		-0.025	0.032	0.041	-0.015	-0.036	-0.035	0.039
BSUCTR21_control	-0.025	-0.033	-0.078		0.056	0.007	-0.039	-0.028	0.102	0.107	-0.143	0.053	-0.002	0.008	0.016	0.121	0.018	0.022	0.033	-0.02	-0.029	-0.074	-0.167	-0.102	-0.122	0.064	-0.055	-0.174	-0.087	0.027	0.064	0.014	-0.017	0.16	-0.036	0.057	-0.085	-0.043		0.003	-0.086		-0.008	-0.052	0.006	0.078	-0.187	0.113	0.085
BSUCTR22_control	0.016	0.036	0.01		0.097	0.038	0.217	-0.026	-0.024	-0.009	-0.044	-0.015	-0.037	-0.071	0.068	0.027	-0.037	0.04	-0.025	-0.124	0.124	0.125	0.038	0.027	0.059	0.103	0.028	0.071	0.012	-0.005	-0.093	-0.128	-0.048	-0.041	-0.136	-0.023	0.216	0.002		-0.107	0.033		0.046	0.029	-0.127	-0.08	0.119	-0.047	-0.075
BSUCTR23_control	-0.084	0.049	0.008		-0.129	-0.012	0.011	0.057	0.085	0.134	-0.195	0.011	-0.08	-0.089	0.033	0.12	0.086	0.05	-0.09	-0.016	-0.059	-0.06	-0.064	-0.118	-0.069	-0.04	0.056	-0.129	-0.006	-0.062	0.176	0.027	-0.057	0.089	0.081	0.121	-0.012	0.071		-0.05	0.102		0.001	0.041	-0.011	0.055	-0.159	-0.074	0.045
BSUCTR25_control	-0.03	-0.023	0.029		-0.061	0.039	0.08	0.002	0.061	0.007	-0.028	0.057	0.013	0.053	0.08	0.091	0.095	0.015	0.09	0.053	0.009	0.073	-0.121	0.064	-0.029	0.04	0.015	0.014	-0.01	-0.09	0.038	0.025	0.011	0.097	-0.072	-0.067	0.044	-0.128		-0.069	0.086		-0.063	-0.037	-0.003	-0.022	-0.015	-0.024	0.008
BSUCTR27_control	-0.107	-0.025	0.074		0.101	-0.084	-0.035	0.017	0.032	-0.005	-0.03	0.023	0.078	0.036	-0.123	-0.008	-0.033	0.018	-0.026	0.002	0.029	-0.012	-0.026	0.019	0.034	0.033	-0.023	-0.003	-0.054	0.027	0.037	0.033	-0.027	0.005	0.013	-0.073	0	-0.028		0.047	-0.003		0.01	-0.053	0.006	0.023	-0.094	0.034	0.002
BSUCTR28_control	-0.105	-0.068	-0.016		0.06	0.044	0.051	0.111	-0.044	0.026	-0.153	0.045	-0.069	-0.124	0.097	0.08	0.003	-0.001	0.005	0.039	0.051	-0.05	-0.065	-0.012	-0.032	0.016	0.033	-0.035	0.066	-0.007	0.15	0.025	-0.012	0.117	-0.013	0.025	-0.014	-0.04		-0.026	0.02		0.069	-0.013	0.099	0.092	-0.104	0.021	-0.038
BSUCTR29_control	0.03	0.022	0.026		0.038	0.135	-0.003	-0.032	-0.042	-0.137	0.045	0.002	-0.05	-0.026	0.078	0.048	0.083	0.111	-0.026	-0.022	-0.03	0.031	0.013	-0.039	-0.156	-0.015	-0.017	0.067	0.121	-0.075	0.017	0.114	0.021	-0.002	-0.024	0.017	-0.094	-0.108		-0.116	-0.115		-0.041	-0.064	-0.022	0.041	-0.041	0.043	0.009
BSUCTR30_control	-0.042	-0.027	-0.056		-0.086	-0.009	-0.009	-0.109	-0.127	-0.012	0.098	-0.034	-0.049	0.024	-0.102	-0.181	-0.091	-0.023	0.014	-0.073	-0.034	-0.052	0.175	0.066	0.08	0.018	0.056	-0.006	-0.068	0.145	-0.046	0.043	-0.011	-0.109	-0.116	-0.141	-0.019	-0.011		0.14	0.119		-0.036	-0.043	-0.049	-0.06	0.205	0.044	-0.046
BSUCTR31_control	-0.084	0.053	-0.138		0.03	-0.008	-0.073	0.057	-0.028	0.008	0.03	0.047	0.016	0.148	-0.052	0.01	0	-0.073	0.017	0.116	-0.031	-0.004	0.018	0.124	0.066	0.099	-0.026	-0.022	-0.03	-0.032	-0.002	-0.028	-0.08	-0.092	-0.103	-0.166	-0.044	0.038		0.073	0.024		-0.021	0.044	0.05	-0.048	0.058	0.026	-0.111
BSUCTR32_control	-0.109	-0.047	-0.033		-0.008	0.028	0.055	-0.116	0.253	0.085	-0.078	0.081	-0.068	-0.035	0.083	0.011	-0.017	-0.102	-0.009	0.02	0.009	-0.049	-0.073	-0.123	-0.023	-0.063	0.047	-0.001	0.067	-0.069	0.072	0.062	-0.005	0.056	0.109	0.023	-0.029	-0.058		-0.175	-0.014		0.008	-0.075	0.112	0.099	-0.109	0.057	-0.106
BSUCTR33_control	-0.055	0.029	0.046		0.004	0.069	-0.021	0.034	0.133	-0.038	-0.02	0	-0.036	-0.041	0.071	-0.044	-0.054	-0.054	-0.04	0.064	-0.013	0.012	-0.06	-0.043	-0.046	0.023	0.017	-0.061	-0.113	0.02	-0.01	-0.104	-0.196	0.076	0.083	0.102	0.019	-0.043		-0.041	0.001		0.07	-0.045	-0.068	-0.03	-0.062	-0.015	-0.015
BSUCTR35_control	0.034	-0.039	-0.01		-0.048	0.096	0.063	-0.063	-0.042	-0.072	0.19	-0.012	-0.018	0.073	-0.13	0.027	-0.085	-0.041	0.014	-0.083	0.044	-0.081	0.085	0.094	-0.001	0.118	-0.045	0.123	0.009	-0.011	-0.059	-0.051	-0.048	-0.155	-0.08	-0.143	0.156	-0.014		0.074	-0.011		-0.044	-0.014	-0.051	-0.1	0.194	-0.133	0.004
BSUCTR37_control	-0.064	0.004	-0.069		0.051	-0.093	-0.023	0.019	0.002	-0.005	-0.039	0.1	-0.041	-0.081	0.039	0.142	-0.072	0.055	0.027	0.011	-0.013	-0.079	-0.078	-0.065	-0.056	-0.046	0	-0.129	0.038	-0.045	0.15	0.08	0.041	-0.018	-0.05	0.125	-0.137	-0.064		0.024	-0.099		-0.083	-0.098	0.11	0.035	-0.039	0.014	0.073
BSUCTR43_control	0.066	0.038	0.038		0.087	0.105	0.115	-0.005	0.05	-0.041	0.043	0.005	-0.052	-0.016	0.088	-0.009	-0.017	0.033	-0.074	-0.01	-0.048	-0.025	0.044	0.051	-0.004	0.038	0.06	0.024	0.052	-0.024	0.091	-0.012	0.108	0.079	0.001	0.047	-0.027	-0.057		-0.04	-0.055		-0.103	-0.029	0.028	-0.043	0.018	0.055	-0.015
BSUCTR45_control	0.024	-0.004	-0.016		-0.025	0.029	0.014	-0.024	-0.027	0.042	-0.07	-0.034	-0.067	0.1	-0.012	0.01	-0.029	0.042	-0.037	-0.03	-0.122	0.019	0.008	0.033	0.003	-0.046	0.01	-0.045	0.086	-0.068	0.027	0.113	0.053	0.065	-0.026	-0.101	-0.171	0.016		0.071	0.017		-0.064	-0.073	0.09	0.022	-0.001	-0.076	-0.033
BSUCTR46_control	0.033	0.027	-0.018		-0.063	0.03	-0.133	0.066	0.067	0.035	0.056	0.003	-0.058	0.114	0.081	0.022	-0.016	0.124	0.026	0.008	-0.039	-0.026	-0.061	0.06	0.009	-0.036	-0.069	-0.092	0.047	-0.065	0.02	-0.011	-0.001	-0.04	0.066	-0.041	-0.041	-0.012		0.025	0.016		0.032	-0.006	0.003	0.01	0.087	0.063	0.061
BSU10750_yisK	-0.044	-0.03	0.025		-0.098	-0.057	0.019	-0.014	0.005	0.03	-0.05	0.025	0.088	-0.027	0.077	0.071	0.018	-0.026	-0.048	0.009	-0.034	-0.086	-0.124	-0.177	-0.066	-0.083	0.12	-0.001	-0.06	0.017	0.164	-0.108	0.053	0.039	0.053	0.178	-0.064	-0.168		0.001	0.081		0.034	-0.079	0.004	-0.027	-0.03	-0.048	0.05
BSU27370_yrrL	-0.053	0.041	-0.099		-0.002	-0.021	-0.068	-0.038	0.054	0.005	0.125	0.011	-0.062	-0.104	0.036	0.03	-0.024	-0.015	-0.003	-0.021	0.006	-0.001	0	0.015	0.073	-0.084	-0.032	-0.043	-0.049	0.048	0.043	-0.022	0.093	-0.019	0.041	0.096	-0.117	-0.001		0.015	-0.064		-0.036	-0.014	0.014	-0.034	-0.019	0.054	-0.014
BSU15240_divIB	-0.008	-0.072	-0.029		-0.093	-0.075	0.052	-0.063	-0.115	-0.14	0.235	-0.025	0.032	-0.031	-0.041	-0.137	-0.036	-0.03	0.073	-0.148	0.1	0.125	0.231	0.056	0.034	0.043	0.047	0.231	0.038	0.08	-0.165	-0.024	-0.17	-0.208	-0.066	-0.063	0.177	0.122		0.084	0.006		-0.014	0.021	-0.168	-0.055	0.109	0.08	-0.144
BSU15280_ftsA
BSU04230_ydaH	0.009	-0.056	-0.036		-0.069	-0.009	-0.006	0.049	0.094	-0.005	-0.069	0.096	-0.059	-0.003	0.102	0.018	0.067	-0.043	-0.016	0.041	-0.105	-0.032	-0.195	-0.016	-0.033	-0.037	-0.022	-0.133	-0.069	-0.139	0.071	0.067	0.099	0.041	0.092	0.143	0.057	-0.071		0.028	0.007		0.128	-0.097	0.066	-0.026	-0.144	0.009	0.043
BSU41040_oxaAA	-0.041	-0.096	0.013		0.023	0.109	0.031	0.075	0.028	0.08	-0.06	0.111	0.046	-0.033	0.11	-0.006	0.076	0.059	0	0.003	0.061	-0.077	-0.047	-0.048	-0.046	-0.033	0.101	0.014	0.028	0.045	0.086	-0.001	0.046	0.081	-0.086	0.139	-0.032	0.049		-0.125	0.053		-0.027	0.002	0.134	-0.043	-0.093	-0.036	0.062
BSU22740_hepT.1
BSU04640_alrA.2	0.061	-0.044	-0.027		0.092	0.042	0	-0.021	-0.109	0.012	-0.043	0.046	-0.006	-0.004	0.057	-0.024	-0.084	0.111	0.062	-0.073	-0.055	0.034	-0.036	-0.012	0.003	-0.022	0.003	-0.061	0.08	0.006	0.052	0.101	-0.007	0.169	-0.013	-0.045	-0.03	-0.075		0.007	-0.097		0.027	0.005	-0.005	-0.028	-0.003	0.039	0.035
BSU16750_asd.1
BSU16750_asd.2
BSU15020_coaD.1	0.078	-0.004	0.036		-0.076	-0.048	0.08	0.102	-0.04	-0.008	0.025	-0.07	0.111	0	0.018	-0.066	0.065	-0.032	0.023	-0.034	0.012	-0.02	-0.05	0.038	-0.04	-0.047	0.029	0.101	-0.057	-0.095	0.118	-0.017	0.052	0.024	-0.032	-0.06	0.031	-0.011		0.049	-0.112		0.064	-0.051	-0.065	-0.009	-0.006	-0.04	0.02
BSU15020_coaD.2	-0.093	-0.037	0.011		-0.004	0.12	-0.095	-0.046	-0.052	-0.004	0.001	0.041	-0.008	-0.092	0.079	-0.114	0.065	0.052	-0.014	0.025	-0.007	-0.036	0.074	-0.077	-0.004	0.154	-0.011	0.036	-0.061	-0.018	0.118	0.065	0.076	0.014	-0.1	0.056	-0.029	-0.16		0.065	-0.028		-0.11	-0.034	0.029	-0.085	0.09	0.047	0.006
BSU22490_dapB.1	-0.023	0.03	-0.051		0.078	0.188	-0.073	0.012	0.086	0.086	-0.03	0.061	-0.068	0.089	-0.026	0.162	0.078	0.093	-0.024	0.124	-0.042	0.005	-0.042	-0.073	-0.143	-0.053	0.002	-0.016	0.154	-0.145	0.141	0.078	0.074	0.213	-0.061	0.204	-0.083	-0.097		-0.091	-0.032		-0.031	-0.113	0.162	0.088	-0.184	0.02	0.055
BSU32170_dapF.1	-0.012	0.037	-0.053		0.071	-0.028	0.017	0	-0.123	0.005	0.039	-0.005	0.003	0.067	0.16	0.008	0.017	0.008	0.039	-0.168	0.085	0.081	-0.015	-0.077	-0.134	-0.059	-0.043	0.032	0.068	-0.074	-0.06	0.095	0.038	-0.04	0.062	-0.008	-0.03	-0.022		0.025	0.013		0.119	-0.106	0	-0.065	0.026	-0.028	0.009
BSU14180_dapH.1	0.037	0.042	0.03		-0.026	-0.096	-0.028	-0.037	-0.065	-0.029	0.166	-0.071	0.002	0.026	-0.062	-0.018	-0.034	0.043	-0.024	-0.044	0.084	0.063	0.185	0.19	-0.045	0.085	0.058	0.209	0.006	-0.015	-0.146	-0.064	-0.079	-0.177	-0.022	-0.08	0.059	0.086		0.01	-0.046		-0.035	-0.007	-0.018	-0.072	0.124	-0.006	-0.079
BSU04560_ddl.1	0.061	0.026	0.026		0.05	0.052	0.114	0.028	0.022	0.129	-0.065	-0.073	0.01	0.021	0.03	-0.029	0.036	0.074	0.06	0.025	-0.028	-0.004	-0.053	-0.135	0.019	0.046	-0.019	0.019	0.033	-0.123	0.045	-0.021	-0.074	0.034	0.106	0.116	-0.072	0.012		-0.067	-0.022		-0.004	0.003	0.122	0.008	-0.042	-0.028	0.001
BSU04560_ddl.2	0.044	0.076	0.044		0.007	0.026	0.074	-0.185	-0.025	0.093	0.141	-0.091	-0.013	0.027	-0.008	-0.031	0.004	0.025	0.045	-0.027	-0.034	-0.012	0.065	-0.027	-0.015	-0.071	-0.062	0.064	0.089	0.022	-0.04	-0.021	-0.034	0.005	-0.085	-0.087	-0.05	0.06		0.076	-0.091		-0.027	-0.019	-0.127	0.011	-0.011	0.091	0.041
BSU15240_divIB.1	0.019	-0.015	0.009		-0.134	-0.023	-0.108	-0.076	-0.131	-0.006	0.206	-0.029	-0.109	-0.006	-0.005	-0.057	-0.13	-0.039	-0.015	-0.158	0.079	0.054	0.068	0.004	0.111	0.075	-0.028	0.106	-0.122	0.114	-0.094	-0.035	-0.113	-0.213	-0.135	-0.034	0.179	0.238		0.137	-0.029		0.016	0.118	-0.076	-0.064	0.185	-0.115	-0.079
BSU15240_divIB.2	-0.043	-0.02	0.052		-0.084	-0.082	-0.088	-0.046	-0.151	0.029	0.104	-0.11	0.046	0.059	-0.02	-0.037	-0.096	-0.06	0.156	-0.026	0.008	0.115	0.154	0.065	0.102	0.048	0.038	0.116	-0.107	0.138	-0.135	-0.023	-0.095	-0.21	-0.049	-0.039	0.334	0.183		0.016	0.054		0.038	0.092	-0.161	-0.055	0.168	-0.083	-0.082
BSU00620_divIC.1	-0.036	-0.076	-0.074		0.03	-0.098	0.031	0.071	-0.066	-0.096	0.113	0.002	0.06	-0.04	-0.029	-0.029	0.06	0.014	0.064	-0.081	0.124	0.048	0.146	-0.015	0.015	0.044	0.013	0.04	-0.052	0.032	-0.119	-0.08	-0.082	-0.126	-0.079	-0.071	0.227	0.175		0.009	0.002		0.154	0.069	-0.047	-0.117	0.075	-0.066	-0.094
BSU15280_ftsA.2	0.059	-0.008	-0.031		-0.1	-0.021	-0.01	-0.181	0.029	-0.013	-0.028	-0.036	-0.086	-0.074	0.012	-0.098	-0.06	-0.105	-0.069	-0.066	0.051	-0.008	-0.034	0.031	-0.005	-0.062	-0.026	-0.017	0.011	0.017	-0.083	-0.058	-0.12	-0.166	-0.036	-0.122	-0.05	0.16		0.063	0.004		0.086	0.129	-0.001	0.054	0.104	0.009	0.001
BSU15150_ftsL.1	0.014	0.095	-0.018		0.059	0.051	0.034	0.133	0.098	-0.022	-0.131	0.009	0.005	-0.089	0.022	0.081	-0.009	0.108	0.004	0.012	-0.015	0.011	-0.053	-0.06	0	-0.148	0.043	0.001	0.037	-0.07	0.125	-0.006	-0.017	-0.008	-0.03	0.163	0.101	0.175		-0.096	-0.038		0.055	-0.022	0.048	-0.091	-0.077	-0.069	-0.026
BSU14850_ftsW.1	-0.008	-0.068	-0.027		0.127	0.039	0.042	0.077	0.125	-0.012	-0.072	0.017	0.026	-0.019	0.027	0.071	0.049	0.06	-0.058	0.089	0.12	-0.023	-0.15	0.033	-0.126	-0.001	-0.021	0.025	0.036	0	-0.001	0.006	0.113	0.064	0.081	0.078	0.049	-0.05		-0.121	0.053		0.078	-0.09	0.035	-0.025	-0.154	0.037	0.045
BSU00500_gcaD.1	-0.115	0.053	0.053		-0.008	-0.108	-0.074	-0.09	-0.028	-0.085	0.091	0.006	-0.029	0.084	-0.01	-0.055	0.032	-0.087	-0.066	-0.076	0.011	-0.014	0.092	0.033	-0.098	0.172	-0.051	-0.026	-0.026	-0.063	-0.021	-0.068	-0.012	-0.066	-0.013	0	-0.078	-0.031		0.087	-0.024		-0.012	0.011	-0.04	-0.024	-0.019	0.002	0.145
BSU00500_gcaD.2
BSU01770_glmM.1	-0.084	0.013	0.098		-0.065	-0.016	0.059	-0.038	0.007	0.001	-0.016	-0.135	-0.07	-0.01	0.032	0.013	-0.042	-0.089	-0.048	0.106	0.132	-0.079	-0.076	0.057	0.008	0.014	0.048	-0.034	0.056	-0.024	0.042	0.125	0.039	-0.043	-0.043	-0.108	0.078	-0.04		0.006	-0.112		-0.112	-0.117	-0.033	0.118	0.024	0.018	0.013
BSU01780_glmS.1	-0.012	-0.146	-0.068		0.129	0.024	0.102	0.021	0.121	-0.031	-0.106	0.047	-0.06	-0.131	0.073	0.087	-0.111	0.028	-0.074	0.119	0.077	0.115	-0.095	-0.107	0.088	-0.044	0.13	0.003	0.001	-0.027	-0.098	-0.065	0.015	0.047	0.038	-0.032	0.092	0.029		-0.154	0.009		0.055	-0.042	0.025	-0.03	-0.146	-0.01	-0.049
BSU01770_glmM.2	0.067	-0.028	0.13		-0.025	-0.06	-0.034	-0.05	0.067	-0.078	0.018	0.037	0.01	-0.025	0.01	0.014	0.031	-0.074	0.008	0.048	-0.069	0.053	0.044	0.023	0.085	-0.051	0.136	-0.022	-0.044	0.079	-0.163	-0.083	-0.044	-0.077	-0.015	0.075	0.158	0.011		-0.072	-0.022		-0.078	-0.123	-0.158	0.065	0.029	0.06	0.009
BSU01780_glmS.2	0.013	0.085	0.051		0.085	0.066	0.118	0.053	-0.138	-0.102	0.069	0.04	0.08	0.001	0.052	0.058	0.062	-0.016	-0.002	0.045	0.08	0.021	-0.031	0.04	-0.017	-0.135	0.068	-0.034	0.088	-0.029	-0.008	0.047	-0.025	-0.057	-0.066	-0.096	0.093	0.153		0.043	0.029		0.085	-0.062	0.019	-0.075	0.054	-0.028	0.131
BSU35660_mnaA.1	-0.044	-0.011	0.097		-0.084	0.102	0.022	-0.063	-0.066	0.033	0.065	-0.069	-0.003	0.009	-0.157	-0.036	-0.036	0.023	-0.013	0.025	0.122	0.052	0.022	0.117	-0.064	0.03	-0.064	0.081	0.083	0.049	-0.019	-0.065	-0.148	0.109	-0.025	-0.07	-0.058	0.038		0.069	-0.001		0.044	0.01	-0.093	0.047	-0.009	0.06	0.036
BSU35660_mnaA.2	-0.075	-0.005	-0.011		0.067	-0.048	-0.071	0.064	-0.034	-0.094	0.042	-0.044	-0.097	0.06	-0.164	0.014	-0.029	-0.001	0.033	0.06	0.068	0.022	0.039	0.027	0.035	0.095	-0.025	-0.137	-0.024	0.019	0.118	-0.023	0	-0.053	-0.069	0.2	-0.02	0.074		0.076	-0.051		-0.117	0.007	0.076	0.011	0.048	-0.024	-0.03
BSU28030_mreB.1	0.076	-0.03	-0.106		-0.058	-0.039	0.086	0.06	0.025	-0.002	-0.042	-0.028	0.001	-0.14	0.022	0.064	0.096	0.023	-0.029	-0.045	-0.04	0.078	0.03	0.016	0.069	0	0.017	0.148	0.048	-0.057	-0.004	-0.032	0.04	-0.024	-0.072	0.036	0.041	0.067		-0.08	-0.008		-0.051	0.043	0.1	0.005	-0.111	0.02	0.063
BSU28030_mreB.2	0.059	-0.01	-0.04		0.041	-0.045	-0.019	0.046	0.087	-0.123	-0.068	-0.031	-0.006	-0.087	-0.042	0.05	-0.092	-0.1	0.158	-0.004	-0.021	0.037	-0.129	0.05	-0.016	-0.003	-0.154	-0.048	0.052	-0.025	-0.046	-0.065	-0.041	-0.009	0.057	0.067	0.062	0.055		-0.035	-0.044		-0.014	0.009	0.018	0.004	-0.063	0.051	-0.022
BSU36760_murAA.1	0.004	-0.021	0.019		0.109	-0.048	0.083	0.059	0.081	0.028	-0.029	-0.085	0.025	-0.09	0.081	-0.049	-0.039	-0.062	0.079	-0.049	-0.028	-0.129	0.056	-0.181	0.018	-0.091	-0.056	0.02	-0.038	-0.141	-0.035	-0.049	0.028	-0.074	0.036	0.265	0.105	-0.074		-0.006	-0.105		-0.051	-0.068	0.042	-0.09	-0.034	0.035	0.01
BSU29790_murC.1	0.023	-0.073	-0.029		-0.11	0.041	0.076	-0.085	-0.097	-0.121	0.153	-0.117	0.017	0.008	-0.033	0.015	0.004	-0.077	0.046	-0.141	0.103	0.132	0.041	-0.005	-0.036	-0.059	0.067	0.173	-0.053	0.133	-0.106	0.053	-0.122	-0.118	-0.104	-0.143	0.042	0.207		-0.048	0.001		-0.038	-0.011	-0.18	-0.126	0.129	0.003	-0.027
BSU15180_murE.2	-0.042	-0.052	0.101		0.034	-0.081	0.083	0.001	-0.033	-0.102	0.08	0.008	0.115	-0.025	-0.063	-0.03	0.075	0.061	0.026	-0.027	-0.028	0	-0.043	-0.063	0.053	-0.075	0.013	0.069	-0.013	0.087	-0.047	-0.043	-0.072	-0.004	-0.005	-0.059	0.093	0.134		0.062	0.072		0.015	0.079	-0.155	-0.036	0.099	0.03	-0.098
BSU15220_murG.1	0.087	0.049	-0.006		-0.06	-0.081	-0.053	0.061	-0.073	0.007	0.174	-0.076	0.052	0.056	-0.118	-0.104	0.067	-0.129	0.082	0.014	0.054	0.005	0.197	0.086	-0.017	0.085	-0.1	0.022	-0.092	0.015	0.023	-0.068	0.026	-0.212	0.063	-0.112	0.038	0.023		0.228	0.004		-0.037	0.019	-0.018	0.026	0.203	-0.018	0.08
BSU14000_patA.1	-0.07	0.03	0.011		-0.075	0.03	0.076	-0.032	-0.059	-0.028	0.01	-0.056	-0.005	-0.037	-0.055	-0.112	0.017	-0.039	0.045	-0.078	0.027	0.082	0.25	-0.029	0.065	0.073	0.058	0.105	-0.016	0.029	-0.091	0.02	-0.047	-0.021	-0.062	-0.006	0.05	0.063		-0.018	-0.047		-0.037	-0.085	-0.081	-0.078	0.061	0.011	-0.047
BSU14000_patA.2	0.025	-0.032	0.035		0	-0.035	0.101	-0.071	0.029	0.061	0.048	-0.034	-0.101	0.044	-0.131	-0.037	-0.08	-0.06	-0.031	-0.12	0.085	-0.032	0.043	-0.121	0.056	0.04	0.158	0.161	-0.058	0.104	-0.005	-0.006	-0.062	-0.061	-0.019	-0.112	-0.087	0.091		-0.018	0.025		0.09	-0.018	-0.01	0.061	0.103	-0.004	-0.077
BSU28390_racE.1	0.012	-0.049	0.039		0.064	-0.021	-0.053	-0.087	-0.009	0.078	-0.082	-0.044	-0.014	-0.033	0.017	-0.032	-0.01	-0.017	0.02	-0.067	-0.008	-0.034	0.016	-0.071	-0.046	0.017	0.039	-0.136	0.035	0.128	-0.021	0.017	-0.045	0.061	0.054	0.101	0.041	0.079		0.087	-0.195		-0.002	0.055	0.035	0.053	-0.036	0.037	0.019
BSU38120_rodA.1	-0.084	0.104	0.016		0.069	0.078	0.04	0.045	0.034	-0.033	-0.005	0.003	0.083	-0.007	-0.011	-0.058	0.068	0.046	-0.02	0.111	0.12	-0.059	-0.037	-0.012	-0.016	-0.02	-0.074	0.159	-0.116	0.044	0.114	-0.023	-0.064	-0.048	-0.123	0.038	0.054	-0.076		0.005	0.029		-0.01	-0.045	0	0.043	-0.023	0.043	0.124
BSU38120_rodA.2	0.126	-0.089	0.023		-0.075	0.041	0.033	-0.119	0.019	0.006	-0.094	-0.065	0.022	-0.07	-0.054	-0.056	0.019	-0.029	0.107	-0.129	0.069	0	0.096	-0.02	-0.06	-0.042	-0.065	0.047	-0.009	0.061	-0.047	-0.048	-0.077	0.064	-0.047	-0.081	0.054	0.086		-0.057	0.008		0.026	0.066	0.063	-0.024	-0.044	0.075	-0.073
BSU35750_tagA.2	-0.003	-0.065	-0.055		-0.057	0.059	0.118	0.056	0.109	0.022	0.01	-0.092	0.086	-0.027	-0.017	-0.03	0.084	-0.007	0.004	0.015	0.002	-0.054	-0.115	0.063	-0.057	-0.116	0.011	-0.035	-0.02	-0.052	0.002	0.079	-0.013	0.067	-0.056	-0.026	0.127	-0.002		-0.036	-0.034		-0.062	-0.012	-0.045	-0.026	-0.037	0.021	0.092
BSU35530_tagO.1	-0.014	-0.061	0.049		0.007	0.025	0.009	0.111	0.026	-0.01	0.001	-0.044	0.055	-0.015	-0.033	0.002	0.076	-0.115	-0.009	0.129	0.052	0.025	0.061	0.018	-0.065	-0.074	-0.002	-0.023	0.083	-0.061	0.081	-0.088	0.106	0.036	0.021	0.133	0.046	0.044		-0.021	-0.103		-0.073	-0.027	0.025	-0.008	-0.062	-0.049	-0.012
BSU35600_tuaB.1	-0.057	0.064	-0.038		-0.024	-0.001	0.097	-0.057	0.03	0.089	-0.025	0.051	-0.024	0.074	-0.07	-0.047	0.094	0.027	0.054	0.073	0.045	-0.036	0.104	0.028	0.059	0.062	0.03	0.014	-0.044	-0.034	-0.03	-0.042	-0.018	-0.026	-0.012	-0.16	0.053	-0.055		-0.099	-0.011		-0.053	-0.024	-0.199	0.012	-0.02	0.002	-0.042
BSU35530_tagO.2	0.073	-0.073	0.047		0.102	0.036	-0.018	0.056	0	-0.14	0.06	-0.109	0.026	-0.047	0.015	-0.097	0.024	-0.04	0.049	0.036	0.059	-0.114	0.106	0.071	0.02	-0.05	0.033	-0.12	-0.019	-0.066	0.003	-0.088	0.083	-0.071	0.042	0.057	0.05	0.121		0.031	0.047		0.028	-0.047	0.037	-0.066	0.041	-0.098	0.005
BSU35600_tuaB.2	-0.051	0.002	-0.025		-0.012	0.028	-0.004	-0.018	0.021	-0.013	-0.088	0.093	0.047	0.102	-0.097	0.054	0.123	-0.046	0.073	-0.038	0.039	-0.089	-0.062	-0.043	-0.072	0.061	0.088	0.021	-0.057	-0.048	-0.065	0.033	0.06	-0.025	0.023	-0.066	-0.096	-0.069		-0.067	0.008		-0.147	-0.051	-0.034	-0.013	-0.132	0.016	-0.003
BSU40410_walR.1	0.026	0.003	0.027		0.069	-0.116	0.032	-0.028	0.021	0.045	0.052	-0.01	-0.156	-0.117	0.002	-0.017	-0.025	-0.029	0.009	-0.028	0.019	-0.032	-0.036	-0.039	0.03	-0.008	-0.055	-0.001	-0.013	0.03	-0.072	-0.067	-0.044	0.012	-0.007	0.114	0.041	0.019		0.026	0.066		-0.164	0.063	-0.099	-0.1	-0.019	0.011	-0.02
BSU40410_walR.2	-0.093	0.007	-0.114		-0.04	-0.02	-0.004	-0.031	0.058	0.006	0.06	-0.123	-0.052	-0.004	0.122	0.039	0.002	0.031	-0.047	-0.041	-0.008	0.039	-0.054	-0.004	-0.097	-0.057	0.006	-0.022	-0.083	-0.06	0.017	0.157	-0.037	-0.053	0.006	0.05	-0.07	-0.036		-0.014	-0.013		-0.168	0.07	0.127	0.055	0.016	0.043	-0.031
BSU15770_prkC
BSU13450_sigI	0.043	0.084	0.056		0.079	-0.084	-0.05	0.016	0	-0.013	0.112	-0.134	0.021	-0.029	-0.125	-0.05	-0.139	0.02	0.131	-0.081	0.065	-0.019	0.073	0.033	0.104	-0.057	-0.077	0.035	-0.035	0.082	-0.094	-0.119	-0.026	-0.037	0.026	-0.051	0.126	0.158		0.083	-0.098		0.025	0.072	-0.069	-0.041	0.044	0.279	-0.006
BSU27120_sigV	-0.095	0.08	0.038		-0.056	-0.013	0.032	0.113	0.053	0.081	-0.06	0.071	0.035	-0.048	-0.004	0.01	-0.041	0.042	0.032	0.053	-0.042	-0.036	-0.082	-0.141	0.038	0.203	-0.01	-0.072	0.228	-0.057	0.07	0.03	-0.031	0.024	0.022	-0.004	-0.101	-0.007		-0.101	0.03		-0.043	0.057	0.093	0.027	-0.106	0	0.022
BSU38700_sigY	-0.118	-0.028	0.025		0.038	0.015	-0.037	0.032	-0.056	0.051	0.064	0.065	0.011	-0.034	-0.003	0.059	0.15	0.077	0.026	-0.02	-0.006	-0.034	0.001	-0.062	0.012	0.036	-0.102	0.109	0.01	-0.019	0.059	0.03	-0.044	-0.053	-0.087	-0.044	0.064	0.024		-0.026	0.108		0.054	0.039	-0.113	0.141	0.004	0	0.033
BSU26840_sigZ	0.004	-0.028	-0.02		0.063	0.021	0.138	-0.007	0.026	-0.061	0.027	-0.048	0.054	-0.07	0.071	-0.08	-0.036	-0.005	-0.054	-0.093	0.021	0.044	0.081	0.025	0.073	0.007	-0.034	0.182	0.014	-0.065	-0.161	-0.131	-0.002	-0.002	-0.053	-0.018	0.074	-0.03		-0.075	0.077		-0.078	-0.027	-0.12	-0.023	-0.02	0.075	-0.058
BSU14730_ylaC	0.004	0.004	0.031		0.062	0.077	0.127	0.076	0.004	-0.029	-0.028	-0.084	0.021	0.001	0.037	-0.086	0.026	0.003	0.056	0.058	0.078	-0.077	0.093	-0.001	-0.117	0.04	-0.051	0.148	0.169	-0.045	-0.062	0.049	-0.028	0.041	-0.019	-0.101	0.058	-0.075		0.006	-0.081		-0.044	-0.012	0.043	-0.053	-0.039	0.061	-0.106
BSU22940_prsW	0.021	-0.119	-0.074		-0.072	-0.049	0.067	0.027	-0.066	-0.102	0.007	-0.031	0.106	0	-0.085	0.029	0.015	-0.087	-0.044	-0.155	-0.034	0.02	0.068	0.071	-0.085	-0.096	0.018	0.028	0.03	0.024	-0.12	-0.049	-0.028	-0.065	-0.021	0.04	0.053	0.03		-0.021	0.076		-0.031	0.003	0.029	-0.069	-0.008	-0.034	-0.016
BSU15760_prpC	-0.079	0.047	-0.049		-0.034	0.01	-0.007	-0.031	0.125	0.031	-0.011	0.09	0.093	-0.124	-0.081	-0.09	0.022	-0.108	0.076	-0.048	-0.004	0.06	0.125	-0.096	-0.024	0.216	0.002	0.036	0.02	0.046	0.062	-0.055	0.034	0.058	0.018	0.024	0.001	-0.02		-0.076	0.017		-0.026	-0.072	0.105	-0.065	-0.019	-0.016	-0.02
BSU15780_cpgA.2
BSU14460_ykpC	-0.035	-0.003	-0.076		-0.07	-0.008	-0.029	-0.051	0.043	0.141	0.017	-0.019	0.052	-0.114	0.124	0.101	-0.009	0.08	0.015	-0.067	0.126	0.047	0.022	0.023	0.038	0.063	-0.059	-0.022	-0.011	0.057	0.066	-0.126	0.043	-0.061	-0.068	-0.129	0.067	0.005		-0.007	0.033		0.007	0.049	0.01	0.053	-0.066	-0.018	0.058
BSU01660_nagZ	0.008	0.061	-0.034		0.02	0.028	-0.048	0.058	-0.023	0.143	-0.104	0.148	0.032	-0.042	0.001	0.157	-0.09	-0.031	0.063	-0.037	-0.006	0.099	-0.034	-0.076	-0.052	-0.06	-0.014	-0.104	-0.031	-0.036	0.129	0.042	0.006	0.103	0.054	0.162	-0.031	0.008		-0.106	0.092		0.034	0.035	0.069	-0.017	-0.064	-0.111	0.1
BSU09420_lytE	-0.006	0.108	0.031		0.12	-0.02	-0.01	-0.032	0.021	-0.011	0.058	-0.072	-0.023	-0.033	-0.132	0.015	-0.065	0.063	0.122	-0.038	-0.018	0.008	0.082	-0.002	0.059	-0.043	-0.073	-0.07	0.005	0.014	-0.091	-0.018	0.028	0.046	0.011	-0.073	0.046	0.061		0.085	-0.107		0.068	0.012	-0.034	0.004	0.056	0.371	-0.004
BSU13980_pbpH
BSU25380_floA	-0.136	-0.084	0.013		-0.008	-0.057	0.078	0.046	-0.04	-0.031	0.019	-0.079	0.06	0.016	0.1	0.039	0.093	-0.045	0.054	-0.007	0.091	-0.011	-0.021	0.052	-0.059	0.004	-0.03	-0.002	-0.001	-0.004	0.024	0.008	0.065	-0.141	0.053	-0.032	0.025	-0.158		-0.132	-0.031		0.029	0.076	-0.014	0.006	-0.064	-0.012	-0.013
BSU34440_pbpE	0.058	0.022	-0.065		0.016	-0.042	0.01	-0.201	-0.03	-0.041	0.094	-0.13	-0.082	-0.004	-0.049	-0.137	-0.078	0.051	0.037	-0.048	0.072	0.08	0.122	0.01	0.138	-0.072	-0.004	0.022	-0.086	0.155	-0.086	-0.059	0.038	-0.06	-0.102	-0.228	0.046	0.177		0.105	-0.068		-0.047	0.085	-0.092	-0.109	0.236	-0.089	-0.07
BSU35640_lytA	0.005	-0.032	0.128		0.016	-0.025	0.046	-0.139	-0.114	0	0.193	-0.003	-0.014	0.119	-0.141	-0.109	0.037	0.006	-0.02	0.019	0.07	-0.084	0.136	0.016	0.088	0.009	0.045	0.164	-0.093	0.074	-0.17	0.003	-0.072	-0.077	0.002	-0.148	0.065	0.138		0.08	0.031		-0.078	0.094	-0.183	-0.019	0.211	-0.013	-0.015
BSU39230_wapA
BSU35680_ggaB	-0.025	0.142	0.071		0.093	0.011	0.046	-0.073	-0.132	-0.048	0.117	-0.065	-0.007	0.07	-0.116	-0.106	-0.092	-0.14	0.06	0.098	-0.076	0.074	0.155	0.09	0.126	0.074	0.019	0.008	-0.055	0.038	-0.135	-0.04	-0.039	-0.104	-0.024	-0.085	-0.108	-0.082		0.054	0.036		0.044	-0.055	-0.1	0.056	0.155	0.06	-0.092
BSUCTR02_control	-0.01	0.081	0.02		0.019	-0.15	0.028	0.114	-0.058	-0.049	0.032	-0.045	-0.065	0.065	0.028	-0.025	0.028	0.057	0.152	-0.069	0.029	-0.003	0.015	0.171	0.051	0.146	-0.109	-0.202	0.026	-0.103	-0.068	0.028	-0.045	-0.041	0.021	0.011	0.037	-0.031		0.068	-0.068		-0.009	-0.014	-0.064	0.021	0.073	-0.052	0.058
BSUCTR26_control	0.039	0.115	0.02		-0.132	-0.03	-0.073	0.006	-0.003	0.138	0.027	-0.035	-0.048	0.045	-0.156	0	-0.032	-0.131	0.03	0.08	0.06	-0.045	-0.067	-0.079	0.066	0.074	0.023	-0.025	-0.126	0.017	-0.008	0.081	0.04	-0.049	0.125	0.013	0.064	0.004		0.024	-0.028		0.046	-0.064	-0.018	0.04	0.002	-0.001	0.013
BSUCTR34_control	0.072	-0.107	0.069		-0.012	-0.063	0.082	-0.02	0	-0.056	-0.094	0.111	0.019	-0.064	0.016	0.029	0.049	0.011	-0.096	-0.015	-0.006	0.059	-0.091	-0.116	-0.067	-0.063	-0.056	0.073	0.116	-0.025	0.136	-0.011	0.078	0.059	0.148	0.098	0.02	0.11		-0.108	0.025		0.073	-0.065	0.019	-0.099	-0.106	-0.065	0.065
BSUCTR36_control	0.039	-0.032	-0.026		0.075	-0.015	-0.023	0.12	0.036	0.033	-0.049	0.066	-0.038	0.012	0.166	-0.004	0.005	0.028	-0.004	-0.058	0.029	0.023	-0.077	-0.077	0.057	-0.02	0.022	0.06	0	-0.047	-0.011	-0.005	-0.137	0.106	-0.022	0.031	-0.039	-0.05		0.051	-0.008		-0.096	-0.001	-0.02	0.058	-0.037	-0.009	-0.069
BSUCTR38_control	0.01	0.011	-0.016		-0.122	-0.061	0	-0.014	0.028	-0.042	-0.013	-0.058	-0.083	0.003	-0.096	-0.004	-0.003	0.02	0.037	-0.121	0.005	-0.047	-0.056	0.094	0.015	-0.054	-0.023	0.055	0.037	0.027	-0.016	0.098	0.018	-0.054	0.001	-0.101	0.019	0.12		0.005	-0.03		0.019	0.089	-0.065	-0.107	0.006	-0.07	0.008
BSUCTR39_control	0.008	-0.077	0.029		0	0.085	-0.14	0.027	0.118	0.13	-0.144	0.032	-0.045	-0.012	0.027	0.097	0.081	0.051	-0.096	0.026	-0.08	0.065	-0.144	-0.066	-0.11	-0.052	0.048	-0.149	0.043	-0.031	0.184	0.063	0.093	0.143	0.01	0.174	-0.207	-0.144		-0.002	0.019		-0.036	0.008	0.207	0.099	-0.105	-0.017	0.169
BSUCTR40_control	0.039	0.021	-0.049		-0.063	-0.016	0.087	-0.059	-0.115	0.052	-0.01	-0.138	-0.051	0.106	0.077	0	-0.056	0.027	-0.063	-0.022	-0.044	-0.036	0.053	0.058	0.073	0.026	-0.021	0.065	-0.027	0.048	-0.077	-0.02	-0.046	-0.046	0.006	-0.012	-0.081	-0.003		-0.011	0.044		-0.099	0.029	0.001	-0.065	-0.084	0.006	-0.079
BSUCTR41_control	0.142	0.008	0.067		-0.073	-0.01	0.002	0.052	-0.08	-0.112	-0.055	0.02	0.062	-0.055	0.073	0.063	-0.045	0.025	0.018	-0.053	-0.091	0.014	-0.013	-0.099	0.024	0.007	0.034	0.033	0.003	-0.056	0.017	0.008	-0.063	0.025	0.117	0.036	-0.03	-0.02		-0.006	-0.143		0.03	-0.084	-0.112	-0.095	-0.003	0.095	-0.022
BSUCTR42_control	0.005	-0.049	0.012		-0.081	-0.022	-0.018	-0.021	0.071	-0.052	-0.053	0.002	-0.065	-0.021	-0.002	-0.054	0.006	0.083	0.013	0.076	-0.089	-0.158	-0.153	-0.111	-0.113	-0.003	-0.031	0.127	0.036	0.006	0.079	0.07	-0.123	0.083	-0.071	-0.04	-0.083	-0.056		0.009	-0.049		-0.044	-0.016	-0.018	0.101	-0.098	0.078	-0.022
BSUCTR44_control	-0.132	-0.09	-0.134		-0.013	-0.095	0.08	0.011	-0.061	0.019	0.035	0.045	-0.02	0.002	0.012	-0.065	0.011	-0.045	-0.002	-0.119	-0.073	0.081	0.123	-0.012	0.061	-0.042	-0.055	0.105	0.114	-0.024	-0.039	-0.077	-0.047	-0.061	-0.081	0.101	0.044	-0.117		0.054	0.027		-0.049	0.046	-0.104	-0.053	-0.06	0.001	-0.087
BSU19640_yodL.1	-0.08	-0.039	0.046		0.046	0.11	0.038	0.006	0.032	-0.007	0.039	0.003	-0.054	-0.034	0.022	-0.013	-0.029	-0.087	0.067	0.118	0.048	-0.028	-0.132	0.145	-0.065	0.073	-0.05	-0.058	-0.022	0.109	-0.059	-0.086	-0.148	0.038	0	0.015	-0.022	-0.023		-0.003	-0.065		0.072	-0.001	-0.047	0.054	-0.034	0.09	0.017
BSU04640_alrA.1	-0.052	0.013	-0.074		-0.029	0.046	-0.053	0.121	0.069	-0.017	-0.165	0.065	0.022	-0.01	0.026	-0.009	0.019	0.003	0.117	-0.029	-0.035	-0.022	-0.122	0.073	-0.076	-0.018	-0.049	-0.096	0.019	-0.086	0.061	0.033	-0.025	-0.015	0.057	0.024	-0.211	-0.027		-0.049	0.039		0.012	-0.019	0.174	-0.029	-0.046	-0.086	-0.048
BSU06720_dagK.1	-0.033	0.003	0.025		0.064	-0.064	0.09	0.014	0.094	0.082	-0.055	-0.029	-0.04	-0.044	-0.019	0.044	-0.113	-0.048	0.009	0.037	0.047	0.002	-0.051	-0.053	-0.024	-0.016	0.004	-0.043	-0.033	-0.071	0.043	-0.029	0.034	0.08	0.162	0.128	0.07	-0.092		0.129	-0.057		0.014	0.052	0.098	0.018	-0.105	-0.091	0.062
BSU06720_dagK.2	0.085	0.036	-0.052		0.008	-0.046	-0.019	0.007	-0.021	-0.011	0.048	-0.096	-0.027	-0.02	-0.03	-0.098	-0.033	0.067	0.029	-0.041	-0.099	-0.044	0.154	-0.083	-0.111	0.087	0.047	-0.078	0.053	0.051	0.006	-0.037	0.048	-0.08	0.043	0.084	-0.014	-0.028		0.181	-0.115		-0.099	-0.011	0.057	-0.076	0.087	-0.127	-0.008
BSU22490_dapB.2
BSU14180_dapH.2	-0.036	-0.012	-0.047		0.082	-0.036	-0.109	-0.013	0.049	0.074	0.001	0.133	-0.077	-0.137	0.004	0.039	0.015	-0.037	-0.038	-0.029	-0.087	0.028	-0.079	-0.034	-0.038	0.021	0.074	-0.06	-0.018	-0.007	0.01	0.015	0.099	0.077	0.109	0.098	-0.07	-0.064		-0.02	-0.061		-0.089	0.03	0.059	-0.042	-0.106	0.155	-0.06
BSU00620_divIC.2	-0.023	0.011	0.076		0.023	-0.026	0.022	0.038	0.008	-0.07	0.055	0.004	0.111	-0.02	0.057	-0.144	0.076	0.061	0.016	0.028	0.066	0.057	0.028	0.125	0.049	-0.043	0.031	-0.003	0.029	0.014	-0.104	-0.052	-0.035	-0.066	-0.132	-0.146	0.277	0.106		-0.006	0.059		-0.026	0.02	-0.06	-0.037	0.079	-0.065	-0.011
BSU15280_ftsA.1	-0.024	-0.044	-0.102		0.034	-0.043	0	-0.03	-0.071	0.024	0.03	0.043	0.017	0.037	0.004	0.01	-0.083	-0.043	0.06	-0.039	0.043	-0.003	-0.024	0.083	0.072	0.064	0.094	0.053	-0.07	0.101	-0.024	0.054	0.017	-0.051	-0.167	-0.078	0.103	0.072		-0.013	0.064		0.016	0.067	-0.105	0.003	0.095	-0.054	0.001
BSU15150_ftsL.2	0.089	-0.014	-0.037		0.042	0.077	-0.009	0.029	0.137	0.036	-0.037	-0.007	-0.032	0.031	-0.113	-0.031	-0.104	-0.073	0.072	0.005	0.053	0.07	-0.03	0.086	0.101	0.097	0.102	-0.046	-0.019	0.056	0.017	-0.116	0.017	-0.031	0.065	0.099	0.111	0.062		-0.17	0.091		0.081	0.032	0.1	0.023	0.008	-0.082	-0.045
BSU14850_ftsW.2	-0.012	-0.02	0.036		-0.05	-0.057	-0.093	-0.002	-0.184	-0.072	0.107	-0.09	-0.06	0.029	-0.003	0.02	-0.118	0.019	0.097	-0.053	0.158	-0.013	0.151	0.082	-0.023	-0.008	-0.024	0.036	-0.074	0.09	-0.098	0.063	-0.101	-0.087	-0.06	-0.079	0.226	0.268		-0.034	-0.022		0.119	-0.047	-0.107	0.037	0.114	-0.06	-0.031
BSU36760_murAA.2	-0.011	0.007	-0.093		0.094	-0.062	0.095	-0.034	-0.034	-0.036	-0.01	0.002	0.145	-0.105	-0.029	0.044	-0.068	-0.014	0.116	-0.029	0.16	0.05	-0.027	-0.088	-0.047	0.056	0.038	0.144	0.02	0.05	-0.019	-0.047	-0.092	-0.062	-0.058	0.046	0.114	0.098		-0.068	-0.093		-0.033	0.011	0.001	-0.012	-0.072	0.073	0.002
BSU29790_murC.2	-0.015	0.011	0.042		-0.008	-0.03	0.097	0.012	-0.04	-0.069	0.125	-0.012	-0.02	0.015	-0.013	-0.095	0.045	-0.065	-0.062	0.018	0.058	0.074	0.009	0.051	0.153	0.035	0.046	0.174	-0.08	0.056	-0.145	0.016	-0.129	-0.075	-0.12	-0.163	0.115	0.096		-0.041	-0.03		-0.027	0.046	-0.135	-0.083	0.216	-0.055	-0.08
BSU15180_murE.1	0.009	0.027	-0.106		-0.011	0.03	0.034	-0.098	-0.043	0.019	0.095	-0.03	0.082	-0.081	0.032	-0.024	-0.031	-0.127	-0.025	-0.078	-0.023	-0.014	-0.004	0.05	0.008	0.034	0.011	0.171	-0.055	-0.05	-0.061	0.049	-0.047	-0.01	-0.019	-0.053	0.104	0.048		-0.019	-0.053		-0.091	0.017	-0.011	-0.075	-0.013	0.029	-0.02
BSU35750_tagA.1	0.049	0.022	-0.018		0.077	0.034	0.09	-0.064	-0.027	0.056	0.013	0.07	0.113	-0.029	0.039	0.034	0.029	0.074	-0.051	0.044	-0.103	0.071	-0.119	-0.045	0.035	-0.019	0.073	0.109	0.048	0.035	-0.086	0.042	-0.013	0.044	-0.056	-0.03	-0.047	-0.064		-0.074	-0.027		0.052	0.008	-0.03	-0.033	-0.09	0.049	-0.024
BSU35740_tagD.1	-0.189	0.043	-0.054		0.093	-0.064	-0.052	0.096	0.069	-0.082	-0.004	-0.022	0.061	0.014	0.046	0.019	0.011	0.085	-0.086	0.066	0.079	0.075	-0.081	0.02	0.039	-0.008	0.012	-0.047	0.007	-0.045	0.04	-0.061	-0.003	0.085	-0.002	0.108	0.081	0.034		-0.028	0.008		0.09	0.016	0.075	-0.011	-0.109	-0.063	-0.023
BSU35740_tagD.2	-0.09	0.078	-0.03		0.047	-0.034	-0.085	-0.005	0.004	-0.08	-0.08	0.072	0	-0.005	0.012	0.004	0.022	-0.024	-0.019	0.104	0.011	0.02	-0.132	0.048	-0.068	-0.061	-0.039	-0.104	0.201	0.084	-0.025	0.008	-0.009	0.132	0.049	0.058	-0.014	0.029		0.018	0.003		0.03	-0.001	0.086	-0.048	-0.119	-0.062	-0.057
BSU16530_uppS.1	-0.056	0.142	0.08		0.131	0.064	0.08	0.125	0.011	-0.024	-0.067	-0.021	-0.006	-0.023	-0.001	-0.022	0.002	-0.013	0.043	-0.07	0.065	0.015	-0.078	-0.022	-0.03	-0.061	0.086	-0.092	-0.087	-0.052	0.104	-0.115	0.011	0.018	-0.018	0.279	-0.065	-0.189		-0.037	-0.03		-0.024	-0.104	0.067	0.037	0.001	-0.015	-0.004
BSU09520_sigM.1	-0.037	-0.078	0.006		-0.042	0.016	0.053	0.032	-0.047	-0.093	-0.131	-0.047	0.057	0.03	0.048	-0.007	0.011	-0.135	0.045	0.038	0.039	0.047	0	0.012	-0.042	0.088	-0.021	-0.055	-0.01	-0.061	0.041	-0.061	-0.019	-0.062	-0.052	-0.029	-0.005	-0.08		0.001	0.005		-0.035	-0.037	0.02	0.055	0.052	-0.129	-0.057
BSU23100_sigX	0	-0.062	0.041		0.049	-0.016	0.052	0.049	0.044	0.032	-0.025	-0.028	0.044	-0.048	-0.11	-0.073	-0.03	0.029	0.036	-0.062	0.124	0.037	0.115	-0.071	-0.051	0.035	-0.05	0.087	-0.022	0.072	-0.015	-0.007	-0.003	-0.024	-0.012	-0.026	-0.006	0.039		0.022	-0.089		-0.013	0.047	0.025	-0.062	-0.018	0.056	-0.105
BSU24280_yqiD	0.05	0.146	0.091		0.004	0.046	0.143	-0.032	-0.02	0.056	0.044	0	0.062	0.024	0.048	-0.094	0.016	-0.053	-0.002	-0.077	-0.042	-0.022	0.064	0.008	0.07	0.145	-0.061	0.202	-0.043	0.009	0.1	-0.125	0.082	0.085	-0.011	0.238	0.029	-0.207		0.068	-0.118		-0.059	-0.043	-0.048	-0.006	-0.101	-0.002	-0.038
BSU01730_sigW	0.036	-0.092	0.002		-0.076	0.032	-0.01	-0.088	-0.017	0.084	-0.071	-0.031	-0.006	0.023	-0.014	0.038	0.099	-0.031	-0.025	0.14	-0.008	0.029	-0.093	0.056	-0.051	-0.032	0.03	-0.074	-0.101	0.014	-0.138	-0.012	-0.052	0.068	0.008	-0.066	-0.026	0.124		-0.015	-0.075		0.03	-0.048	-0.053	-0.003	0.02	-0.067	-0.011
BSU10040_ecsA	-0.044	-0.067	-0.112		-0.078	-0.045	-0.104	-0.067	0.025	0.057	0.011	0.027	0.05	-0.043	0.056	-0.082	0.005	-0.047	-0.067	-0.023	-0.01	-0.086	0.025	-0.023	-0.043	-0.136	-0.015	-0.033	0.08	-0.081	-0.044	0.014	-0.024	0.113	-0.079	0.075	-0.004	0.031		-0.109	-0.018		-0.079	0.036	0.073	-0.079	0.062	-0.03	0.01
BSU12920_dppA	0.003	0.08	0.012		-0.021	0.048	-0.035	0.053	-0.136	0.017	-0.018	0.026	0.072	-0.071	-0.029	0.06	0.029	0.011	0.132	0.047	-0.151	0.018	0.099	-0.094	-0.11	-0.101	0.037	-0.01	0.09	0.06	-0.049	-0.025	0.051	-0.009	-0.007	0.023	-0.018	-0.143		-0.006	-0.006		0.067	-0.085	0.025	0.028	-0.009	-0.006	-0.083
BSU13900_ptsH	0.023	0.097	-0.037		0.035	0.004	-0.083	0.047	0.042	-0.018	-0.011	0.115	-0.057	-0.08	0.064	0.076	0.017	0.007	-0.023	0.001	-0.16	-0.191	0.001	-0.178	-0.068	-0.043	0.094	-0.146	-0.121	-0.069	0.172	-0.065	0.027	0.043	-0.002	0.416	-0.054	-0.174		0.027	0.004		-0.05	-0.015	0.078	-0.029	-0.016	0.04	0.031
BSU13910_ptsI	-0.08	0.101	-0.041		-0.031	0.005	-0.061	-0.009	0.068	0.031	0.06	0.092	-0.014	-0.063	-0.028	0.053	-0.001	-0.07	-0.024	0.051	0.021	-0.03	0.057	-0.091	-0.028	0.099	-0.007	-0.131	-0.062	-0.148	0.069	-0.19	-0.084	-0.035	-0.018	0.289	-0.097	-0.131		0.127	-0.042		-0.018	-0.025	0.066	0.002	-0.14	-0.045	-0.043
BSU14090_ykuI	-0.016	0.066	0.038		0.014	0.052	0.134	0.029	-0.039	0.094	-0.065	0.023	-0.091	-0.03	0.021	0.031	0.059	0.046	0.054	-0.043	-0.047	0.069	0.058	0.014	-0.005	-0.016	-0.05	0.04	0.084	-0.004	-0.087	-0.063	-0.028	-0.007	-0.094	0.066	-0.015	-0.141		-0.004	-0.033		-0.11	-0.062	-0.075	0.045	-0.037	0.024	0.024
BSU16960_ymdA
BSU16960_ymdA.1	-0.042	-0.037	-0.031		-0.076	-0.074	-0.01	0.06	0.069	0.018	-0.043	0.01	0.01	0.081	0.108	-0.001	0.018	-0.059	0.009	-0.051	-0.039	-0.058	0.014	-0.064	0.043	-0.081	-0.009	-0.084	0.079	-0.035	-0.107	-0.083	0.037	-0.021	0	-0.018	-0.032	-0.027		-0.014	0.03		0.055	-0.021	0.038	0.038	-0.072	0.016	0.009
BSU22910_ypfA	-0.082	0.008	0.027		-0.03	0.013	-0.053	-0.157	-0.004	0.021	-0.027	0.018	0.067	0.016	-0.017	-0.046	0.029	-0.001	0.024	-0.008	0.018	-0.061	0.066	0.092	-0.051	-0.12	0.061	-0.04	0.076	0.004	0.058	0.077	0.018	-0.013	0.073	-0.088	0.019	-0.04		0.001	-0.028		-0.055	-0.004	-0.038	-0.063	0.061	-0.032	0.028
BSU25050_yqgA	-0.015	0.008	-0.161		0.076	0.069	-0.056	-0.027	0.085	0.119	0.008	0.03	-0.117	-0.109	0.102	0.087	-0.016	0.084	-0.068	-0.014	-0.057	0.041	-0.109	-0.088	0.047	-0.034	0.116	0.045	-0.006	0.005	0.104	0.074	0.063	0.151	-0.028	0.125	-0.091	0.019		-0.089	-0.059		-0.066	-0.003	0.007	0.002	-0.049	0.025	-0.04
BSU25690_sda	-0.036	0.02	0.006		0.006	0.031	-0.134	0.121	-0.058	-0.109	-0.007	0.011	0.016	0.006	-0.026	0.012	0.046	-0.043	0.032	0.006	-0.031	-0.106	0.107	-0.094	-0.054	0.099	-0.04	-0.029	-0.036	0.013	0.059	-0.008	0.046	0.108	0.083	0.185	0.003	-0.081		0.199	-0.094		-0.048	0.034	0.093	-0.04	0.007	-0.002	0.146
BSU29740_ccpA	-0.001	0.109	-0.023		-0.068	-0.113	-0.104	-0.12	-0.094	-0.013	0.165	-0.064	-0.078	0.068	-0.109	-0.078	-0.085	0.001	-0.018	-0.038	-0.122	-0.133	0.221	-0.039	0.056	0.151	-0.087	-0.084	-0.026	-0.002	0.008	-0.053	-0.04	-0.024	-0.106	0.12	-0.066	-0.039		0.331	-0.091		0.005	0.038	0.065	0.131	0.043	0.02	-0.018
BSU31740_yuxH	-0.079	0.019	-0.005		0.039	0.004	0.167	0.038	0.016	-0.061	0.032	0.079	0.119	-0.052	0.038	-0.009	0.104	-0.02	0.056	0.005	0.069	-0.011	0.014	0.04	0.173	-0.067	-0.023	0.131	0.076	0.01	-0.018	0.002	0.102	0.021	-0.1	-0.095	0.086	-0.022		-0.11	0.072		-0.013	0.017	-0.125	-0.087	-0.047	-0.014	-0.153
BSU33630_secG	0.049	0.224	0.067		0.022	-0.07	-0.025	-0.045	0.002	-0.054	0.146	0.018	-0.012	0.118	-0.106	0.011	0.097	-0.012	-0.019	0.098	-0.049	-0.113	-0.039	-0.004	0.007	0.131	-0.043	0.037	-0.047	0.022	0.086	-0.008	-0.042	-0.003	0.017	0.108	-0.139	-0.026		0.145	-0.062		-0.05	0.046	-0.098	0.104	0.014	0.133	0.097
BSU35250_ftsX	-0.002	0.009	0.042		0.079	-0.103	-0.101	-0.011	-0.085	-0.059	0.009	-0.093	0.006	0.074	-0.092	-0.013	-0.038	0.046	0.083	0.032	0.005	0.063	-0.041	0.074	0.057	-0.039	-0.009	-0.033	-0.072	0.067	-0.102	-0.035	-0.059	-0.077	-0.079	0.066	-0.023	0.105		0.082	-0.03		-0.069	0.148	-0.028	0.018	0.028	0.003	0.002
BSU35260_ftsE	0.095	0.052	-0.076		0.038	-0.002	-0.022	-0.055	-0.17	-0.033	0.092	-0.028	-0.064	0.116	-0.149	0.013	-0.154	-0.066	0.108	-0.069	-0.003	0.029	0.09	0.062	0.114	0.076	-0.019	0.041	-0.074	0.055	-0.181	-0.054	-0.02	-0.12	-0.047	-0.052	-0.022	0.158		0.142	-0.039		-0.022	0.059	-0.004	0.004	0.058	-0.025	-0.089
BSU40510_yybT	-0.054	0.054	-0.082		0.052	-0.087	-0.03	-0.05	0.012	0.112	-0.067	0.016	-0.09	-0.033	0.04	0.017	0.021	0.015	0.027	0.01	-0.102	-0.106	0.079	-0.064	-0.059	0	-0.055	-0.086	-0.023	-0.106	-0.052	0.096	0.031	0.034	0.014	0.067	-0.051	-0.067		0.075	-0.054		-0.031	-0.014	0.009	0.077	-0.009	0.008	0.04
BSU40960_parB	-0.007	-0.061	-0.049		-0.021	0.003	-0.038	0.124	0.176	0.019	-0.112	0.004	0.004	-0.121	0.029	0.093	0.058	0.063	0.026	0.029	0.061	0.002	-0.1	0.01	-0.059	-0.109	-0.015	-0.063	-0.036	-0.259	0.012	-0.101	0.098	0.02	0.11	0.183	0	-0.175		-0.02	-0.051		-0.047	-0.025	0.083	-0.086	-0.075	-0.148	0.032
BSU40970_parA	0.021	-0.01	-0.027		-0.053	-0.009	-0.157	0.078	0.065	-0.026	-0.113	0.062	-0.031	-0.013	0.02	0.078	-0.012	0.034	-0.03	0.055	-0.035	0.008	-0.02	0.045	-0.071	-0.077	0.112	-0.164	-0.071	-0.042	0.132	0.03	0.055	0.069	0.046	0.189	-0.033	-0.018		-0.04	0.066		-0.042	0.03	0.178	-0.021	0.032	-0.019	0.09
BSU00020_dnaN.1	0.01	-0.084	-0.035		-0.039	-0.064	0.04	-0.071	0.003	-0.133	0.076	0.028	0.072	0.071	-0.033	-0.015	-0.022	-0.095	0.056	-0.069	0.089	0.101	0.061	0.075	-0.033	0.035	0.033	-0.062	-0.105	-0.004	-0.108	-0.028	0.081	-0.114	0.016	-0.004	0.14	0.055		-0.024	0.142		0.038	-0.066	-0.093	-0.073	0.065	-0.038	-0.037
BSU01000_secE.1	0.093	0.055	-0.055		-0.02	0.016	0.16	-0.025	-0.097	0.011	0.007	-0.002	-0.017	-0.073	0.092	-0.071	0.073	-0.103	-0.047	-0.077	-0.076	0.102	0.034	-0.141	-0.02	0.03	-0.107	0.195	0.031	0.008	-0.034	-0.093	0.033	-0.161	0.008	0.04	0.009	-0.087		-0.05	0.008		0.048	0.039	-0.087	0.012	-0.001	0.074	-0.04
BSU01000_secE.2	0.094	0.101	-0.058		0.116	0.146	0.07	0.028	0.05	0.033	-0.044	-0.037	-0.022	-0.049	0.116	0.037	-0.078	0.044	0.004	-0.033	-0.02	-0.014	-0.072	-0.07	-0.037	-0.148	-0.011	0.123	-0.001	0.051	-0.006	-0.049	0.056	-0.031	0.046	0.053	-0.003	-0.065		-0.04	-0.106		-0.082	-0.058	-0.039	-0.053	-0.064	0.088	0.074
BSU01360_secY.1	0.04	0.017	0.013		0.02	-0.005	0.07	-0.013	0.055	0.082	0.025	-0.005	0.15	-0.084	0.13	-0.07	0.048	0.052	-0.034	0.039	-0.056	-0.126	-0.043	-0.029	-0.13	-0.006	-0.05	0.109	0.089	0.008	-0.01	0.01	-0.067	0.078	-0.032	-0.041	-0.028	-0.015		-0.004	-0.148		0.089	0.05	-0.012	0.05	-0.074	0.013	0.034
BSU14840_ylaN.1	0.057	0.135	0.056		0.034	0.08	0.085	-0.021	0.044	-0.022	0.013	-0.092	0.053	0.022	-0.027	-0.072	0.062	-0.055	-0.014	0.132	0.012	-0.034	0.005	-0.008	0.179	-0.072	0.101	-0.063	0.007	-0.044	-0.036	0.1	0.059	0.001	-0.063	-0.162	-0.003	-0.014		0.042	-0.009		-0.008	0.07	0.067	0.028	0.018	-0.057	-0.214
BSU14840_ylaN.2	0.089	0.055	0.102		0.061	0.063	0.013	-0.083	0.011	0.119	0.063	-0.048	-0.054	0.138	-0.047	0.004	0.05	-0.015	0.022	0.021	-0.013	-0.008	-0.064	-0.038	-0.036	-0.11	-0.029	0.05	-0.112	0.14	-0.056	-0.001	-0.006	-0.056	-0.007	-0.078	-0.021	0.038		0.065	-0.078		0.091	-0.01	-0.082	0.01	0.14	0.12	0.009
BSU15950_ftsY.1	-0.016	0.047	-0.037		-0.116	-0.131	0.132	0.102	0.034	0.021	0.022	0.01	0.007	-0.031	0.011	0.069	-0.006	0.152	-0.016	-0.024	-0.078	-0.12	-0.05	0.008	-0.084	0.079	0.099	0.06	-0.005	0.001	0.17	0.008	-0.11	0.093	-0.006	-0.076	-0.02	-0.015		-0.024	0.018		-0.042	0.106	0.049	-0.049	-0.079	-0.003	0.049
BSU15950_ftsY.2	-0.02	0.064	0.046		0.007	0.055	0.039	-0.03	0.012	-0.016	0.051	-0.057	0.023	0.042	-0.158	0.031	-0.091	0.039	-0.066	-0.026	0.005	0.026	-0.001	-0.013	0.111	-0.115	-0.059	-0.064	-0.027	-0.038	0.045	0.017	-0.049	0.003	-0.077	-0.161	-0.008	0.119		0.11	-0.106		-0.053	-0.026	-0.043	-0.05	0.036	-0.024	-0.066
BSU15980_ffh.1	-0.048	-0.105	-0.008		-0.057	-0.068	0.044	-0.015	0.068	-0.025	-0.013	0.018	0.016	-0.122	-0.009	-0.075	0.07	-0.022	0.033	0.058	0.02	0.021	-0.072	0.008	0.036	-0.061	-0.144	-0.003	-0.067	0.006	-0.051	-0.039	-0.025	-0.012	0.113	-0.074	0.048	0.073		-0.048	0.139		0.073	0.066	-0.093	0.04	0	-0.044	0.047
BSU16580_polC.1	-0.042	-0.133	0.004		-0.047	0.074	-0.048	-0.007	0.076	-0.026	-0.071	0.007	-0.041	-0.013	0.1	-0.071	0.045	-0.087	0.047	-0.07	0.132	0.018	0.028	-0.04	0.017	0.115	0.014	0.069	-0.064	0.094	0.097	0.08	0.005	0.086	-0.017	0.04	-0.065	0.021		-0.024	0.027		-0.025	-0.003	0.061	-0.015	-0.044	0.005	0.019
BSU16580_polC.2	-0.006	-0.023	-0.042		-0.043	-0.078	0.075	0.008	-0.1	-0.024	0.118	-0.031	0.01	-0.089	-0.013	-0.074	-0.034	-0.181	0.087	-0.176	0.053	0.138	0.03	0.005	0.154	-0.05	0.021	0.221	-0.055	0.067	-0.125	-0.043	-0.062	-0.133	-0.046	0.033	0.001	0.089		-0.065	0.041		-0.02	0.084	-0.112	-0.103	0.143	-0.12	-0.046
BSU17910_yneF.1	0.052	-0.02	-0.05		-0.011	0.066	0.006	-0.071	0.047	-0.045	0.032	-0.125	-0.062	-0.017	0.073	0.04	0.003	-0.044	-0.03	0.025	-0.065	0.01	-0.085	0.046	-0.062	0.014	-0.093	-0.02	-0.013	-0.152	-0.122	-0.096	0.051	-0.037	0.043	-0.041	-0.078	-0.117		-0.119	0.043		-0.005	0.052	0.055	0.079	0.068	0.019	0.064
BSU17910_yneF.2	-0.038	0.096	-0.013		0.029	0.024	0.011	-0.038	-0.037	0.065	-0.074	-0.009	0.002	-0.033	-0.003	0.081	-0.019	-0.061	-0.031	-0.037	-0.015	0.031	0.036	0.005	-0.061	-0.009	-0.081	0.025	-0.078	-0.009	0.006	-0.061	0.07	0.03	-0.035	0.105	0.02	-0.094		0.045	0.031		-0.015	0.042	0.055	-0.072	-0.013	-0.014	0.073
BSU18090_parE.1	-0.076	-0.016	0.073		0.075	0.035	-0.064	-0.035	0.05	-0.076	-0.008	-0.058	0.069	-0.019	0.039	0.002	0.055	0.019	-0.004	0.122	-0.056	-0.059	-0.064	0.086	-0.073	0.057	-0.022	-0.163	0.05	-0.08	0.072	0.082	-0.006	0.048	-0.004	-0.07	0.006	0.083		-0.001	0.011		-0.07	0.02	0.031	0.037	-0.03	-0.082	-0.012
BSU18090_parE.2	-0.088	0.022	0.039		0.077	-0.039	0.045	-0.026	-0.002	-0.04	-0.002	-0.031	0.064	-0.049	-0.068	-0.017	-0.046	-0.011	-0.016	-0.069	0.113	-0.002	-0.078	0.065	0.059	0.022	0.044	-0.035	-0.105	0.024	0.066	-0.03	-0.093	0.08	-0.097	-0.036	-0.031	0.086		0.045	-0.017		0.057	0.007	0.045	-0.066	0.047	0.042	0.021
BSU18100_parC.2	-0.025	-0.108	0.029		-0.024	-0.013	0.023	-0.115	-0.009	0.019	0.01	-0.03	-0.04	0.054	0.039	0.015	0.075	-0.049	-0.002	-0.073	0.06	0.012	-0.009	0.128	0.11	-0.027	-0.031	0.026	-0.01	0	0.044	-0.035	-0.018	0.035	0.069	-0.016	-0.014	0.056		-0.027	0.002		0.137	0.09	-0.134	-0.018	-0.099	-0.023	0.062
BSU24340_accC.1	-0.095	-0.071	0.012		-0.067	0.11	0.059	-0.045	-0.14	-0.023	0.236	-0.036	0.012	0.09	-0.019	-0.092	0.042	-0.024	-0.026	-0.059	0.064	0.057	0.154	0.096	0.106	0.037	-0.054	0.236	-0.069	0.049	-0.173	-0.006	-0.074	-0.132	-0.08	-0.116	0.12	-0.051		0.033	0.033		-0.042	0.12	-0.107	-0.073	0.124	0.011	-0.097
BSU24340_accC.2
BSU24350_accB.1	-0.045	0.092	-0.074		0.012	-0.095	0.082	-0.11	-0.054	-0.113	0.232	-0.121	0.057	0.087	-0.042	-0.042	0.068	-0.004	0.103	-0.14	0.007	0.036	0.015	0.017	0.045	-0.026	-0.101	0.04	-0.136	-0.069	-0.05	0.061	0.002	-0.04	0.003	-0.092	0.003	-0.113		0.165	-0.057		-0.075	0.045	-0.05	-0.029	0.114	0.158	0.046
BSU25310_dgkA.1	-0.02	-0.016	0.013		0.095	0.002	0.106	0.112	0.046	-0.031	-0.043	0.009	-0.073	0.007	0.05	-0.013	0.009	0.065	0.071	-0.118	0.025	0.06	-0.033	-0.091	0.017	-0.04	0.029	0.017	-0.001	0.096	0.006	-0.033	0.016	0.045	0.02	0.118	-0.125	-0.071		-0.033	0.043		-0.001	0.037	0.003	-0.029	-0.101	-0.061	-0.032
BSU25680_yqeG.1	0.058	0.002	0.022		0.09	-0.022	-0.024	-0.039	0.002	0.108	-0.039	0.008	-0.065	-0.018	0.021	-0.018	-0.027	0.002	0.035	0.013	0.001	-0.067	-0.003	-0.007	-0.069	-0.036	0.065	-0.007	0.052	0.063	-0.107	0.026	0.024	0.011	0.04	0.012	-0.036	0.063		-0.057	0.046		0.07	0.032	-0.03	-0.052	0.029	-0.074	-0.042
BSU25680_yqeG.2	-0.052	0.016	-0.011		-0.03	-0.033	0.052	-0.042	-0.049	0.003	0.138	-0.083	0.039	-0.064	-0.069	-0.056	-0.07	-0.136	-0.007	-0.094	-0.003	-0.028	0.119	-0.032	0.075	0.073	-0.031	0.242	0.006	0.155	-0.056	-0.069	-0.02	-0.083	-0.068	0.074	0.072	-0.01		0.037	-0.023		-0.102	-0.015	-0.062	0.004	0.031	0.057	-0.063
BSU29200_accA.1
BSU29200_accA.2	0.097	-0.028	-0.097		-0.048	0.024	0.052	-0.1	-0.091	-0.044	0.097	-0.035	-0.045	-0.025	-0.093	-0.095	-0.001	-0.044	-0.036	-0.102	-0.045	-0.081	0.088	0.089	0.018	-0.019	-0.005	0.12	-0.007	-0.048	-0.124	0.029	0.01	-0.178	-0.029	-0.15	0.024	0.054		-0.024	0.052		0.006	0.027	-0.075	-0.127	0.106	-0.007	-0.03
BSU29210_accD.1	-0.033	0.071	-0.042		0.012	-0.034	-0.024	0.012	0.025	0.012	-0.088	0.057	-0.07	0.045	0.017	0.079	0.06	0.063	-0.025	0.055	0.08	-0.009	-0.09	0.002	-0.029	-0.012	-0.023	0.075	0.031	0.075	0.003	0.028	-0.012	-0.001	-0.098	0.046	0.018	0.017		-0.067	0		0.011	0.117	-0.049	0.108	0.031	0.007	0.007
BSU29210_accD.2	-0.05	-0.139	0.014		0.043	0.009	0.075	0.007	-0.014	0.076	0.112	-0.171	-0.011	-0.063	0.042	-0.116	-0.15	-0.077	0.033	-0.114	0.168	-0.009	0.137	-0.048	0.032	0.053	0.065	0.025	-0.045	0.05	-0.057	-0.051	0.014	-0.131	-0.061	-0.045	0.201	0.054		0.118	-0.035		-0.05	-0.079	-0.026	-0.063	0.067	0.001	-0.074
BSU35300_secA.1	0.04	-0.063	0.008		0.021	-0.045	0.033	0	0.105	-0.084	-0.109	0.013	0.017	-0.038	0.024	-0.059	0.075	-0.032	-0.035	0.094	-0.006	0	-0.045	-0.13	-0.057	-0.022	-0.074	0.009	-0.009	-0.131	0.073	-0.061	-0.033	-0.018	0.055	0.079	0.087	-0.02		0.025	-0.038		-0.064	-0.074	0.068	0.059	-0.067	-0.079	-0.002
BSU36370_fabZ.1	-0.054	-0.015	0.048		0.072	0.06	0.031	0.117	0.057	-0.029	-0.201	0.011	0.049	0.055	0.107	-0.017	0.039	-0.028	-0.017	-0.021	-0.029	0.04	-0.085	-0.031	-0.024	-0.035	-0.011	0.002	0.092	-0.065	0.09	-0.021	0.081	0.127	0.037	0.115	-0.016	-0.098		-0.108	-0.047		-0.02	-0.034	0.032	-0.025	-0.076	0.006	-0.043
BSU36370_fabZ.2	-0.017	-0.032	-0.047		-0.123	0.098	0.079	0.058	-0.048	0.02	0.02	-0.083	0.009	-0.033	-0.003	-0.019	-0.043	-0.088	0.012	-0.067	0.043	0.003	0.073	-0.112	0.065	0.077	-0.048	0.119	0.029	0.069	-0.029	-0.087	-0.052	-0.02	-0.022	0.044	-0.003	-0.029		-0.009	0.086		0.085	-0.01	0.014	0.054	0.025	0.031	0.042
BSU28390_racE.2	-0.031	0.161	0.04		-0.017	0.033	-0.073	-0.196	-0.055	-0.025	0.185	-0.151	-0.033	0.133	-0.006	-0.079	-0.079	-0.124	0.022	-0.055	-0.095	-0.006	0.079	0.132	0.015	0.068	-0.004	0.101	-0.135	0.08	-0.169	0.092	-0.044	-0.099	-0.056	-0.279	-0.074	-0.029		0.067	-0.12		0.085	0.082	-0.135	-0.039	0.153	0.016	0.003
BSU09670_dat	0.024	0.172	0.037		-0.184	0.079	0.084	-0.192	-0.039	0.012	0.143	-0.092	-0.023	0.099	-0.013	-0.154	-0.009	-0.151	-0.07	0.035	-0.123	-0.007	0.133	0.104	-0.025	0.115	-0.03	0.176	-0.069	0.106	-0.099	-0.035	-0.049	-0.087	-0.07	-0.277	0.037	0.018		0.007	0.012		-0.001	0.002	-0.122	0.014	0.139	0.083	-0.064
BSU19640_yodL.2	-0.057	0.166	0.098		-0.049	0.052	0.015	-0.009	-0.034	0.012	0.067	0.017	-0.062	0.13	0.005	0.078	-0.015	-0.127	0.046	0.01	-0.118	-0.031	0.149	0.028	0.013	0.15	-0.035	0	-0.084	0.06	0.009	0.031	-0.046	-0.15	0.013	-0.121	-0.045	-0.094		0.105	-0.033		0.16	0.021	-0.02	0.132	0.134	0.058	0.06
BSU36760_murAA.3	0.017	0.097	0.039		0.016	-0.039	0.058	-0.16	-0.141	-0.045	0.079	0.033	0.034	0.133	0.036	-0.102	-0.046	-0.113	0.07	0.008	-0.021	0.077	0.11	0.014	0.064	0.132	0.04	0.225	-0.084	0.064	-0.188	-0.023	-0.119	-0.088	-0.119	-0.151	0.137	-0.015		0.078	-0.131		-0.102	-0.003	-0.148	-0.056	0.064	0.014	-0.082
BSU09520_sigM.2	0.027	0.067	0.049		-0.008	-0.007	0.05	-0.044	0.01	0.026	-0.036	-0.098	-0.059	0.008	0	-0.088	0.003	-0.014	0.067	0.017	0.073	0.024	0.133	0.061	0.089	0.12	0.01	-0.008	0.004	0.166	-0.175	0.027	0.008	-0.105	-0.003	-0.159	0.03	-0.039		-0.046	-0.103		0.01	0.074	-0.077	0.145	0.088	0.118	-0.024
BSU00020_dnaN.2	0.074	0.19	-0.001		0.016	-0.113	-0.096	-0.085	-0.134	0.024	0.046	0.022	0.026	0.213	-0.079	-0.053	-0.058	-0.075	0.052	0.052	-0.123	0.121	0.143	0.168	0.119	0.077	0.053	0.013	-0.07	0.055	-0.155	0.042	0.01	-0.164	-0.03	-0.157	-0.057	-0.054		0.081	-0.022		-0.052	0.052	-0.089	0.145	0.12	-0.011	-0.057
BSU01360_secY.2	0.014	0.2	0.02		-0.064	0.024	0.03	-0.065	-0.088	-0.03	0.152	-0.1	-0.014	0.074	-0.174	-0.019	0.017	-0.059	0.049	0.016	-0.049	0.051	0.146	0.079	0.031	0.145	0.088	0.019	-0.061	0.019	-0.145	0.036	-0.066	-0.087	-0.006	-0.19	0.028	-0.002		0.043	-0.031		0.087	-0.087	-0.083	0.041	0.145	0.1	-0.139
BSU15220_murG.2	0	0.153	0.01		0.033	-0.035	0.003	0.038	-0.029	-0.075	0.137	-0.023	-0.058	0.028	-0.074	-0.048	-0.081	-0.014	0.146	-0.032	-0.03	0.104	0.231	0.102	0.177	0.201	-0.169	-0.082	0.025	0.012	-0.114	-0.181	0.005	-0.219	-0.081	0.07	0.068	-0.048		0.276	-0.02		0.103	0.095	-0.051	0.041	0.159	0.096	-0.099
BSU15980_ffh.2	0	0.136	0.001		-0.137	-0.019	-0.076	-0.15	-0.055	-0.044	0.273	-0.07	-0.02	0.109	-0.104	-0.089	0.023	-0.019	-0.008	-0.012	-0.067	0.028	0.134	0.146	0.08	0.126	0.003	0.091	-0.115	0.043	-0.131	0.047	-0.001	-0.166	-0.1	-0.216	-0.064	-0.037		0.118	-0.059		-0.066	-0.035	-0.125	0.054	0.127	0.079	-0.026
BSU16530_uppS.2	0.029	0.098	-0.052		-0.015	-0.024	0.039	-0.198	-0.14	-0.007	0.166	-0.027	-0.038	0.157	-0.013	-0.177	0.03	-0.036	0.126	-0.014	-0.107	0.003	0.212	0.04	0.079	0.189	-0.048	0.141	-0.036	0.07	-0.211	0.006	-0.058	-0.18	-0.184	-0.184	0.093	0.036		0.089	0		-0.002	0.084	-0.127	-0.018	0.191	0.066	-0.038
BSU18100_parC.1	0.004	0.177	0.136		-0.067	0.008	0.033	-0.142	-0.107	0.103	0.144	-0.093	-0.055	0.116	-0.061	-0.057	-0.058	-0.061	0.117	-0.033	-0.031	0.069	0.102	0.051	0.094	0.091	0.033	0.234	-0.056	0.063	-0.1	-0.056	-0.063	-0.152	-0.097	-0.073	0.181	-0.036		0.043	0.011		0.004	0.117	-0.08	0.053	0.204	0.081	-0.026
BSU24350_accB.2	-0.05	0.103	0.04		-0.01	-0.031	-0.022	-0.155	-0.039	0.03	0.152	-0.015	-0.084	0.133	-0.052	-0.042	-0.135	-0.075	0.081	0.069	-0.013	-0.027	0.124	0.058	0.14	0.113	-0.011	0.055	-0.025	0.195	-0.239	0	-0.059	-0.137	-0.117	-0.241	0.055	0.061		0.086	-0.015		0.018	-0.001	-0.1	0.111	0.209	-0.003	-0.103
BSU25310_dgkA.2	-0.003	0.088	-0.033		-0.046	-0.036	0.02	-0.082	-0.156	-0.035	0.147	-0.03	-0.033	0.153	-0.098	-0.08	-0.055	0.003	0.141	-0.096	-0.059	0.008	0.084	0.09	0.133	0.146	-0.023	0.127	-0.079	0.041	-0.173	0.112	-0.049	-0.134	0.014	-0.278	0.076	-0.032		0.085	0.024		0.13	0.124	-0.033	0.052	0.101	0.078	-0.076
BSU32170_dapF.3	-0.001	0.292	0.029		-0.035	0.039	-0.02	-0.092	-0.095	-0.06	0.054	-0.048	-0.072	0.197	-0.106	-0.093	-0.041	-0.066	-0.022	0.085	-0.065	0.012	0.135	0.127	0.007	0.21	-0.023	0.011	0.024	0.105	-0.031	0.098	-0.072	-0.04	-0.185	-0.227	-0.147	-0.103		0.164	-0.079		0.059	0.038	0.006	0.099	0.115	0.082	-0.098
BSU35300_secA.2	-0.041	0.13	0.025		0.019	0.059	0.042	-0.016	0.03	0.03	0.028	-0.037	0.022	0.089	0.142	0.064	0.015	-0.084	-0.001	-0.123	-0.095	-0.074	-0.037	-0.031	0.026	0.094	0.026	0.072	-0.049	0.062	-0.055	-0.006	-0.042	-0.017	-0.032	-0.074	0.005	-0.152		0.075	-0.094		0.071	0.011	-0.158	0.1	0.066	0.016	-0.036
BSU00230_bofA	0.011	0.092	-0.043		-0.013	-0.031	0.077	-0.019	-0.079	0.05	-0.103	0.03	0.039	-0.054	-0.101	-0.048	-0.03	0.014	0.016	-0.107	0.098	-0.032	0.056	0.022	-0.012	-0.027	-0.009	-0.004	0.045	0.022	0.081	0.067	0.015	-0.006	0.015	-0.047	0.085	-0.022		-0.095	0.005		0.112	-0.017	0.013	-0.153	0.015	-0.142	-0.102
BSU00430_yabG	0.002	-0.046	0.069		-0.041	0.023	0.021	-0.101	-0.063	0.002	0.018	-0.055	0.013	0.018	-0.065	-0.019	0.089	-0.058	-0.017	0.017	0.036	0.093	-0.067	0.029	-0.152	-0.095	0.035	0.039	-0.135	-0.004	-0.077	0.04	-0.043	-0.067	-0.024	-0.044	0.004	-0.024		-0.077	0.105		0.036	-0.014	0.002	-0.074	0.059	-0.045	0.009
BSU00610_yabQ	-0.056	-0.071	-0.031		0.026	0.068	-0.039	0.103	-0.063	-0.123	-0.008	-0.003	-0.005	-0.025	-0.005	-0.022	-0.049	-0.023	-0.013	0.033	0.08	-0.011	-0.034	0.065	-0.019	-0.072	-0.125	-0.058	-0.026	0.057	-0.006	-0.026	-0.034	0.038	0.076	0.058	0.039	-0.096		-0.066	0.053		0.105	-0.005	-0.021	-0.025	0.111	-0.144	-0.104
BSU00640_spoIIE	-0.029	-0.031	0.041		-0.09	0.021	-0.08	-0.01	-0.07	0.004	0.097	-0.024	0.05	-0.045	-0.031	-0.036	0.013	-0.04	0.021	0.076	-0.061	0.074	-0.004	0.007	-0.107	0.004	0.036	0.074	0.139	0.093	0.009	0.112	-0.051	0.008	-0.017	0.048	-0.039	-0.023		0.064	-0.021		-0.03	0.031	0.003	-0.017	-0.009	-0.033	0.028
BSU01450_ybxA
BSU01460_ybaE	0.07	0.006	-0.027		0.05	-0.008	-0.007	-0.007	0.085	-0.118	-0.062	0.062	0.052	0.015	-0.029	-0.091	-0.031	-0.014	0.034	0.055	-0.039	0.024	-0.107	-0.022	-0.066	0.006	0.052	0.034	-0.041	-0.042	-0.001	-0.07	0.02	0.038	0.058	0.081	-0.039	-0.049		0.015	-0.026		-0.165	-0.007	0.008	-0.061	-0.038	-0.016	-0.1
BSU01470_ybaF	-0.061	0.023	0.014		-0.058	-0.13	-0.076	-0.031	0.049	-0.026	-0.052	0.068	-0.109	0.04	0.063	0.012	-0.047	0.113	-0.004	-0.024	-0.019	-0.114	-0.02	0.064	0.025	0.061	0.015	0.065	0.06	-0.003	0.081	0.134	0.051	0.037	0.019	0.044	0.015	0.047		-0.084	0.021		0.02	-0.038	0.085	-0.055	-0.099	-0.047	0.042
BSU01550_gerD	-0.134	-0.22	-0.059		0.032	-0.033	-0.162	-0.164	0.028	0.098	-0.069	0.087	-0.053	-0.103	0.104	0.032	0.03	0.012	0.111	0.037	-0.006	0.123	-0.099	0.014	-0.114	-0.009	-0.105	-0.212	0.063	-0.037	-0.129	-0.071	-0.032	0.047	0.019	-0.035	-0.05	-0.003		-0.028	0.005		0.009	-0.032	0.146	0.112	-0.118	0.075	-0.006
BSU01560_kbaA	0.034	0.017	-0.058		-0.047	-0.031	0.062	-0.023	0.049	0.066	0.013	-0.058	0.065	-0.205	0.083	-0.037	-0.048	-0.05	0.015	-0.016	0.066	0.041	0.044	-0.063	-0.04	-0.076	0.013	-0.003	0.064	0.005	-0.026	0.015	-0.113	0.08	0.066	0.103	0.141	0.074		-0.089	-0.077		-0.075	0.035	-0.05	-0.071	-0.058	0.021	-0.059
BSU01580_ybaR	0.053	-0.059	-0.005		0.005	-0.034	-0.1	0.085	-0.042	-0.048	0	0.123	0.03	-0.105	0.059	0.04	0.048	0.057	-0.009	-0.147	-0.059	-0.046	-0.004	-0.163	-0.066	-0.101	-0.072	-0.034	-0.003	-0.004	0.061	-0.065	-0.097	0.015	0.146	0.062	-0.032	-0.007		-0.064	-0.047		0.028	0.011	0.071	0.023	0.015	0.06	0.083
BSU01590_ybaS	0.018	0.044	-0.04		-0.073	-0.035	0.014	0.108	0.022	0.069	-0.028	-0.04	-0.061	-0.017	0.041	0.076	0.011	-0.03	-0.045	0.086	-0.004	0.051	0.056	0.101	-0.107	-0.062	-0.041	-0.057	0.034	-0.128	0.034	0.024	0.046	-0.1	0.048	0.099	-0.103	-0.189		0.083	-0.023		0.019	0.04	0.168	0.132	0.017	0.046	-0.021
BSU01610_feuC
BSU01620_feuB	-0.147	0.036	-0.175		-0.073	-0.019	-0.017	-0.071	0.097	0.132	-0.147	0.075	-0.137	0.07	-0.041	0.106	-0.006	-0.059	0.031	0.1	-0.015	-0.043	0.039	-0.027	-0.038	0.008	-0.077	0.072	0.044	0.034	0.093	-0.046	0.014	0.171	0.074	0.067	-0.095	0.001		-0.044	-0.024		0.126	0.09	0.087	-0.026	-0.079	-0.023	-0.067
BSU01630_feuA	-0.124	0.074	-0.049		-0.144	-0.114	0.058	-0.011	-0.069	-0.021	0.003	-0.168	-0.03	-0.049	0.007	0.022	0.034	0.074	0.022	-0.025	-0.011	0.013	0.116	0.004	-0.024	0.005	0.021	0.031	0.084	0.015	0.013	-0.038	-0.038	-0.074	-0.042	-0.047	-0.034	-0.034		0.039	-0.026		-0.044	-0.114	-0.108	0.165	0.129	-0.081	-0.037
BSU01750_cdaA
BSU01890_ybcL	0.096	0.068	-0.095		0.008	-0.071	-0.002	0.034	-0.105	0.032	-0.164	0.01	-0.135	-0.051	-0.019	0.082	0.053	0.034	0.045	-0.079	-0.05	0.008	0.083	-0.013	-0.062	-0.058	0.019	-0.043	0.093	0.044	-0.036	0.027	-0.057	-0.016	0.045	-0.144	-0.107	-0.011		0.033	-0.095		0.064	0.021	0	0.024	-0.014	-0.002	-0.042
BSU01900_ybcM	0.068	0.072	0.011		-0.04	-0.048	0.11	0.01	-0.03	-0.082	0.003	-0.075	0.018	0.085	-0.074	0.075	-0.054	0.009	0.092	-0.145	0.025	-0.01	-0.002	-0.043	-0.058	0.031	0.033	-0.04	-0.002	0.028	0.011	-0.042	-0.003	-0.104	0.054	0.082	0.076	-0.023		-0.04	-0.017		0.012	-0.014	-0.018	0.006	0.067	0.075	0.041
BSU01935_skfC	-0.024	-0.061	0.02		0.103	0.027	0.08	0.103	0.078	-0.04	-0.021	-0.037	0.074	-0.085	0.032	-0.087	0	-0.031	0.081	-0.113	-0.034	-0.057	0.042	-0.008	-0.032	0.048	-0.068	0.026	0.009	0.028	0.029	-0.012	0.009	-0.08	-0.01	0.006	0.034	-0.08		-0.08	0.051		-0.07	-0.022	-0.016	0.014	0.002	0.01	-0.038
BSU01950_skfE
BSU01960_skfF	-0.103	-0.087	0.014		0.031	-0.053	-0.027	0.125	-0.019	-0.048	-0.048	0.069	0.048	0.045	-0.05	0.022	0.009	0.025	0.023	-0.134	-0.147	-0.03	-0.074	0.002	-0.055	-0.055	0.005	0.009	-0.036	0.07	0.043	-0.054	-0.021	-0.042	-0.033	0.153	0.022	-0.041		0.023	-0.133		-0.022	0.047	-0.046	0.01	-0.071	-0.077	-0.01
BSU01990_ybdG	-0.052	0.029	-0.046		-0.063	0.046	0.068	-0.052	-0.011	0.005	0.059	-0.043	-0.005	-0.027	0.039	0.018	0.068	-0.046	0.075	0.036	-0.106	0.058	-0.022	-0.021	0.05	0.031	0.002	-0.037	0.062	0.036	-0.029	0.046	0.024	0.155	-0.05	-0.06	0.029	-0.04		0.016	0.012		-0.004	0.074	0.016	0.04	0.021	0.022	0.013
BSU02010_ybdK	-0.023	-0.032	-0.028		-0.045	-0.053	0.01	0.049	-0.109	0.013	0.101	-0.039	-0.02	-0.001	-0.081	-0.058	0.046	0.004	0.037	-0.066	0.08	-0.012	0.113	0.136	0.119	0.026	0.102	-0.02	0.021	0.003	0.022	0.015	0.008	-0.045	-0.065	-0.083	0.152	0.073		-0.019	-0.045		-0.084	0.045	0.039	-0.066	0.059	-0.101	0.024
BSU02060_ybxG	0.041	-0.048	-0.002		-0.077	-0.051	0.107	-0.133	0.017	0.007	-0.039	-0.141	-0.093	-0.038	0.067	0.044	-0.098	-0.085	-0.111	-0.113	0.051	0.039	-0.009	-0.047	0.015	0.096	-0.04	-0.025	-0.052	0.08	-0.089	0.011	-0.114	-0.009	-0.003	-0.101	-0.106	-0.015		0.039	0.008		-0.008	0.127	-0.106	-0.007	-0.026	0.095	-0.021
BSU02120_ybeC	-0.062	0.046	0.002		-0.068	-0.05	-0.11	-0.031	-0.041	-0.075	0.043	-0.065	-0.02	0.087	-0.072	-0.102	-0.023	0.121	0.042	-0.081	0.032	0.028	0.084	0.083	-0.048	0.022	-0.052	0.026	-0.01	-0.008	-0.085	0.052	-0.095	0.012	-0.038	-0.144	0.015	-0.003		0.095	-0.05		-0.008	0.029	0.056	0	0.059	-0.08	0.016
BSU02140_glpT
BSU02150_ybeF	-0.145	-0.015	-0.011		-0.01	-0.011	-0.006	0.022	0.059	0.147	-0.071	0.057	-0.091	-0.024	0.137	-0.039	0.001	0.032	-0.002	-0.017	0.067	0.036	-0.017	-0.079	0.007	-0.042	-0.02	-0.047	0.076	-0.044	0.11	0	0.08	0.016	-0.049	0.063	0.068	-0.056		-0.121	0.039		-0.046	0.089	0.161	-0.068	-0.143	-0.119	0.025
BSU02170_ybfB	0.058	-0.025	-0.101		-0.033	0.15	0.041	-0.052	0.023	0.063	0.022	-0.031	0.008	0.01	-0.006	0.031	0.002	-0.075	-0.066	-0.037	0.04	-0.007	-0.082	0.004	-0.082	-0.088	0.035	-0.001	-0.05	-0.09	-0.126	0.014	0.03	0.008	-0.002	-0.061	0.083	-0.017		-0.144	0.008		-0.121	-0.095	0.033	-0.026	0.007	0.026	-0.125
BSU02180_ybfE	0.16	-0.029	-0.031		0.032	0.06	-0.005	-0.046	0.002	0.104	0.075	0.045	-0.107	-0.002	-0.054	0.145	0.033	0.001	0.087	0.037	-0.044	0.051	0.035	0.051	-0.041	0.023	0.007	-0.098	-0.031	0.002	0.03	0.005	0.104	-0.031	-0.002	-0.065	-0.038	-0.017		-0.029	-0.003		0.034	-0.016	0.09	-0.003	0.006	0.034	-0.027
BSU02190_ybfF	0.026	-0.009	-0.066		-0.05	0.085	-0.067	0.044	0.102	-0.008	-0.013	0	0.028	-0.03	0.158	-0.054	0.114	-0.087	0.004	-0.029	-0.186	0.019	-0.001	-0.034	-0.034	0.009	-0.056	0.069	0.002	-0.128	0	0.064	0.048	0.022	-0.026	-0.073	0.061	0.044		-0.006	0.083		0.011	-0.016	-0.072	-0.013	-0.019	0.106	0.071
BSU02210_ybfH	0.062	0.082	0.058		0.013	-0.038	0.003	-0.082	-0.016	-0.081	0.081	-0.035	0.001	-0.018	-0.062	-0.109	-0.101	-0.132	0.06	-0.051	-0.057	0.021	0.159	0.058	0.024	0.023	-0.061	-0.064	0.04	0.062	-0.126	-0.038	-0.058	-0.072	0.023	-0.231	0.055	0.082		0.085	-0.145		0	-0.144	-0.027	-0.097	0.071	0.025	-0.155
BSU02270_pssA	-0.142	-0.087	0.047		0.063	-0.034	-0.025	-0.011	0	-0.07	0.067	-0.077	0.009	-0.008	-0.029	-0.048	-0.089	-0.047	0.079	-0.077	0.035	0.082	0.104	0.039	0.15	-0.07	0.047	0.037	-0.076	0.04	-0.14	-0.029	-0.03	-0.035	-0.026	-0.067	0.21	0.115		-0.011	0.003		-0.043	0.113	-0.128	-0.023	0.068	-0.075	-0.119
BSU02280_ybfM	-0.063	-0.064	-0.066		-0.006	0.09	-0.003	0.001	-0.089	-0.119	-0.014	0.068	0.048	0.035	-0.075	-0.014	-0.068	-0.043	0.109	-0.07	0.045	0.028	0.063	-0.004	0.019	0.066	-0.066	-0.021	-0.04	0.02	-0.031	0.022	0.105	0.094	0.01	-0.034	0.106	0.067		-0.029	0.048		0.005	0.007	0.006	-0.025	-0.02	0.053	0.002
BSU02290_psd	-0.062	-0.037	0.037		0.103	0.024	-0.02	0.066	-0.089	-0.035	0.063	0.017	0.114	0.003	0.045	0.041	-0.001	0.005	-0.056	0.056	-0.004	-0.025	0.062	0.065	-0.024	-0.062	0.006	0.052	0.072	-0.114	-0.038	-0.028	-0.041	0.05	-0.016	0.065	0.107	0.08		-0.082	0.007		0.039	-0.02	-0.084	0.054	-0.043	0.004	-0.039
BSU02340_gltP	-0.04	-0.053	-0.057		-0.035	0.006	0.162	-0.07	0.054	0.005	0.055	-0.047	0.072	-0.056	0.101	-0.068	0.037	-0.116	-0.022	-0.059	0.03	0.115	-0.005	-0.004	0.023	0.02	-0.006	0.102	-0.116	0.019	-0.064	0.092	-0.052	-0.06	-0.086	0.011	0.078	-0.039		-0.072	-0.038		-0.079	-0.091	-0.019	-0.079	0.017	0.221	-0.094
BSU02380_ybgB	0.012	0.018	0.099		0.02	-0.041	0.018	-0.009	0.027	-0.122	-0.012	-0.044	0.026	0.05	-0.076	0.001	0.064	0.016	-0.06	-0.088	0.001	0.015	0.053	-0.085	0.041	-0.051	0.138	-0.066	0.053	0.044	0.091	0	0.013	0.062	0.005	-0.007	0.006	0.049		-0.009	-0.022		-0.025	-0.051	-0.077	0.066	0.078	0.001	0.053
BSU02400_ybgF	0.071	0.067	-0.012		-0.016	-0.016	-0.002	-0.017	0.041	0.008	0.02	-0.018	-0.02	-0.09	-0.052	0.051	-0.088	0.044	-0.036	-0.024	-0.038	0.001	-0.022	0.007	0.066	0.039	0.001	0.091	0.001	-0.03	-0.007	-0.002	0.034	0.05	0.01	-0.057	0.022	0.104		-0.068	-0.017		-0.044	-0.015	-0.026	0.022	0.013	0.017	0.018
BSU02420_glnT	0.039	-0.018	0.018		-0.097	0.081	0.126	-0.062	-0.055	-0.041	0.039	-0.006	0.056	0.07	-0.013	0.011	0.145	0.018	-0.017	0	0.05	0.087	-0.039	0.006	-0.104	0.139	-0.027	0.054	0.022	-0.039	-0.102	0.04	0.054	0.049	-0.049	-0.147	-0.062	-0.118		-0.123	-0.022		0.112	-0.049	-0.092	-0.016	-0.08	0.055	0.074
BSU02440_glnJ	-0.025	0.009	0.039		0.054	0.144	0.048	0.024	-0.079	0.031	-0.05	0.002	-0.079	-0.021	-0.051	-0.109	0.095	-0.068	0.08	0.042	-0.097	0.001	-0.111	-0.005	-0.053	0.113	-0.006	0.044	0.054	-0.015	-0.007	-0.067	-0.049	0.031	0.03	-0.002	0.021	-0.059		0.026	-0.088		-0.057	-0.029	-0.028	-0.018	0.034	0.062	0.007
BSU02480_gudP
BSU02540_ycbK	-0.027	-0.007	-0.049		0.066	0.033	0.124	-0.001	-0.053	0.006	-0.057	-0.088	0.139	-0.03	0.02	-0.123	-0.015	0.021	0.012	-0.057	0.142	0.031	0.104	0.059	0.032	-0.047	0.003	0.133	0.007	-0.043	-0.144	-0.048	-0.134	-0.081	-0.176	-0.044	0.264	0.081		-0.044	0.063		0.022	0.058	-0.07	-0.113	0.049	0.041	-0.01
BSU02560_ycbM
BSU02580_ycbO	-0.032	-0.118	0.073		0.016	0.043	-0.019	0.18	0.059	0.05	-0.026	0.139	0.108	-0.17	0.013	0.023	0.08	0.03	0.084	0.029	-0.018	-0.067	-0.084	-0.003	-0.137	-0.188	0.051	-0.04	0.042	0.066	0.061	-0.048	0.035	0.022	0.027	0.052	0.022	-0.053		-0.004	0.059		0.149	0.029	0.001	-0.046	-0.07	-0.046	0.002
BSU02590_ycbP	0.005	-0.009	0.095		-0.04	-0.071	0.029	0.073	-0.037	-0.067	-0.005	0	0.054	-0.02	-0.001	0.028	0.022	-0.125	0.007	0.059	-0.059	0.072	-0.122	-0.027	0.008	-0.017	0.062	-0.097	-0.099	-0.119	0.001	-0.02	0.016	-0.077	0.068	-0.107	-0.046	-0.007		-0.091	0.004		0.055	-0.047	-0.053	0.015	0.068	-0.018	-0.009
BSU02630_tatAD
BSU02640_tatCD	-0.16	0.115	0.055		0.017	-0.005	0.093	0.006	-0.035	-0.012	0.07	-0.059	-0.001	0.063	-0.084	-0.123	-0.03	-0.025	0.009	0.091	0.008	0.032	0.164	0.106	0.028	0.08	-0.02	0.057	0.001	-0.062	-0.219	-0.02	-0.031	-0.152	-0.092	-0.124	0.02	0.091		-0.035	-0.07		-0.039	0.03	-0.163	0.023	0.081	-0.01	-0.106
BSU02670_lmrB	-0.025	0.146	-0.019		0.04	-0.046	0.08	-0.043	-0.024	-0.023	-0.024	0.033	-0.118	-0.095	-0.101	0.155	-0.002	0.014	-0.061	0.016	0.074	0.006	0.016	0.013	0.023	-0.065	0.008	-0.08	-0.041	-0.152	0.036	0.051	-0.002	-0.032	-0.013	0.027	-0.036	0.036		0.011	-0.028		-0.055	-0.051	0.001	0.059	-0.05	0.064	0.015
BSU02710_yczC	0.13	-0.023	0.036		-0.014	0.028	0.085	0.036	-0.066	0.099	-0.016	-0.005	0.051	-0.011	-0.054	-0.062	-0.01	0.005	-0.022	-0.078	0.007	-0.062	0.05	0.108	-0.052	-0.08	0.042	0.049	-0.003	0.055	-0.008	0.004	-0.06	-0.041	0.003	-0.095	0.002	-0.016		0.05	0.005		0.001	-0.051	-0.072	-0.047	0.069	0.028	-0.123
BSU02730_natK	-0.158	0.055	0.025		0.001	-0.011	0.061	-0.082	0.053	0.072	0.051	-0.094	-0.018	-0.013	-0.014	-0.015	0.015	-0.101	-0.052	-0.021	0.093	-0.004	0.014	0.048	0.027	-0.066	-0.022	0.015	0.046	-0.034	0.026	0.01	-0.03	-0.08	0.036	0.029	0.067	-0.015		0.002	0.148		0.06	0.027	-0.023	0.002	0.074	-0.023	0.021
BSU02760_natB	0.056	-0.1	-0.11		-0.113	-0.067	-0.002	-0.03	-0.038	0.061	-0.085	0.041	0.031	-0.008	0.015	-0.168	-0.031	-0.113	0.025	0.033	-0.013	0.055	0.024	-0.06	0.042	0.009	-0.027	0.031	-0.028	0.006	-0.121	-0.03	0.018	-0.155	0.118	0.057	0.098	-0.062		-0.035	-0.109		-0.023	0.081	-0.022	-0.032	0.006	-0.124	0.015
BSU02780_ycdA	-0.078	0.037	0.043		0.009	0.016	-0.036	-0.015	-0.028	0.054	0.064	0.044	-0.08	0.132	0.059	-0.053	0.007	0.14	0.002	0.045	-0.077	0.048	0.06	-0.006	0.012	0.044	0.022	-0.038	0.072	-0.023	0.052	0.097	0.017	0.028	-0.039	-0.119	0.076	0.053		-0.094	-0.023		-0.014	-0.041	0.081	-0.164	-0.048	-0.008	-0.003
BSU02850_znuA	-0.06	0.009	-0.081		0.021	-0.015	-0.013	-0.032	-0.008	-0.082	0.012	0.051	0.027	0.004	0.052	-0.003	-0.068	0.011	0.067	-0.077	0.005	-0.056	0.08	0.041	0.013	-0.131	-0.073	0.022	-0.003	0.037	0.02	-0.012	0.147	0.009	-0.138	-0.015	0.144	-0.017		0.067	0.008		0.072	0.126	0.021	-0.037	0.01	-0.059	0.001
BSU02860_znuC	0.047	0.058	0.07		0.07	0.178	-0.075	-0.08	-0.026	0.195	0.098	-0.061	-0.038	0.127	-0.096	-0.11	-0.038	0.004	-0.053	-0.028	-0.005	0.039	0.039	-0.01	0.002	0.036	-0.007	0.03	0.08	0.073	-0.108	-0.057	-0.115	-0.044	0.011	-0.12	0.04	0.09		0.128	-0.025		0.046	-0.019	0.027	0.024	-0.002	0.018	0.077
BSU02920_yceF	0.04	-0.058	0.047		0.087	0.033	0.041	-0.003	-0.028	-0.064	0.024	0.022	0.031	-0.024	-0.004	-0.088	0.023	-0.028	0.01	0.029	0.043	-0.062	0.002	0.058	-0.08	-0.072	0.074	0.047	0.096	0.151	-0.102	0.01	-0.123	0.007	-0.009	-0.039	0.18	0.199		0.024	-0.081		-0.146	0	-0.109	-0.024	0.077	0.027	-0.129
BSU02950_yceI	0.028	0.069	-0.042		-0.028	-0.166	0.069	0.081	0.057	-0.024	0.044	0.014	0	-0.052	0.004	0.034	0.039	-0.051	-0.185	-0.013	0.182	-0.002	-0.008	-0.077	0.143	0.048	0.039	0.133	-0.005	0	0.132	-0.056	0.014	-0.013	0.098	0.083	0.066	0.015		0	-0.009		-0.056	0.095	0.037	-0.167	0.06	-0.086	-0.011
BSU02960_yceJ	-0.002	-0.046	0.074		-0.006	0.037	-0.089	0.01	-0.02	0.026	0.03	-0.122	-0.105	0.046	0	0.074	0	0.025	0.189	0.124	-0.029	-0.088	0.021	0.034	-0.033	-0.014	-0.052	-0.044	0.021	0.01	0.057	0.057	0.05	0.079	0.024	0.024	0.027	-0.038		-0.107	-0.039		-0.006	-0.119	-0.059	0.051	-0.026	0.069	-0.005
BSU02990_opuAB	-0.082	0.108	0.035		-0.022	-0.04	0.035	0.019	-0.068	0.037	-0.062	0.064	0.084	0.075	-0.144	-0.024	-0.014	-0.069	-0.041	-0.095	-0.029	-0.037	-0.017	-0.004	-0.086	0.026	0.003	0.027	-0.1	0.024	0.09	0.12	-0.078	0.048	-0.033	-0.07	-0.037	0.115		0.105	0.016		0.033	-0.066	-0.037	-0.011	0.047	-0.002	0.035
BSU03000_opuAC	-0.097	-0.013	-0.011		-0.015	0.136	0.035	0.002	-0.027	0.049	-0.033	-0.021	0.098	0.162	-0.059	0.11	0.047	0.012	0.055	-0.097	-0.022	0.012	0.094	-0.042	-0.059	0.072	-0.006	0.126	0.097	-0.013	0.043	0.046	0.018	-0.023	-0.064	0.019	0.028	-0.041		-0.143	-0.046		-0.045	-0.088	-0.075	-0.073	-0.068	-0.089	-0.092
BSU03020_ycgA	0.093	0.066	0.13		0.051	0.049	0.064	-0.144	-0.125	-0.067	0.123	-0.118	0.01	0.079	-0.103	-0.054	-0.039	-0.056	0.011	-0.052	0.052	0.071	0.098	0.065	0.092	-0.101	0.117	0.021	0.088	0.074	-0.231	0.169	0.021	-0.092	0.001	-0.175	-0.008	0.183		0.098	-0.07		-0.083	0.166	-0.029	-0.003	0.134	-0.036	-0.133
BSU03060_lctP	-0.068	0.005	-0.015		0.012	0.033	-0.009	-0.014	-0.015	-0.051	0.06	0.011	0.07	-0.069	-0.09	-0.003	0.086	-0.098	-0.109	0.108	-0.041	0.022	-0.02	-0.007	0.151	0.14	-0.126	0.073	-0.103	-0.055	-0.014	-0.025	0.012	-0.103	-0.009	-0.13	-0.036	0.044		0.161	0.069		0.042	0.1	-0.123	0.081	0.081	0.053	0.071
BSU03070_mdr	-0.032	-0.034	0.028		-0.03	-0.017	0.035	-0.017	0.033	-0.028	0.054	0.038	-0.008	-0.052	0.081	-0.026	0.083	0.021	-0.081	-0.069	-0.078	-0.066	-0.11	-0.112	-0.103	-0.134	0.052	0.081	-0.13	-0.019	0.123	0.032	0.035	0.067	-0.088	0.051	-0.049	-0.088		-0.07	-0.039		-0.035	-0.105	-0.035	-0.011	0.025	0.104	-0.084
BSU03090_ycgF	-0.043	0.027	-0.021		0.093	-0.18	-0.007	-0.01	-0.005	0.064	0.011	0.012	-0.067	-0.08	-0.03	0.029	-0.03	-0.009	-0.015	-0.008	0.074	-0.008	-0.169	0.113	-0.015	0.044	-0.03	-0.129	-0.03	-0.106	0.041	0.034	0.071	0.018	-0.066	0.046	-0.04	0.081		0.024	-0.126		-0.016	-0.11	-0.031	-0.044	-0.009	0.031	0.023
BSU03110_ycgH	-0.037	0.051	0.102		-0.095	-0.011	-0.022	-0.034	0.051	0.073	0.146	0.001	0.023	0.131	-0.026	0.043	-0.03	0.001	0.012	0.053	0.118	0.011	0.044	0.095	0.074	-0.013	-0.104	0.095	0.045	0.014	-0.104	-0.041	-0.159	0.002	-0.015	-0.088	0.095	0.024		0.041	-0.101		-0.102	-0.018	-0.027	-0.06	-0.102	0.101	0.109
BSU03140_tmrB	0.02	-0.042	-0.001		-0.092	-0.071	0.017	0.03	0.061	-0.007	-0.004	0.001	-0.015	-0.01	-0.031	0.014	-0.024	0.084	0.02	-0.045	-0.015	-0.097	0.018	-0.037	0.051	-0.014	0.01	-0.033	0.04	-0.016	0.046	-0.087	-0.008	0.056	-0.008	-0.033	-0.037	0.025		-0.034	-0.015		0.047	-0.021	-0.011	0.017	0.005	-0.102	0.007
BSU03220_putP	-0.135	0.139	-0.049		0.171	0.066	0.021	-0.005	-0.296	-0.065	0.011	-0.014	-0.004	0.128	0.12	0.002	-0.073	-0.054	0.009	-0.165	-0.05	0.08	0.097	-0.007	-0.116	0.068	0.066	0.167	-0.005	0.025	-0.075	0.189	0.02	-0.022	-0.113	-0.081	-0.033	-0.034		0.045	-0.079		0.145	-0.016	-0.001	0.051	0.026	-0.072	0.045
BSU03240_ycgQ	0.037	-0.049	-0.048		-0.008	0.068	0.137	-0.101	0.019	-0.011	-0.063	0.023	0.112	-0.011	0.167	-0.036	0.002	-0.027	-0.119	-0.089	-0.03	0.036	-0.068	-0.105	-0.056	-0.044	-0.03	0.219	0.036	-0.023	0.027	-0.059	0.035	0.052	-0.058	0.103	0.073	-0.051		-0.091	-0.072		-0.16	-0.146	-0.085	-0.056	-0.041	0.06	-0.01
BSU03250_ycgR	-0.03	0.002	-0.049		-0.035	-0.01	-0.005	-0.053	0.089	-0.083	-0.019	0.03	-0.035	-0.041	-0.077	0.04	-0.093	-0.075	0.013	-0.028	0.078	0.03	0.027	-0.04	-0.021	0.025	-0.093	0.037	0.038	0.029	0.018	-0.072	-0.016	0.074	-0.136	-0.095	-0.123	-0.032		0.042	-0.065		0.042	0.015	0.057	0.084	-0.126	0.023	-0.046
BSU03330_nasA	0.044	-0.005	0.136		-0.017	0.071	-0.047	0.058	0.094	0.051	-0.024	-0.017	0.013	-0.006	-0.024	0.059	-0.058	0.072	-0.139	0.108	0.044	0.069	0.016	-0.05	-0.052	-0.034	0.029	0.038	0.039	-0.052	0.003	-0.046	-0.046	0.092	0.079	0.081	0.048	0.056		-0.102	-0.023		-0.059	-0.147	0.025	-0.048	-0.044	-0.008	0.057
BSU03350_yciB
BSU03370_yckA	0.024	0.117	-0.008		0.072	0.045	-0.027	0.057	-0.045	-0.074	-0.041	0.175	-0.043	-0.037	-0.054	0.039	0.04	-0.033	0.001	-0.041	-0.102	0.021	-0.032	0.022	0.057	0.049	-0.005	0.073	-0.036	0.036	0.007	0.022	-0.02	0.051	-0.017	-0.16	-0.097	0.006		0.112	0.007		-0.018	0.02	0.014	-0.095	0.085	-0.089	-0.083
BSU03380_yckB	-0.024	-0.055	0.026		-0.145	0.057	0.056	0.035	0.029	-0.082	0.031	-0.086	0.014	0.034	-0.082	0.07	0.058	-0.043	-0.03	-0.043	-0.014	-0.017	-0.018	-0.003	-0.033	-0.009	-0.094	0.061	0.03	0.032	0.037	-0.092	0.038	-0.105	-0.043	-0.018	-0.021	0.069		0.02	0.145		0.084	0.068	0.013	-0.06	0.131	-0.066	0.031
BSU03390_yckC
BSU03420_nin	-0.052	0.066	-0.042		0.007	0.076	0.168	0.041	0.006	0.136	-0.105	0	0.077	0.031	0.032	-0.093	0.065	-0.081	0.037	-0.003	-0.014	0.203	0.021	0.059	-0.103	0.008	0.024	0.04	0.046	-0.116	-0.037	0.022	-0.053	0.028	-0.003	0.02	0.04	-0.003		-0.127	-0.005		-0.063	-0.053	-0.011	-0.055	-0.051	-0.036	-0.072
BSU03430_nucA
BSU03440_tlpC	-0.013	0.047	-0.002		0.015	0.023	0.125	-0.005	0.039	0.049	-0.114	-0.049	0.025	-0.209	0.128	0.03	0.002	0.007	0.005	-0.04	0.077	0.057	-0.054	-0.088	-0.157	0.002	0.048	0.167	0.074	0.058	0.043	-0.021	0.029	0.107	-0.13	0.14	0.08	-0.026		-0.138	-0.022		-0.033	0.071	0.06	-0.02	-0.098	0.033	-0.068
BSU03530_ycxA	0.069	-0.016	-0.03		-0.033	-0.018	0.062	0.011	-0.082	-0.131	0.009	-0.033	0.071	-0.055	0.048	-0.069	-0.039	-0.067	0.023	-0.126	0.139	0.015	0.082	0.12	0.162	-0.016	-0.01	0.044	-0.033	0.061	-0.11	-0.11	0.003	-0.129	-0.114	-0.043	0.069	-0.094		-0.021	0.078		-0.033	0.029	0.036	-0.071	0.025	-0.072	0.006
BSU03540_ycxB	-0.015	-0.042	-0.019		-0.084	0.043	-0.14	-0.065	-0.051	-0.017	0.19	0.028	0.031	0.005	0.012	-0.095	-0.016	-0.01	-0.014	0.044	-0.011	-0.033	-0.01	-0.022	0.004	0.068	0.016	0.082	-0.083	-0.025	-0.081	-0.071	-0.124	-0.063	0.067	-0.046	0.104	-0.023		0.043	-0.014		-0.012	0.132	-0.085	0.024	0.109	-0.028	-0.054
BSU03580_yczE	0.08	0.018	-0.019		-0.102	-0.094	-0.011	-0.05	-0.05	0.143	0.106	-0.094	0.037	0.153	-0.053	-0.109	-0.026	-0.026	0.033	0.013	-0.102	0.048	-0.071	-0.004	0.033	-0.017	0.153	-0.035	0.028	0.033	-0.073	0.08	0.025	-0.004	0.038	-0.042	0.032	-0.012		-0.037	0.109		-0.063	0.049	0.06	0.055	-0.037	0.059	-0.006
BSU03590_tcyC	-0.012	0.057	0.01		0.046	0.045	0.031	0.011	-0.023	0.037	0.111	-0.048	0.105	0.047	0.014	-0.056	0.039	0.014	-0.011	-0.004	-0.045	0	0.027	-0.022	-0.081	-0.047	0.036	0.089	0.129	0.055	-0.111	0.035	0.102	-0.023	-0.034	-0.01	-0.089	-0.064		-0.032	-0.044		-0.066	0	0.05	-0.021	-0.001	0.116	0.033
BSU03600_tcyB
BSU03610_tcyA	-0.142	-0.078	0.083		0.065	0.15	0.028	0.007	0.049	0.059	-0.136	0.051	-0.038	0.027	0.043	0.055	0.07	-0.058	-0.003	0.042	0.087	0.006	-0.069	0.072	-0.006	-0.012	0.06	-0.035	-0.047	0.041	0.035	0.094	-0.03	0.091	0.044	-0.133	-0.051	0.044		-0.114	0.092		0.011	-0.084	0.011	-0.028	0.005	-0.022	0.089
BSU03670_dtpT	-0.039	0.031	0.014		0.083	-0.007	-0.061	0.1	0.169	0.024	0.029	0.033	-0.08	-0.157	0.004	-0.021	-0.001	0.082	0.065	-0.067	0.107	-0.088	-0.092	-0.054	-0.082	-0.042	0.101	-0.109	0.044	-0.051	0.085	-0.082	0.013	0.023	0.139	0.124	-0.139	-0.047		-0.05	-0.035		-0.034	-0.04	0.039	-0.048	-0.072	0.022	-0.002
BSU03690_yczF	0.004	-0.096	-0.023		-0.067	-0.001	0.014	0.058	-0.007	-0.073	-0.016	-0.051	0.041	0.049	-0.012	-0.092	0.005	-0.056	-0.05	0.017	-0.078	-0.036	0.004	0.039	-0.014	0.093	0.018	0.003	0.095	-0.016	0	0.095	-0.022	-0.068	-0.02	-0.144	-0.145	0.058		-0.019	0.054		0.039	0.071	0.035	0.056	0.072	-0.003	-0.1
BSU03700_gerKA
BSU03710_gerKC	0.029	-0.045	-0.07		0.069	-0.11	-0.001	-0.032	0.009	0.108	-0.065	0.075	-0.084	0	0.047	0.087	0.018	-0.032	-0.063	0.035	-0.076	0.006	-0.023	0.024	-0.102	0.078	0.001	-0.041	-0.09	-0.108	0.005	-0.049	0.026	-0.098	0.086	-0.007	-0.034	-0.081		-0.071	0.008		0.079	-0.073	0.063	0.018	0.081	0.031	-0.014
BSU03720_gerKB	-0.083	-0.009	0.045		-0.054	0.12	0.035	-0.061	-0.144	0.007	0.157	-0.002	-0.011	-0.047	-0.007	-0.069	0.081	-0.089	0.024	0.049	0.001	-0.091	0.125	0.016	0.007	0.01	-0.143	-0.002	0	-0.085	-0.051	-0.054	-0.001	-0.019	-0.093	-0.143	0.145	-0.073		0.019	0.041		-0.007	-0.043	-0.045	-0.025	-0.021	0.028	-0.031
BSU03740_yclI	0.007	-0.082	-0.083		-0.051	-0.003	-0.037	-0.033	-0.027	-0.087	0.009	0.012	0.035	0.057	-0.035	-0.11	0.002	-0.075	0.02	-0.177	0.012	-0.017	0.106	-0.003	0.066	0.062	-0.028	0.078	-0.04	0.107	-0.144	-0.03	0.021	-0.15	0.038	-0.109	-0.02	0.096		0.037	0.048		0.013	0.114	-0.062	0.011	0.102	0.064	-0.021
BSU03760_yclK	-0.112	0.059	0.043		0.079	-0.039	0.013	0.004	-0.081	-0.072	0.007	-0.072	0	0.078	0.025	-0.016	-0.021	0.187	-0.066	-0.033	0.041	-0.069	0.15	0.101	-0.013	-0.021	0.002	-0.04	-0.023	0.089	0.01	-0.009	0.024	-0.157	0.032	-0.09	0.047	-0.005		-0.017	0.114		-0.055	0.069	-0.054	-0.034	0.084	0.105	0.062
BSU03788_yczM	0.039	0	0.067		0.028	-0.074	0.084	0.048	0.022	-0.022	0.003	-0.031	0.087	0.048	-0.019	-0.017	-0.127	0.031	-0.091	0.037	0.099	0.038	-0.048	0.036	-0.024	-0.015	0.055	0.139	-0.004	-0.06	-0.103	-0.054	-0.138	-0.005	-0.041	-0.029	-0.031	-0.022		0.018	-0.011		-0.189	-0.007	0.071	-0.002	-0.043	0.037	0.078
BSU03789_yczN	0.014	-0.097	-0.026		-0.005	-0.015	0.052	0.06	-0.017	-0.09	-0.124	0.03	0.03	-0.067	-0.026	0.009	0.019	-0.047	0.033	-0.044	-0.032	-0.02	-0.084	-0.056	-0.019	-0.094	-0.055	0.106	-0.028	0.002	0.018	0.059	-0.125	0.021	-0.066	0.103	-0.003	-0.015		-0.015	-0.021		0.062	-0.088	0.045	0.026	-0.115	-0.023	0.03
BSU03800_yclN
BSU03810_yclO	0.007	-0.059	-0.047		-0.05	-0.076	0.02	-0.056	-0.019	0.062	0.042	0.048	-0.01	-0.051	-0.039	-0.099	0.004	-0.103	0.04	0.005	-0.022	-0.013	0.064	-0.028	-0.038	-0.013	0.202	-0.034	-0.087	-0.053	-0.042	0.024	0.018	-0.054	0.068	0.015	-0.003	-0.016		0.001	-0.067		0.005	0.031	-0.035	0.004	0.115	0.05	-0.074
BSU03840_ycnB	0.039	0.078	0.062		0.062	-0.042	0.029	-0.076	-0.02	-0.083	-0.001	0.002	0.021	0.098	-0.015	-0.048	0.057	0.077	-0.029	0.04	0.029	0.063	0.083	0.081	0.113	0.044	-0.055	0.02	0.1	0.057	0.037	0.043	0.127	0.035	-0.009	-0.098	0.014	0.011		0.063	-0.096		-0.065	0.031	0.013	-0.06	-0.071	0.095	-0.038
BSU03920_glcU	-0.121	0.022	-0.058		-0.006	0.124	-0.023	-0.049	0.044	-0.022	-0.032	0.042	0.028	-0.068	-0.054	0.046	0.152	0.028	-0.124	0.036	0.076	-0.042	0.006	-0.141	-0.132	0.047	-0.07	0.018	-0.009	-0.091	0.107	0.05	-0.038	0.061	0.045	0.022	-0.074	-0.001		-0.082	-0.072		-0.037	0.01	0.041	0.01	-0.075	0.006	0.103
BSU03940_ycnI	-0.072	0.025	0.067		-0.051	-0.079	0.058	0.053	0.005	-0.018	-0.054	0.014	-0.071	-0.002	-0.016	-0.035	-0.072	-0.04	-0.106	0.051	-0.083	0.025	-0.092	0.015	-0.066	0.182	-0.076	-0.145	-0.023	-0.204	0.042	0.029	0.034	-0.003	0.077	0.013	-0.08	-0.205		0.048	-0.037		0.045	-0.095	-0.011	-0.102	0.019	-0.027	0.083
BSU03950_ycnJ	-0.013	-0.058	-0.021		0.011	0.034	0.14	0.086	-0.052	0.001	-0.124	0.091	-0.015	-0.086	0.044	-0.007	0.025	0.004	0.012	-0.079	0.18	0.039	-0.05	0.051	-0.068	0.168	0.015	0.046	0.12	0.126	-0.041	0.034	0.008	0.067	-0.145	-0.018	0.013	-0.028		-0.072	-0.063		-0.038	-0.037	-0.005	-0.037	-0.114	0.082	0.068
BSU03970_ycnL	-0.046	0.065	0.053		-0.018	0.052	-0.152	0.078	-0.036	0	-0.042	0.024	0.026	-0.017	-0.02	0.059	0.049	0.033	-0.014	0.105	0.021	-0.15	-0.013	-0.001	-0.034	-0.022	0.005	-0.157	0.089	-0.077	0.058	0.03	0.016	-0.011	0.02	0.023	-0.054	0.006		0.032	-0.08		0.02	-0.016	0.079	0.056	-0.124	0.038	0.065
BSU03981_mtlA	0.01	0.078	0.039		0.056	0.011	0.042	0.007	0.164	0.057	-0.11	0.013	-0.064	-0.022	0.002	-0.06	0	0.013	0.01	0.055	-0.033	-0.028	-0.022	-0.185	-0.04	-0.012	0.061	0.005	-0.099	-0.041	0.027	0.06	-0.002	-0.016	0.058	0.12	0.029	-0.02		-0.014	0.038		0.053	-0.051	0.098	-0.076	-0.005	0	-0.027
BSU04010_sipU	0.104	0.066	0.064		-0.113	0.093	-0.045	0.063	0.116	0.027	0.047	-0.065	0.009	-0.058	-0.03	-0.151	0.116	-0.105	0.025	0.011	-0.03	-0.048	-0.016	0.004	-0.081	0.028	-0.047	0.089	0.065	-0.037	-0.036	-0.05	-0.025	-0.055	0.075	0.14	-0.078	-0.128		0.01	-0.087		-0.089	-0.002	0.032	-0.063	-0.115	0.14	0.1
BSU04060_ycsG	0.054	-0.001	-0.051		-0.042	-0.09	0.108	0.004	-0.065	0.024	-0.083	0.016	0.015	-0.05	0.146	0.032	-0.056	-0.037	-0.062	-0.025	0.01	0.133	-0.08	-0.003	-0.095	-0.012	0.012	0.059	0.026	-0.02	0.018	0.008	0.008	-0.048	-0.043	0.044	0.099	-0.018		-0.036	-0.064		-0.087	-0.047	-0.054	0.006	-0.072	-0.02	-0.021
BSU04120_yczI	0.037	0.038	0.084		0.096	0.069	-0.027	0.066	0.032	-0.024	-0.003	0.044	0.016	-0.068	0.036	0.054	-0.058	0.061	-0.049	0.045	0.033	0.034	0.016	-0.003	0.04	0.04	0.022	-0.123	0.03	0.063	-0.011	0.053	-0.036	-0.008	-0.026	0.06	-0.019	0		-0.047	-0.053		0.095	-0.097	0.042	0.019	0.029	0.058	0.085
BSU04240_ydzA
BSU04270_ydaJ	-0.03	-0.034	0.031		0.094	-0.018	0.157	-0.025	0.081	0.028	0.037	-0.066	-0.043	-0.189	0.099	-0.089	-0.06	-0.108	-0.065	-0.023	0.022	0.032	-0.033	0.035	-0.021	0.121	-0.075	0.048	-0.066	-0.095	-0.003	-0.045	0.071	-0.039	-0.016	-0.007	0.008	-0.121		-0.076	-0.073		-0.058	-0.054	-0.037	0.016	-0.021	0.085	0.095
BSU04280_ydaK	0.099	0.044	-0.059		0.038	-0.098	0	-0.021	-0.046	-0.035	-0.071	0.075	-0.035	-0.014	0.077	-0.111	0.141	0.08	-0.037	-0.031	0.015	0.044	-0.023	0.006	0.055	-0.05	-0.005	0.023	0.073	-0.084	-0.07	0.051	-0.019	-0.084	-0.087	-0.057	0.059	0.087		-0.033	0.043		-0.043	-0.032	0.026	0.011	0.002	0	-0.05
BSU04300_ydaM	-0.039	-0.028	-0.048		0.119	0.117	-0.02	0.034	0.132	0.027	-0.11	-0.022	-0.022	-0.006	0.062	0.08	-0.03	0.122	-0.056	0.004	-0.011	0.077	-0.055	-0.012	-0.129	-0.086	0.099	-0.003	0.061	-0.045	0.048	0.006	-0.064	0.027	-0.082	0.103	0.082	0.09		-0.035	-0.008		0.001	0.006	0.057	-0.049	-0.031	-0.058	-0.066
BSU04310_ydaN	-0.013	0.098	0.023		0.133	0.049	-0.036	0.002	0.135	0.03	-0.048	0.068	0.027	0.08	-0.137	0.119	0.071	-0.067	-0.024	0.12	0.023	-0.03	-0.04	0.046	-0.064	-0.067	0.059	-0.074	0.017	0.073	0	0.038	0.139	0.066	-0.006	0.038	0.073	0.04		-0.137	-0.14		0.1	-0.017	-0.04	-0.026	-0.064	-0.082	-0.011
BSU04320_ydaO	-0.081	0.024	-0.009		0.002	0.058	-0.072	0.024	0.055	-0.01	0.037	0.07	-0.03	-0.059	0.017	-0.049	-0.038	0.045	-0.057	-0.028	0.035	0.104	0.07	0.002	0.041	0.047	-0.117	0.112	0.031	-0.014	-0.051	-0.024	0.01	-0.09	-0.037	0.053	0.046	0.037		-0.063	0.006		0.083	-0.045	0.111	-0.044	-0.054	0.081	-0.064
BSU04359_ydzK	0.028	0.057	-0.038		0.034	-0.011	0.059	-0.113	0.034	0.002	-0.028	-0.111	0.049	0.003	-0.013	-0.091	-0.056	0.046	-0.087	-0.003	0.048	0.058	0.064	0.085	0.057	0.014	-0.003	0.106	-0.1	0.041	-0.119	-0.05	-0.04	-0.118	-0.079	-0.019	0.059	0.077		0.052	0.01		-0.06	-0.009	-0.025	-0.051	0.087	0.044	0.027
BSU04360_mntH	0.04	0.057	0.078		0.063	-0.015	0.001	-0.033	0.055	-0.011	0.087	0.061	0.009	-0.02	-0.012	0.005	-0.037	-0.089	0.049	0.077	-0.114	0.086	0.114	-0.048	0.086	0.147	-0.032	0.025	-0.031	-0.054	0.044	0.015	-0.054	0.037	-0.043	0.046	-0.004	-0.016		0.14	-0.051		-0.039	0.04	0.046	0.016	-0.02	0.059	-0.028
BSU04370_ydaS	-0.087	-0.008	0.098		0.108	0.085	0.102	0.018	-0.02	-0.003	0.032	-0.013	-0.008	-0.088	0.042	-0.019	0.1	-0.062	-0.045	0.024	0.068	-0.009	-0.092	-0.034	-0.019	0.051	-0.084	0.046	0.032	-0.039	0.051	0.091	0.037	-0.036	0.017	-0.095	-0.04	-0.056		0.055	0.038		0.031	0.011	-0.077	0.065	-0.054	0.045	0.076
BSU04450_dctS	-0.011	0.005	-0.022		0.044	0.079	0.036	-0.076	0.059	-0.024	-0.064	0.043	0.02	-0.048	0.018	0.069	-0.011	-0.029	0.039	-0.068	0.044	-0.047	-0.009	-0.119	-0.038	-0.144	0.01	0.048	-0.111	0.017	0.076	0.005	0.025	0.033	0.085	0.127	0.036	-0.003		-0.16	-0.068		0.059	-0.141	0.014	0.029	-0.046	0.02	0.037
BSU04470_dctP	0.001	0	0.071		0.073	-0.006	-0.09	-0.067	-0.129	-0.098	0.042	0.062	-0.102	-0.139	-0.052	-0.074	0.028	0.023	0.068	-0.058	0.065	-0.135	0.035	-0.067	0.036	-0.013	0.094	-0.13	0.018	0.03	-0.032	0.083	0.031	0.057	0.113	-0.089	-0.013	0.057		0.019	-0.082		0.04	-0.111	-0.118	0.065	0.002	0.001	-0.116
BSU04480_ydbI	-0.018	0.071	0.105		0.012	-0.002	0.051	0.078	-0.005	-0.07	0.01	0.073	0.061	0.039	-0.065	-0.125	0.009	0.024	0.029	-0.104	0.107	-0.047	0.151	0.028	0.039	0.027	-0.052	0.097	0.126	0.018	-0.023	-0.029	0.05	-0.096	-0.072	-0.141	0.089	0.071		0.056	-0.08		0.011	-0.086	0.076	-0.034	-0.044	0.015	-0.052
BSU04500_ydbK	-0.087	0.012	0.042		-0.006	0.036	-0.022	0.004	-0.101	-0.087	-0.043	0.001	-0.023	0.011	0.123	0.001	-0.056	-0.033	0.044	-0.015	0.042	-0.078	-0.014	-0.039	-0.073	0.062	-0.047	-0.092	0.047	0.048	-0.064	0.037	-0.011	-0.127	0.047	-0.019	-0.039	-0.006		0.027	-0.131		-0.055	-0.13	0.019	0.004	0.007	-0.006	-0.009
BSU04510_ydbL	-0.114	0.058	-0.008		0.014	-0.028	0.029	0.059	-0.01	-0.045	0.01	0.068	0.076	0.085	0.008	-0.05	0.012	0.047	0.039	-0.048	-0.083	0.003	-0.017	0.043	-0.067	-0.06	-0.021	0.002	0.055	0.095	-0.039	-0.113	0.005	0.019	-0.111	-0.005	-0.067	-0.034		-0.024	-0.007		-0.027	-0.078	0.002	-0.077	-0.002	-0.094	-0.13
BSU04540_ydbO
BSU04590_ydbS	0.071	0.084	0.042		0.056	-0.089	0.014	-0.01	-0.063	-0.045	0.014	-0.002	0.106	-0.049	-0.036	-0.025	0.024	0.013	-0.003	0.035	0.026	-0.032	0.23	0.067	0.063	-0.019	-0.107	-0.004	0.033	0.051	-0.004	0.021	-0.034	-0.069	0.016	-0.096	0.047	0.079		0.065	0.038		-0.022	-0.047	-0.141	0.019	0.016	-0.026	-0.063
BSU04600_ydbT
BSU04610_ydcA	-0.03	0.065	-0.066		-0.027	-0.041	-0.045	0.015	-0.073	0.006	0.069	-0.071	0.104	-0.134	-0.057	-0.109	-0.152	-0.063	0.052	0.012	-0.051	0.02	0.214	0.035	0.055	0.118	-0.072	0.052	0.034	0.031	-0.015	-0.059	-0.004	-0.101	-0.058	0.031	-0.046	-0.07		0.12	0.014		-0.03	0.039	0.027	-0.058	0.198	-0.059	-0.1
BSU04630_ydcC	0.049	0.033	-0.041		0.089	-0.116	0.029	-0.056	-0.071	0.052	-0.008	0.009	-0.022	0.069	0.002	-0.009	-0.031	-0.042	0.04	0.094	-0.043	0.066	0.145	0.028	0.087	0.211	0.065	0.118	-0.058	0.041	-0.113	-0.111	-0.021	-0.068	-0.056	-0.112	0.11	-0.008		0.126	-0.013		0.009	0.033	-0.143	0.028	0.031	0.046	-0.006
BSU04860_ydcQ	-0.055	0.031	0.023		-0.037	0.073	-0.078	-0.036	0.106	0.071	0.12	0.011	-0.074	-0.07	-0.008	-0.098	-0.055	-0.009	0.035	0.115	-0.129	-0.045	-0.065	-0.028	-0.011	0.016	-0.054	0.188	0.092	0.035	-0.049	0.002	-0.073	-0.022	0.044	-0.052	-0.02	-0.008		-0.039	-0.02		0.003	-0.013	-0.059	0.036	-0.014	0.096	0.062
BSU04910_yddB	0.01	-0.002	-0.038		0.035	-0.04	-0.014	0.046	-0.08	0.038	-0.003	-0.058	-0.003	0.054	-0.058	-0.12	-0.066	0.006	-0.01	-0.023	-0.153	-0.062	-0.016	0.018	0.042	0.014	-0.097	-0.06	0.022	0.017	-0.066	-0.031	0	-0.025	-0.041	-0.026	-0.129	0.022		-0.025	0.04		0.062	0.105	-0.035	-0.008	0.03	-0.011	0.037
BSU04920_yddC	-0.056	-0.004	0.017		0.019	-0.002	-0.057	-0.069	0.108	-0.062	0.119	-0.045	-0.094	-0.003	-0.05	0.076	0.023	0.068	0.116	0.058	-0.027	0.081	0.047	-0.037	-0.003	0.029	-0.072	-0.008	-0.014	0.113	-0.072	0.005	-0.09	-0.027	0.025	-0.024	-0.071	0.055		0.033	0.023		-0.031	0.061	0.023	-0.051	-0.105	0.119	-0.026
BSU04930_yddD
BSU04960_yddG	0.012	-0.025	-0.009		-0.003	0.045	-0.112	0.035	0.031	-0.025	-0.015	0.066	-0.029	0.076	-0.144	-0.028	0.053	-0.032	0.009	-0.008	0.105	-0.073	0.044	0.015	-0.101	0.047	-0.003	-0.011	-0.041	0.029	0.019	0.038	-0.075	-0.063	0.062	-0.099	-0.007	0.166		0.029	0.036		0.003	0.046	0.073	-0.005	-0.014	-0.061	0.02
BSU04980_yddI	0.012	-0.008	0.016		0.001	0.005	-0.035	0.03	-0.082	-0.011	0.144	-0.059	0.097	0.043	-0.115	-0.043	-0.027	-0.022	-0.031	-0.083	0.089	-0.089	0.074	0.081	0.085	-0.059	-0.057	-0.015	-0.064	0.031	-0.111	-0.001	0.028	-0.009	-0.028	-0.024	0.009	-0.011		0.022	-0.019		-0.025	0.02	0.012	-0.064	0.043	0.063	-0.078
BSU05030_yddM	0.043	0.009	-0.035		-0.024	-0.002	0.024	-0.122	-0.131	-0.057	0.111	-0.059	0.027	0.063	0.017	-0.06	0.044	-0.141	-0.029	0.006	0.032	-0.067	0.087	0.045	0.04	0.069	-0.007	0.028	-0.102	0.032	0	-0.001	0.038	-0.017	-0.02	-0.046	-0.035	-0.017		-0.002	-0.072		0.019	-0.041	-0.012	-0.124	0.103	-0.06	-0.043
BSU05090_yddS
BSU05099_ydzM	-0.009	0.002	0.09		0.026	-0.053	-0.031	-0.025	-0.161	0.004	0.057	-0.001	0.008	0.03	-0.045	-0.06	-0.04	0.015	-0.004	0.044	0.094	0.106	0.096	-0.045	0.105	0.091	0.045	0.005	-0.051	0.062	-0.079	-0.005	0.005	-0.11	-0.099	-0.098	0.094	0.059		0.085	0.046		-0.007	0.021	-0.11	-0.014	0.126	0.035	-0.085
BSU05109_ydzN	-0.099	0.184	0.012		-0.027	0.055	0.083	-0.059	0.059	0.16	0.009	0.016	-0.061	-0.023	-0.061	0.033	-0.025	0.006	0.029	0.113	-0.042	0.027	0.073	0.142	-0.005	0.003	-0.018	0.126	-0.106	-0.033	0.041	0.042	0.054	0.062	0.061	-0.086	-0.078	0.087		-0.064	-0.009		0.042	-0.072	0.102	0.046	0.156	-0.075	-0.052
BSU05140_ydzE	-0.046	0.043	0.051		-0.001	0.01	0.094	-0.02	-0.055	-0.028	0.066	-0.129	0.082	0.055	-0.034	0.022	-0.104	-0.025	0.068	-0.043	0.041	-0.019	0.02	-0.007	0.109	0.131	-0.136	0.181	-0.031	-0.033	-0.163	-0.01	0.053	-0.152	-0.006	-0.113	0.025	0.022		0.041	0.039		0.009	0.101	-0.155	-0.023	0.053	0.003	0.033
BSU05160_ydeD	0.044	0.105	0.118		-0.079	-0.025	-0.014	0.031	-0.021	-0.01	0.005	-0.047	0.023	-0.122	0.095	-0.093	-0.064	0.02	-0.026	-0.034	-0.02	0.011	-0.024	-0.022	-0.13	0.021	0.072	0.094	0.012	0.055	0.056	0.031	-0.048	0.068	-0.04	-0.03	0.032	0.003		0.027	-0.095		-0.168	-0.051	-0.081	-0.007	0.189	-0.017	0.005
BSU05190_ydeG	0.024	-0.019	-0.035		0.052	-0.061	0.087	0.057	-0.004	0.045	0.017	0.037	0.064	-0.072	-0.14	0.07	0.089	0.065	0.016	-0.113	0.013	-0.036	0.092	0.001	-0.011	-0.041	0.018	0.031	-0.118	-0.05	0.058	0.066	-0.008	-0.116	0.055	-0.121	0.028	0.073		0.054	-0.002		-0.023	-0.036	-0.013	-0.071	-0.141	-0.05	-0.025
BSU05220_ydeJ	0.111	-0.041	-0.055		0.034	0.021	0.021	0.021	0.055	0.059	-0.015	0.076	-0.041	-0.066	0.048	-0.022	0	-0.013	-0.007	-0.117	0.084	-0.035	0.06	-0.013	-0.007	-0.024	0	0.021	-0.064	0.061	-0.042	-0.058	0.021	-0.045	0.083	0.018	0.159	-0.043		-0.071	0.062		0.126	0.004	0.107	-0.003	-0.076	-0.061	-0.081
BSU05280_ydeO	0.096	0.007	-0.015		-0.104	-0.008	0.08	-0.037	-0.037	-0.068	0.121	-0.056	0.165	-0.092	0.073	-0.083	0.004	-0.065	0.001	-0.118	-0.036	-0.001	0.093	-0.029	0.038	-0.028	-0.137	0.278	-0.022	-0.031	-0.088	-0.12	-0.024	0.005	-0.043	0.013	0.157	-0.046		-0.105	-0.142		-0.015	-0.036	-0.094	-0.054	0.072	0.068	-0.073
BSU05310_ydeR	0.076	0.023	0.036		-0.027	0.067	0.036	-0.08	0.131	0.082	-0.067	0.132	-0.206	-0.146	0.053	0.01	-0.026	-0.027	-0.015	-0.019	-0.004	-0.04	0.003	-0.074	0.048	-0.007	-0.042	-0.015	-0.098	0.046	0.031	-0.062	-0.003	0.042	0.008	0.055	0.009	0.003		-0.075	-0.012		0.021	-0.091	0.094	-0.117	-0.069	-0.012	-0.105
BSU05340_ydfA	-0.059	0.014	-0.017		0.003	0.152	0.103	-0.001	0.127	0.037	-0.035	-0.055	-0.015	0.011	0.113	-0.011	0.032	0.05	-0.022	0	0	0.097	-0.044	-0.049	0.019	-0.043	0.019	0.097	0.008	-0.008	-0.079	-0.001	0.11	-0.018	-0.001	0.086	0.042	-0.071		-0.079	0.007		-0.075	-0.063	-0.026	-0.038	-0.009	0.013	-0.062
BSU05360_ydfC	0.064	-0.047	0.022		0.027	0.075	-0.047	-0.02	-0.068	0.021	0.007	-0.016	0.075	-0.079	0.005	-0.038	-0.044	0.043	0.115	0.022	0.026	-0.128	-0.073	0.026	-0.098	-0.172	0.022	-0.062	0.083	-0.005	-0.003	-0.026	0.055	0.072	0.014	0.069	-0.024	-0.027		-0.034	-0.089		-0.042	0	0.01	-0.066	0.038	-0.041	0.007
BSU05408_ydzP	0.011	0.158	0.024		0.015	0.071	0.081	0.144	-0.045	0.009	0.091	-0.002	0.022	0.02	0.096	0.052	0.065	0.053	0.05	-0.1	-0.045	0.002	0.027	0.077	-0.002	0.121	0.099	0.066	0.042	0.032	0.063	0.126	0.091	-0.041	-0.084	-0.106	0.072	-0.087		0.053	-0.073		-0.013	-0.054	-0.044	-0.089	0.092	-0.019	-0.066
BSU05410_ydfH	0.004	0.059	0.076		-0.042	0.022	0.125	-0.061	-0.07	0.007	-0.063	-0.038	-0.044	-0.047	-0.082	-0.068	0.022	-0.084	-0.02	-0.012	-0.073	-0.046	0.075	-0.035	0.021	-0.05	0.212	0.061	-0.024	-0.047	0.065	0.056	-0.03	-0.011	-0.039	-0.006	0.005	0.046		-0.074	0.018		-0.025	-0.124	-0.064	-0.001	-0.046	0.009	-0.063
BSU05430_ydfJ	0.003	0.052	0.035		0.037	0.025	-0.034	-0.058	-0.029	-0.049	0.105	-0.005	0.003	0.1	-0.011	0.006	-0.093	-0.01	0.053	0.001	0.005	0.021	0.056	0.055	0.001	-0.011	-0.038	0.036	0.035	0.091	-0.045	0.017	0.001	0.048	-0.076	-0.075	-0.108	0.08		-0.033	-0.004		-0.094	0.027	-0.084	0.053	0.044	0.077	-0.073
BSU05450_ydfK	-0.001	-0.019	0.106		-0.003	-0.029	0.09	0.019	-0.044	-0.001	0.056	0.105	0.006	-0.026	-0.035	0.016	0.031	-0.036	0.091	0.03	0.097	0.054	0.14	0.031	0.147	-0.009	0.034	0.039	0.008	-0.012	-0.036	-0.044	-0.057	-0.114	0.007	0.059	0.21	0.058		-0.036	0.071		0.083	-0.001	-0.079	0.042	0.042	-0.046	-0.11
BSU05470_ydfM	-0.045	0.028	0.061		0.043	0.07	-0.014	-0.045	-0.199	-0.081	0.07	0.044	0.128	0.066	-0.016	-0.017	0.148	-0.021	0.02	0.074	-0.04	0.081	0.046	0.11	0.004	0.027	-0.023	0.095	0.003	-0.079	-0.11	-0.061	0.02	0.025	0.029	-0.098	0.047	-0.015		-0.033	0.113		-0.005	0.043	-0.051	-0.07	0.066	-0.012	-0.076
BSU05500_ydfP	0.072	0.046	0.014		0.068	-0.122	0.045	0.013	-0.066	-0.025	-0.046	-0.039	-0.069	0.143	0.108	-0.057	-0.028	-0.039	-0.022	-0.017	0.097	-0.004	-0.015	0.032	0.122	-0.072	-0.061	0.128	0.105	0.036	-0.153	0.059	0.038	-0.058	0.034	0.02	0.121	-0.003		-0.105	-0.014		-0.013	0.011	-0.08	-0.022	0.143	-0.106	-0.058
BSU05530_ydfR	0.048	0.022	-0.05		0.028	-0.09	0	-0.07	0.018	-0.114	0.029	0.03	-0.018	-0.031	0.033	-0.003	-0.054	0.113	-0.116	0.018	-0.037	-0.111	0.033	-0.023	0.064	0.016	-0.047	-0.074	-0.003	-0.014	0.129	-0.037	-0.025	0.023	-0.051	0.064	0.072	0.112		-0.083	0.189		-0.053	0.048	0.045	-0.056	0.001	0.01	-0.038
BSU05540_ydfS	-0.045	-0.042	0.059		-0.003	-0.022	0.119	-0.065	0.064	-0.025	-0.002	0.06	-0.022	-0.081	-0.009	-0.11	0.028	-0.111	-0.008	0.015	-0.008	0.05	-0.023	-0.082	0.091	-0.044	0.028	0.094	0.037	0.061	0.058	0.064	0.076	0.017	-0.007	0.001	0.075	-0.028		-0.084	0.001		-0.04	-0.035	-0.061	-0.198	-0.023	-0.068	0.035
BSU05590_ydgD	0.001	-0.003	0.03		-0.012	-0.001	0.107	-0.075	0.028	0.046	-0.004	-0.123	-0.009	0.085	-0.071	-0.115	0.037	-0.05	0.065	0.077	0.044	0.032	-0.119	-0.009	-0.015	0.057	-0.068	0	-0.002	0.08	0.033	0.054	-0.073	0.066	-0.091	-0.066	-0.109	-0.051		0.101	-0.007		-0.023	-0.084	0.002	-0.077	0.017	0.149	0.094
BSU05620_ydgF
BSU05650_ydgH	0.019	0.059	-0.039		0.06	0.02	-0.107	-0.014	-0.002	-0.09	0.02	-0.031	-0.025	0.002	-0.029	-0.035	-0.033	-0.095	0	0.04	0.035	-0.032	-0.048	0.066	0.052	0.096	-0.111	0.03	0.042	-0.002	0.017	0.009	0.053	0.029	0.079	-0.108	-0.059	-0.067		0.056	-0.042		0.005	0.177	-0.111	0.146	0.123	0.049	0.085
BSU05680_ydgK	-0.066	-0.005	-0.123		0.092	-0.179	0.113	0.038	-0.012	-0.034	-0.101	0.034	0.11	-0.136	0.054	0.014	-0.008	-0.008	0.032	-0.028	-0.039	-0.102	0.048	0.044	0.01	-0.013	0.086	0.019	-0.02	0.046	-0.018	-0.068	0.016	0.035	0.004	0.035	0.001	-0.011		-0.093	-0.104		-0.067	0.062	0.033	-0.081	-0.017	0.078	0.074
BSU05690_ydhB	0.084	0.043	-0.048		0.043	0.051	-0.007	0.108	-0.048	-0.011	-0.11	0.143	0.054	-0.041	0.113	0.124	0.034	0.002	-0.066	-0.023	-0.021	-0.063	-0.089	0.109	0.004	-0.007	-0.052	-0.085	-0.002	-0.019	-0.027	0.101	0.071	-0.096	0.1	0.018	-0.012	-0.009		0.043	-0.1		0.072	-0.038	-0.053	-0.174	0.065	0.005	0.081
BSU05760_ydhH	-0.026	-0.049	-0.118		-0.005	-0.073	-0.055	-0.076	0.003	0.004	-0.015	-0.015	0.017	0.005	-0.076	-0.091	-0.119	-0.106	-0.006	-0.099	-0.098	-0.001	-0.001	0.006	0.062	-0.028	-0.01	-0.021	-0.055	0.009	-0.032	0.043	-0.045	0.08	-0.002	-0.017	-0.094	0.032		0.098	0.117		-0.002	0.161	-0.007	0.052	0.084	-0.094	-0.092
BSU05800_pbuE	-0.045	-0.01	0.122		0.006	-0.021	0.018	-0.153	-0.059	-0.073	0.12	-0.126	-0.062	0.093	-0.147	-0.023	0.042	-0.05	-0.02	-0.023	0.106	-0.006	-0.027	0.002	0.045	0.063	0.053	0.086	0.023	-0.085	0.026	0.073	-0.005	0.023	0.046	-0.099	0.025	0.075		0.032	0.08		-0.093	0.058	-0.041	-0.034	0.002	-0.025	0.018
BSU05830_gmuC	0.016	0.093	-0.05		-0.059	-0.077	-0.038	-0.106	-0.074	0.022	-0.041	0.047	0.066	-0.052	-0.057	0.026	-0.037	-0.114	0.046	-0.095	-0.032	0.058	0.008	0.083	0.009	0.028	-0.052	0.046	-0.07	0.072	-0.064	0.085	-0.061	-0.099	0.042	-0.105	0.068	0.051		0.032	-0.054		-0.02	-0.03	-0.153	-0.111	-0.001	0.049	0.048
BSU05980_tatAY	-0.017	0.08	0.024		-0.009	-0.053	0.013	0.086	0.114	0.011	-0.089	0.06	-0.059	-0.05	0.026	0.073	0.001	0.013	-0.081	0.055	-0.052	0.048	-0.095	-0.049	-0.034	0.008	0.049	-0.028	0.005	0.025	0.102	-0.069	0.055	0.038	0.137	0.132	-0.112	-0.126		-0.031	0.027		-0.08	-0.033	0.057	0.018	-0.077	-0.065	0.04
BSU05990_tatCY	0.034	-0.05	-0.062		0.019	0.036	-0.022	-0.023	0.007	-0.011	-0.035	0.073	0.026	0.051	-0.101	0.087	0.039	0.123	-0.049	-0.043	-0.006	0.057	0.075	-0.021	-0.159	-0.029	-0.019	0.027	-0.006	0.035	0.063	-0.023	0.003	0.031	0.076	0.024	-0.16	0.021		0.081	-0.121		0.012	0.006	0.089	-0.025	0.013	-0.049	-0.086
BSU06000_ydiK	-0.054	-0.063	0.004		-0.046	0.046	0.054	0.048	-0.054	-0.018	-0.12	-0.015	0.014	-0.092	-0.002	-0.075	-0.015	-0.009	-0.049	0.002	0.032	-0.002	0.083	-0.061	-0.043	0.123	-0.036	0.049	0.075	0.012	0.092	0.016	0.023	-0.002	0.006	0.066	0.054	0.036		-0.106	0.116		-0.05	0.031	-0.068	-0.017	-0.082	-0.092	0.055
BSU06010_ydiL	-0.095	0.05	-0.031		-0.051	-0.039	-0.043	0.133	0.036	0.03	-0.014	0.025	0.028	0.059	0.063	0.021	0.052	0.08	0.011	0.024	-0.084	-0.019	-0.031	0.1	0.004	0.036	-0.08	-0.045	-0.019	-0.006	0.069	0.034	0.005	-0.064	-0.103	0.049	0.01	-0.003		0.033	-0.017		-0.055	0.023	0.066	0.002	-0.025	-0.009	-0.005
BSU06160_gutP
BSU06190_ydjG	0.05	-0.045	-0.05		0.062	-0.121	0.037	-0.05	-0.072	-0.062	0.033	0.02	0.003	0.024	-0.101	-0.037	0.008	0.015	0.075	-0.008	-0.001	-0.002	0.039	-0.031	-0.009	0.027	-0.033	0.012	0.004	0.077	-0.005	-0.029	-0.052	-0.013	-0.065	-0.041	-0.036	-0.011		-0.018	0.032		0.102	-0.024	-0.043	-0.062	0.068	0.092	0.09
BSU06200_ydjH	0.094	-0.033	0		-0.069	-0.001	0.143	0.059	-0.021	-0.05	-0.127	-0.047	-0.022	0.007	-0.029	0.166	-0.067	-0.001	0.097	-0.132	0.037	0.014	-0.035	-0.001	-0.084	0.024	-0.074	-0.066	0.047	-0.045	0.115	0.045	-0.071	-0.088	0.031	0.096	-0.075	-0.012		-0.025	0.041		0.049	-0.099	0.044	0.059	-0.057	0.001	0.131
BSU06220_ydjJ	-0.159	0.05	-0.019		-0.018	-0.012	-0.05	-0.118	0.042	0.008	0.115	-0.037	-0.073	0.115	-0.059	-0.095	-0.031	-0.031	0.003	-0.086	-0.015	-0.022	0.035	0.025	0.026	0.038	-0.046	0.022	-0.042	0.084	-0.134	-0.023	-0.082	-0.159	-0.128	-0.166	0.078	0.09		0.125	-0.001		-0.079	-0.025	-0.071	-0.02	0.052	-0.035	-0.092
BSU06230_iolT	-0.098	0.106	-0.011		0.025	0.108	0.152	-0.008	0.063	0.058	-0.042	0.061	-0.083	-0.116	0.043	0.056	-0.094	-0.043	-0.108	-0.056	-0.048	0.005	-0.098	-0.113	0.012	-0.091	0.108	0.082	0.067	0.045	0.11	-0.034	0.084	0.097	-0.113	0.027	-0.141	0.019		-0.163	-0.013		-0.1	-0.041	0.001	0.02	-0.052	0.026	-0.143
BSU06269_ydzJ	-0.022	0.018	0.119		0.02	-0.097	-0.009	-0.004	-0.079	-0.039	0.181	0.041	0.014	0.112	-0.008	-0.05	0.033	-0.069	-0.019	0.014	0.019	-0.047	0.109	0.098	0.023	0.134	-0.005	0.067	-0.1	0.089	-0.007	-0.009	-0.154	-0.007	-0.093	-0.107	0.125	-0.002		0.134	-0.106		-0.041	-0.01	-0.225	-0.032	0.051	-0.03	-0.005
BSU06310_gabP	-0.04	0.014	0.021		-0.004	-0.046	-0.027	0.015	0.004	-0.104	0.118	-0.06	0.006	0.08	-0.022	-0.035	-0.12	-0.054	-0.031	-0.079	0.077	0.02	0.14	-0.011	0.029	0.08	-0.096	0.076	-0.035	0.131	-0.164	-0.086	-0.078	-0.128	-0.02	-0.197	0.06	0.055		0.189	-0.067		-0.009	0.053	-0.072	-0.014	0.099	0.018	-0.129
BSU06320_yeaB
BSU06350_yebA	-0.101	-0.024	0.052		0.093	0.048	-0.071	0.041	0.007	0.045	0.028	0.014	0.023	-0.065	0.061	-0.036	-0.053	0.044	0.041	-0.029	-0.06	0.034	0.037	0.065	0.088	-0.025	-0.08	0	0.092	-0.008	-0.097	-0.002	0.004	-0.04	-0.032	-0.039	0.036	0.002		0.032	0.02		0.015	0.062	-0.07	-0.06	0.053	0.037	-0.092
BSU06370_pbuG
BSU06380_yebC	0.129	-0.025	0.056		0.022	0.096	-0.028	0.068	0.121	-0.007	-0.023	0.009	0.018	0.004	0.055	0.021	-0.173	0.005	0.024	0.033	0.102	0.041	-0.031	0.081	0.067	0.048	0.003	0.014	0.063	0.025	-0.021	0.052	0.009	0.046	0.036	-0.077	-0.059	0.06		0.021	-0.068		0.026	-0.005	-0.035	-0.073	0.016	-0.019	0.004
BSU06400_yebE	-0.094	-0.041	-0.003		0.098	0.155	0.01	-0.048	-0.032	0.032	-0.08	0.146	-0.04	0.028	0.1	0.031	0.051	-0.001	0.011	0.033	0.07	-0.042	0	0.012	-0.208	-0.038	-0.018	-0.015	0.079	0.01	0.114	-0.033	0.001	0.138	-0.092	-0.046	-0.067	-0.1		-0.093	0.037		0.014	-0.07	-0.01	-0.073	-0.066	0.008	0.061
BSU06550_yecA	0.028	-0.046	-0.018		0.017	0.015	0.007	-0.008	0.129	0.088	-0.059	0	-0.03	-0.028	0.039	-0.073	0.002	0.001	-0.008	-0.124	0.022	0.143	-0.088	0.011	-0.006	0.025	0.067	-0.011	0.01	-0.037	-0.029	0.042	0.088	0.007	-0.115	-0.016	0.09	0.003		-0.105	0.076		-0.076	-0.03	0.042	-0.067	-0.055	-0.013	-0.061
BSU06559_yezF	-0.092	0.061	0.029		0.074	-0.027	0.013	0.004	-0.043	0.033	-0.023	-0.031	-0.065	-0.047	-0.111	-0.019	-0.033	-0.026	-0.016	0.013	-0.022	0.044	0.02	-0.032	0.178	0.045	0.018	0.01	-0.006	-0.055	-0.026	0.045	-0.026	-0.069	-0.003	0.051	-0.02	0.02		0.085	-0.004		0.1	-0.062	-0.102	-0.031	-0.046	-0.015	-0.06
BSU06590_yerD	0.015	0.066	0.014		0.114	0.005	0.005	-0.015	0.003	0.03	-0.019	-0.081	-0.012	0.011	0.052	-0.058	-0.109	-0.131	-0.076	0.044	0.064	-0.078	0.015	0.041	0.131	0.002	-0.108	-0.028	0.098	0.019	0.009	-0.01	-0.065	0.036	0.014	-0.087	-0.014	0.05		0.046	0.09		-0.006	0.071	0.042	0.06	0.051	0.012	-0.072
BSU06630_yerH	-0.061	-0.115	-0.065		-0.104	-0.077	-0.062	-0.054	0.104	-0.063	0.116	-0.108	-0.066	0.109	0.013	-0.052	0.014	-0.086	0.091	-0.066	-0.05	0.05	0.011	0.012	-0.061	0.138	-0.127	-0.008	0.046	-0.093	-0.012	-0.002	-0.073	0.057	0.033	-0.099	0.053	0.083		0.017	-0.049		-0.001	0.137	0.013	-0.004	-0.075	-0.069	-0.006
BSU06650_sapB	-0.011	0.094	0.031		-0.026	-0.016	0.182	-0.049	-0.115	-0.021	-0.041	-0.071	0.053	-0.071	0.037	-0.019	0.03	-0.106	0.062	-0.007	0.114	0.064	0.005	-0.001	0.047	0.059	-0.035	0.268	-0.054	-0.055	-0.083	-0.046	-0.049	-0.087	-0.088	0.087	0.166	0.059		-0.168	-0.123		-0.103	-0.083	-0.15	-0.019	-0.002	0.043	-0.084
BSU06660_opuE	0.089	-0.114	-0.152		0.018	-0.09	-0.037	0.011	0.12	0.01	0.043	0.073	-0.012	-0.079	-0.071	-0.083	-0.03	-0.016	0	-0.109	0.003	0.052	-0.107	0.042	0.089	0.047	-0.06	-0.048	-0.077	-0.027	-0.069	-0.074	0.064	-0.011	0.001	-0.018	-0.013	0.031		-0.016	-0.011		0.013	0.025	0.168	0.055	-0.093	0.172	0.073
BSU06820_yeeG	0.199	0.054	0.094		0.119	-0.011	0.165	0.192	-0.207	-0.029	0.043	-0.007	-0.121	0.042	0.044	-0.061	-0.006	0.099	0.024	0.054	-0.068	-0.066	-0.226	-0.026	-0.162	-0.118	-0.145	-0.011	-0.059	0.014	0.104	-0.134	-0.054	-0.07	-0.042	0.012	0.086	-0.072		0.034	-0.059		0.011	-0.151	-0.139	-0.108	-0.094	-0.066	-0.034
BSU06930_yesK	-0.112	0.038	-0.015		-0.011	0.036	0.153	-0.03	0.058	0.074	-0.038	-0.136	0.039	-0.069	-0.02	-0.075	-0.107	-0.01	0.063	-0.018	-0.041	-0.003	-0.027	0.012	0.074	-0.075	0.025	-0.014	0.117	0.082	-0.052	0.094	-0.058	0.033	-0.022	-0.109	-0.009	0.004		0.013	-0.045		0.041	0.073	-0.058	0.035	0.046	0.083	-0.005
BSU06940_yesL	0.029	0.016	-0.018		0.057	0.003	-0.058	-0.107	0.02	0.07	0.003	0.037	0.026	0.052	-0.047	0.027	-0.014	-0.018	-0.082	-0.008	0.016	-0.06	0.056	0.046	-0.016	-0.029	0.143	0.164	-0.007	0.108	-0.092	-0.017	0.081	-0.063	0.03	-0.079	0.052	-0.051		-0.081	-0.055		-0.047	0.079	-0.017	-0.056	0.018	-0.013	0.046
BSU06950_yesM	-0.021	-0.055	0.042		-0.013	0.035	0.027	0.044	0.005	0.03	0.016	-0.056	0.069	0.03	0.053	-0.016	0.069	-0.046	0.032	0.061	0.079	-0.08	-0.04	0.068	0.028	-0.107	-0.046	-0.109	-0.009	-0.006	0.1	-0.045	0.019	-0.01	0.062	0.166	0.109	-0.004		-0.094	0.073		0.018	-0.028	-0.056	-0.032	-0.007	-0.064	0.038
BSU06980_yesP	0.032	-0.08	-0.141		0.077	-0.031	0.102	-0.02	-0.05	-0.071	0.103	-0.019	-0.004	-0.05	0.076	0.095	0.028	0.033	0.08	-0.095	-0.039	0.073	0.03	-0.033	0.011	-0.051	0.033	-0.042	0.058	0.017	-0.145	0.019	0.003	0.036	-0.021	-0.086	0.124	0.018		-0.021	-0.095		0.086	0.052	0.011	-0.119	0.112	-0.07	-0.059
BSU06990_yesQ	0.12	0.041	0.096		0.027	0.039	-0.107	-0.066	0.032	-0.061	0.065	-0.039	0.014	-0.038	-0.124	-0.116	-0.016	-0.07	0.068	0.036	-0.058	0.057	0.098	0.083	0.004	0.049	0.047	0.025	0.001	0.013	-0.1	-0.023	-0.054	0.008	-0.016	0.001	0.094	0.108		0.109	0.032		-0.088	0.133	-0.004	0.02	0.049	0.034	-0.103
BSU07010_yesS	0.042	-0.04	0.069		-0.01	-0.026	0.033	0.038	0.036	0.069	-0.008	0.006	-0.025	0.025	0.088	0.041	-0.064	-0.028	0	-0.047	0.002	0.061	0.091	0.109	0.065	-0.028	-0.048	-0.079	0.002	0.032	0.036	-0.153	0.039	-0.165	0.067	0.047	-0.008	-0.055		0.086	0.038		0.088	0.109	-0.015	0.056	-0.02	0.02	-0.017
BSU07100_lplA	0.052	-0.053	-0.057		0.088	0.093	0.016	-0.034	-0.084	0.036	0.015	0.089	-0.1	0.025	-0.073	-0.009	-0.052	-0.088	-0.017	0.007	0.025	-0.062	0.03	-0.11	-0.031	0.028	0.03	0.02	0.083	0.062	-0.081	-0.079	0.011	-0.089	0.061	-0.046	0.105	0.02		0.026	-0.033		-0.06	0.081	0.074	0.017	0.03	0.008	-0.101
BSU07110_lplB	-0.009	-0.111	-0.08		0.127	-0.01	0.044	-0.027	-0.164	-0.076	0.102	-0.05	0.03	-0.035	-0.004	-0.079	-0.014	-0.067	0.026	-0.061	-0.034	0.074	-0.036	-0.062	0.033	0.059	0.046	0.03	0.009	0.026	-0.085	0.135	0.076	-0.062	0.046	-0.162	-0.014	0.046		-0.009	0.047		-0.016	0.051	-0.039	0.062	-0.032	0.084	0.022
BSU07120_lplC
BSU07140_yetF	-0.094	0.069	0.005		-0.013	-0.009	0.038	0.018	0.014	0.024	-0.01	-0.03	0.052	0.087	-0.034	0.009	0.011	-0.007	0.145	-0.072	-0.006	0.037	0.03	0.005	0.004	0.046	0.111	0.044	0.052	0.047	-0.198	0.015	0.046	-0.077	0.034	-0.11	0.068	-0.004		0.02	0.004		0.151	0.038	0.008	0.007	0.057	0.072	-0.22
BSU07200_yetJ	0.067	0.013	-0.026		0.086	0.03	-0.048	0.123	0.043	0.136	-0.005	-0.012	0.035	-0.048	0.004	-0.03	-0.048	0.076	0.118	-0.041	-0.063	-0.131	-0.019	0.013	-0.004	-0.075	-0.097	-0.001	0.092	-0.044	0.009	0.123	0.053	-0.01	-0.033	0.019	0.026	-0.1		0.087	0.083		0.104	0.037	0.015	0.081	-0.126	-0.004	0.024
BSU07210_yetK	0.025	0.091	0.028		0.126	0.096	0.012	0.091	0.066	-0.101	0.08	0.018	-0.044	0.014	-0.055	0.036	-0.084	0.07	0.078	-0.052	0.001	-0.045	-0.013	-0.023	0.078	0.067	-0.052	-0.043	-0.022	0.017	0.078	-0.001	0.048	-0.078	0.013	-0.08	0.096	-0.052		0.057	0.033		0.095	0.049	-0.027	0.018	0.04	0.049	0.024
BSU07320_yfnC	0.05	0.07	0.066		-0.078	0.032	0.057	0.033	0.103	-0.029	-0.103	-0.086	0.011	-0.059	0.08	-0.033	-0.08	-0.001	-0.044	0.127	-0.028	-0.018	-0.094	-0.096	-0.075	-0.091	0.05	0.016	0.048	-0.148	-0.016	-0.007	-0.099	0.064	-0.005	0.037	0.193	-0.01		-0.063	-0.091		-0.014	-0.041	-0.05	0.013	-0.05	0.072	0.03
BSU07340_yfnA	-0.04	0.01	-0.039		-0.058	-0.022	0.034	0.022	-0.061	0.05	-0.073	-0.156	-0.062	0.083	0.052	0.053	-0.053	0.044	-0.015	-0.088	-0.144	-0.065	-0.031	-0.071	0.002	0.008	-0.035	-0.09	-0.054	-0.113	0.014	0.02	0.017	0.021	-0.053	0.033	0.042	0.023		0.034	0.013		0.04	0.053	-0.005	-0.032	0.045	-0.012	0.087
BSU07380_yfmQ
BSU07400_yfmO	-0.051	-0.032	0.034		-0.074	0.056	0.034	-0.026	0.046	0.026	-0.09	-0.107	0.044	-0.047	-0.082	0.023	0.067	-0.001	0.067	0.004	-0.015	0.064	0.052	0.037	-0.043	-0.014	0.007	0.055	-0.052	-0.026	-0.042	-0.059	-0.058	-0.008	-0.046	0.053	-0.067	-0.127		-0.037	-0.014		-0.045	-0.035	-0.041	-0.012	0.09	0.031	0.025
BSU07460_yfmI	0.091	0.152	0.039		0.059	0.1	0.031	0.038	0.008	0.093	-0.057	-0.024	0.12	0.004	0.044	0.046	-0.095	0.001	0.062	-0.045	-0.044	0.105	-0.089	-0.079	-0.002	-0.076	0.145	-0.034	0.088	-0.063	0.109	0.023	0.019	0.031	0.066	0.045	0.009	-0.072		-0.121	0.003		0.016	-0.085	0.008	-0.043	-0.005	-0.005	0.035
BSU07490_yfmF	0.056	-0.092	-0.002		-0.038	-0.032	0.118	0.121	-0.047	-0.066	-0.05	0.023	0.105	-0.126	0.082	-0.098	0.026	0.003	-0.129	-0.08	-0.054	-0.026	-0.071	-0.131	-0.106	-0.144	-0.084	0.057	-0.06	-0.091	0.059	-0.106	-0.099	0.017	0.099	0.067	0.098	-0.001		-0.029	-0.019		-0.012	0.04	-0.075	-0.074	-0.017	-0.07	0.012
BSU07500_yfmE	-0.015	-0.014	0.013		0.023	0.047	-0.03	0.081	0.109	0.111	-0.113	0.038	-0.123	0.005	0.037	0.253	-0.08	0.009	-0.101	0.065	0.035	-0.061	-0.061	0.007	-0.046	-0.082	0.071	-0.17	0.007	0.07	0.106	0.005	0.088	0.026	0.006	0.129	-0.058	-0.004		-0.022	0.072		0.018	-0.032	0.168	0.085	-0.011	-0.027	0.09
BSU07510_yfmD	-0.091	-0.006	0.037		0.049	0.078	0.044	0.062	-0.079	0.053	-0.009	0.034	-0.1	-0.025	0	0.094	-0.059	0.02	0.001	0.006	0.004	-0.011	0.024	0.132	0.008	0.072	-0.003	0.032	-0.058	0.023	-0.15	-0.002	-0.019	-0.033	0.08	-0.061	-0.013	-0.066		0.04	0.012		-0.035	-0.003	0.023	0.042	-0.064	-0.02	-0.068
BSU07520_yfmC	-0.05	0.037	0.075		0.038	-0.039	0.133	-0.026	-0.089	0.014	-0.021	0.022	0.044	-0.014	0.008	0.003	0.057	-0.051	0.013	0.02	-0.012	0.004	0.048	0.017	0.045	0.038	-0.079	0.008	0.079	0.053	0.024	-0.001	-0.063	-0.076	0.008	0.028	0.027	0		-0.036	0.051		0.007	0.034	0.016	-0.041	0.128	-0.041	-0.02
BSU07570_yflS
BSU07580_citS	-0.002	-0.041	-0.014		0.059	0.017	0.012	0.067	0.007	-0.149	-0.047	-0.025	-0.065	0.129	-0.074	0.007	0.053	-0.097	0.064	0.099	0.021	0.031	0.038	0.104	0.008	0.153	-0.036	0.05	0.061	0.027	-0.001	0.031	-0.02	-0.07	-0.034	-0.069	0.024	0.12		0.074	0.078		-0.041	-0.013	-0.021	0.042	0.023	-0.072	-0.025
BSU07610_citM
BSU07670_yflI	-0.015	-0.029	-0.098		0.087	-0.032	0.01	-0.028	-0.112	-0.055	0.067	0.05	-0.052	0.142	-0.063	-0.063	0.054	-0.083	0.091	-0.095	0.002	0.046	0.195	0.061	-0.009	0.101	-0.007	-0.079	-0.079	0.076	-0.143	0.028	0.005	-0.104	0.002	-0.256	0.001	0.016		0.051	0.059		-0.011	-0.005	-0.092	-0.066	0.02	0.044	-0.099
BSU07700_nagP	0.072	0.067	0.084		-0.045	0.081	-0.128	-0.07	0	-0.06	0.026	-0.016	-0.042	0.064	0.044	-0.084	0.026	0.011	0.014	-0.007	-0.043	0.018	0.068	0.122	0.05	0.033	0.124	0.009	0.036	-0.058	-0.168	0.005	0.098	0.031	0.032	-0.075	-0.017	-0.019		0.069	-0.019		-0.036	0.036	-0.056	-0.059	0.111	-0.022	-0.025
BSU07750_yflA	0.082	-0.012	0.046		0.063	0.016	-0.051	-0.01	0.027	0.037	0.065	0.025	-0.022	-0.056	0.017	0.055	-0.006	0.075	-0.008	-0.013	0.05	-0.09	-0.038	-0.05	0.026	0.001	-0.09	0.027	0.102	-0.009	-0.062	0.029	0.027	0.04	0.068	0.027	-0.042	-0.02		0.016	-0.03		-0.062	-0.049	-0.025	0.012	-0.109	0.094	-0.029
BSU07760_yfkT	0.049	-0.069	-0.128		0.078	0.032	0.043	0.02	0.008	-0.027	-0.028	-0.065	0.033	-0.059	0.067	0.037	0.037	-0.042	-0.059	-0.017	-0.043	0.086	-0.005	-0.057	0.037	-0.1	-0.006	0.108	0.11	-0.08	-0.056	0.022	0.086	0.03	0.009	-0.04	0.014	0.07		-0.101	0.004		-0.101	0.024	-0.057	0.017	-0.021	0.055	-0.071
BSU07770_yfkS
BSU07780_yfkR	-0.036	0.056	0.106		0.087	0.022	0.057	0.095	-0.012	-0.144	-0.011	-0.001	0.052	0.04	0.027	-0.061	-0.017	0.039	-0.056	-0.014	0.039	0.028	-0.078	-0.071	-0.061	-0.026	-0.02	0.041	0.042	-0.022	0.04	0.063	0.009	0.07	0.13	0.041	-0.097	-0.115		-0.029	-0.08		-0.044	-0.096	-0.049	0.053	-0.004	-0.052	0.039
BSU07790_yfkQ	-0.005	0.043	0.052		0.096	0.009	0.015	-0.014	-0.075	0.046	0.064	-0.057	0.023	-0.068	0.007	-0.104	-0.011	-0.05	-0.043	0.056	0.008	-0.035	-0.006	0.115	0.025	0.004	-0.03	0.042	0.086	-0.006	-0.104	0.034	-0.016	-0.047	-0.095	-0.117	0.039	0.039		0.008	-0.076		-0.009	-0.024	-0.084	0.064	0.02	0.004	-0.044
BSU07800_treP	-0.027	0.008	-0.059		-0.054	0.089	0.034	0.038	0.022	-0.027	0.101	0.026	0.063	0.029	0.057	-0.025	0.009	-0.007	-0.02	-0.05	0.085	0.048	-0.013	0.081	0.046	0.094	0.006	0.2	-0.035	0.034	-0.076	0	-0.031	-0.141	-0.056	-0.163	-0.04	0.079		-0.026	-0.014		-0.049	0.101	-0.041	0.054	0.057	0.073	-0.075
BSU07860_yfkL
BSU07900_yfkH	0	0.129	0.102		-0.001	-0.037	-0.063	0.094	-0.029	-0.103	-0.007	0.069	0.122	-0.073	0.063	-0.097	-0.009	-0.062	0.028	0.03	-0.01	0.068	0.124	0.059	0.017	0.039	0.004	-0.036	-0.01	0.05	-0.107	-0.147	-0.149	-0.028	-0.042	-0.045	0.081	0.11		0.173	-0.052		0.016	0.064	-0.089	-0.048	0.044	-0.058	-0.02
BSU07910_yfkF	-0.046	0.138	0.046		0.056	-0.045	-0.057	0.063	0.037	-0.018	-0.01	0.021	-0.037	0.004	0.057	0.05	0.028	-0.018	0.012	0.117	-0.048	0.042	-0.125	0.041	0.049	-0.016	0.032	-0.065	-0.011	-0.031	0.114	-0.018	-0.049	0.048	0.08	0.185	-0.041	-0.016		-0.051	0.046		0.014	0.119	0.022	-0.028	0.079	-0.096	0.013
BSU07920_yfkE	-0.035	0.086	-0.047		0.015	-0.019	-0.098	-0.003	-0.107	-0.057	-0.085	0.062	0.058	0.071	-0.082	0.008	-0.035	0.05	0.006	-0.178	-0.014	0.066	0.149	-0.028	-0.124	0.092	-0.054	0.04	0.02	0.005	-0.104	0.076	-0.009	-0.047	0.009	-0.165	-0.086	-0.114		0.064	0.049		0.051	0.002	-0.031	0.01	0.021	-0.02	-0.026
BSU07940_yfkC	-0.058	0.128	-0.008		0.107	-0.042	0.085	-0.014	-0.112	-0.071	0.06	-0.092	0.053	-0.003	-0.087	-0.061	0.024	-0.054	0.11	0.025	0.032	-0.071	0.049	0.102	0.018	0.007	-0.06	0.043	-0.014	0.096	-0.11	-0.03	-0.067	-0.084	-0.078	0.026	0.073	-0.01		0.088	-0.08		-0.03	0.067	-0.143	-0.028	0.161	0.233	-0.034
BSU08000_yfjQ	0.044	0.051	0.021		-0.013	-0.097	0.127	0	-0.008	-0.025	0.03	-0.022	-0.073	0.074	0.014	0.087	0	0.147	0.012	-0.045	-0.024	-0.063	0.06	-0.094	0.041	-0.041	0.022	0.02	0.007	-0.019	0.017	-0.11	-0.022	-0.074	0.062	0.007	0.038	-0.054		-0.089	0.064		-0.012	0.105	-0.03	0.001	0.001	-0.06	-0.1
BSU08029_yfzA	0.015	0.098	-0.094		0.022	-0.081	-0.018	-0.09	-0.054	-0.181	0.041	-0.008	-0.051	0.052	-0.051	0.071	-0.099	-0.087	-0.039	-0.091	-0.023	0.051	0.087	-0.029	0.024	0.064	-0.042	-0.037	0.012	-0.017	-0.127	0.02	0.006	-0.088	-0.001	-0.082	-0.064	0.095		0.007	-0.036		-0.094	-0.007	-0.01	-0.144	0.024	-0.106	-0.034
BSU08120_yfjF	0.055	0.007	-0.043		0.078	0.138	0.077	0.127	0.097	0.062	-0.011	-0.042	-0.092	-0.067	-0.012	0.027	-0.011	0.15	0.016	-0.024	0.049	-0.046	-0.01	-0.047	0.053	0.085	-0.06	-0.01	-0.045	-0.022	0.072	0.037	-0.027	0.111	0.003	-0.062	-0.089	0.019		0.035	-0.02		-0.018	0.007	0.059	0.014	-0.029	-0.007	0.024
BSU08130_yfjE	0.044	0.041	0.004		0	-0.081	0.087	-0.062	-0.076	-0.056	-0.102	0.007	-0.043	-0.003	-0.011	-0.013	-0.002	0.069	-0.092	0.082	-0.001	0.011	-0.061	-0.116	0.019	0.01	0.063	-0.005	-0.093	0.004	0.047	-0.003	-0.036	0.057	0.066	0.064	-0.004	0.045		-0.049	-0.035		-0.072	0.013	0.022	0.128	-0.035	0.048	-0.008
BSU08140_yfjD	-0.02	0.101	-0.004		0.001	-0.131	-0.072	-0.107	-0.067	-0.029	0.049	-0.009	-0.032	-0.043	-0.053	0.021	0.016	-0.028	0.087	-0.008	0.038	-0.05	-0.004	0.079	0.083	0.022	-0.043	0.039	-0.117	-0.057	-0.05	-0.032	-0.18	0.014	-0.041	-0.071	0.113	0.067		0.042	-0.158		0.088	0.114	-0.12	0.015	0.113	-0.015	0.017
BSU08200_malP	-0.023	0.127	0.094		-0.08	-0.04	0.139	0.009	0.044	-0.089	-0.028	-0.138	0.079	-0.07	0.076	0.006	-0.033	-0.061	0.042	0.033	-0.015	0.001	-0.041	-0.07	0.1	-0.058	-0.016	-0.032	0.041	-0.041	-0.009	-0.009	0.044	0.011	0.011	-0.035	0.101	0.068		0.105	-0.071		0.017	-0.002	-0.07	-0.088	0.058	0.057	0.052
BSU08210_malQ	-0.04	0.132	-0.074		0.111	-0.01	0.013	0.073	0.084	-0.029	-0.095	-0.029	-0.052	-0.026	0.009	0.003	0.001	0.008	0.082	-0.089	-0.048	0.054	-0.039	0.044	-0.026	-0.01	0.042	-0.031	0.13	-0.06	0.017	0.153	0.105	0.043	0.018	-0.038	-0.014	0.034		-0.052	-0.054		0.002	0.051	0.095	0.058	0.001	-0.003	-0.152
BSU08220_yfiC	0.101	-0.001	0.048		-0.11	-0.012	-0.03	-0.003	0	-0.114	0.024	0.014	-0.058	0.03	-0.057	0.043	-0.004	0.016	-0.024	0.033	-0.042	0.03	-0.029	-0.095	0.009	0.025	-0.059	-0.03	-0.001	0.021	-0.001	0.007	-0.068	-0.06	-0.016	-0.131	-0.017	-0.01		0.035	0.024		-0.037	-0.08	-0.004	0.054	0.043	0.018	0.03
BSU08230_catD	-0.054	-0.055	0.04		-0.042	-0.049	0.029	0.054	0.105	-0.054	0.024	-0.073	-0.007	0.029	0.095	0.01	0.071	0.159	-0.051	0.025	0.1	-0.02	-0.074	-0.058	-0.065	-0.076	-0.054	0.032	-0.099	-0.063	0.028	-0.048	-0.107	-0.084	-0.06	0.061	0.09	0.065		-0.048	-0.065		0.024	0.052	0.102	0.013	-0.01	0.023	-0.077
BSU08260_yfiG	-0.012	0.029	0.012		0.006	-0.023	0.021	0.035	-0.093	-0.01	0.044	-0.096	-0.071	0.057	-0.023	-0.062	-0.106	-0.005	0.149	0.047	-0.051	0.072	0.067	0.115	0.122	0.023	-0.07	-0.062	-0.016	-0.078	-0.112	-0.014	-0.098	-0.144	0.034	-0.116	0.125	-0.049		0.073	0.045		-0.014	0.049	-0.025	-0.003	0.154	0.045	0.049
BSU08290_yfiJ	-0.061	-0.014	0.09		-0.027	0.03	0.061	0.038	-0.005	0.07	0.06	-0.116	0.113	-0.056	-0.104	-0.095	0.011	0.053	0.007	0.013	0.119	0.038	0.027	0.075	0	-0.009	-0.044	0.045	0.046	0.043	-0.141	0.016	-0.051	-0.014	0.015	-0.051	0.074	0.087		-0.057	-0.032		-0.011	0.043	-0.031	-0.067	0.021	0.077	0
BSU08320_yfiM	0.054	-0.048	0.092		-0.073	0.075	0.112	-0.006	-0.103	-0.058	0.038	-0.037	-0.011	-0.017	0.081	-0.036	0.083	-0.172	-0.066	0.002	0.035	-0.007	-0.104	-0.043	0.021	-0.097	0.048	0.049	-0.044	0.006	-0.06	0.016	-0.007	0.04	0.067	0.022	0.102	0.106		-0.148	0.006		0.099	-0.017	-0.057	-0.072	0.068	0.036	-0.026
BSU08330_yfiN	-0.029	-0.046	0.024		0.051	-0.008	0.101	-0.029	-0.021	0.093	0.066	0.053	0.005	-0.101	0.062	-0.008	-0.007	0.051	-0.03	0.01	-0.058	0.026	0.057	0.05	0.049	-0.018	0.135	0.001	0.025	0.083	0.055	0.065	0.11	0.002	-0.045	-0.015	-0.009	-0.097		0.01	-0.066		-0.017	0.044	0.034	-0.005	0.135	0.026	-0.075
BSU08360_yfiQ	0.012	0.08	0.112		-0.004	0.073	0.078	0.008	-0.055	-0.143	0.095	-0.006	0.081	0.072	-0.126	-0.112	0.051	0.009	0.004	-0.055	0.03	-0.016	0.039	-0.078	-0.024	0.052	-0.039	0.082	0.051	-0.013	-0.033	0.066	0.006	-0.021	-0.005	-0.015	-0.036	-0.03		0.063	-0.121		-0.095	0.052	-0.1	-0.06	-0.031	0.127	0.009
BSU08380_yfiS	0.096	0.025	0.036		0.011	0.027	0.096	-0.049	-0.076	0	0.148	-0.07	0.117	-0.019	-0.012	-0.143	0.02	-0.046	0.001	-0.148	0.109	0.069	0.175	0.094	0.007	0.042	-0.021	0.274	0.045	0.056	-0.228	-0.012	0.011	-0.085	-0.15	-0.231	0.058	0.072		0.063	-0.036		-0.03	0.081	-0.107	-0.072	0.128	0.049	-0.079
BSU08400_yfiU
BSU08425_mprF	0.026	-0.117	0.04		-0.068	-0.035	0.023	0.047	-0.042	0.03	-0.051	0.027	-0.054	-0.179	0.062	-0.129	0.02	-0.118	-0.131	0.023	0	-0.025	0.02	-0.032	-0.087	-0.037	-0.064	-0.022	0.025	-0.086	0.088	-0.001	-0.084	0.02	0.047	0.115	-0.046	0.064		-0.082	-0.069		0.117	-0.057	0.022	0.042	0	-0.052	-0.038
BSU08440_yfiY	0.027	-0.103	0.062		0.1	0.123	0.002	-0.045	-0.084	0.046	0.107	0.078	-0.055	-0.043	-0.022	-0.019	0.067	-0.016	0.079	0.032	-0.057	-0.076	0.02	-0.084	-0.032	0.046	0.019	0.025	0.105	0.06	0.021	-0.014	-0.056	0.062	0.022	-0.09	-0.043	-0.003		0.102	-0.066		0.002	0.056	0.016	0.066	-0.022	-0.005	0.049
BSU08450_yfiZ	-0.097	-0.071	0.12		-0.048	-0.063	0.049	0.106	-0.047	-0.039	-0.031	0.021	-0.037	-0.009	-0.024	0.041	-0.001	-0.052	0.108	0.009	0.005	0.075	-0.075	-0.055	0.061	0.091	-0.015	-0.029	0.081	-0.017	0.006	0.084	0.169	-0.005	0.032	0.025	-0.068	-0.121		-0.004	0.057		-0.003	-0.105	0.022	0.028	0.052	0.037	0.004
BSU08460_yfhA	0.021	-0.102	0.022		0.064	0.046	0.008	0.025	-0.007	-0.06	0.062	0.071	-0.035	-0.164	0.063	-0.03	0.001	-0.019	0.013	-0.118	0.033	0.051	0.022	-0.118	0.036	-0.022	-0.01	0.044	-0.056	0.012	0.021	-0.139	-0.018	-0.019	-0.076	0.12	0.066	0.092		-0.007	0.027		-0.121	-0.047	-0.091	-0.136	-0.072	-0.043	0.05
BSU08580_yfhL	0.038	-0.047	0.082		0.088	-0.031	0.012	-0.052	0.085	0.009	-0.017	-0.044	-0.063	0.017	0.038	-0.017	-0.002	0.081	-0.046	0.022	-0.158	-0.012	-0.135	-0.172	-0.004	-0.073	0.075	0.156	0.051	0.072	-0.092	0.016	0.008	0.041	-0.069	0.015	-0.054	0.056		0.011	-0.071		-0.039	0.07	-0.002	0.034	-0.107	0.004	0.034
BSU08600_csbB	0.113	-0.026	0.055		0.022	0.018	0.053	0.04	0.027	-0.015	-0.013	0.051	0.031	0.101	0.021	0.038	0.025	0.033	-0.062	0.008	-0.04	-0.006	0.036	0.04	-0.064	-0.034	-0.003	0.02	0.047	-0.03	0.024	0.12	-0.075	0.008	0.027	-0.048	-0.079	0.061		0.068	-0.075		-0.094	-0.042	0.034	0.096	0.031	-0.011	-0.022
BSU08610_yfhO	-0.071	-0.032	0.028		-0.084	-0.125	0.122	0.095	-0.11	0.002	-0.047	0.042	0.003	-0.114	0.013	-0.102	0.068	0.022	0.059	0.004	-0.054	-0.206	-0.07	0.033	-0.052	0.059	-0.058	-0.051	0.087	-0.029	-0.007	0.054	-0.015	-0.097	0.091	-0.057	0.004	-0.003		0	-0.024		0.002	0.017	-0.138	0.037	-0.016	0.043	0.006
BSU08690_ygaD	-0.021	0.014	0.047		0.017	-0.01	0.097	-0.004	-0.04	0.04	-0.094	-0.041	0.042	-0.037	-0.011	0.043	0.006	0.113	0.046	-0.08	0.024	0.049	0.085	0	0.077	-0.008	0.079	-0.133	0.084	-0.101	0.097	0.018	0.05	0.022	0.026	0.108	0.079	-0.097		-0.068	-0.027		-0.128	-0.05	0.047	0.01	-0.148	0.006	-0.046
BSU08700_ygaE	0.01	-0.07	-0.008		-0.006	0.002	0.062	0.069	-0.032	0.055	-0.045	-0.03	0.089	0.011	-0.005	0.059	0.067	0.054	-0.048	-0.077	0.04	0.015	-0.054	-0.013	-0.126	-0.028	-0.031	0.014	-0.077	0.014	-0.002	0.065	-0.008	0.048	0.016	0.061	0.004	-0.082		-0.11	-0.052		0.036	-0.116	-0.03	0.011	-0.112	0.006	0.107
BSU08740_ygzB	-0.021	0.035	0.079		0.045	0.038	0.164	-0.067	-0.026	-0.057	0.065	-0.08	0.034	-0.068	0.077	-0.038	0.009	-0.043	-0.026	0.019	0.044	0.004	0.04	0.131	0.037	0.036	-0.128	0.228	0.054	-0.05	-0.136	-0.091	-0.044	-0.012	-0.111	-0.041	0.161	0.054		-0.083	0.01		-0.04	0.034	-0.157	-0.018	0.001	-0.041	-0.101
BSU08830_ssuB	-0.048	0.091	0.076		-0.081	0.017	0.048	0.014	0.03	-0.01	-0.042	-0.055	0.031	0.064	-0.062	-0.051	0.044	0.077	0.006	0.034	0.028	-0.131	-0.077	0.005	-0.02	0.027	0.012	0.032	0.049	0.093	0.095	0.038	-0.006	0.089	-0.016	0.007	-0.067	-0.041		0.076	-0.012		-0.123	0.015	-0.012	0.157	-0.033	0.037	-0.009
BSU08840_ssuA	0.04	-0.077	0.052		-0.024	0.042	0.094	-0.01	-0.056	-0.051	0.047	-0.069	0.151	-0.004	-0.01	0.035	0.002	0.028	-0.074	0.01	-0.001	-0.007	-0.066	-0.061	0.021	-0.069	-0.038	0.125	0.093	0.034	-0.023	0.032	-0.132	0.052	-0.049	-0.1	-0.021	0.032		-0.017	-0.007		-0.024	-0.064	-0.096	-0.002	-0.049	0.044	0.007
BSU08890_ygaO	0.063	-0.111	0.079		-0.081	-0.008	-0.016	-0.032	0.019	-0.043	-0.094	0.04	0.06	-0.087	0.155	-0.03	0.033	0.032	-0.073	0.091	0.068	0.094	-0.04	-0.019	0.047	-0.018	0.004	0.015	-0.007	-0.019	0.054	0.019	0.036	0.088	0.014	0.061	0.016	-0.006		-0.12	0.042		-0.021	0.014	0.05	-0.032	-0.07	-0.134	0.023
BSU09000_yhbJ	0.007	0.083	-0.051		0.016	0.134	-0.014	-0.031	-0.005	-0.02	-0.013	0.022	-0.159	0.056	-0.036	-0.001	-0.035	-0.097	-0.005	0.109	-0.004	-0.005	-0.04	-0.055	0.102	0.031	-0.007	0.035	-0.058	-0.009	0.009	0.012	0.111	-0.056	0.02	0.017	0.085	0.05		-0.035	0.022		0.032	-0.01	0.014	0.053	-0.063	-0.179	-0.137
BSU09010_yhcA	0.113	-0.097	-0.005		0.007	-0.002	0.004	-0.138	0.072	0.046	0.002	0.002	0.076	0.097	-0.016	-0.081	0.134	-0.038	0.008	-0.05	0.073	-0.02	0.075	-0.019	0.056	0.029	-0.034	-0.018	-0.075	0.001	-0.026	-0.047	0.037	0.067	0.057	-0.108	0.056	-0.003		-0.095	-0.011		-0.008	0.058	-0.018	0.005	0.05	0.046	-0.02
BSU09030_yhcC
BSU09050_yhcE	-0.063	0.011	-0.079		-0.036	0.041	-0.062	-0.125	-0.166	0.074	0.025	0.075	-0.024	0.009	0.03	-0.019	-0.044	-0.074	-0.071	-0.062	-0.09	0.052	0.102	-0.069	-0.051	-0.009	-0.025	0.035	0.031	0.059	0.024	0.051	0.084	0.038	-0.081	-0.13	-0.054	-0.036		0.051	-0.028		0.028	-0.019	0.047	0.021	-0.058	0.111	-0.027
BSU09090_yhcI	0	0.048	0.022		0.17	-0.005	0.017	0.096	0.04	-0.08	0.023	-0.056	0.006	0.085	0.054	-0.099	0.059	0.108	0.017	-0.054	-0.022	-0.063	0.032	0.062	0.13	0.082	-0.092	-0.014	0.036	-0.117	0.021	-0.064	0.07	0.028	-0.049	-0.028	-0.017	-0.061		0.041	-0.026		0.06	-0.006	0.032	-0.11	-0.018	-0.032	-0.003
BSU09110_yhcJ	0.106	0.068	0.04		0.118	-0.046	0.089	0.08	-0.065	-0.079	0.088	0	0.047	0.019	0.026	-0.105	-0.058	0.065	-0.021	-0.009	0.038	0.007	0.132	0.053	-0.009	0.043	-0.047	0.022	0.086	-0.014	-0.072	-0.058	-0.116	-0.109	-0.041	-0.022	0.03	-0.065		-0.098	-0.038		-0.036	-0.064	-0.048	-0.025	0.137	-0.003	-0.109
BSU09120_yhcK	-0.028	0.069	0.031		0.031	0.012	0.068	0.12	-0.039	-0.044	-0.091	0.07	0.108	0.061	0.064	0.024	0.064	0.028	0.037	-0.003	-0.019	0.066	-0.089	-0.031	-0.08	-0.011	0.002	0.17	0.021	-0.056	0.045	0.132	-0.064	0.037	0.059	0.05	0.067	0.015		-0.072	-0.08		-0.036	-0.154	-0.07	-0.014	-0.09	0.054	0.087
BSU09130_tcyP	-0.046	0.046	0.065		0.045	0.054	0.08	-0.018	0.13	-0.013	-0.023	0.022	0.04	-0.038	-0.098	0.012	0.064	-0.098	0.022	0.058	0.01	0.081	-0.041	-0.021	0.011	0.068	0.037	0.218	-0.063	0.102	0.034	-0.014	-0.014	-0.082	-0.12	0.039	-0.104	0.001		-0.015	-0.031		-0.038	0.067	0.114	-0.065	0.086	0.048	-0.007
BSU09150_yhcN	0.037	-0.113	-0.022		-0.054	-0.046	-0.026	0.006	-0.03	0.093	-0.025	0.03	-0.012	-0.035	0.111	-0.072	-0.026	-0.089	0.024	0.021	-0.046	0.008	-0.029	-0.007	-0.015	-0.009	0.013	-0.012	-0.086	0.008	-0.021	0.056	0.074	-0.077	0.019	-0.034	0.03	-0.07		0.051	0.052		0.113	0.023	-0.074	0.069	0.093	0.073	0.131
BSU09200_yhcS	-0.024	0.03	0.02		0.034	-0.04	0.008	0.009	-0.004	0.121	0.038	0.048	-0.033	0.039	0.034	-0.085	0.027	0.058	0.018	0.1	0.066	-0.047	-0.015	-0.159	0.062	0.012	0.082	-0.039	0.032	-0.053	-0.087	-0.021	0.012	0.065	0.053	-0.023	-0.007	0.029		-0.063	-0.038		-0.038	-0.06	0.01	-0.049	-0.008	0.01	-0.031
BSU09280_glpF	-0.096	-0.157	-0.047		0.008	0.03	-0.048	0	-0.017	-0.018	-0.039	0.083	0.033	0.06	-0.045	0.029	0.009	0.053	-0.006	-0.04	0.036	0.157	-0.078	-0.002	0.085	0.071	-0.044	0.084	0.108	0.044	0.023	0.153	0.035	0.023	-0.092	-0.117	-0.13	0.06		0.067	-0.119		-0.046	0.044	0.014	0.011	0.02	-0.102	0.014
BSU09460_bcaP	-0.115	-0.003	0.057		-0.029	0.001	0.16	0.08	-0.107	0.01	0.047	-0.005	0.187	-0.032	0.04	-0.051	0.077	-0.002	-0.003	0.031	0.04	0.124	-0.013	-0.054	-0.009	0.023	-0.012	0.247	0.008	-0.056	0.07	0.024	0.057	0.045	-0.081	0.062	0.121	0.027		-0.106	-0.1		-0.079	-0.063	-0.121	-0.042	-0.088	-0.01	-0.096
BSU09470_yhdH	0.009	0.046	-0.034		0.073	0.065	0.098	-0.087	0.001	-0.037	0.039	0.004	0.002	-0.086	0.02	-0.113	-0.012	-0.031	-0.038	0.011	-0.072	-0.048	0.201	-0.051	0.099	0.106	0.023	0.067	0.053	-0.031	0.023	0.007	0.098	-0.024	-0.036	0.018	0.022	0.05		-0.044	-0.026		-0.046	0.073	0.045	-0.004	-0.026	0.03	-0.12
BSU09550_yhdP	0.084	0.034	0.02		0.003	-0.027	-0.119	-0.063	-0.068	0.091	-0.021	-0.009	-0.153	0.081	0.036	0.016	-0.056	0.044	0.015	0.093	-0.001	-0.165	-0.025	-0.055	-0.024	0.004	0.089	-0.157	-0.076	-0.023	-0.046	0.017	-0.056	0.01	0.01	0.049	-0.043	0.073		0.062	-0.027		0.019	0.015	0.054	0.022	0.028	-0.002	0.036
BSU09590_yhdT	-0.061	0.077	0.105		-0.099	0.067	0.155	-0.052	-0.014	0.098	0.059	-0.115	0.113	-0.009	0.023	-0.178	0.011	0.009	-0.024	-0.032	0.005	0.047	0.123	0.027	0.021	-0.022	-0.008	0.19	-0.032	-0.04	0.014	-0.085	-0.049	-0.035	-0.079	-0.009	0.139	-0.1		-0.058	0.007		-0.11	-0.02	-0.083	-0.098	0.009	-0.039	0.1
BSU09600_crcBA	0.076	0.004	0.055		0.104	0.102	-0.076	-0.002	-0.145	0.024	-0.015	0.052	-0.034	0.036	-0.025	0.037	-0.066	-0.033	-0.021	0.095	-0.014	-0.107	0.068	0.004	-0.05	-0.04	-0.089	-0.078	-0.051	0.136	0.021	-0.036	-0.061	0.025	-0.022	0.046	0.042	0.05		0.009	-0.048		0.085	-0.052	-0.011	0.01	0.035	0.026	0.093
BSU09610_yhdV	0.015	-0.033	-0.074		-0.032	-0.055	0.065	0.028	0.041	-0.043	-0.142	0.111	-0.029	-0.059	0.041	0.148	0.064	-0.02	-0.04	-0.065	0.084	0.057	-0.027	-0.072	0.023	-0.165	-0.088	0.017	-0.075	0.069	0.053	-0.014	0.014	-0.06	0.075	0.018	-0.03	0.005		0	0.037		-0.012	-0.113	0.012	0.075	-0.137	0.043	0.038
BSU09640_yhdY	-0.012	0.038	0.104		0.089	0.007	-0.005	0.015	-0.038	0.064	0.027	0.041	0.045	-0.024	-0.119	-0.116	-0.126	-0.081	-0.026	0.015	0.051	0.065	0.052	-0.137	0.03	0.034	0.052	0.062	0.03	0.07	-0.007	-0.058	0.09	-0.006	-0.045	0.113	0.01	0.089		0.01	-0.132		-0.11	-0.059	0.031	-0.073	0.085	-0.026	-0.067
BSU09660_yheN	-0.023	0.049	-0.049		0.019	-0.124	0.078	-0.04	-0.147	0.104	-0.002	-0.035	-0.06	0.105	0.008	0.001	-0.107	0.024	-0.014	0.185	-0.016	-0.048	-0.064	0.043	0.023	0.107	0.022	-0.042	0.062	0.115	-0.056	0.053	-0.014	-0.051	0.012	-0.101	-0.025	0.057		0.119	-0.046		-0.09	-0.024	-0.057	0.039	0.088	0.032	0.093
BSU09680_nhaC	-0.043	0.043	0.007		0.12	-0.042	-0.06	-0.064	-0.098	-0.084	0.086	-0.071	0.051	0.033	-0.081	-0.06	-0.088	0.005	0.079	-0.042	0.017	0.034	0.046	-0.064	0.008	0.052	0.03	0.092	0.057	-0.036	-0.154	-0.102	-0.033	-0.07	-0.037	0.067	-0.033	0.001		0.109	-0.064		-0.129	0.027	-0.045	0.039	-0.073	0.094	-0.053
BSU09710_bmrC	0.011	-0.04	-0.003		0.012	0.016	-0.085	-0.026	0.038	0.112	-0.086	-0.019	-0.039	0.071	0.035	-0.067	0.011	0.029	0.039	0.001	-0.067	0.035	-0.001	0.057	-0.082	-0.021	0.056	0.076	0.053	-0.07	-0.066	-0.002	0.002	-0.087	0.122	-0.061	0.036	-0.092		0	0.028		-0.01	0.005	0.017	0	-0.035	-0.002	-0.03
BSU09720_bmrD	0.059	-0.011	-0.114		0.039	0.009	0.114	-0.073	-0.067	-0.086	-0.051	-0.023	0.03	-0.024	0.169	0.086	0.062	0.025	0.062	-0.019	0.006	-0.018	-0.072	-0.013	-0.008	0.012	0.084	0.05	-0.037	-0.165	-0.151	0.035	0.034	-0.014	-0.029	-0.028	0.165	0.02		-0.058	-0.123		-0.07	-0.008	-0.06	-0.088	0.046	-0.094	0.063
BSU09770_yheD	0.142	0.025	0.001		0.162	0.005	0.05	0.061	0.007	-0.035	0.016	0.062	-0.034	-0.03	0.004	-0.01	-0.098	0.137	-0.059	-0.031	-0.098	-0.076	0.047	-0.184	-0.05	-0.046	0.13	-0.04	0.018	-0.073	-0.028	-0.085	0.063	-0.015	0.083	0.037	-0.072	-0.043		0.014	-0.062		0.005	-0.111	0.066	0.019	0.022	0.044	0.09
BSU09780_yheC	-0.046	0.105	0.007		0.025	0.085	0.116	-0.056	-0.043	0.038	0.029	-0.033	-0.072	-0.105	-0.053	0.035	-0.021	-0.034	-0.042	0.169	0.012	0.043	0.061	-0.004	0.079	0.135	0.022	0.097	0.084	-0.008	0.025	0.009	0.03	0.013	-0.073	-0.088	-0.02	-0.05		-0.081	0.045		-0.106	0.056	0.08	-0.039	0.076	-0.034	-0.145
BSU09790_yheB	0.031	-0.035	-0.087		0.029	-0.001	0.094	0.033	0.052	-0.087	-0.053	0.104	0.056	-0.031	-0.005	0.108	-0.049	-0.011	0.013	-0.021	-0.001	-0.007	0.017	-0.092	-0.045	-0.007	-0.023	-0.024	0.055	0.022	-0.036	0.055	0.047	0.042	0.028	-0.027	-0.064	-0.002		0.002	0.076		0	-0.057	0.079	-0.089	-0.106	0.021	-0.076
BSU09850_yhaU	-0.131	-0.06	0.016		-0.004	0.004	0.048	0.008	-0.181	-0.059	0.063	0.011	-0.007	0.07	-0.124	-0.107	-0.049	-0.07	0.159	0.007	0.031	0.033	0.264	0.072	0.017	0.06	-0.091	-0.034	0.03	-0.01	-0.083	0.008	-0.05	-0.024	-0.045	-0.099	0.003	0.097		0.063	-0.022		-0.106	-0.028	-0.096	-0.119	0.106	-0.096	-0.139
BSU09860_khtT	0.055	-0.017	0.104		0.035	0.079	0.033	-0.077	-0.09	-0.063	0.032	0.007	0.003	0.04	-0.033	-0.13	-0.052	-0.075	-0.08	0.059	0.023	0.067	0.047	0.081	0.089	0.021	0.015	0.045	-0.035	0.053	-0.112	-0.011	-0.026	-0.082	-0.068	-0.126	0.198	-0.041		-0.089	-0.021		0.06	-0.012	-0.089	-0.119	0.094	0.051	0.018
BSU09880_yhaR	0.051	-0.052	0.043		0.041	0.03	0	-0.002	-0.086	0.077	-0.031	0.031	-0.054	0.014	-0.029	0.096	0.086	0.01	-0.04	0.004	-0.027	-0.021	-0.036	0.047	-0.078	-0.005	0.033	-0.065	0.016	0.036	0.109	0.09	0.056	-0.016	-0.011	-0.027	0.009	0.066		-0.038	-0.07		0.002	0.035	0.021	0.1	0.015	0.102	0.095
BSU09890_yhaQ	-0.021	0.044	-0.046		0.054	0.024	0.089	0.012	-0.14	0.068	0.041	-0.051	0.031	0.071	-0.027	0.036	-0.026	0.026	-0.025	0.116	0.024	0.043	0.064	0.123	0.027	0.05	0.079	-0.099	-0.034	0.001	-0.08	0.052	0.098	-0.027	0.01	-0.023	-0.052	0.048		0.023	-0.131		-0.003	0.032	0.02	0.032	0.002	-0.123	-0.097
BSU09900_yhaP	0.08	0.176	0.022		0.05	0.094	0.113	0.108	-0.064	0.101	-0.079	0.01	0.118	0.049	-0.027	0.007	0.047	-0.032	0.036	-0.025	-0.035	-0.05	-0.008	-0.018	-0.115	0.087	0.05	-0.063	-0.016	-0.052	0.054	0.037	0.027	-0.039	-0.064	0.021	-0.073	-0.139		0.082	-0.118		0.013	-0.088	-0.022	-0.048	-0.16	0.027	0.025
BSU09920_sbcE	-0.002	-0.011	0.062		-0.005	0.004	-0.013	-0.133	0.069	-0.064	0.086	-0.064	0.01	0.123	-0.074	0.02	-0.151	0.044	-0.138	-0.059	0.034	-0.092	0.024	-0.126	0.029	-0.081	0.044	0.034	-0.11	-0.05	-0.076	0.042	0.033	-0.072	-0.027	0.049	0.07	-0.03		0.041	0.096		-0.075	-0.044	0.125	0.048	0.03	-0.097	-0.039
BSU09940_yhaL	-0.021	0.05	0.059		0.082	0.02	0.066	-0.017	-0.026	-0.005	-0.035	0.051	-0.07	0.041	-0.025	0.01	-0.089	0.078	-0.021	-0.006	0.021	-0.068	0.081	-0.055	0.045	0.04	-0.095	0.048	-0.072	0.011	0.11	0.073	0.012	-0.004	-0.004	0.044	0.109	0.037		0.038	-0.013		-0.055	-0.145	0.019	-0.065	0.024	-0.056	-0.005
BSU09958_sscA	-0.004	0.026	-0.015		0.024	-0.054	0.067	-0.02	0.212	0.085	-0.17	-0.036	-0.058	0.04	-0.059	0.06	0.007	0.037	-0.044	0.065	-0.006	-0.026	-0.058	0.021	-0.089	-0.026	-0.044	-0.077	0.057	-0.005	-0.001	0.067	-0.004	0.072	0.112	0.061	0.009	-0.021		0.027	-0.053		-0.002	0.114	0.041	0.032	-0.041	0.019	-0.067
BSU09965_yhaJ
BSU10000_yhaH	-0.056	-0.045	0.047		0.05	0.003	0.067	0.186	-0.056	0.051	-0.086	-0.01	0.1	-0.019	-0.043	-0.015	0.072	0.098	0.105	0.066	0.08	0.029	-0.037	0.045	0.006	-0.037	-0.119	-0.044	0.037	0.014	0.013	-0.105	-0.009	0.04	-0.006	-0.028	0.098	-0.015		-0.017	-0.046		0.052	0.073	-0.021	-0.048	-0.022	-0.049	0.053
BSU10009_yhzF	-0.013	0.036	-0.077		-0.086	-0.001	0.011	0.025	-0.087	0.009	0.047	-0.004	0.027	0.027	-0.072	-0.078	0.016	-0.055	-0.015	-0.055	-0.019	-0.063	-0.014	-0.034	0.045	0.072	-0.017	0.103	0.056	-0.05	0.02	0.001	0.08	0.062	0.011	0.008	-0.014	-0.123		-0.06	0.003		-0.14	0.05	-0.016	-0.047	-0.047	0.046	-0.007
BSU10010_trpP	0.118	0.048	-0.068		0.055	-0.087	0.06	-0.078	0.157	0.072	0.033	0.107	-0.122	-0.002	-0.007	0.051	-0.009	0.07	-0.002	-0.061	-0.054	-0.081	-0.104	-0.033	0.148	-0.031	0.103	-0.076	0.032	-0.056	0.059	-0.006	0.191	0.089	0.038	-0.042	0.018	-0.034		-0.04	0.041		-0.064	-0.137	0.036	0.037	-0.006	0.059	0.111
BSU10050_ecsB	-0.026	0.051	-0.003		-0.033	-0.069	0.01	-0.023	0.001	0.024	-0.027	-0.063	0.068	0.009	0.023	-0.077	0.009	-0.026	-0.022	0.087	-0.099	-0.003	-0.047	-0.052	0.015	-0.103	0.115	0.135	-0.092	-0.029	-0.008	-0.02	0.075	-0.062	0.044	0.065	-0.038	0.039		-0.065	-0.032		-0.067	-0.007	-0.06	-0.035	-0.056	0.013	0.029
BSU10080_yhfA	-0.043	0.028	0.028		0.098	0.028	-0.044	0.008	0.084	0.052	-0.067	-0.059	-0.058	0.021	-0.029	-0.105	0.008	0.046	0.183	-0.129	-0.055	-0.037	0.039	-0.123	-0.141	0.063	0.036	-0.011	0.008	-0.055	0.089	0.017	0.1	-0.057	-0.033	-0.086	0.077	-0.047		0.053	0.018		0.042	-0.049	-0.059	0.033	0.008	0.033	-0.179
BSU10160_yhgE	0.032	0.032	-0.069		0.016	0.107	-0.08	-0.024	-0.063	-0.043	-0.091	0.098	0.03	0.069	0.042	-0.054	-0.025	-0.028	-0.094	0.067	0.075	-0.072	-0.04	0.09	0.087	0.008	-0.036	-0.025	0.047	0.018	-0.079	0.105	0.054	0.025	0.128	-0.091	-0.007	0.033		0.007	0.157		-0.055	-0.079	-0.045	-0.132	0.051	-0.03	-0.052
BSU10180_yhfC	0.022	-0.045	0.113		0.034	-0.219	0.043	-0.15	0.121	0.087	-0.139	0.087	-0.037	0	0.024	0.025	0.065	-0.098	-0.107	-0.035	0.104	0.203	0.045	-0.018	0.003	0.02	0.048	-0.085	-0.029	-0.105	0.182	-0.054	-0.059	0.134	0.035	-0.05	0.011	-0.118		-0.215	-0.006		-0.011	0.006	-0.022	0.1	-0.099	-0.005	0.002
BSU10220_gltT	0.105	0.043	-0.018		0.087	-0.018	-0.046	0.02	0.058	0.035	-0.085	0.118	-0.094	-0.037	0.03	0.108	-0.066	-0.024	-0.029	0.088	-0.013	0.017	-0.097	-0.154	-0.114	-0.003	0.109	-0.097	-0.023	-0.13	0.159	-0.087	0.009	0.003	0.129	0.405	-0.085	-0.118		0.098	-0.025		-0.016	-0.156	0.118	0.05	-0.066	-0.06	0.14
BSU10330_yhfQ
BSU10370_bioY
BSU10450_yhjB	0.049	-0.158	0.001		-0.005	0.075	0.035	0.091	-0.082	-0.062	-0.003	0.017	0.08	-0.083	-0.066	-0.06	0	-0.101	0.025	-0.121	0.012	-0.045	-0.007	0.043	0.005	-0.054	-0.092	0.04	-0.035	0.018	-0.032	-0.068	-0.021	-0.005	-0.073	-0.144	0.024	-0.044		0.042	0.023		0.041	-0.144	-0.064	-0.043	-0.013	0.04	0.007
BSU10460_yhjC	0.041	0.045	0.124		0.024	0.065	0.037	0.159	0.013	-0.003	-0.015	0.008	0.064	0.002	0.022	0.077	-0.037	-0.012	-0.01	-0.067	0.021	0.081	-0.033	-0.045	0.045	0.034	0.025	0.136	0.103	-0.006	-0.059	-0.029	0.046	0.033	0.058	0.149	0.008	-0.092		-0.017	-0.066		-0.041	-0.024	-0.063	0.065	0.022	-0.037	0.04
BSU10480_yhjE	-0.073	-0.061	-0.02		-0.001	0.007	0.049	0.032	-0.06	-0.013	-0.109	-0.012	0.023	0.117	-0.12	-0.069	0.05	-0.028	0.062	-0.106	0.021	-0.025	-0.02	0.129	0.054	0.074	-0.047	0.001	-0.065	-0.002	-0.101	0.02	0.067	-0.039	0.033	-0.132	0.034	-0.03		-0.037	0.077		0.09	0.082	-0.137	0.004	-0.036	-0.113	-0.07
BSU10490_sipV
BSU10520_glcP	0.059	0.006	0.005		-0.152	0.006	0.005	-0.072	0.065	0.058	0.03	0.018	0.04	-0.011	0.033	-0.06	0.025	-0.005	-0.099	-0.048	-0.028	0.065	0.079	0.011	-0.033	-0.064	-0.048	0.035	0.092	-0.055	-0.046	-0.042	0.053	-0.008	0.079	0.002	0.118	-0.081		-0.027	0.031		-0.026	-0.051	0.061	0.024	0.01	0.07	-0.001
BSU10570_yhjN	0.071	0.031	-0.024		0.016	-0.052	-0.033	-0.121	-0.053	-0.01	0.068	-0.018	0.056	0.006	0.068	0.073	-0.007	0.017	-0.114	-0.076	-0.008	0.007	-0.022	-0.038	-0.022	0.017	0.03	0.006	-0.052	-0.014	0.052	-0.129	0.076	0.029	-0.054	0.065	0.033	0.1		-0.027	-0.052		-0.081	-0.011	-0.026	-0.05	0.05	0.008	0.018
BSU10580_yhjO	0.065	0.089	0.084		0.134	0.06	0.177	-0.052	-0.025	-0.083	0.076	-0.086	0.103	-0.051	0.062	-0.073	0.002	-0.023	-0.064	-0.106	0.097	0.02	-0.003	0.02	0.117	0.043	0.016	0.284	-0.075	0.002	-0.083	-0.071	0.066	0.005	-0.106	-0.002	0.057	-0.099		-0.025	-0.058		-0.101	0.028	-0.086	-0.126	0.063	0.073	-0.034
BSU10760_yisL	0.153	-0.021	-0.07		0.044	-0.032	0.046	-0.033	0.001	-0.04	-0.046	0.035	-0.023	0	0.049	-0.048	0.008	-0.037	-0.06	0.085	0.139	0.063	-0.018	0.078	0.041	0.069	-0.019	-0.056	0.03	-0.089	-0.009	-0.037	0.015	-0.045	-0.078	-0.055	-0.06	-0.056		0.045	-0.098		-0.005	-0.034	0.04	-0.053	0.061	-0.079	-0.038
BSU10820_yisQ	-0.018	0.156	-0.068		-0.115	-0.049	-0.061	0.075	0.02	-0.061	-0.123	-0.038	-0.051	-0.12	-0.016	-0.013	-0.018	-0.062	0.054	0.081	-0.08	0.04	0.118	0.072	-0.004	-0.008	0.152	0.077	-0.009	0.049	0.174	-0.024	0.133	0.038	0.035	0.033	0.05	0.099		-0.132	-0.041		-0.094	-0.069	0.021	-0.122	-0.051	-0.035	0.005
BSU10870_yisU	-0.01	0.076	0.034		-0.108	-0.044	-0.084	0.069	0.036	0.035	-0.118	-0.023	0.079	-0.005	0.176	-0.093	0.038	-0.045	-0.022	0.058	-0.081	-0.037	0.095	-0.014	-0.021	0.038	0.012	-0.067	0.045	0.047	-0.04	-0.004	0.032	-0.077	0.076	-0.033	-0.054	-0.065		0.132	0.074		0.061	-0.004	-0.034	-0.046	0.043	-0.067	0.105
BSU10960_yitE	-0.071	-0.012	-0.034		-0.027	-0.08	0.11	0.082	-0.022	-0.094	-0.008	-0.011	0.112	0.034	-0.007	0.006	-0.073	0	-0.077	-0.024	0.028	0.043	-0.008	0.042	-0.018	0.058	-0.037	0.079	0.006	-0.009	-0.015	-0.042	-0.016	-0.05	0.044	-0.04	0.029	-0.052		-0.043	-0.122		0.032	0.029	-0.001	-0.056	0.006	-0.08	-0.009
BSU10980_yitG	0.045	0.05	0.001		-0.06	-0.07	0.074	0.103	-0.122	-0.006	0.053	-0.066	0.083	0.031	0.02	-0.072	0.095	-0.099	-0.025	-0.086	-0.018	0.069	0.144	0.097	0.107	0.029	0.068	0.069	0.013	0.028	-0.155	-0.04	0.03	-0.043	0.009	-0.06	-0.028	-0.015		0.063	0.053		0.028	0.05	-0.096	0.06	0.022	0.056	-0.057
BSU11040_yitM	-0.026	0.006	-0.092		0.12	0.038	0.018	-0.041	-0.083	0.063	0.151	0.025	0.075	0.166	-0.09	-0.044	-0.02	0.002	0.146	-0.026	-0.024	0.051	0.115	0.052	0.005	0.046	-0.017	0.049	-0.024	0.033	-0.111	0.039	0.135	-0.043	-0.055	-0.123	0.063	0.057		-0.02	0.056		0.005	0.104	-0.007	-0.045	0.06	0.026	-0.145
BSU11055_yitO	0.05	0.124	-0.08		-0.137	-0.049	0.109	0.053	0.095	0.031	-0.126	-0.046	0.169	0.113	-0.042	-0.05	-0.011	-0.055	-0.035	-0.012	-0.025	0.059	0.067	0.015	-0.131	-0.038	0	0.079	0.072	-0.06	0.011	0.125	-0.108	0.051	0.06	-0.131	0.05	-0.005		0.005	-0.069		-0.121	-0.122	-0.023	0.015	-0.054	0.052	0.064
BSU11070_yitP	0.029	-0.055	0.01		-0.069	-0.052	-0.01	0.002	0.05	0.066	-0.065	0.03	-0.079	0.001	-0.079	-0.003	0.122	0.032	0.044	0.023	-0.001	-0.009	-0.165	-0.02	-0.061	0.008	-0.081	-0.114	-0.043	-0.042	0.065	0.031	-0.098	0.075	0.102	0.091	-0.077	-0.066		0.004	0.118		-0.008	-0.063	0.053	-0.008	-0.082	-0.001	0.023
BSU11080_yitQ	-0.085	0.011	-0.026		0.028	-0.035	0.123	-0.024	0.118	0.002	0.083	0.097	-0.021	0.104	-0.151	-0.002	-0.018	-0.024	0.038	-0.137	-0.06	-0.062	-0.015	-0.087	-0.002	0.082	-0.039	0.105	-0.081	-0.04	-0.1	-0.071	0.005	-0.078	0.093	0.027	0.137	0.034		0.031	0.024		0.179	0.041	-0.031	-0.061	-0.064	-0.077	-0.015
BSU11090_yitR	0.099	0.082	0.049		0.039	0.088	-0.063	-0.049	-0.036	-0.107	-0.055	-0.023	0.194	0.002	-0.17	-0.032	-0.023	-0.114	-0.009	0.021	0.072	-0.014	0.172	0.04	0.02	0.13	-0.054	0.029	-0.036	-0.017	0.094	0.024	-0.01	-0.028	-0.01	-0.077	-0.064	-0.011		0.05	0.07		0.062	-0.096	0.001	0.115	0.04	0.004	0.013
BSU11120_yitT	-0.002	0.104	0.122		0.023	-0.086	-0.02	0.108	-0.057	-0.032	0.156	-0.06	0	0.024	-0.081	-0.03	-0.041	0.039	0.007	-0.119	-0.026	0.026	0.121	0.039	0.019	-0.062	-0.027	0.048	-0.003	0.045	-0.086	0.035	-0.018	-0.176	-0.046	-0.033	0.107	0.174		0.107	-0.009		0.043	0.009	-0.067	0.104	0.107	-0.015	-0.114
BSU11180_yitZ	0.002	0.098	-0.02		-0.036	-0.136	-0.053	0.049	-0.075	-0.006	-0.047	-0.015	0.014	-0.012	0.043	-0.085	-0.034	0.075	0.003	-0.066	-0.046	0.016	0.104	0.03	0	-0.044	-0.042	-0.089	0.051	0.08	-0.041	-0.03	-0.045	-0.12	-0.001	-0.017	0.022	0.084		0.044	0.006		0.027	-0.022	-0.049	0	-0.004	0.014	-0.023
BSU11270_yjzD	0.016	-0.093	-0.063		-0.006	0.063	0.027	-0.11	-0.056	-0.04	0.038	-0.092	-0.076	0.026	0.053	0.011	-0.011	-0.035	-0.015	-0.121	0.038	-0.001	0.034	0.033	0.025	0.061	-0.036	0.027	-0.039	-0.024	-0.042	0.018	0.081	-0.043	-0.049	-0.191	0.079	0.006		-0.006	0.011		0.067	-0.058	-0.147	-0.02	-0.012	-0.161	-0.054
BSU11360_appD
BSU11370_appF	-0.098	0.164	-0.074		-0.041	-0.018	0.122	0.037	-0.024	-0.148	0.024	-0.12	0.089	0.018	-0.123	0.032	-0.058	0.033	0.039	-0.028	0.012	-0.059	0.061	-0.028	-0.067	0.057	-0.08	0.142	0.019	-0.032	-0.027	0.096	-0.085	-0.007	0.073	-0.03	-0.074	-0.03		-0.043	-0.063		-0.044	-0.048	-0.084	-0.116	0.036	0.047	-0.131
BSU11381_appA	-0.018	-0.003	-0.091		-0.079	-0.06	0.023	-0.179	-0.033	0.139	0.059	-0.054	-0.141	-0.009	-0.008	-0.001	0.005	-0.096	0.017	0.037	0.027	-0.087	-0.049	-0.079	-0.057	-0.011	-0.037	-0.011	-0.058	-0.081	-0.031	0.104	0.023	-0.094	0.036	-0.04	0.056	0.048		-0.078	0.02		-0.01	-0.034	-0.073	0.013	0.032	0.026	0.061
BSU11390_appB	0.046	-0.01	-0.026		-0.084	0.081	-0.016	-0.084	-0.015	-0.014	0.059	-0.09	-0.001	0	-0.07	-0.065	-0.027	0.018	-0.049	0.018	-0.037	-0.023	-0.019	-0.041	-0.002	0.011	0.027	0.103	0.064	-0.016	0.011	-0.044	0.027	0.021	0	0.029	0.011	-0.037		-0.039	0.012		-0.139	0.081	-0.052	0.019	0.021	0.178	0.027
BSU11400_appC
BSU11430_oppA	0.063	-0.029	0.084		-0.016	0	0.093	0.061	0.041	0.029	-0.127	0.089	-0.031	-0.027	-0.007	0.161	0.055	0.052	-0.032	0.122	0.038	-0.019	-0.06	-0.07	-0.065	-0.136	0.058	-0.059	-0.046	-0.015	0.133	0.088	0.021	0.086	0.101	0.216	0.016	0.067		-0.034	-0.044		0.027	-0.154	0.032	0.029	-0.07	0.032	0.068
BSU11440_oppB	0.025	0.049	0.036		0.153	-0.002	0.076	0.005	-0.003	-0.043	0.029	-0.089	-0.005	0.058	0.01	-0.097	0.039	-0.032	0.069	-0.01	-0.009	0.087	0.012	0.018	0.029	-0.04	-0.035	-0.005	0.068	0.015	-0.011	0.019	-0.006	-0.084	0.026	-0.085	0.059	0.059		-0.036	0.05		-0.096	0.016	-0.071	-0.091	0.049	-0.023	-0.016
BSU11450_oppC	-0.017	-0.055	0.048		-0.01	0.096	0.032	-0.087	-0.045	-0.076	0.08	-0.023	0.086	-0.033	0.022	-0.091	-0.051	-0.031	-0.059	-0.021	0.041	0.021	0.034	-0.03	0.019	-0.04	-0.016	0.214	0.044	-0.009	-0.031	-0.054	-0.071	0.08	-0.124	-0.092	0.195	0.037		-0.033	0.058		-0.111	-0.065	-0.128	-0.147	0.07	-0.013	-0.064
BSU11460_oppD	0.14	0.01	0.041		-0.004	0.112	0.061	0.047	0.074	-0.094	-0.033	-0.089	0.172	-0.046	0.071	-0.135	-0.008	0.008	-0.018	0.06	0.081	0.017	-0.013	0.005	0.026	-0.045	0.058	0.038	0.007	-0.069	0	-0.003	-0.059	0.001	-0.012	-0.08	0.05	0		-0.037	0.044		-0.027	-0.009	0.09	-0.021	0.067	-0.072	-0.064
BSU11470_oppF	0.009	0.052	0.024		-0.018	0.041	-0.116	0.061	0.074	-0.083	-0.2	-0.019	0.004	-0.001	-0.048	0.077	0.07	0.048	0.086	0.083	-0.092	-0.012	-0.041	-0.037	-0.119	-0.15	0.031	-0.016	0.033	0.056	0.093	0.007	-0.083	0.158	0.033	0.072	-0.032	-0.093		-0.054	-0.016		0.091	0.046	0.056	-0.012	-0.027	0.018	0
BSU11480_yjbB	-0.08	-0.095	-0.125		0.027	-0.067	0.029	0.004	-0.044	-0.096	-0.061	-0.042	-0.003	0.122	0.076	0.005	0.037	0.006	0.081	-0.004	0.019	0.051	-0.001	0.052	0.068	0.104	-0.033	0.061	-0.04	0.099	-0.017	0.005	0.039	0.02	-0.083	0.054	0.021	-0.119		0.003	0.001		-0.081	0.089	-0.038	-0.068	0.064	-0.018	0.005
BSU11510_yjbE	-0.019	-0.026	-0.049		-0.048	0.068	-0.022	0.116	0.002	0.027	-0.085	0.011	0.083	-0.036	0.002	0.042	0.008	-0.06	0.077	0.134	0.064	0.045	-0.038	0.163	0.013	0.013	-0.046	-0.062	0.023	-0.009	-0.078	-0.05	-0.098	-0.02	-0.003	-0.081	0.029	-0.148		0.105	-0.113		0.099	-0.113	-0.024	0.09	-0.008	-0.049	0.064
BSU11549_yizD	0.003	-0.023	0.078		-0.009	-0.058	0.046	0.042	-0.105	0.024	0.008	-0.133	0.108	0.031	-0.046	-0.129	-0.033	0.023	0.037	-0.042	0.045	-0.01	0.136	0.054	-0.071	0.059	0.037	0.038	-0.033	-0.026	-0.093	-0.027	0.047	-0.079	-0.014	-0.066	-0.059	-0.036		0.093	0.028		-0.145	0.029	0.01	0.132	0.146	0.1	0.099
BSU11640_yjbQ	-0.018	0.054	-0.079		0.073	-0.052	0.093	0.074	-0.142	-0.02	-0.031	0.027	0.11	0.092	-0.106	-0.127	0.032	-0.003	-0.031	0.072	0.065	0.087	0.17	0.101	-0.003	-0.009	0.018	0.002	-0.025	0.052	-0.08	-0.043	-0.009	-0.101	-0.105	-0.028	0.02	0.017		0.101	-0.014		0.053	0.055	-0.067	0.01	0.134	-0.043	-0.05
BSU11790_yjcA	-0.071	-0.105	-0.115		-0.116	-0.049	0.068	0.085	0.001	0.033	-0.061	0.071	0.118	0.022	0.061	-0.038	0.048	0.093	0.019	-0.05	-0.006	-0.084	-0.151	-0.058	0.05	0.001	-0.167	0.1	0.065	0.104	0.082	0.041	-0.089	0.051	-0.04	-0.146	0.038	0.022		0.016	0.019		-0.078	0.154	-0.042	-0.095	-0.099	0.063	0.094
BSU11809_yjcZ	0.034	0.024	0.031		-0.029	-0.081	-0.057	0.029	0.032	0.014	0.008	0.141	-0.077	-0.037	0.033	-0.044	-0.039	-0.066	-0.078	0.046	-0.056	0.038	-0.059	-0.081	0.027	0.052	0.045	-0.067	-0.126	-0.088	0.128	0.011	0.094	-0.116	0.027	0.004	0.014	-0.05		0.083	0.032		-0.054	-0.081	-0.058	0.047	0.013	-0.002	-0.036
BSU11900_yjcL	0.067	-0.114	-0.02		-0.145	0.088	0.011	0.027	0.024	-0.069	-0.108	0.004	0.101	0.045	-0.122	-0.089	0.04	-0.019	0.063	-0.132	0.072	0.046	0.025	-0.02	-0.089	0.086	0.035	0.066	0.09	-0.093	0.03	0.103	0.011	-0.065	0.045	-0.071	-0.038	0.016		0.005	-0.158		0.009	0.019	0.004	-0.035	0.044	-0.001	0.045
BSU11940_yjcP	-0.014	-0.063	0.071		0.065	-0.005	0.013	-0.059	-0.066	-0.075	0.016	0.021	0.006	0.032	-0.075	-0.067	-0.014	-0.005	-0.059	-0.057	0.031	-0.034	0.024	-0.062	0.07	-0.002	-0.002	-0.007	-0.157	0.068	-0.045	0.078	-0.039	-0.083	0.003	0.003	0.135	0.145		0.133	-0.096		-0.157	0.086	-0.045	-0.004	0.087	-0.054	-0.052
BSU12010_manP	-0.119	-0.051	-0.037		-0.071	-0.057	0.07	0.058	0.053	0.021	-0.065	-0.008	-0.06	-0.022	0.15	-0.046	0.044	-0.052	0.018	-0.036	0.007	-0.031	-0.099	0.085	0.01	0.02	-0.076	-0.154	-0.034	0.072	0.006	-0.069	-0.005	-0.011	-0.117	0.014	-0.087	-0.017		-0.058	-0.008		-0.086	-0.008	-0.02	0.036	0.014	-0.033	-0.038
BSU12070_yjdJ	0.033	0.062	-0.003		-0.015	-0.065	0.012	-0.035	-0.129	-0.103	0.13	-0.169	0.106	-0.054	-0.046	-0.161	0.082	-0.005	0.053	-0.06	-0.01	0.022	0.101	0.04	0.093	0.112	0.008	-0.022	-0.064	-0.01	-0.096	-0.008	-0.016	-0.091	-0.082	-0.184	0.058	-0.009		0.108	-0.083		-0.071	-0.007	-0.112	-0.092	0.089	0.072	-0.039
BSU12080_ctaO	0.039	-0.078	0.021		0.038	0.104	-0.014	-0.018	-0.042	-0.077	-0.143	0.052	-0.063	-0.044	-0.084	0.06	0.039	0.014	-0.104	-0.082	0.035	-0.071	0.116	-0.108	-0.068	-0.009	0.039	0.018	0.001	0.085	0.09	0.076	0.069	-0.002	-0.048	-0.054	0.002	-0.027		-0.003	-0.059		0.078	-0.029	-0.075	0.07	0.097	-0.086	-0.003
BSU12140_yjgA	-0.055	-0.05	0.028		-0.042	0.027	0.067	0.085	0.119	-0.044	0.073	-0.021	-0.037	0.008	-0.042	0.001	0.004	-0.044	0.077	0.089	0.129	0.019	0.025	0.117	0.069	0.005	-0.038	0.129	-0.042	0.082	0.01	-0.002	-0.052	-0.078	-0.043	-0.102	0.105	0.002		-0.079	0.075		-0.02	0.126	-0.08	-0.025	0.131	0.006	-0.018
BSU12180_yjhA	-0.095	0.025	0.047		-0.072	-0.076	0.174	0.076	-0.04	0.109	-0.015	-0.062	-0.071	0.05	0.067	-0.029	-0.071	0.02	0.041	0.001	-0.011	-0.05	0.003	-0.003	-0.042	0.011	-0.041	-0.002	0.095	-0.062	-0.052	-0.028	-0.041	0.025	-0.046	-0.006	0.001	0.038		-0.079	0.039		0.096	-0.01	-0.034	0.127	0.008	-0.079	-0.035
BSU12240_yjkA	-0.066	-0.079	0.015		0.02	0.045	-0.081	-0.048	-0.042	-0.032	-0.044	0.048	-0.06	0.03	-0.169	-0.046	-0.025	-0.007	0.078	-0.058	-0.002	0.033	0.101	0.044	-0.026	-0.039	-0.022	-0.128	0.002	0.049	-0.032	0.014	-0.035	0.01	0.026	-0.138	-0.078	0.056		0.081	-0.067		0.006	-0.037	0.085	0.034	0.076	-0.052	-0.116
BSU12260_yjlA	0.064	0.029	0.116		-0.056	-0.119	0.062	-0.081	-0.077	0.02	0.037	-0.05	0.036	-0.034	-0.019	-0.06	-0.025	0.03	0.083	-0.061	0.008	0.048	0.058	-0.038	-0.011	0.097	-0.052	-0.009	0.11	-0.039	-0.041	0.036	0.056	-0.132	-0.056	-0.038	-0.043	0.069		0.084	-0.133		-0.086	0.002	0.045	-0.056	0.041	0.003	-0.008
BSU12310_exuM	-0.04	0.088	0.011		-0.006	0.023	0.068	-0.101	-0.016	-0.087	0.106	0.05	0.115	0.059	-0.003	-0.118	-0.002	-0.157	-0.068	-0.092	-0.015	0.02	0.026	-0.016	0.027	0.082	0.044	0.165	-0.062	-0.042	-0.173	-0.068	-0.038	-0.107	-0.04	-0.086	0.002	-0.036		0.015	0.002		0.033	0.052	-0.088	-0.058	0.173	0.059	-0.07
BSU12360_exuT	0.058	0.109	-0.029		0.002	-0.061	-0.131	0.169	0.045	-0.038	-0.171	-0.049	-0.011	-0.048	0.05	0.057	-0.111	0.063	-0.031	0.016	-0.111	-0.017	0.024	0.01	0.018	0.046	0.096	-0.043	0.046	0.031	0.066	-0.02	0.035	0.1	0.021	0.109	-0.015	-0.062		-0.03	-0.122		-0.013	-0.06	0.053	0.02	-0.016	-0.074	0.073
BSU12400_yjnA	-0.053	-0.049	-0.038		-0.017	0.065	-0.066	-0.004	0.06	-0.11	-0.077	-0.03	-0.065	-0.048	0.103	-0.027	0.046	-0.042	-0.126	0.084	-0.016	-0.001	-0.093	0.055	0.014	0.033	-0.065	0.044	-0.084	-0.014	0.054	0.013	-0.061	-0.012	0.003	-0.007	0.07	-0.062		-0.076	0.047		0.142	0.057	0.058	0.106	0.025	0.072	0.022
BSU12790_xhlA	0.065	0.034	0.015		0.04	0.064	0.118	-0.076	0.092	0.041	0.038	0.004	-0.065	-0.088	0.019	0.052	0.035	0.001	-0.047	0.077	-0.048	0.042	0.016	0.036	0.023	-0.004	0.051	0.074	-0.005	0	0.084	-0.015	0.001	0.13	-0.108	0.073	0.113	0.006		-0.123	0.069		0.013	0.017	-0.016	-0.042	-0.044	0.066	0.032
BSU12800_xhlB
BSU12830_spoIISA	-0.038	-0.029	-0.008		-0.003	0.003	-0.105	0.029	-0.019	-0.037	0.088	-0.002	0.033	0.033	-0.128	0.025	-0.05	-0.035	0.007	-0.062	0.037	0.029	0.002	-0.003	0.005	0.058	-0.091	-0.012	0.047	0.012	0.049	-0.049	-0.036	-0.004	0.04	-0.013	-0.004	-0.045		-0.005	0.085		0.019	0.094	0.078	0.041	-0.001	-0.047	0.047
BSU12840_pit	-0.128	0.111	0.092		-0.102	0.026	-0.021	0.134	0.053	0.111	-0.073	-0.044	0.147	0.118	0.085	0.039	-0.061	-0.032	0.035	0.064	0.057	-0.013	0.065	-0.077	-0.063	-0.011	-0.022	0.007	0.162	-0.011	0.046	0.11	-0.002	-0.048	0.062	-0.038	0.074	-0.085		0.005	0.057		0.059	-0.104	0.037	0.025	-0.006	-0.099	-0.038
BSU12860_ykbA	0.008	0.015	-0.073		0.069	-0.007	-0.023	0.03	0.076	0.079	0.043	0.039	-0.03	-0.133	0.117	0	-0.068	0.012	-0.056	0.067	-0.013	0.057	-0.041	-0.011	-0.012	-0.107	-0.006	-0.038	0.057	-0.076	-0.147	-0.06	0.059	-0.031	0.009	0.056	-0.023	-0.038		-0.139	0.04		-0.097	-0.006	-0.025	-0.039	-0.105	-0.018	0.024
BSU12880_ykcB
BSU12890_ykcC	-0.037	-0.049	-0.067		0.036	0.013	0.027	-0.016	-0.033	0.016	-0.157	-0.095	0.027	-0.024	0.011	-0.031	0.043	-0.001	0.059	0.08	-0.024	0.021	-0.011	-0.045	-0.029	0.048	-0.058	-0.059	0.037	0.002	0.124	0.096	0	-0.027	-0.058	0.02	-0.042	-0.131		-0.001	0.066		0.062	-0.021	0.047	0.099	0.039	-0.021	0.064
BSU12900_htrA	-0.103	0.037	0.024		-0.042	-0.008	-0.007	0.111	0.076	-0.039	-0.061	0.058	0.058	-0.065	-0.127	-0.072	-0.115	0.166	-0.13	-0.029	-0.008	-0.043	0.116	-0.083	-0.012	-0.017	0.119	0.072	0.044	-0.034	0.067	-0.016	-0.059	0.031	0.038	0.039	-0.087	-0.014		-0.074	0.06		-0.044	0.051	0.107	-0.062	0.081	-0.055	-0.083
BSU12930_dppB	-0.029	0.118	-0.018		0.021	0.024	0.117	0.091	0.063	0.096	-0.036	-0.014	-0.048	-0.015	0.175	0.054	-0.004	0.011	-0.068	0.074	-0.075	0.044	-0.034	-0.092	-0.041	0.003	0.049	0.003	0.027	-0.04	0.01	-0.035	-0.008	0	-0.066	0	0.032	-0.133		-0.107	0.049		-0.037	-0.035	0.014	-0.009	-0.032	-0.009	-0.02
BSU12940_dppC	-0.068	0.013	-0.09		0.007	0.014	0.005	0.011	-0.061	-0.1	-0.032	0.04	-0.154	-0.007	0.043	0.059	0.028	-0.011	0.008	-0.063	0.028	-0.021	0.077	-0.034	-0.095	0.1	-0.017	-0.077	-0.017	0.085	0.061	0.039	0.041	-0.056	0.001	-0.071	-0.056	0.055		0.071	-0.141		0.063	0.107	0.023	-0.083	0.078	-0.033	-0.049
BSU12950_dppD	-0.139	0.033	-0.033		-0.019	0.024	-0.01	0.015	0.081	0.073	-0.003	-0.079	0.029	0.059	0.001	-0.021	-0.015	0.006	0.067	-0.024	-0.006	0.056	0.004	0.075	0.101	0.056	-0.057	0.145	-0.024	-0.128	-0.099	-0.07	-0.04	0.075	0.01	-0.022	-0.039	-0.123		0.007	0.059		-0.023	0.02	0.02	0.048	-0.144	0.09	0.006
BSU12960_dppE	0.043	-0.04	0.015		0.085	0.093	0.061	0.011	0.003	-0.054	0.001	-0.068	-0.016	-0.002	0.064	-0.077	-0.084	0.075	-0.031	0.021	0.057	0.008	0.041	0.046	-0.093	-0.022	-0.008	-0.022	-0.068	-0.153	0.001	-0.044	0.018	0.009	-0.095	-0.017	0.131	0.045		-0.193	0.024		0.052	-0.044	0.029	-0.037	-0.043	-0.007	0.014
BSU13060_ykjA
BSU13090_ykkC	0.001	0.028	0.063		-0.001	0.046	0.113	-0.085	0.011	0	0.041	-0.13	-0.059	-0.118	-0.001	-0.061	-0.063	-0.011	-0.029	0.009	0.097	0.015	0.001	0.009	0.026	-0.057	-0.068	0.224	0.04	0.011	-0.042	-0.045	-0.102	-0.07	-0.165	0.019	0.181	0.013		-0.001	-0.002		-0.015	-0.003	-0.019	-0.01	0.033	-0.042	-0.069
BSU13100_ykkD	-0.056	0.105	0.043		-0.139	0.004	0.027	0.092	-0.04	-0.02	-0.064	-0.069	0.232	0.044	-0.163	0.033	0.01	-0.098	0.01	-0.095	-0.03	0.065	0.065	0.089	0.057	0.018	-0.019	0.057	0.014	-0.077	-0.071	0.139	0.088	-0.104	-0.053	-0.096	-0.063	-0.003		0.1	-0.078		-0.088	-0.131	-0.036	0.027	-0.023	0.201	0.063
BSU13210_thiX	-0.119	0.042	-0.035		0.129	0.11	0.054	0.121	0.055	-0.011	-0.063	-0.02	-0.015	0.086	-0.052	0.004	-0.057	-0.05	0.111	0.05	-0.066	0.066	-0.051	0.092	0.039	0.121	0.018	-0.042	0.064	0.019	-0.085	0.043	-0.037	0.025	0.077	0.082	-0.102	0.069		0.105	-0.068		0.04	0.054	-0.007	-0.055	0.098	-0.026	-0.042
BSU13220_thiW	-0.015	-0.017	-0.025		-0.07	0.008	-0.189	-0.047	0.069	0.013	-0.034	0.019	-0.016	0.004	-0.1	0.155	-0.08	0.046	-0.13	0.026	0.006	0.008	-0.058	-0.08	-0.074	0.048	0.039	-0.128	-0.018	0.084	0.096	0.068	-0.008	0.016	0.003	0.03	-0.115	0.085		-0.008	0.014		-0.037	-0.055	0.138	-0.024	0.059	-0.055	0.028
BSU13230_thiV	-0.026	-0.006	0.068		0.051	0.1	-0.038	-0.006	-0.1	0.056	0.027	0.007	-0.029	0.036	0.085	0.068	-0.067	0.012	-0.048	0.082	0.093	0.099	-0.032	0.048	0.022	0.043	0.047	0.014	-0.003	-0.049	-0.153	0.075	0.075	-0.033	0.031	-0.117	0.173	0.015		0.028	0.019		0.042	0.024	0.027	0.009	0.015	-0.046	-0.014
BSU13260_ykoH	-0.113	-0.101	-0.111		0.093	0.021	0.004	-0.031	0.005	0.062	0.082	0.028	0.008	0.045	0.122	-0.049	0.088	0.071	0	0.026	-0.011	-0.101	0.021	-0.05	-0.094	0.07	0.037	0.041	-0.024	-0.115	-0.081	-0.006	-0.059	0.033	0.012	-0.081	0.082	-0.03		-0.078	-0.01		-0.008	-0.02	-0.068	-0.002	0.065	-0.1	0.047
BSU13270_ykoI	0.093	0.077	-0.032		0.018	0.076	0.034	-0.005	-0.067	0.062	0.029	-0.025	0.012	0.013	0.034	-0.03	0.025	0.059	0.013	0.071	-0.067	0.118	0.024	-0.119	0.039	0.07	0.013	0.052	0.035	-0.014	0.045	0.026	0.039	0.01	0.002	0.013	-0.029	-0.087		-0.109	0.023		0.027	0.002	0.05	0.05	-0.097	-0.027	-0.049
BSU13380_ykoS	-0.084	0.103	0.036		-0.07	-0.116	0.089	-0.016	-0.153	-0.052	0.149	-0.019	0.249	0.018	-0.066	-0.07	0.089	-0.037	-0.013	-0.051	-0.019	0.094	0.168	0.066	0.093	0.085	-0.029	0.02	-0.158	-0.074	-0.076	-0.106	-0.097	-0.125	-0.094	-0.059	0.135	0.031		0.07	-0.041		-0.008	-0.019	-0.132	-0.008	-0.021	0.014	-0.073
BSU13390_ykoT	-0.044	0.1	0.011		-0.063	-0.027	-0.134	-0.043	-0.081	0.102	0.085	-0.077	0.079	0.117	-0.055	-0.049	-0.001	0.012	-0.143	0.02	-0.082	-0.132	0.045	0.042	0.017	0.073	0.014	-0.038	0.021	0.07	0.059	0.031	-0.029	-0.038	-0.038	-0.139	0.057	-0.024		-0.078	0.02		0.049	0.12	-0.042	-0.069	0.013	-0.008	-0.167
BSU13420_dgcW	0.015	-0.048	-0.068		-0.098	-0.089	-0.009	-0.088	-0.045	0.035	0.014	0.067	-0.011	0.067	-0.047	-0.019	-0.076	-0.07	0.074	0.061	-0.063	0.072	0.034	0.06	0.057	0.054	-0.015	0.111	-0.043	0.013	-0.056	-0.034	0.058	0.004	-0.023	-0.091	0.07	0.05		-0.042	0.048		-0.037	-0.019	-0.145	0.072	0.105	0.019	0.026
BSU13430_ykoX
BSU13440_ykoY	0.005	0.031	0.08		-0.035	-0.073	-0.006	0.124	0.137	-0.033	-0.026	0.04	0.065	-0.124	0.15	0.111	-0.01	0.035	-0.046	0.097	-0.003	0.099	-0.132	-0.027	0.004	-0.064	-0.062	0.055	-0.028	-0.071	0.048	-0.134	0	-0.042	-0.055	0.176	0.014	-0.044		-0.151	0.046		-0.091	-0.087	-0.024	-0.031	-0.051	0.13	0.029
BSU13460_rsgI	0.003	0.071	-0.013		-0.063	-0.023	-0.075	0.001	-0.046	0.006	0.105	-0.028	0.044	0.095	-0.135	0.037	-0.061	-0.019	0.104	-0.002	0.019	0.021	0.066	0.111	0.059	0.04	0.027	0.034	-0.019	0.077	-0.135	0.158	-0.089	-0.174	-0.012	-0.184	0.004	0.077		0.136	-0.024		0.124	0.054	-0.128	-0.036	0.03	0.031	-0.076
BSU13490_htpX	0.087	-0.086	0.002		0.062	0.07	0.006	0.127	-0.069	0.003	0.004	0.041	0.046	-0.063	-0.044	-0.073	-0.02	0.074	-0.041	-0.057	0.039	-0.049	0.074	0.054	-0.06	-0.064	-0.031	0.015	0.03	0.025	-0.115	0.007	-0.067	0.003	-0.108	-0.073	-0.042	-0.014		0.065	-0.013		0.031	0.008	0.029	0.007	-0.182	-0.026	-0.019
BSU13500_ktrD	0	0.014	-0.015		0.058	-0.09	-0.017	0.056	-0.066	-0.119	-0.013	0.072	0.025	0.169	0.118	0.053	-0.024	0.087	-0.047	0.032	0.02	-0.005	0	0.005	0.006	0.033	0.031	-0.07	0.073	0.004	0.041	0.147	-0.067	-0.091	0.003	0.05	-0.05	-0.062		0.019	-0.09		0.001	-0.077	0.056	0.021	0.067	0.035	0.098
BSU13520_ykrP	0.062	0.049	0.05		0.028	-0.06	0.043	0.06	0.065	0.074	0.065	0.032	-0.003	-0.145	0.136	-0.05	-0.045	0.136	0.026	0.132	0.015	-0.135	0.064	0.043	-0.048	-0.045	0.056	0.016	0.035	-0.132	0.037	-0.078	0.039	0.067	0.024	0.079	0.059	0.114		0.034	-0.1		-0.014	-0.021	-0.023	-0.134	-0.142	-0.073	-0.008
BSU13660_kinD	-0.031	0.164	-0.012		0.043	-0.013	0.045	0.003	-0.022	0.071	-0.047	-0.014	-0.059	-0.024	0.038	-0.028	-0.071	-0.074	0.07	0.065	-0.056	0.077	0.116	0.083	0.031	-0.004	-0.041	-0.014	0.022	0.09	-0.094	-0.002	-0.064	-0.044	-0.067	-0.024	0.038	0.058		0.023	0.002		-0.034	0.022	0.037	-0.036	0.059	-0.07	-0.056
BSU13680_motB	-0.021	-0.053	-0.019		-0.049	-0.012	0.053	-0.042	0.03	-0.004	-0.045	0.083	-0.057	-0.01	-0.008	-0.082	-0.012	0.014	-0.007	0.041	0.068	0.046	-0.036	-0.005	-0.055	-0.068	0.085	0	0.034	-0.037	0.016	0.029	0.07	0.015	0.081	0.098	-0.131	-0.16		-0.066	-0.108		-0.122	-0.014	-0.005	0.054	-0.113	0.078	0.001
BSU13690_motA	0.014	0.068	-0.082		-0.137	0.033	0.006	0.005	0.089	0.009	-0.022	-0.005	0.067	-0.014	0.09	-0.012	0	-0.105	0.07	0.068	-0.146	-0.081	-0.08	-0.01	-0.045	-0.06	-0.043	0.039	0.087	-0.056	0.054	0.002	-0.02	0.051	0.062	0.101	-0.032	-0.267		0.016	-0.026		-0.048	0.031	0.104	-0.058	-0.07	0.06	0.036
BSU13710_ykvI	-0.011	-0.106	0.035		-0.136	-0.045	0.01	-0.189	-0.066	0.005	0.073	0.02	0.045	0.071	0.022	-0.14	-0.003	-0.005	0.032	-0.065	0.053	-0.022	0.114	0.082	0.046	0.152	-0.076	0.059	0.146	0.134	-0.142	-0.021	-0.051	0.003	-0.094	-0.242	0.036	0.097		-0.031	0.011		-0.069	0.026	-0.129	-0.053	0.013	-0.033	0.013
BSU13830_ykvU	0.023	0.086	0.048		0.039	0.005	0.026	0.081	-0.117	-0.016	0.142	-0.005	0.005	0.125	-0.057	-0.168	-0.029	-0.047	0.044	0.009	0.02	0.058	0.146	-0.002	0.157	0.158	-0.054	0.006	0.094	0.088	-0.008	-0.019	0.023	-0.118	-0.07	-0.133	0.024	0.11		0.084	0.018		0.07	0.128	-0.045	-0.043	0.112	-0.035	0.029
BSU13840_stoA	-0.059	-0.004	-0.021		0.01	-0.028	0.112	0.087	0.016	-0.027	-0.008	0.021	0.154	-0.07	0.058	-0.005	0.117	-0.136	-0.075	-0.043	-0.009	0.015	0.038	0.043	0.034	0.017	0.008	0.076	0.03	-0.031	0.022	-0.107	0.013	-0.004	0.069	-0.051	-0.014	-0.027		0.004	-0.018		0.026	-0.011	-0.062	-0.071	-0.01	-0.033	0.108
BSU13850_zosA	-0.055	-0.151	-0.002		0.152	0.011	0.104	-0.068	-0.095	-0.035	0.103	0.027	0.071	-0.033	0.014	-0.068	-0.002	-0.046	-0.038	0.096	0.161	0.053	0.138	-0.013	0.088	0.096	-0.009	0.187	0.032	0.047	-0.09	0.017	0.007	0.084	-0.084	-0.031	0.031	0.055		0.023	-0.026		-0.094	-0.018	-0.113	-0.023	-0.013	0.107	0.038
BSU13890_ptsG
BSU13950_mcpC	-0.119	0.036	0.106		0.019	0.043	-0.06	0.004	-0.109	-0.063	0.037	0.043	0.004	-0.039	-0.103	-0.062	0.011	-0.097	-0.048	-0.014	0.002	-0.069	0.18	0.043	0.087	0.031	-0.054	0.027	-0.054	0.031	0.026	-0.141	-0.047	-0.004	-0.031	0.031	0.103	-0.066		0.075	-0.009		0.022	0.028	0.008	-0.086	0.051	-0.132	-0.147
BSU14030_ykuC	-0.06	-0.018	-0.056		-0.024	0.16	-0.058	0.093	0.042	-0.02	-0.011	0.138	-0.145	-0.111	0.08	0.094	-0.155	-0.081	-0.026	-0.059	-0.092	0.076	-0.068	0.026	-0.044	0.046	-0.035	0.025	0.133	0.095	-0.075	-0.037	0.053	0.021	-0.116	0.053	-0.042	-0.001		0.128	-0.024		-0.072	-0.128	0.044	0.01	-0.009	-0.006	-0.019
BSU14080_ykuH	-0.035	-0.198	-0.118		0.011	-0.018	0.085	0.157	0.096	0.057	-0.15	0.082	-0.085	0.024	0.041	-0.018	-0.001	0.04	0.183	0.01	-0.05	0.023	-0.064	-0.087	-0.094	0.018	0.018	-0.036	0.159	0.033	-0.095	-0.09	0.068	0.004	0.086	-0.088	-0.023	-0.131		-0.093	0.035		0.114	-0.107	0.037	0.011	0.016	-0.042	-0.024
BSU14210_ykuT	0.007	-0.047	-0.063		0	0.009	-0.017	-0.068	0.047	0.043	0.039	0.045	-0.025	-0.016	0.025	0.038	-0.06	0.056	0.036	0.122	-0.044	-0.13	-0.152	0.022	-0.034	-0.031	0.017	0.065	0.069	0.026	-0.005	-0.013	0.049	0.036	0.066	0.005	0.086	0.012		-0.016	-0.08		0.017	0.018	-0.006	-0.143	-0.03	0.045	-0.185
BSU14320_yknU
BSU14330_yknV	0.014	-0.096	0.033		-0.049	-0.089	0.138	-0.099	-0.104	-0.077	0.146	-0.143	-0.023	0.033	-0.085	-0.078	0.062	-0.056	0.18	-0.032	0.048	0.097	0.176	0.073	0.044	0.049	-0.014	0.036	-0.092	0.134	-0.097	0.084	0.005	-0.094	-0.107	-0.159	0.115	0.05		-0.063	0.123		-0.087	0.076	-0.155	-0.033	0.025	0.019	-0.122
BSU14340_yknW	0.083	-0.027	0.013		-0.126	0.094	-0.147	-0.006	0.051	-0.046	-0.031	0.096	0.109	-0.073	-0.024	0.005	-0.06	0.003	-0.012	0.006	0.008	-0.014	-0.004	-0.199	-0.119	-0.054	-0.044	0.081	0.054	0.023	-0.021	-0.058	-0.133	0.065	0.016	0.009	-0.005	-0.051		0.002	0.014		-0.005	-0.005	0.171	0.044	-0.062	0.053	0.017
BSU14350_yknX
BSU14360_yknY	-0.038	-0.009	-0.115		0.05	-0.122	-0.046	0.001	0.056	-0.007	-0.052	0.026	0.075	-0.01	-0.01	0.007	0.046	0.072	0.102	-0.103	-0.006	0.042	-0.027	-0.044	0.093	-0.061	-0.038	-0.068	-0.052	0.005	-0.026	-0.024	-0.019	-0.054	-0.035	0.01	-0.057	-0.09		0.07	-0.048		-0.001	-0.075	-0.02	-0.065	-0.031	0.115	-0.034
BSU14370_yknZ	-0.069	0.017	0.021		0.097	0.072	0.07	-0.074	-0.057	-0.031	0.007	0.008	0.014	-0.056	-0.008	-0.082	0.098	-0.005	0.054	-0.071	-0.001	0.061	-0.008	-0.042	0	-0.101	0.101	0.1	-0.014	0.042	-0.08	0.037	0.034	0.085	-0.122	-0.069	0.147	0.02		-0.035	-0.036		-0.099	-0.109	-0.061	0.005	0.012	0.079	-0.08
BSU14400_fruA	0.078	0.008	0.07		-0.082	-0.02	-0.08	0.028	0.057	-0.071	0.04	-0.003	-0.053	-0.042	0.012	0.04	-0.126	0.037	0.069	-0.02	-0.032	-0.046	-0.069	-0.033	0.005	0	-0.039	-0.034	-0.016	-0.062	0.07	0.012	0.103	-0.07	0.109	-0.094	-0.028	0.062		-0.04	0.002		0	-0.093	0.007	-0.02	-0.02	-0.084	0.018
BSU14410_sipT	0.084	0.022	-0.054		0.067	-0.016	0.038	-0.02	-0.131	-0.001	-0.01	0.028	0.052	-0.044	0.001	-0.11	-0.01	-0.05	-0.004	-0.006	0.058	0.027	-0.044	0.055	0.008	0.077	0.032	0.115	-0.065	0.037	-0.098	0.048	-0.019	-0.029	-0.042	-0.052	0.079	-0.037		0.016	-0.045		-0.094	0.05	-0.162	-0.092	0.104	0.002	-0.002
BSU14420_ykoA	-0.016	-0.018	-0.057		-0.035	-0.064	-0.006	0.068	-0.091	0.004	-0.111	0.034	0.07	0.032	0.011	-0.051	0.065	0.017	-0.089	-0.068	0.039	0.113	0.029	-0.01	0.005	0.003	-0.103	0.056	0.006	-0.094	0.024	-0.095	0.082	-0.002	0.128	0.055	-0.01	0.008		0.001	0.039		-0.105	-0.07	-0.042	-0.047	0.014	0.037	0.054
BSU14490_kinC
BSU14510_ktrC	-0.108	0.105	0.013		-0.038	0.058	-0.034	0.047	-0.081	-0.037	0.018	-0.095	0.094	0.067	0.1	-0.051	-0.085	0.01	0.069	-0.013	-0.061	0.075	-0.016	0.034	0.003	0.038	-0.007	0.012	-0.037	0.025	0.047	-0.119	-0.192	0.01	0.007	-0.033	-0.021	-0.083		0.046	0.005		-0.038	-0.01	-0.031	-0.035	0.13	0.054	0.151
BSU14569_ykzV	-0.048	0.018	0.057		0.071	-0.013	0.092	0.176	-0.035	0.007	0.003	-0.116	-0.014	-0.03	0.032	-0.053	0.035	0.143	0.042	-0.033	0.055	0.043	-0.054	-0.105	-0.013	-0.053	0.082	-0.052	0.029	-0.114	0.103	0.022	0.073	-0.093	-0.028	0.144	0.081	-0.066		-0.147	0.004		-0.006	-0.079	0.122	0.047	0.014	0.011	0.092
BSU14570_ykyA	-0.025	0.089	0.012		-0.018	-0.108	-0.004	-0.032	-0.011	0.04	0.029	0.029	-0.052	-0.038	-0.079	0.12	-0.138	-0.024	0	0.037	0.044	0.021	0.118	0.034	0.108	-0.023	0.084	-0.029	-0.036	0.059	-0.014	-0.12	-0.139	-0.046	-0.051	0.067	-0.043	-0.059		-0.068	0.066		0.021	-0.023	-0.046	0.112	0.016	0.086	0.026
BSU14620_slp	0.047	-0.002	0.073		0.031	0.063	0.064	0.048	0.058	-0.046	0.116	-0.071	0.034	-0.005	0.053	-0.045	0.041	-0.074	0.035	-0.088	-0.117	-0.016	0.05	-0.014	-0.131	-0.06	-0.009	0.064	-0.03	-0.066	-0.031	0.003	0.034	-0.063	0.08	-0.076	0.078	0.117		-0.048	-0.043		-0.053	-0.004	-0.08	-0.022	0.022	0.009	-0.144
BSU14710_ylaA	0.023	0.05	-0.001		-0.05	-0.048	0.123	0	-0.06	-0.007	-0.02	-0.104	0.027	0.019	0.025	-0.089	-0.09	-0.085	0.042	0.001	-0.045	0.078	0.078	-0.011	-0.06	-0.074	-0.08	-0.022	0.134	-0.034	-0.018	0.064	-0.048	-0.09	-0.035	-0.063	0.082	-0.028		0.058	-0.142		-0.025	-0.102	0.077	0.01	0.062	-0.004	-0.159
BSU14720_ylaB	0.049	0.081	-0.002		-0.02	-0.083	0.122	0.004	-0.088	-0.048	-0.105	-0.093	-0.029	0.004	-0.003	-0.016	-0.038	-0.076	-0.028	-0.041	-0.097	-0.049	0.071	-0.063	0.028	-0.022	0.028	-0.002	0.008	-0.071	0.005	0.097	0.061	-0.011	-0.025	-0.07	0.031	0.053		0.022	0.02		-0.079	-0.024	-0.112	0.015	0.071	0.012	0.067
BSU14740_ylaD	-0.075	0.082	0.089		0.09	0.063	0.01	0.03	0.058	-0.054	-0.1	0.079	0.018	-0.163	-0.063	-0.059	-0.072	0.015	0	0.02	-0.014	-0.129	0.104	-0.055	0.035	-0.111	0.141	0.014	0.016	0.047	0.01	-0.005	-0.113	0.113	0.115	-0.015	-0.021	0.021		-0.032	-0.077		0.032	-0.075	-0.071	-0.054	0.001	0.039	-0.068
BSU14800_ylaJ	0.008	-0.001	0.04		-0.067	0.009	0.041	0.2	-0.049	-0.019	0.048	-0.017	0.149	-0.008	-0.038	0.033	-0.043	-0.02	-0.006	-0.024	0.065	0.019	0.053	0.074	-0.004	0.071	-0.061	0.029	-0.001	0.04	0.029	0.021	-0.148	0.02	-0.085	-0.029	0.073	0.09		0.126	-0.044		0.044	0.112	0.004	0.023	0.143	-0.173	0.043
BSU14890_ctaC
BSU14900_ctaD	0.03	0.055	-0.001		-0.014	0.061	0.125	0.046	-0.012	0.039	-0.014	-0.017	0.02	-0.091	0.064	-0.042	0.079	-0.095	0.052	-0.037	0.04	0.066	-0.064	-0.011	-0.026	-0.063	0.057	0.166	0.073	-0.151	-0.053	-0.061	0.017	0.116	0.036	0.149	0.029	-0.097		-0.041	-0.151		-0.192	-0.009	-0.106	-0.048	0.025	-0.071	-0.039
BSU14910_ctaE
BSU14920_ctaF	-0.002	0.047	0.085		-0.072	0.076	0.177	0.012	0	0.017	0.025	0.014	0.162	-0.022	0.043	-0.065	0.075	-0.067	-0.008	-0.009	0.075	0.078	-0.004	-0.045	0.065	0.021	-0.083	0.307	-0.036	-0.034	-0.03	-0.159	-0.01	0.017	-0.12	0.081	0.131	-0.077		-0.09	0.016		-0.098	-0.042	-0.138	-0.064	-0.037	-0.033	-0.044
BSU14930_ctaG	-0.039	0.087	0.086		0.026	0.058	0.014	0.093	0.173	0.085	-0.029	-0.015	-0.083	0.038	-0.023	-0.002	0.03	0.108	0.036	0.094	0.041	-0.083	-0.075	0.102	0.01	-0.156	0.008	0.047	0.075	0.059	0.155	-0.084	0.037	-0.084	-0.063	0.052	0.01	0.077		-0.013	0.04		-0.007	0.104	-0.018	0.041	-0.017	0.123	-0.019
BSU14960_ylbC	0.082	0.025	-0.053		0.071	0.103	0.023	0.077	-0.07	-0.127	-0.08	-0.099	0.068	0.002	-0.018	0.001	-0.025	0.082	-0.003	-0.018	0.093	-0.012	0.086	0.077	0.069	-0.068	0.046	0.045	-0.002	0.08	-0.011	0.016	0.021	0.07	-0.105	-0.029	0.078	0.005		0.015	0.012		0.07	0.028	0.033	-0.009	0.035	-0.076	-0.088
BSU15030_ylbJ	0.007	-0.103	0.053		-0.113	0.072	0.097	-0.008	0.005	0.048	-0.005	0.045	0.059	-0.121	0.021	-0.012	-0.026	-0.013	-0.085	-0.089	0.14	0.014	0.047	0.082	-0.023	-0.002	-0.005	0.131	-0.022	0.054	-0.029	-0.032	-0.005	-0.005	-0.097	0.123	0.115	-0.029		-0.009	-0.085		-0.02	-0.025	0.034	-0.017	-0.074	-0.034	-0.027
BSU15050_ylbL	0.032	0.057	-0.087		0.033	0.06	0.046	-0.088	0.024	-0.094	-0.119	-0.121	0.017	0.008	0.017	0.066	0.037	-0.058	0.059	0.015	-0.034	0.05	-0.021	0.007	0.028	-0.067	-0.102	-0.005	-0.037	-0.16	0.004	-0.077	-0.022	0.099	-0.102	0.123	0.071	0.005		-0.113	-0.018		-0.027	0.02	0.015	-0.023	0.019	-0.076	-0.071
BSU15260_ylxX	0.06	-0.01	0.011		0.114	-0.055	-0.014	0.013	0.072	-0.047	0.01	0.051	-0.049	-0.05	-0.089	-0.013	-0.002	0.004	-0.001	0.121	-0.058	-0.004	0.076	0.116	0.116	0.027	0.016	-0.036	-0.016	0.034	-0.019	-0.017	0.114	-0.001	0.14	-0.023	-0.079	0.053		-0.016	0.048		-0.012	0.022	0.012	-0.009	0.056	0.065	-0.023
BSU15270_sbp	0.076	0.064	0.078		0.011	0.036	-0.017	0.06	-0.044	-0.004	0.008	-0.194	0.041	0.084	0.017	-0.003	-0.102	0.058	0.01	0.064	0.062	0.045	0.036	0.024	0.025	0.035	-0.03	0.056	0.027	-0.051	-0.064	0.052	0.021	-0.071	0.041	0.063	0.131	0.219		-0.071	-0.145		-0.038	0.023	-0.049	-0.001	0.143	-0.092	0.057
BSU15310_spoIIGA	0.138	-0.03	-0.038		0.064	0.048	0.098	-0.019	0.071	0.034	-0.07	0.073	-0.034	0.009	0.051	-0.026	-0.018	-0.036	0.024	0.034	0.078	-0.024	0.068	-0.015	0.047	-0.073	0.006	0.013	0.034	-0.032	-0.038	0.015	0.16	0.052	0.075	-0.093	0.071	-0.029		-0.011	-0.037		-0.078	-0.056	0.082	-0.019	-0.123	0.091	0.028
BSU15400_ylmG	-0.044	-0.106	-0.002		0.006	-0.045	0.05	0.021	-0.099	-0.111	0.031	-0.116	0.096	0.006	-0.098	-0.044	0.073	-0.089	0.095	-0.115	0.141	0.01	0.077	0.062	0.122	-0.081	-0.057	-0.106	-0.041	-0.025	-0.118	0.066	0.001	-0.095	-0.019	-0.135	0.314	0.052		-0.003	0.074		0.013	0.112	-0.018	-0.039	-0.009	-0.082	-0.152
BSU15450_lspA
BSU15480_pyrP	-0.077	-0.035	-0.001		-0.016	0.068	-0.144	-0.017	-0.008	0.103	0.031	-0.041	-0.006	-0.088	0.037	0.088	-0.005	0.069	0.058	-0.009	-0.067	-0.002	-0.027	-0.021	-0.035	0.055	0.086	-0.113	-0.06	0.047	0.129	0.001	-0.019	0.173	0.009	0.076	0.028	0.055		0.1	-0.028		-0.027	-0.007	0.009	-0.045	-0.068	-0.014	-0.005
BSU15580_cysP	-0.041	-0.038	0.017		-0.026	-0.036	0.055	0.004	0.031	-0.006	-0.095	-0.043	0.084	-0.138	0.033	-0.018	0.004	0.108	0.055	-0.078	-0.005	0.142	0.05	-0.169	-0.02	-0.07	0.147	0.128	0	-0.129	-0.053	-0.027	-0.009	-0.055	-0.003	0.006	0.035	-0.15		0.021	-0.094		-0.068	-0.043	0.056	-0.087	-0.079	0.102	0.06
BSU15650_yloB	-0.044	0.012	-0.015		-0.043	-0.068	0.037	-0.073	0.04	0.015	0.115	0.022	0.069	0.041	-0.083	-0.079	-0.035	-0.015	-0.15	0	0.057	-0.046	0.1	-0.123	0.059	-0.084	0.086	0.045	-0.115	0.057	0.035	-0.037	0.023	0.009	-0.013	-0.005	0.073	-0.05		-0.106	0.067		0.063	-0.038	0.06	-0.078	0.052	-0.014	-0.17
BSU16210_fliF	0.028	0.101	0.051		0.062	-0.078	-0.068	-0.055	-0.088	-0.055	0.042	0.037	0.093	-0.071	-0.139	-0.11	-0.138	-0.021	-0.018	-0.037	-0.158	0.014	0.156	-0.01	0.046	-0.128	0.03	-0.012	0.015	-0.022	-0.125	-0.039	0.034	-0.051	0.045	-0.007	-0.159	0.072		0.078	-0.009		-0.02	-0.112	0.015	-0.037	0.004	0.008	-0.007
BSU16220_fliG	-0.189	0.1	-0.024		0.058	0.004	0.059	0.03	-0.14	0.037	0.002	-0.063	-0.014	0.092	-0.095	-0.076	-0.1	0.001	0.095	0.027	-0.07	-0.005	0.137	0.221	0.042	0.085	0.04	-0.108	0.088	0.009	-0.239	-0.01	-0.001	-0.222	-0.034	-0.063	0.115	0.032		0.188	0.02		0.025	0.027	-0.103	0.09	0.206	0.075	-0.152
BSU16250_fliJ	0.028	-0.022	0.12		-0.031	0.036	0.106	0.041	-0.038	-0.018	0.174	-0.094	0.037	0.025	-0.02	-0.012	-0.063	0.081	0.012	-0.103	0.126	0.107	0.081	0.071	0.063	-0.077	0.095	0.068	0.042	0.16	-0.185	-0.087	-0.049	-0.099	-0.086	-0.287	0.17	0.113		-0.043	-0.037		-0.03	0.004	-0.107	-0.056	0.044	0.034	-0.063
BSU16300_fliL	-0.012	0.079	-0.064		0.12	-0.014	0.122	-0.045	-0.059	-0.052	0.17	-0.029	-0.029	0.019	-0.1	-0.166	-0.074	-0.064	-0.002	-0.099	-0.014	0.031	0.105	0.025	0.119	0.138	0.016	0.132	-0.077	0.076	-0.124	-0.13	-0.092	-0.074	-0.225	-0.085	0.132	0.076		0.09	0.011		-0.022	0.015	-0.172	-0.045	0.126	-0.027	-0.151
BSU16310_fliM
BSU16320_fliY	-0.095	0.021	-0.005		0.075	-0.01	0.005	-0.073	-0.084	-0.075	0.128	-0.08	-0.05	-0.02	-0.002	-0.107	-0.152	-0.073	0.029	0.065	0.022	-0.011	0.148	0.069	0.107	0.114	-0.032	0.028	0.004	0.04	-0.181	-0.072	-0.061	-0.143	-0.062	-0.11	0.055	0.037		0.207	-0.013		-0.015	-0.007	-0.067	-0.08	0.123	0.099	0.014
BSU16340_fliZ
BSU16350_fliP
BSU16360_fliQ	0.037	0.041	0.025		-0.042	-0.003	0.039	-0.087	-0.058	-0.02	0.063	0.017	-0.01	0.003	0.017	-0.123	-0.02	-0.009	0.006	-0.06	-0.01	0.035	0.186	0.057	0.127	0.101	0.019	0.061	-0.027	0.066	-0.123	0.056	-0.03	-0.126	-0.041	0.025	0.035	-0.031		0.114	-0.009		0.008	-0.029	-0.041	-0.061	-0.015	-0.011	-0.145
BSU16370_fliR	-0.012	0.005	-0.134		-0.101	-0.047	0.075	0.009	0.028	0.04	0.05	-0.043	0.104	-0.087	-0.024	-0.043	0.058	-0.078	0.091	0.008	0.005	-0.004	-0.026	-0.062	0.055	-0.055	-0.073	0.122	-0.101	-0.077	0.025	-0.109	0.009	-0.067	-0.143	0.098	0.137	0.019		-0.17	-0.039		-0.062	-0.026	-0.101	-0.114	-0.128	0.056	-0.038
BSU16380_flhB	-0.021	0.182	0.03		0.039	-0.078	-0.009	-0.046	-0.042	-0.087	0.166	-0.094	0.102	0.061	0.031	-0.043	-0.049	-0.084	-0.035	-0.007	-0.093	0.008	0.121	0.018	0.046	-0.011	-0.072	0.112	-0.087	0.013	-0.064	-0.101	0.003	-0.067	-0.174	0.047	0.014	-0.003		0.23	-0.029		-0.068	-0.045	-0.033	0.069	0.116	-0.003	-0.102
BSU16390_flhA	0.043	0.096	-0.015		-0.022	-0.052	-0.015	-0.161	-0.087	0.023	0.132	-0.09	0.051	0.076	-0.066	-0.128	-0.023	-0.091	0.006	0.046	-0.086	-0.047	0.088	0.047	-0.033	0.009	-0.102	-0.043	-0.089	0.048	-0.098	-0.054	-0.024	-0.074	-0.071	-0.057	0.015	0.024		0.199	-0.064		-0.099	-0.007	-0.117	0.032	0.091	0.111	0.043
BSU16430_cheA
BSU16800_spoIIIE	-0.04	0.025	-0.034		-0.008	-0.046	-0.007	-0.006	-0.056	0.019	0.03	-0.013	-0.011	0.045	-0.079	0.078	0.042	0.006	0.139	-0.05	-0.016	0.089	-0.003	0.071	-0.054	0.08	-0.046	-0.098	-0.088	-0.099	-0.085	0.021	-0.017	-0.105	-0.027	-0.079	0.046	0.057		0.132	-0.024		0.015	0.004	0.009	-0.073	0.122	0.026	-0.047
BSU16825_ymfD	0.097	-0.006	0.032		0.02	-0.084	-0.035	-0.111	-0.073	-0.007	0.035	0.06	-0.035	-0.072	-0.025	-0.097	0.102	0.012	-0.046	-0.089	0.014	-0.004	0.031	-0.068	0.053	0.008	0.097	0.007	0.05	0.057	0.036	0.035	0.091	0.034	-0.119	-0.021	0.096	0.08		-0.01	-0.034		-0.049	-0.092	-0.004	-0.026	-0.03	-0.046	-0.025
BSU17060_ymzD	0.085	-0.043	-0.093		0.044	-0.016	-0.052	0.087	0.043	0.028	-0.008	-0.028	0.123	-0.009	0.073	0.007	-0.091	0.046	-0.067	0.015	-0.083	-0.062	0.066	0.035	0.065	-0.131	-0.111	-0.052	-0.071	-0.087	0.072	-0.058	0.067	0.092	0.014	0.047	0.001	-0.109		0.012	-0.008		-0.112	-0.015	0.008	-0.162	-0.105	0.008	0.082
BSU17070_ymcC	0.099	0.073	-0.005		-0.051	-0.024	0.027	0.101	0.087	0.008	-0.101	-0.072	0.073	0.046	-0.016	0.032	0.089	-0.05	-0.071	0.114	-0.009	0.011	-0.031	-0.033	0.099	0.041	-0.038	0.096	-0.049	0.001	0.151	0.027	0.101	-0.036	0.006	-0.001	-0.067	-0.019		0.113	0.031		-0.022	0.007	0.026	0.058	0.005	-0.067	0.021
BSU17230_pksS	-0.004	-0.023	-0.076		0.015	0.022	0.121	0.06	-0.101	-0.062	0.014	-0.088	0.004	-0.059	0.073	-0.007	-0.002	0.078	0.061	-0.037	-0.083	-0.02	0.02	0.027	0.055	-0.088	0.047	-0.049	-0.031	0.025	-0.047	0.012	0.05	-0.082	0.008	0.035	-0.036	-0.044		-0.007	-0.043		0.01	-0.088	0.118	-0.005	0.025	-0.025	-0.032
BSU17270_ymaC	-0.037	0.027	-0.113		0.025	-0.043	-0.047	-0.031	-0.012	0.11	0.017	0.016	-0.008	0.062	-0.122	-0.059	-0.009	-0.178	0.125	-0.002	-0.01	0.074	0.065	0.031	0.057	0.036	-0.006	0.001	-0.002	-0.009	-0.064	-0.134	-0.022	-0.125	0.028	-0.052	0.065	0.037		0.065	0.012		0.016	-0.029	0.013	-0.009	-0.009	0.005	-0.087
BSU17290_ebrB	-0.099	0.065	0.041		0.025	0.069	-0.021	0.087	-0.117	-0.113	0.02	-0.099	0.082	0.108	-0.005	-0.012	-0.038	0.11	0.097	-0.03	0.064	0.031	0.046	0.168	0.02	0.054	-0.059	0.079	0.063	0.038	-0.033	0.087	-0.066	0.045	-0.143	-0.07	-0.011	0.107		-0.045	-0.024		-0.065	-0.035	-0.097	0.027	-0.055	-0.026	-0.091
BSU17310_ymaG	-0.047	-0.037	-0.01		-0.044	-0.078	0.087	-0.048	-0.016	0.038	0.07	-0.084	0.082	-0.007	-0.063	-0.104	0.022	0.016	0.08	-0.041	0.044	0.001	0.056	-0.024	0.108	-0.009	-0.014	0.03	-0.062	-0.079	-0.108	0.079	-0.025	-0.056	0.102	-0.067	0.067	-0.027		-0.042	-0.022		-0.14	0.083	-0.006	-0.038	0.068	0.056	-0.018
BSU17470_ynxB	0.086	0.101	-0.029		0.054	0.032	-0.007	-0.028	0.069	-0.057	-0.071	-0.029	0.05	0.027	0.141	0.073	-0.004	-0.051	-0.028	0.04	-0.114	0.161	-0.057	-0.131	0.018	0.105	0.113	0.135	-0.034	-0.14	0.081	0.035	-0.021	0.011	-0.028	0.126	0.035	-0.009		-0.049	0.015		-0.138	-0.058	0.135	-0.076	-0.046	0.017	0.02
BSU17550_ynaG	0.016	0.107	0.012		-0.032	-0.062	0.135	0.01	-0.019	0.051	-0.006	-0.013	-0.036	0.063	-0.004	0.052	-0.009	0.056	-0.089	0.043	-0.066	0.058	-0.062	-0.027	0.025	-0.006	-0.021	0.03	0.033	-0.05	0.005	-0.028	0.061	0.004	0.061	0.013	-0.021	-0.07		-0.038	0.045		-0.026	0.008	-0.022	0.013	0.029	-0.038	-0.039
BSU17570_xynP	-0.02	0.125	0.121		-0.038	-0.137	-0.067	-0.031	0.046	-0.001	-0.019	-0.082	0.213	0.012	-0.031	-0.095	0.065	0.045	0.001	-0.058	0.009	0.019	-0.024	-0.015	0.115	-0.061	0.184	-0.097	0.089	-0.032	0.043	0.034	-0.002	-0.011	0.013	-0.047	0.084	0.044		-0.119	0.016		0.004	0.121	-0.024	-0.014	0.005	-0.098	-0.123
BSU17580_xynB	-0.101	-0.044	-0.108		0.023	-0.105	-0.039	0.001	0.01	0.057	-0.073	-0.054	-0.057	-0.003	0.074	-0.041	-0.013	0.024	0.015	-0.118	0.022	0.001	0.019	-0.058	-0.044	0.014	-0.056	-0.121	0.031	-0.05	-0.043	-0.061	-0.099	-0.016	-0.002	-0.046	0.063	0.026		0.073	0.018		0.063	0.021	-0.036	-0.05	0.015	0.055	0.056
BSU17620_yncB	-0.029	0.028	0.032		-0.128	0.037	0.065	-0.071	0.019	-0.014	-0.078	-0.042	0.073	0.006	-0.052	0.083	0.007	0.031	0.021	-0.094	-0.022	0.056	0.075	-0.008	0.053	0.113	-0.076	0.017	-0.015	0.022	0.106	0.035	0.066	0.081	0.052	-0.004	-0.101	-0.079		-0.062	-0.034		0.04	-0.049	0.018	0.049	-0.106	0.063	0.073
BSU17630_yncC	-0.093	0.013	-0.035		-0.15	0.088	-0.073	-0.079	0.058	0.037	-0.088	-0.061	0.001	0.002	0.013	-0.115	-0.012	-0.036	0.015	-0.082	0.129	-0.022	0.11	0.1	0.028	0.114	-0.142	0.062	-0.088	0.088	0.016	0.02	0	-0.019	-0.114	-0.037	0.081	0.06		-0.061	0.099		0.039	0.002	-0.036	0.004	-0.052	0.024	-0.077
BSU17699_ynzK	0.065	0.077	0.034		0	-0.027	0.013	-0.137	0.156	0.067	-0.043	-0.006	-0.012	-0.06	-0.031	-0.06	-0.012	0.01	-0.04	0.057	0.027	-0.045	0.027	-0.092	-0.014	0.008	-0.086	0.147	-0.013	-0.077	-0.003	-0.151	-0.029	0.077	-0.047	0.115	0.076	0.074		-0.008	-0.041		-0.009	-0.05	-0.037	0.033	-0.203	0.083	-0.036
BSU17710_tatAC	-0.016	-0.066	-0.01		0.058	0.003	-0.028	-0.006	0.025	-0.048	0.02	0.066	0.001	-0.031	-0.051	0.06	-0.002	0.039	0.052	-0.091	0.022	0.001	0.027	-0.079	0.1	-0.051	0.025	-0.122	0.018	-0.004	0.014	-0.109	0.113	-0.007	-0.091	0.09	-0.058	-0.004		-0.056	0.083		0.047	0	-0.024	-0.067	0.004	-0.026	0.012
BSU17750_yndD
BSU17760_yndE	0	0.022	-0.051		-0.012	0.069	-0.064	-0.038	-0.085	-0.009	0.062	0.039	0.006	-0.092	-0.16	-0.013	0.02	0.015	-0.085	-0.064	0.039	-0.056	0.06	-0.063	0.058	0.073	0.068	-0.039	0.005	0.069	-0.026	0.013	-0.019	-0.017	-0.041	-0.041	-0.21	0.013		0.046	0.09		-0.048	0.076	0.057	-0.01	-0.008	0.151	0.01
BSU17770_yndF	-0.044	-0.019	0.021		0.085	0.11	-0.056	-0.141	0.109	-0.03	-0.066	0.036	0.016	0.003	0.133	-0.137	0.071	0.126	-0.118	0.1	-0.068	-0.011	0.191	0.133	0.017	0.099	0.141	-0.045	0.065	-0.008	0.049	-0.011	0.076	0.071	-0.127	-0.084	-0.148	-0.055		-0.06	0.026		-0.119	0.055	0.093	0.023	0.029	-0.123	-0.124
BSU17780_yndG	0.073	-0.052	0.086		0.055	0.008	0.139	-0.062	-0.133	-0.102	0.042	-0.004	0.035	-0.042	-0.089	-0.016	0.129	0.004	0.07	0.027	0.055	-0.081	0.055	0.039	0.035	0.085	0.053	-0.04	-0.085	-0.011	-0.027	0.003	0.002	0.04	0.155	-0.084	0.041	-0.016		-0.047	-0.085		0.149	0.017	-0.138	-0.016	-0.044	0.069	-0.026
BSU17800_yndJ	0.046	0.064	-0.012		-0.01	0.057	0.079	-0.038	-0.018	-0.062	-0.064	0.011	-0.033	-0.029	-0.054	0.102	-0.004	-0.175	-0.001	0.029	-0.095	0.074	0.003	-0.057	0.061	0.01	0.021	0.068	-0.125	0.068	0.005	0.082	0.004	0.018	0.004	0.018	-0.192	-0.095		-0.054	-0.101		0.006	-0.032	-0.092	0.036	0.08	-0.009	-0.09
BSU17810_yndK	0.05	0.097	0.095		-0.095	-0.061	-0.011	0.16	0.013	-0.03	-0.051	-0.14	-0.04	0.026	-0.083	-0.078	-0.022	-0.12	0.099	-0.105	0.119	-0.039	-0.004	0.113	0.018	0.072	-0.117	0.065	0.005	-0.1	0.099	0.052	0.029	-0.011	0.076	-0.038	0.069	-0.031		0.037	0.036		-0.175	-0.145	0.004	-0.048	0.1	-0.007	0.142
BSU17820_yndL	-0.025	0.047	0.105		-0.121	0.067	0.034	0.063	0.002	0.047	-0.015	-0.031	0.142	0.012	-0.123	-0.109	0.146	-0.053	-0.053	0.152	0.049	-0.027	0.039	0.01	-0.043	0.091	-0.022	0.087	0.034	-0.103	0.124	0.109	0.012	0.006	0.016	-0.006	-0.078	-0.158		0.01	0.065		-0.067	0.002	0.07	0.003	0.043	0.023	0.021
BSU17830_yndM	0.017	0.038	0.056		0.006	0.09	-0.042	-0.007	-0.087	-0.044	0.108	-0.04	-0.021	0.024	-0.093	-0.112	-0.105	-0.059	0.08	-0.036	0.11	-0.109	0.138	0.056	0.063	0.08	0.014	0.087	0.049	0.173	-0.117	0.075	-0.085	-0.09	0.069	-0.077	0.046	0.067		-0.046	-0.007		-0.043	0.069	0.071	-0.04	0.12	-0.028	-0.089
BSU17930_ccdA	-0.069	-0.042	0.015		0.034	-0.017	-0.021	0.035	0.041	0.07	-0.062	0.049	-0.094	0.023	0.069	0.037	-0.04	0.031	0.04	0.095	-0.064	-0.082	0.006	0.058	-0.073	0.017	-0.054	-0.081	0.049	-0.01	-0.046	0.016	0.026	0.082	0.041	0.137	-0.091	-0.029		-0.047	-0.013		-0.023	-0.034	0.178	0.026	-0.164	0.072	0.003
BSU17950_yneJ	0.111	0.115	-0.121		0.042	-0.05	0.044	0.018	-0.039	0.047	0.044	-0.132	0.076	-0.001	-0.093	-0.049	-0.053	0.066	0.07	-0.044	-0.015	-0.058	0.114	0.009	0.13	0.003	0.055	0.002	0.037	0.014	-0.067	-0.082	0.121	-0.053	0.051	-0.026	0.049	0.086		0.063	-0.136		-0.034	0.114	-0.015	-0.071	0.057	0.022	-0.021
BSU18010_yneN	0.051	-0.032	-0.04		0.009	0.047	0.1	0.02	-0.022	-0.035	-0.036	-0.033	-0.005	0.02	-0.007	-0.032	0.041	-0.097	0.068	-0.028	0.025	-0.021	-0.096	-0.08	-0.024	0.03	-0.061	-0.003	-0.014	0.082	0.043	-0.011	-0.053	-0.133	0.062	-0.003	0.125	0.001		0.053	-0.019		0.084	-0.017	0.021	0.015	0.061	0.069	-0.081
BSU18110_ynfC	0.039	0.2	-0.005		0.01	-0.048	0.084	-0.018	-0.044	0.046	0.006	-0.05	-0.124	0.015	-0.127	-0.04	-0.066	-0.109	0.084	-0.038	-0.065	0.056	0.079	-0.034	0.027	0.04	0.01	-0.072	0.052	0.03	-0.02	0.024	0.034	-0.079	0.024	-0.075	-0.072	0.005		0.051	0.025		-0.103	0.029	-0.014	-0.04	0.004	0.085	-0.038
BSU18120_alsT
BSU18170_yngA	-0.007	-0.051	0.037		0.026	0.037	-0.041	-0.089	0.09	0.019	-0.009	0.095	0.011	0.081	0.001	-0.049	0	-0.015	0.05	0.046	-0.069	0.009	0.009	0.013	-0.093	0.109	0.06	0.038	-0.069	0.033	-0.032	0.033	0.03	0.044	-0.051	-0.19	-0.136	-0.129		0.061	-0.041		0.045	-0.096	0.073	-0.106	0.009	-0.021	-0.078
BSU18190_yngC	-0.023	-0.066	0.038		-0.025	0.091	-0.071	-0.038	0.011	0.031	-0.038	0.075	-0.068	0.007	0.022	0.136	-0.053	-0.074	0.078	0.012	0.008	0.007	-0.112	-0.025	-0.024	0.056	0.007	-0.031	-0.037	0.032	0.091	0.092	-0.104	0.054	-0.01	-0.073	0.079	-0.03		0.034	-0.114		-0.055	-0.077	-0.047	0.077	-0.135	0.016	0.027
BSU18270_ynzE
BSU18290_yngL	0.055	0.019	-0.006		0.045	-0.017	-0.028	0.004	-0.019	0.03	-0.095	0.036	-0.079	-0.061	0.09	-0.134	-0.035	-0.085	0.025	-0.017	0.029	0.14	-0.036	-0.08	-0.032	-0.095	0.044	0.013	-0.03	0.027	0.057	-0.05	-0.038	0.06	0.001	0.066	0.058	-0.098		0.012	0.052		-0.019	-0.096	0.1	-0.014	0.025	0.061	0.053
BSU18370_yoeA	-0.06	0.099	-0.016		-0.08	0.06	0.038	0.015	-0.032	0.07	-0.001	0.016	0.078	-0.01	-0.005	-0.029	-0.019	-0.025	0.082	-0.021	-0.054	0.054	0.109	-0.11	0.009	0.046	-0.004	0.129	0.062	-0.017	0.088	0.024	0.019	0.035	0.031	-0.113	0.01	0.036		-0.105	0.041		0.001	-0.03	-0.012	-0.156	0.026	0.027	-0.054
BSU18540_yoaB	-0.015	-0.054	-0.037		0.083	0.057	-0.004	-0.063	-0.106	0.004	-0.073	0.038	-0.004	-0.077	-0.079	0.145	-0.138	-0.062	-0.047	-0.014	0.026	0.12	-0.047	-0.02	-0.032	-0.058	0.058	0.008	-0.077	-0.087	-0.029	0.02	0.096	0.143	0.067	0.169	0.072	-0.011		-0.052	-0.048		-0.052	-0.081	0.044	0.046	-0.148	-0.133	0.062
BSU18590_yoaG	0.07	0.009	0.018		0.125	0.036	0.052	-0.037	-0.073	0.049	-0.025	0.002	0.01	0	-0.051	-0.088	0.025	-0.057	-0.004	0.016	-0.009	-0.024	-0.038	-0.102	-0.033	0.073	-0.012	0.09	-0.026	-0.005	-0.102	0.079	0.022	-0.01	0.058	-0.093	0.001	0.105		0.055	-0.071		0.1	0.02	-0.006	0.164	-0.081	0.046	-0.069
BSU18610_yoaH	-0.052	0.021	0.053		-0.045	-0.08	0.072	0.095	0.057	0.004	-0.159	0.02	0.136	-0.023	0.001	-0.045	0.02	0.01	-0.055	-0.015	-0.003	0.048	0.018	-0.14	0.007	-0.056	0.076	0.121	0.03	-0.052	0.087	-0.091	0.006	0.033	0.104	0.068	-0.029	-0.049		0.02	0.032		-0.016	0.055	-0.036	-0.079	-0.03	-0.082	-0.025
BSU18640_yoaK	-0.089	-0.057	-0.041		-0.017	-0.019	-0.07	0.054	-0.015	0.151	-0.065	0.07	-0.029	0.051	-0.014	0.047	-0.107	0.095	0.032	-0.055	-0.015	0.004	-0.002	-0.024	-0.03	0.02	-0.065	-0.049	0.062	-0.073	0.037	0.019	0.05	0.01	0.053	0.005	0.039	-0.133		0.108	-0.061		0.076	-0.062	0.196	-0.062	-0.014	-0.049	0.034
BSU18669_yozS	0.045	-0.178	-0.022		0.013	-0.12	-0.002	-0.022	-0.016	-0.041	0.044	-0.023	0.037	0.093	0	-0.035	0.078	0	-0.146	0.013	0.092	0.051	0.078	0.155	-0.01	0.058	-0.066	0.033	-0.085	-0.049	0.023	-0.011	0.109	0.051	0.082	-0.027	0.008	-0.138		0.056	-0.066		-0.013	0.005	-0.14	-0.059	0.097	-0.084	-0.094
BSU18730_yoaS	0.093	-0.07	-0.031		0.027	0.114	0.023	0.036	-0.007	-0.026	-0.025	0.079	0.031	-0.02	-0.01	0.013	0.064	-0.06	-0.012	0.042	0.027	0.061	-0.016	0.038	0.111	-0.041	-0.032	-0.012	-0.206	-0.108	0.095	0.068	0.006	0.074	-0.052	0.1	-0.053	-0.099		0.046	0.106		0.005	0.042	0.035	-0.065	-0.012	-0.019	0.09
BSU18750_yoaT	0.101	0.073	0.003		-0.078	-0.028	0.084	0.019	-0.112	-0.068	0.093	-0.038	-0.063	0.022	-0.022	0.103	-0.049	0.133	-0.042	-0.087	0.143	0	0.021	-0.058	0.006	-0.024	0.008	0.045	0.055	0.089	0.08	0	0.034	0.014	-0.018	0.102	0.066	0.04		-0.118	-0.079		0.002	0.048	0.081	0.097	-0.038	0.118	0.008
BSU18770_cyeA
BSU18849_yozV	0	-0.029	0.04		0.085	0.069	0.188	-0.026	0.077	0.013	-0.049	-0.139	0.069	-0.026	0.104	-0.005	0.038	-0.036	0.004	-0.048	0.057	0.05	0.006	0.024	-0.022	0.01	0.033	0.227	-0.026	-0.018	-0.142	-0.059	-0.059	-0.027	-0.118	-0.19	0.197	0.066		-0.033	-0.158		0.074	0.014	-0.055	0.013	-0.016	-0.032	-0.017
BSU18970_yobI	-0.038	0.095	0.02		0.015	-0.02	0.061	0.048	0.132	0.023	-0.092	0.079	-0.035	0.047	0.035	0.06	0.095	-0.022	-0.018	-0.012	0.011	0.061	0.109	-0.142	-0.07	-0.022	0.081	-0.131	-0.004	0.027	0.063	-0.142	0.01	0.004	-0.029	0.159	-0.062	-0.117		-0.147	0.032		-0.058	-0.087	0.043	-0.021	-0.035	-0.004	0.035
BSU18980_yobJ	-0.041	0.068	0.015		-0.043	0.037	0.003	-0.034	-0.055	0.026	0.02	-0.112	0.014	0.043	0.022	-0.118	0.093	-0.073	0.057	-0.024	-0.018	-0.01	0.04	0.112	-0.068	0.158	0.022	0.129	0.064	0.008	-0.106	-0.029	-0.033	-0.016	-0.003	-0.136	-0.035	-0.009		0.047	-0.086		-0.091	0.109	-0.09	-0.021	0.105	-0.006	-0.128
BSU19110_yobW	-0.047	0.013	0.087		-0.088	0.021	-0.067	-0.04	0.027	-0.005	-0.039	0.02	0.05	-0.091	0.03	-0.026	0.018	-0.088	-0.046	-0.043	0.04	-0.001	-0.196	-0.02	-0.057	-0.007	-0.017	0.069	-0.013	0.023	-0.056	-0.004	0.061	-0.033	-0.064	0	0.092	-0.053		-0.068	-0.097		-0.09	-0.055	-0.147	-0.064	0.028	0.06	-0.054
BSU19130_yocA	-0.009	-0.03	0.016		0.018	0.005	0.035	0.09	0.132	-0.068	-0.131	-0.074	-0.005	-0.109	0.077	0.146	0.036	0.035	0.007	-0.034	-0.026	0.059	-0.083	0.01	-0.002	-0.072	-0.043	-0.006	0.008	-0.117	0.081	0.029	0.035	-0.006	-0.01	0.151	0.035	-0.052		-0.023	-0.043		-0.029	-0.022	0.066	0.052	-0.194	-0.118	-0.042
BSU19180_des	-0.028	0.066	0.073		-0.018	-0.008	0.088	-0.07	0.024	0.021	-0.021	-0.03	-0.069	-0.003	-0.037	-0.096	-0.036	-0.065	0.027	-0.042	0.005	0.047	0.046	0.033	0.049	0	0.002	0.127	0.094	0.095	-0.056	0.049	0.027	-0.094	-0.073	-0.001	0.006	0.007		0.02	0.056		-0.091	0.028	-0.092	0.019	0.074	-0.033	-0.131
BSU19190_desK	0.066	0.056	0.097		-0.078	0.06	0.068	-0.087	-0.008	-0.002	-0.057	-0.034	0.01	0.036	-0.038	-0.017	-0.042	-0.066	0.035	-0.164	0.002	0.081	0.08	0.007	0.106	0.125	0.012	0.211	-0.055	0.008	-0.04	-0.006	0.094	-0.05	-0.07	-0.064	0.083	-0.088		0.051	0.018		-0.055	-0.047	0.047	-0.048	0.043	0.005	-0.063
BSU19320_sqhC	0.003	0.034	-0.073		-0.088	-0.027	-0.072	-0.008	-0.079	0.066	0.052	0.014	-0.092	0.031	-0.09	-0.028	0.008	-0.105	0.078	0.019	-0.057	-0.01	0.065	0.011	-0.044	0.116	-0.135	-0.041	-0.05	-0.039	-0.027	0.082	-0.029	0.011	0	-0.16	0.037	0.078		0.074	0.015		0.075	0.012	-0.094	-0.058	0.178	0.023	-0.077
BSU19340_yocR	-0.118	0.116	0.045		-0.027	0.027	-0.036	-0.096	-0.081	-0.013	0.048	-0.117	0.055	0.18	-0.08	-0.149	0.008	-0.066	0.081	-0.001	0.073	-0.109	0.142	-0.029	-0.047	0.028	-0.053	0.01	-0.076	0.027	-0.12	0.055	-0.052	-0.053	-0.082	-0.257	0.013	-0.043		0.086	0.012		-0.108	0.009	-0.087	-0.053	0.006	0.095	-0.033
BSU19350_yocS	-0.009	-0.069	0.051		0.053	0.05	0.039	0.034	-0.053	0.003	0.032	-0.013	-0.013	0.071	-0.044	0.049	-0.009	-0.029	0.051	0.035	-0.033	0.037	-0.04	0.157	0.022	-0.081	-0.069	-0.025	-0.039	0.111	0.039	0.058	0.061	0.046	0.076	-0.024	-0.022	-0.024		-0.139	0.125		-0.05	0.044	-0.039	-0.05	0.041	-0.022	0.04
BSU19400_sodC	0.049	-0.054	-0.003		0.11	-0.02	0.114	0.007	-0.124	0.032	0.022	0.045	0.036	0.127	0.065	-0.007	0.031	-0.069	-0.012	0.029	0.053	0.003	0.004	-0.065	-0.045	0.032	0.082	-0.083	0.13	0.014	-0.073	0.092	0.077	0.037	0.113	-0.087	0.02	0.019		-0.054	-0.013		0.032	-0.014	-0.108	0.046	0.036	0.118	0.037
BSU19440_norM	-0.033	0.034	0.051		-0.054	-0.015	0.032	-0.081	-0.056	-0.1	0.027	0.046	0.062	0.028	-0.048	-0.066	-0.034	-0.005	-0.037	0.004	0.002	-0.003	0.107	-0.04	0.033	0.055	-0.007	-0.017	0.037	-0.009	0.069	0.012	-0.023	-0.028	-0.007	0.028	0.132	0.028		-0.118	0.051		-0.034	0.028	0	-0.141	-0.043	0.073	0.05
BSU19480_yojE	0.009	-0.013	-0.016		0.073	-0.006	0.032	-0.023	0.046	-0.082	0.072	0.091	-0.052	0.067	-0.031	-0.011	-0.046	-0.053	0.016	0.055	0.094	-0.004	0.088	-0.012	0.027	0.045	-0.138	0.024	-0.073	-0.021	0.008	-0.021	-0.012	0.001	0.018	0.091	-0.032	-0.069		-0.059	0.081		0.087	-0.029	0.005	0.022	-0.021	-0.018	-0.044
BSU19510_yojB	0.061	0.033	0.073		0.007	-0.001	-0.058	0.01	-0.181	0.167	0.031	0.004	0.015	0.006	0.052	-0.066	0.003	-0.069	0.012	-0.084	0.037	-0.009	0.094	-0.128	0.08	0.044	0.002	0.118	0.013	0.055	-0.149	0.001	-0.043	-0.052	0.001	-0.108	0.137	0.16		-0.04	0.055		0.006	0.03	-0.076	0.022	-0.096	-0.067	0.022
BSU19520_yojA	0.008	0.048	-0.095		-0.093	-0.115	0.01	-0.065	0.034	0.026	0.153	-0.148	-0.072	-0.081	-0.113	-0.046	-0.09	-0.093	-0.026	-0.002	-0.05	0.107	0.052	-0.089	0.024	-0.019	0.013	0.098	-0.075	-0.013	0.029	-0.006	-0.059	-0.168	0.045	-0.027	0.109	0.062		-0.02	-0.011		-0.154	0.049	-0.046	-0.113	0.079	-0.071	-0.091
BSU19579_yoyD
BSU19580_yodF	-0.03	0.078	0.059		0.008	-0.021	0.045	-0.008	-0.093	-0.037	0.043	-0.039	0.074	0.037	-0.019	-0.013	-0.004	0.056	0.02	-0.082	-0.014	-0.052	0.106	-0.008	0.046	-0.031	-0.044	0.067	0.136	-0.033	-0.01	0.031	0.05	0.046	0.02	0.029	0.086	-0.004		-0.031	-0.015		0.015	0.026	0.034	0.019	0.066	0.017	0.004
BSU19610_yodI	0.01	0.008	-0.14		0.002	-0.112	-0.089	0.091	-0.067	-0.077	0.014	0.041	0.042	-0.049	-0.024	-0.039	-0.007	0.067	-0.064	-0.037	0.028	-0.054	-0.033	0.023	0.127	0.023	0.022	0.053	-0.023	-0.019	-0.071	0.055	-0.069	-0.041	-0.037	-0.098	-0.022	0.072		0.128	-0.049		-0.012	0.097	-0.088	-0.026	0.067	-0.049	-0.091
BSU19650_yodM	-0.137	0.126	0.186		0.153	0.113	0.141	0.039	0.094	-0.016	0.125	-0.143	-0.016	-0.112	0.145	-0.104	0.177	0.182	0.087	0.138	-0.003	-0.136	0.087	-0.01	-0.063	-0.141	-0.032	0.168	0.122	-0.108	-0.103	-0.044	0.005	-0.118	-0.204	-0.082	0.155	-0.1		-0.032	-0.116		0.083	0.026	-0.333	0.028	-0.079	0.225	-0.072
BSU19669_yoyF	-0.018	-0.028	-0.034		0.033	0.057	-0.086	-0.042	0.029	-0.006	-0.074	0.075	0.078	-0.025	0.022	-0.041	0.018	-0.023	-0.102	0.024	0.032	-0.003	-0.054	-0.085	0.006	0.121	0.062	0.039	-0.096	-0.034	-0.079	0.013	0.021	0.04	-0.09	-0.061	0.013	0.079		-0.059	-0.137		-0.073	0	0.004	-0.056	-0.149	-0.029	-0.015
BSU19749_yoyG	-0.002	-0.082	0		-0.053	-0.025	-0.035	0.044	-0.044	-0.025	0.137	-0.015	0.074	0.024	-0.023	-0.035	-0.023	0.067	-0.032	0.013	-0.026	0.04	-0.068	0.061	-0.056	-0.075	-0.073	-0.017	0.021	-0.019	-0.059	0.009	-0.111	-0.018	0.025	-0.008	-0.103	-0.139		0.05	0.02		-0.084	-0.021	0.012	0.073	-0.047	-0.025	-0.01
BSU19880_yotH	0.132	-0.058	0.049		0.028	0.078	0.02	0.031	-0.027	0.052	-0.023	0.042	0.025	0.042	-0.045	-0.055	0.057	0.053	-0.073	0.038	0.045	0.121	0.08	0.067	-0.085	0.079	0.097	-0.059	0.023	0.091	0	-0.112	0.096	-0.025	-0.102	-0.055	-0.013	0.063		-0.051	-0.039		-0.015	-0.011	0.101	0.04	0.028	0.083	-0.051
BSU19980_yosW	0.06	-0.044	-0.083		-0.043	0.021	0.018	-0.087	-0.083	-0.026	0.034	-0.034	-0.13	0.058	0.003	-0.057	-0.023	-0.126	0.088	-0.073	0.085	0.012	0.091	0.04	0.047	0.046	-0.072	0.018	-0.004	0.048	-0.088	-0.056	-0.049	-0.079	-0.096	-0.019	0.129	0.047		0.062	-0.028		-0.054	-0.081	0.026	-0.147	0.177	-0.011	-0.095
BSU20000_yosU
BSU20150_yosE	0.065	-0.021	0.075		0.023	0.008	0.014	0.015	-0.019	-0.012	-0.05	0.07	0.007	0.052	0.001	-0.049	-0.024	-0.026	-0.093	0.043	0.032	0.06	-0.023	-0.027	0.09	-0.033	0.013	0.088	0.074	0.03	0.023	0.098	0.149	-0.079	-0.024	-0.139	0.02	0.064		0.012	0.101		0.099	-0.08	0.014	0.06	-0.008	-0.068	-0.088
BSU20190_yosA	-0.142	0.007	-0.046		-0.079	-0.082	0.019	0.108	0.026	0.048	-0.07	0.083	0.062	0.017	0.018	-0.011	0.053	0.013	0.071	-0.039	-0.118	-0.026	-0.133	0.02	-0.072	0.057	0.018	-0.128	0.073	0.035	0.068	0.143	-0.021	0.077	-0.029	-0.052	-0.162	-0.025		0.042	-0.041		-0.018	-0.057	-0.004	0.002	-0.117	0.063	-0.002
BSU20520_yoqT	-0.073	0.028	0.02		0.049	0.03	0.137	-0.021	-0.062	-0.033	0.117	-0.042	0.02	-0.015	-0.05	-0.035	-0.05	-0.036	-0.029	-0.08	0.046	0.037	0.191	-0.013	0.06	0.102	0.038	0.194	-0.12	0.054	-0.093	-0.101	-0.046	-0.118	-0.132	-0.002	0.185	0.026		0.009	0.013		-0.102	0.11	-0.086	-0.041	0.158	-0.03	-0.083
BSU20560_yoqO	-0.094	-0.022	-0.119		-0.021	-0.078	0.023	0.004	-0.142	0.112	0.107	0.015	0.073	-0.07	0.064	-0.088	0.007	-0.005	0.062	-0.014	-0.051	0.005	0.076	-0.012	0.023	0.013	-0.026	-0.068	-0.059	-0.036	0.074	-0.039	-0.002	0.039	0.004	0.07	0.045	0.039		0.108	-0.052		-0.046	0.052	-0.036	-0.103	0.153	0.034	0.046
BSU20710_yopZ	0.123	0.039	0.053		0.043	-0.004	-0.058	-0.048	0.048	-0.036	0.04	0.01	-0.033	-0.033	-0.111	0.012	-0.013	-0.08	-0.054	-0.022	0.026	0.075	0.02	-0.011	0.086	0.01	-0.124	0.129	-0.051	-0.012	0.03	-0.099	-0.019	-0.052	-0.029	-0.007	-0.021	0.039		0.083	-0.026		-0.067	0.165	0.032	-0.014	0.003	-0.051	0.016
BSU20880_yopI	-0.013	-0.034	-0.094		0.06	0.068	-0.094	0.049	0.078	0.069	-0.047	0.015	0.028	0.002	0.113	0.039	-0.01	-0.01	0.033	-0.04	0.052	0.04	0.031	-0.065	-0.055	-0.045	-0.007	-0.061	0.088	-0.032	-0.097	-0.014	0.038	0.026	0	0.049	-0.077	-0.017		-0.127	-0.084		-0.037	-0.077	0.175	-0.148	-0.055	0.008	-0.059
BSU20890_yopH	-0.011	-0.017	0.049		-0.046	0.066	-0.015	-0.035	0.128	-0.019	0.023	0.115	-0.048	0.031	-0.048	0.037	-0.013	0.007	-0.046	-0.023	0.018	0.044	0.049	-0.069	0.012	-0.004	-0.108	-0.064	0.096	-0.04	0.057	-0.1	0.125	0.016	-0.047	0.051	-0.081	-0.117		-0.049	0.118		0.124	-0.007	0.117	-0.019	-0.108	0.064	0.023
BSU20920_yopE	-0.046	0.081	0.04		-0.002	-0.013	0.129	0.041	-0.016	-0.046	-0.015	-0.096	0.081	0.054	0.011	-0.032	0.006	-0.132	0.069	-0.099	-0.004	0.122	-0.012	0.077	-0.075	0.019	-0.035	0.178	-0.127	0.01	-0.054	-0.087	-0.11	0.057	-0.092	0.068	0.074	-0.044		-0.042	-0.011		-0.093	-0.073	-0.068	-0.1	0.003	0.066	-0.094
BSU20929_yoyI	0.107	-0.034	-0.027		0.019	0.051	0.166	-0.101	-0.03	-0.064	0.053	-0.012	0.055	-0.115	0.197	-0.114	-0.106	-0.126	-0.071	-0.038	0.063	0.113	-0.006	-0.048	-0.009	0.021	-0.029	0.252	0.038	-0.018	-0.097	-0.098	-0.018	-0.053	-0.068	-0.006	0.132	0.053		-0.05	-0.072		-0.173	-0.092	-0.078	-0.079	0.032	0.019	-0.083
BSU20930_yopD	0.048	-0.045	0.005		-0.076	0.017	0.092	0.075	-0.087	-0.023	-0.028	-0.058	0.077	-0.028	0.122	-0.062	-0.085	0.026	0.089	-0.063	0.027	0.039	0.015	-0.082	0.041	0.068	-0.043	0.072	0.051	0.054	0.078	0.104	0.054	-0.034	0.013	-0.049	0.025	-0.139		-0.026	-0.111		-0.042	-0.026	0.091	-0.071	-0.102	0.027	-0.063
BSU20960_yopA	0.003	0.11	0.114		0.003	0.09	0.123	-0.028	-0.022	0.032	-0.014	-0.044	0.09	-0.03	0.098	-0.014	0.007	0.028	-0.085	-0.058	0.137	0.004	-0.019	-0.036	-0.033	0.016	0.062	0.227	-0.022	0.026	0.056	-0.013	0.023	-0.03	-0.008	0.086	0.084	-0.067		-0.144	-0.141		-0.077	-0.026	-0.068	-0.058	-0.014	-0.003	-0.036
BSU20999_yoyJ	0.034	0.047	-0.096		0.053	-0.048	0.047	-0.122	0.039	-0.007	0.141	-0.017	-0.024	-0.021	0.078	-0.105	0.065	-0.038	-0.055	-0.042	-0.047	-0.094	0.113	-0.079	0.039	0.108	-0.078	0.069	0.014	-0.013	-0.048	-0.113	-0.06	0.183	-0.045	-0.034	0.013	-0.091		0.1	-0.092		-0.007	0.035	-0.007	-0.072	-0.038	-0.066	-0.002
BSU21000_yonT	0.111	0.009	0.038		-0.012	-0.058	0.089	0.039	-0.089	0.049	-0.107	-0.007	-0.019	-0.034	0.001	0.044	0.069	0.043	-0.046	-0.075	-0.035	0.057	-0.106	-0.021	-0.043	-0.062	0.067	-0.012	0.061	-0.042	0.053	0.05	0.029	0.072	0.081	0.067	-0.062	-0.019		-0.052	-0.063		0.012	-0.033	-0.018	0.03	-0.068	0.04	0.097
BSU21010_yonS	0	-0.022	0.044		0.038	0.038	-0.046	0.018	-0.028	-0.036	-0.013	0.08	-0.067	-0.109	-0.055	0.01	-0.023	-0.011	-0.034	-0.081	0.02	0.01	-0.093	-0.074	-0.054	-0.01	-0.139	-0.119	-0.013	0.012	0.031	0.043	-0.01	0	-0.115	0.083	-0.025	0.003		0.072	0.087		0.033	-0.075	0.06	-0.006	0.067	0.051	0.089
BSU21330_yomK	0.096	-0.068	-0.049		0.059	0.081	-0.033	-0.056	-0.037	-0.053	-0.004	0.054	0.026	-0.006	-0.02	0.014	-0.039	-0.025	-0.015	-0.044	0.044	0.059	0.111	0.02	-0.047	0.027	0.036	-0.002	-0.053	-0.02	-0.007	0.029	-0.054	-0.021	0.015	0.035	0.027	-0.062		0.092	0.013		-0.013	-0.127	-0.074	-0.1	0.052	0.032	0.088
BSU21340_yomJ	-0.111	0.066	0.045		0.019	0.026	-0.02	0.108	0.043	0.029	-0.118	0.009	0.13	0.04	0.012	0.03	0.079	0.011	0.024	0.089	0.048	-0.069	0.018	0.017	-0.094	-0.037	-0.069	0.013	0.024	-0.008	0.06	0.082	0.032	0.058	0.081	-0.025	-0.021	0.018		-0.041	-0.04		0.079	-0.046	-0.005	0.02	-0.041	-0.005	-0.057
BSU21430_bhlB	0.036	-0.068	-0.02		0.06	0.035	0.019	0.125	0.019	-0.017	-0.091	0.031	-0.029	-0.066	0.026	0.132	-0.017	-0.096	0.035	0.003	-0.117	-0.085	-0.006	-0.076	-0.036	0.003	0.068	-0.079	0.014	0.127	0.03	-0.014	0.052	-0.044	-0.003	0.104	-0.002	-0.012		0.047	-0.022		0.021	0.044	0.037	0.04	0.003	-0.043	0.02
BSU21440_bdbB	-0.121	0.102	0.011		0.149	0.06	0.081	0.04	-0.126	-0.011	-0.047	-0.024	-0.037	0.023	0.024	-0.03	0.105	0.097	-0.019	-0.037	0.038	-0.072	-0.034	-0.002	0.056	0.043	-0.011	-0.02	-0.069	-0.055	0.035	0.084	0.026	0.053	-0.158	-0.052	-0.06	-0.055		-0.063	0.077		0.04	0.01	0.063	0.11	0.03	-0.061	-0.045
BSU21470_sunT	-0.059	0.024	-0.006		0.098	-0.017	0.015	0.021	-0.005	-0.054	0.111	0.012	0.082	-0.023	0.077	0.031	0.08	-0.053	0.034	-0.005	-0.077	0.006	-0.121	0.055	-0.015	-0.022	0.018	-0.061	-0.004	-0.14	0.068	-0.006	0.02	0.032	-0.001	0.086	0.052	-0.107		-0.103	-0.044		-0.023	-0.039	-0.01	0.013	0.095	0.053	0.001
BSU21610_yokF	0.074	-0.013	0		0.079	0.002	0.051	-0.011	0.006	-0.046	0.091	-0.107	0.134	-0.021	0.036	-0.139	-0.08	-0.01	-0.018	-0.009	0.006	-0.016	-0.073	-0.03	0.007	-0.1	-0.047	0.035	0.062	0.064	0.058	0.03	0.036	0.078	-0.036	-0.095	-0.112	-0.07		0.077	-0.069		0.02	-0.022	-0.082	-0.043	-0.071	-0.071	-0.015
BSU21650_yokB	-0.048	0.065	-0.003		0.046	-0.126	0.047	-0.048	-0.075	-0.059	0.074	0.034	0.054	-0.02	-0.014	-0.046	-0.03	-0.089	0.011	0.088	-0.122	0.009	0.111	0.008	0.04	0.03	0.021	0.146	0.03	0.006	-0.097	0.043	-0.068	-0.052	-0.08	-0.03	0.014	0.13		0.062	-0.096		0.003	-0.052	-0.111	-0.016	0.11	-0.065	-0.121
BSU21710_dinF
BSU21720_ypmT	-0.027	0.007	-0.078		0.096	0.183	0.1	-0.033	-0.087	-0.061	-0.115	-0.016	-0.039	0.115	-0.058	0.027	-0.043	-0.008	0.025	0.022	0.141	0.025	0.099	-0.07	-0.073	-0.023	-0.071	0.032	-0.061	0.067	-0.181	0.098	-0.068	0.014	-0.026	-0.07	-0.043	-0.028		-0.179	0.016		0.059	-0.055	-0.021	0.121	0.059	0.089	-0.043
BSU21730_ypmS	0.082	0.058	0.003		0	-0.028	0.007	0.018	-0.003	-0.072	-0.075	0.039	-0.003	-0.055	0.095	0.047	-0.019	0.116	0.046	0.007	-0.009	0.027	0.025	0.055	0.035	-0.02	0.03	-0.044	0.065	-0.042	-0.095	0.068	0.027	0.019	-0.012	0.057	-0.009	0.041		-0.027	-0.023		0.028	0.063	-0.042	-0.044	-0.008	-0.019	0.039
BSU21750_scuA	-0.131	0.015	-0.097		0.087	0.013	-0.141	-0.011	-0.032	-0.079	0.082	0.021	0.075	-0.034	0.039	0.008	0.039	0.034	-0.058	0.081	-0.021	0.001	0.048	-0.033	-0.089	-0.016	-0.018	-0.074	-0.038	-0.023	0.026	-0.02	0.084	0.019	-0.027	0.056	-0.072	-0.001		0.014	0.011		-0.035	0.007	-0.081	0.024	0.055	0.012	0.014
BSU21790_yplQ
BSU21840_ypjP	-0.117	-0.005	-0.153		-0.111	-0.064	0.077	0.003	-0.088	-0.092	0.081	0.022	0.02	-0.028	-0.052	-0.032	-0.003	0.021	-0.004	-0.007	-0.058	0.002	0.058	0.062	0.144	0.117	-0.036	0.012	0.018	0.047	-0.059	0.045	-0.049	-0.058	-0.056	-0.06	-0.015	0.038		0.064	-0.011		-0.071	0.133	-0.041	0.047	0.1	0.107	0.01
BSU22040_bpsB	0.071	0.092	0.129		0.006	0.004	0.003	0.049	0.109	-0.103	-0.179	-0.04	0.055	0.046	-0.009	-0.109	0.033	0.014	-0.157	0.011	-0.024	0.05	-0.004	0.095	0.107	0.114	-0.032	-0.014	0.163	-0.032	0.039	-0.049	0.115	-0.01	-0.071	-0.105	-0.022	-0.038		0.095	0.018		-0.067	0.07	-0.003	0.154	-0.045	-0.024	-0.067
BSU22060_pbuX
BSU22380_ypmB	0.034	-0.007	-0.049		0.036	0.12	0.158	-0.113	0.094	-0.059	0.042	0.007	0.065	-0.053	0.072	-0.022	-0.013	-0.043	-0.089	-0.031	0.091	0.027	-0.053	-0.085	0.042	-0.049	-0.066	0.319	-0.028	-0.069	0.034	-0.103	-0.016	0.128	-0.115	0.111	0.079	-0.048		-0.201	-0.036		-0.123	-0.048	-0.064	-0.055	-0.058	-0.002	-0.11
BSU22510_ypjC	0.04	0.107	0.013		0.095	-0.006	0.044	-0.086	0.084	0.073	-0.004	-0.022	-0.116	0.04	0.057	0.028	-0.108	0.052	-0.075	0.051	0.023	0.002	-0.076	-0.06	-0.011	0.009	-0.007	-0.064	-0.007	0.092	0	0.076	0.047	0.183	0.051	0.019	-0.156	-0.02		-0.087	-0.014		0.002	-0.037	0.058	0.036	-0.029	0.009	0.031
BSU22520_ypjB	0.072	0.048	-0.041		-0.003	-0.026	0.062	0.039	-0.012	0.052	-0.036	0	-0.053	-0.031	-0.062	0.078	0.003	-0.17	-0.024	0.004	0.036	0.001	0.026	0.053	-0.052	-0.011	-0.037	0.074	-0.155	0.044	-0.006	-0.07	0.115	-0.02	0.079	-0.038	-0.049	0.005		-0.039	-0.067		-0.039	-0.079	0.018	-0.079	0.069	-0.089	-0.124
BSU22530_ypjA	0.007	-0.014	0.04		-0.006	-0.02	0.062	0.05	-0.024	-0.027	0.025	-0.014	-0.07	0.07	0.067	-0.008	0.141	0.018	-0.036	-0.027	0.099	-0.009	0.067	0.071	0.004	0.008	-0.097	0.022	0.034	-0.061	0.027	0.009	0.076	-0.23	0.053	-0.106	-0.073	-0.053		0.077	0.081		0.038	-0.027	-0.005	0.07	0.033	-0.058	0.02
BSU22540_qcrC	-0.022	0.195	-0.011		-0.008	0.059	0.208	0.023	-0.112	0.083	0.007	0.029	0.055	-0.051	-0.041	-0.004	0.065	-0.044	-0.049	-0.024	0.005	0.186	0.094	0.043	0.084	0.068	0.095	0.2	0.016	-0.077	-0.011	-0.021	0.112	-0.083	-0.013	-0.062	0.105	-0.078		-0.087	-0.032		-0.049	0.013	0.022	0.019	-0.044	0.037	-0.06
BSU22550_qcrB	-0.043	-0.021	-0.034		-0.062	0.018	-0.021	-0.01	-0.087	0.012	-0.047	-0.056	-0.028	-0.006	-0.122	-0.03	0.111	0.017	0.093	-0.003	0.028	0.049	0.038	0.01	0.011	0.069	0.048	0.032	-0.002	0.037	-0.083	-0.012	-0.018	-0.002	-0.075	-0.117	-0.123	-0.004		0.013	-0.065		-0.089	0.146	0.033	-0.084	0.056	0.005	0.009
BSU22820_yphE	0.046	-0.033	-0.087		0.118	-0.048	0.113	-0.086	0.055	-0.002	-0.061	-0.067	0.053	-0.107	-0.036	0.017	-0.082	-0.133	-0.034	-0.089	0.023	0.027	-0.005	-0.029	-0.022	-0.08	0.011	-0.018	0.021	0.035	-0.133	0.085	-0.094	-0.053	0.019	-0.01	-0.078	-0.02		-0.085	-0.043		-0.019	-0.038	-0.175	-0.04	0.051	-0.009	0.031
BSU22850_seaA	0.002	-0.019	-0.037		0.066	0.02	0.048	0.113	-0.086	0.066	0.016	0.102	0.101	-0.177	0.024	-0.072	-0.054	-0.041	0.083	-0.018	-0.064	-0.018	-0.032	-0.011	0	-0.009	-0.059	0.027	0.039	0.02	0.089	-0.021	0.03	0.001	-0.048	0.04	0.054	-0.117		-0.001	-0.005		-0.062	-0.05	-0.015	-0.105	0.07	0.119	0.046
BSU22860_yphA	-0.03	-0.06	-0.071		-0.061	-0.045	-0.061	0.07	0	0.057	-0.075	0.083	0.1	-0.15	0.142	-0.128	-0.025	0.056	-0.092	-0.066	0.021	-0.03	-0.122	0.048	0.004	-0.138	0.019	-0.061	0.007	-0.013	0.035	-0.058	0.007	0.088	-0.011	-0.121	-0.023	-0.071		0.016	-0.001		-0.079	0.002	0.005	-0.008	0.022	0.004	0.018
BSU22990_ypbF	0.042	0.057	0.017		0.167	0.103	0.086	-0.016	0.07	0.06	-0.041	-0.029	0.063	0.106	-0.052	-0.162	0.115	-0.007	-0.074	0.067	0.073	0.035	-0.029	0.029	-0.053	0.04	0.098	0.053	0.077	-0.027	-0.128	-0.063	-0.036	0.024	0.013	-0.072	0.112	0.114		-0.058	0.029		-0.006	0.049	0.005	-0.019	-0.066	-0.053	-0.07
BSU23000_ypbE	0.044	0.108	0.22		0.086	-0.099	-0.03	-0.073	0.017	-0.056	-0.038	-0.042	0.119	-0.035	-0.031	-0.069	0.074	-0.077	-0.082	-0.252	0.184	0.149	0.093	0.106	-0.051	0.038	0.073	0.054	-0.013	-0.06	-0.121	-0.021	0.033	-0.018	-0.014	-0.06	0.08	-0.077		-0.055	-0.045		0.063	0	-0.118	0.009	-0.14	0.122	0.04
BSU23010_ypbD	-0.143	0.023	0.112		-0.023	0.085	0.006	-0.048	0.032	-0.001	-0.049	0.101	0.007	-0.021	-0.05	-0.081	0.001	-0.047	-0.015	-0.042	0.013	0.015	0.031	-0.083	0.058	0.192	0.01	0.08	0.04	0.073	0.065	-0.076	0.068	0.033	-0.015	0.027	0.053	-0.031		-0.008	0.097		0.046	-0.007	-0.026	-0.053	0.018	0.042	0.002
BSU23050_fmnP
BSU23090_rsiX	0.015	0.093	0.025		0.101	-0.184	0.053	0.173	0.176	-0.076	-0.011	-0.011	0	-0.105	0.099	-0.047	-0.205	0.099	0.029	0.043	0.026	0.066	0.064	0.058	0.119	0.129	-0.031	-0.097	0.05	-0.053	0.011	-0.144	0.088	-0.005	0.09	-0.053	0.031	0.014		-0.028	-0.101		0.029	0.09	0.032	-0.081	-0.182	0.1	-0.175
BSU23110_resE	0.034	0.065	-0.049		0.119	0.014	-0.071	0.074	-0.063	-0.08	0.016	0.126	0.098	0.001	0.042	0.049	0.049	0.056	-0.031	-0.012	-0.035	0.04	0.071	0.059	0.014	0.052	0.005	-0.074	-0.105	-0.109	0.065	-0.088	0.08	-0.001	-0.059	0.125	0.019	-0.002		0.015	-0.001		0.002	-0.078	0.075	-0.103	-0.013	0.02	0.047
BSU23130_resC	-0.104	-0.052	-0.065		-0.018	0.002	-0.01	0.033	0.047	-0.024	-0.115	0.181	-0.009	-0.005	0.006	-0.071	0.088	-0.088	-0.049	0.001	-0.093	-0.038	0.065	-0.082	-0.028	0.007	0.085	0.029	-0.01	0.053	0.078	-0.043	0.123	0.083	0.053	0.09	-0.037	-0.088		0.099	-0.071		-0.009	0.01	-0.063	-0.039	0.038	-0.142	-0.052
BSU23140_resB	-0.01	0.022	0.051		0.003	-0.003	-0.029	-0.01	0.11	0.008	0.057	0.128	0.003	0.079	-0.042	-0.002	-0.002	-0.051	0.011	0.125	-0.013	-0.017	0.12	0.109	0.043	0.333	-0.026	0.069	-0.032	-0.101	-0.065	-0.015	0.031	-0.034	-0.052	-0.005	-0.004	0.006		0.039	0.069		0.039	0.061	0	-0.124	0.082	-0.055	0.061
BSU23150_resA	0.03	0.118	0.038		0.082	0.035	0.003	-0.118	0.06	0.002	-0.039	0.024	-0.004	0.02	-0.03	-0.05	-0.039	0.032	-0.032	0	-0.167	0.028	0.082	-0.087	-0.036	0.041	-0.016	0.08	-0.053	-0.02	-0.018	-0.088	-0.077	-0.023	0.053	0.119	0.075	-0.089		0.074	0.013		0.031	0.036	0.069	-0.077	0.014	0.025	-0.049
BSU23170_spmB	-0.106	0.041	0.108		-0.114	0.011	-0.018	0.028	0.008	-0.003	0.04	-0.012	-0.018	0.021	0.045	-0.003	-0.024	0.054	-0.198	-0.02	-0.023	0.003	0.016	-0.144	-0.001	0.067	0.05	0.078	0.182	0.007	0.134	0.107	0.039	-0.013	-0.001	-0.044	-0.08	-0.022		-0.022	0.059		0.132	-0.082	0.045	0.028	-0.01	-0.016	-0.038
BSU23180_spmA	0.027	0.052	0.066		0.025	0.039	0.096	-0.168	-0.043	-0.048	0.145	-0.063	0.138	0.021	-0.036	-0.18	-0.017	-0.013	0.023	-0.101	0.119	0.026	0.128	0.054	0.122	0.132	0.051	0.155	-0.013	0.069	-0.184	-0.162	-0.008	0.017	-0.033	-0.14	0.146	0.072		-0.002	-0.05		-0.065	-0.093	-0.159	-0.066	0.006	0.092	-0.06
BSU23310_sipS	0.035	0.09	-0.015		0.059	0.02	0.073	0.096	0.025	0.184	0.033	-0.062	-0.021	0.002	0.057	0.005	0.06	0.033	0.024	0.128	-0.02	-0.114	-0.052	0.152	-0.057	-0.089	0.028	-0.075	-0.087	-0.101	-0.032	0.001	0.004	-0.002	0.05	0.039	-0.043	-0.064		0.049	-0.089		0.075	0.085	-0.009	-0.021	0.047	-0.06	-0.011
BSU23390_spoVAF	0.085	-0.072	0.085		-0.032	0.098	0.062	-0.051	-0.123	0.01	0.068	0.035	0.025	0.088	-0.026	-0.081	-0.071	-0.049	0.069	0.045	-0.117	0.125	0.006	-0.075	0.081	0.19	0.006	0.148	0.03	0.003	-0.125	0.05	0.056	-0.104	-0.002	-0.122	-0.017	0.058		0.11	0.03		0.093	-0.049	-0.063	-0.046	-0.02	0.022	0.085
BSU23420_spoVAC	0.027	0.078	0.066		0.105	-0.111	0.024	0.095	-0.087	-0.002	-0.023	-0.037	0.071	-0.059	-0.015	-0.047	0.111	-0.021	0.005	0.154	-0.115	-0.049	0.087	0.06	-0.07	0.014	-0.032	-0.058	0.034	-0.021	0.091	-0.063	-0.013	-0.032	-0.112	-0.012	0.026	0.016		0.045	-0.072		-0.105	0.032	-0.032	0.09	0.024	-0.042	-0.04
BSU23430_spoVAB	0.052	0.14	0.09		0.044	-0.056	0.02	-0.02	-0.018	-0.031	-0.038	0.036	0.004	0.076	-0.052	0.077	0.023	0.038	0.086	0.052	-0.108	0.066	0.055	0.006	0.06	0.005	0.097	-0.078	-0.117	0.034	-0.033	-0.012	-0.107	-0.126	-0.057	0.053	0.071	0.027		0	0.094		0.01	-0.004	-0.079	-0.057	0.111	0.089	0.026
BSU23440_spoVAA	-0.096	0.083	0.069		-0.055	-0.063	-0.002	0.061	0.037	0.342	0.052	0.07	0.063	0.036	-0.018	0.01	0.077	0.016	-0.028	-0.021	0.069	0.05	-0.044	-0.037	-0.071	-0.03	-0.014	-0.014	0.017	0.08	0.045	-0.042	0.067	-0.075	0.042	-0.045	0.018	-0.026		-0.006	0.054		0.023	-0.19	0.062	0.009	-0.141	0.087	-0.027
BSU23519_yqzK	-0.014	0.141	-0.116		0.069	-0.027	0.028	-0.019	-0.002	-0.02	0.016	0.01	0.124	0.017	0.004	0.067	0.079	-0.043	0.054	-0.062	0.038	0.07	0.076	0.045	0.004	0.043	0.003	0.076	-0.019	-0.087	-0.065	0.056	0.033	-0.039	0.078	-0.021	0.05	-0.029		0.02	-0.034		0.017	0.033	0.007	-0.02	-0.092	-0.019	-0.053
BSU23560_mleN	-0.123	-0.1	0.116		0.096	0.073	-0.033	0.036	-0.018	-0.041	0.068	-0.051	0.092	0.057	-0.061	-0.183	0.093	0.045	0.022	0.042	0.098	-0.043	-0.024	0.02	-0.03	-0.065	-0.023	-0.013	-0.015	0.026	-0.016	-0.085	0.001	-0.065	0.062	0.017	0.003	-0.115		0.017	0.057		0.016	0.105	-0.008	0.051	-0.008	0.041	0.051
BSU23640_yqkD	0.034	0.068	-0.096		-0.036	-0.004	0.054	0.088	0	0.056	-0.055	-0.058	-0.003	-0.122	0.051	-0.028	-0.027	0.007	-0.071	-0.042	-0.088	-0.035	-0.01	-0.014	0.02	-0.036	0.008	-0.019	0.051	-0.096	0.073	0.031	0.076	0.045	0.03	0.032	-0.008	0.039		-0.043	-0.06		-0.006	-0.051	0.003	-0.003	-0.101	-0.115	-0.039
BSU23730_yqjV	0.058	0.101	-0.072		0.098	0.027	0.087	0.009	-0.089	-0.022	0.023	0.049	-0.008	-0.032	0.033	0.017	-0.011	0.121	-0.02	0.013	-0.053	0.06	0.047	-0.001	-0.074	0.044	0.111	0.103	0.024	-0.041	0.005	0.006	-0.016	-0.031	-0.062	-0.093	0.001	-0.077		0.03	-0.063		-0.014	0.02	0.04	-0.023	0.06	-0.037	-0.019
BSU23740_yqjU
BSU23880_yqzJ	0.048	-0.051	0.018		0.055	0.079	-0.048	0.028	0.094	0.025	-0.076	0.002	-0.039	0.082	0.061	0.081	-0.045	0.008	0.05	0.033	-0.028	0.117	0.008	0.038	-0.048	-0.017	0.016	-0.083	-0.006	0.058	-0.009	0.01	0.155	0.023	0.042	0.026	-0.063	0.019		0.102	-0.142		0.003	-0.022	0.049	0.028	-0.059	-0.119	0.109
BSU23890_oxaAB	0.021	0.019	0.033		-0.016	0	0.077	-0.035	0.059	-0.026	-0.02	0.015	0.008	-0.024	-0.036	-0.009	-0.038	0.002	-0.097	0.028	0.034	0.038	0.043	0.009	0.023	0.057	0.017	0.082	0.032	0.043	0.015	-0.009	0.078	-0.044	-0.026	0.037	-0.01	0.052		0.005	-0.002		-0.195	-0.017	-0.004	-0.014	-0.067	-0.055	-0.029
BSU23950_yqjA	0.06	0.001	-0.065		-0.043	0.076	0.044	0.076	0.038	0.13	-0.068	0.056	0.003	-0.032	-0.022	-0.002	-0.049	0.032	-0.071	0.009	0.037	-0.075	0.015	-0.124	0.073	0.011	0.094	-0.021	0.031	0.026	0.118	-0.032	0.02	0.061	0.09	0.089	-0.041	0.008		-0.065	0.031		0.061	-0.079	0.137	-0.068	-0.09	-0.07	0.004
BSU23960_artR	0.104	-0.098	-0.092		0.014	-0.059	0.042	0.147	0.017	-0.024	-0.066	0.058	0.054	-0.068	0.097	0.055	-0.038	0.079	-0.009	-0.041	-0.049	0.016	0.031	-0.113	-0.037	-0.071	-0.023	-0.028	0.024	-0.019	0.099	0.061	0.082	0.054	0.082	0.023	0.137	-0.042		0.001	-0.017		0.047	0.042	0.044	0.073	-0.089	-0.027	0.005
BSU23970_artQ	0.035	-0.07	-0.054		-0.003	0.134	0.154	0.022	-0.115	-0.002	0.02	-0.024	0.012	-0.068	0.054	-0.13	-0.02	-0.045	0.05	-0.072	0.089	0.019	-0.027	-0.001	-0.067	-0.062	-0.064	0.113	0.088	-0.092	-0.095	0.045	0.025	0.059	-0.084	-0.01	0.132	-0.062		-0.06	-0.137		-0.043	-0.012	-0.033	-0.075	0.019	-0.057	0.023
BSU23980_artP	-0.006	0.028	-0.057		0.082	-0.003	-0.008	-0.035	0.133	0.174	0.022	0.052	-0.095	0.039	0.074	-0.016	-0.072	0.011	0.009	-0.046	-0.027	-0.099	0.061	-0.184	0.005	-0.016	-0.008	-0.071	-0.011	-0.031	0.078	-0.063	0.04	0.032	0.038	0.04	-0.022	-0.012		-0.021	-0.005		0.124	-0.014	0.153	0.056	-0.065	-0.037	-0.05
BSU24010_bmr	0.027	0.073	0.079		0.066	0.008	0.052	-0.008	-0.026	-0.018	-0.085	0.044	-0.089	-0.088	-0.107	-0.059	-0.044	-0.115	0.154	0.003	-0.022	-0.046	0.189	0.001	0.089	-0.028	0.096	0.011	0.06	0.027	0.055	-0.068	-0.004	0.059	0.069	0.107	0.024	0.07		0.034	-0.12		-0.113	0.033	-0.079	-0.076	0.091	-0.126	-0.027
BSU24100_bkdR	0.112	-0.037	0.016		0.084	0.098	0.069	-0.09	-0.02	0.044	-0.053	-0.06	-0.016	-0.027	0.109	-0.066	0.069	-0.103	-0.076	0.096	-0.029	0.039	0.086	0.054	0.053	0.025	-0.009	0.123	0.059	-0.073	-0.063	-0.024	0.039	0.003	0.016	-0.028	-0.113	0.034		-0.046	0.02		-0.028	0.063	-0.086	0.005	0.009	-0.004	0.059
BSU24110_yqzF	-0.054	-0.079	0.051		0.073	0.063	0.004	-0.008	0.052	0.045	-0.03	0.022	0.021	0.032	0.031	-0.083	0.066	0.073	-0.1	-0.066	0.152	-0.028	-0.046	-0.14	-0.11	-0.027	-0.054	0.102	0.056	-0.024	-0.133	-0.031	-0.116	-0.094	0.113	-0.03	0.027	0.036		-0.079	0.004		0.083	0.011	-0.001	-0.072	-0.092	-0.029	-0.065
BSU24200_yqiH
BSU24360_spoIIIAH	0.017	0.029	-0.064		-0.02	-0.03	-0.058	0.037	-0.011	-0.013	-0.036	0.046	-0.1	0.035	0.056	0.129	0.049	0.066	-0.038	-0.033	-0.011	-0.023	-0.069	0.053	0.018	-0.052	0.038	-0.117	-0.051	-0.117	-0.02	-0.107	-0.052	-0.027	0.066	0.059	0.026	-0.116		-0.023	0.043		0.068	-0.071	-0.048	0.002	0.004	-0.046	0.098
BSU24370_spoIIIAG	0.071	-0.045	0.109		-0.021	0.035	-0.021	-0.016	0.038	0.029	-0.072	-0.022	-0.06	-0.037	0.038	-0.061	0.009	-0.002	-0.076	-0.038	-0.031	-0.047	-0.043	-0.093	-0.073	0.045	0.052	0.033	0.04	0.043	-0.09	-0.055	-0.022	-0.063	-0.042	0.027	-0.019	-0.145		0.027	-0.155		-0.012	-0.124	-0.001	0.074	0.037	-0.006	0.055
BSU24380_spoIIIAF	0.043	-0.106	-0.01		-0.042	-0.03	0.022	0.07	-0.081	-0.049	-0.049	-0.006	0.11	-0.09	-0.004	-0.125	0.095	0.027	0.105	0.015	-0.072	0.054	0.113	-0.122	-0.078	-0.073	0.003	0.009	0.078	0.04	-0.056	0.1	-0.043	0.007	0.052	-0.072	0.065	0.01		0.028	-0.033		0.015	0.084	-0.039	-0.039	0.063	-0.104	0.028
BSU24390_spoIIIAE	0.028	-0.017	-0.043		0.005	0.019	-0.017	0.131	-0.044	-0.048	-0.04	0.113	-0.033	0.051	0.062	0.13	0.033	0.089	0.043	0.002	-0.08	-0.046	-0.129	-0.025	-0.001	0.087	-0.083	-0.066	0.03	-0.025	-0.024	0.079	-0.018	-0.064	0.022	-0.023	-0.062	0.135		0.061	0.003		-0.071	0.013	-0.054	-0.102	0	-0.062	-0.008
BSU24400_spoIIIAD	0.094	0.01	0.016		0.122	0.017	-0.028	0.094	0.119	0.032	-0.075	0.019	-0.088	-0.103	-0.061	0.177	-0.053	0.077	0.044	0.005	0.038	-0.004	-0.188	-0.048	-0.029	-0.01	0.009	-0.034	0.023	-0.054	0.1	0.053	0.009	0.016	0.072	0.129	-0.025	0.002		-0.138	-0.036		-0.03	-0.133	0.07	0.117	-0.067	0.016	0.004
BSU24410_spoIIIAC
BSU24440_yqhV	-0.037	0.045	0.023		0.048	-0.008	-0.03	-0.043	0.008	-0.055	0.047	0.152	-0.045	-0.017	-0.009	-0.001	-0.053	0.018	0.072	-0.001	-0.012	-0.047	0.034	-0.032	-0.012	-0.018	0.072	-0.077	0.051	-0.122	0.048	-0.001	-0.086	-0.002	0.026	0.031	0.001	0.075		0.019	-0.038		-0.068	-0.046	-0.11	-0.111	0.025	0.022	-0.108
BSU24480_yqhR	0.068	-0.032	0.04		0.105	0.037	0.061	0.074	0.042	0.062	-0.081	0.051	-0.001	-0.074	0.043	0.081	-0.001	-0.072	0.058	-0.009	0.072	0.039	-0.026	0.023	0.002	-0.051	-0.105	0.094	0.026	0.083	-0.103	-0.066	0.015	0.041	-0.033	0.006	0.065	-0.032		-0.064	0.023		-0.025	0.005	0.001	0.063	0.055	-0.032	0.068
BSU24490_yqhQ
BSU24500_yqhP	-0.018	-0.006	-0.064		0.062	-0.038	0.051	-0.11	-0.044	0.055	-0.011	-0.052	0.065	0.081	0.024	-0.052	-0.027	0.008	-0.13	0.067	0.051	0.04	0.123	0.016	-0.034	0.036	-0.029	0.157	-0.015	-0.043	0.019	0.07	0.008	0.04	0.049	-0.089	-0.046	0.001		0.002	-0.006		-0.016	0.096	0.036	0.017	0.105	-0.078	0.087
BSU24510_yqhO	0.134	0.016	-0.008		-0.096	-0.026	0.112	-0.048	-0.079	0.041	0.001	-0.147	0.14	-0.014	-0.098	-0.13	0.174	0.038	-0.02	-0.061	0.003	-0.085	0.076	-0.049	-0.138	0.001	0.06	0.051	0.036	-0.012	0.083	0.059	0.093	0.033	0.012	-0.058	-0.012	-0.003		0.046	-0.058		-0.053	0.005	-0.099	0.028	-0.076	-0.043	0.053
BSU24540_yqhL	-0.023	0.016	0.091		-0.04	0.096	-0.065	0.001	0.036	0.067	-0.06	-0.02	0.053	0.075	0.062	-0.049	-0.084	-0.03	-0.084	0.043	0.026	-0.052	-0.03	-0.085	-0.049	-0.027	-0.105	0.057	0.007	0.017	0.068	0	0.003	0.007	-0.125	0.008	-0.056	-0.089		0.029	0.096		-0.048	-0.01	-0.004	0.017	0.005	-0.11	-0.006
BSU24630_sipW	-0.031	0.071	0.11		-0.053	-0.061	0.05	-0.089	-0.036	-0.039	-0.091	-0.052	0.031	0.011	-0.088	-0.045	0.048	0.078	-0.032	0.006	-0.032	-0.042	-0.013	-0.051	-0.044	0.057	0.096	0.081	-0.039	-0.183	0.049	0.104	0.081	0.041	0.103	0.072	0.075	0.03		0.036	-0.041		0.042	0.028	0.002	-0.01	0.03	-0.093	0.008
BSU24640_tapA	-0.054	0.043	0.025		-0.053	-0.115	0.102	-0.022	-0.051	-0.111	0.046	-0.084	0.148	0.006	-0.015	-0.06	0.1	-0.011	0.013	-0.069	0.073	0	0.129	-0.052	0.046	-0.013	-0.037	0.211	0.023	0	-0.203	-0.019	-0.107	-0.113	-0.045	0.042	0.028	-0.107		-0.04	-0.075		-0.043	0.085	-0.111	-0.004	-0.008	-0.026	-0.034
BSU24670_comGG
BSU24680_comGF
BSU24690_comGE	-0.025	-0.063	0.028		-0.005	0.077	0.145	-0.06	-0.046	0.056	0.046	0.057	-0.001	0.097	-0.028	-0.047	-0.01	-0.072	0.005	-0.06	0.038	-0.022	-0.007	-0.067	-0.009	0.074	-0.019	0.085	0.027	-0.012	-0.047	-0.014	0.063	-0.046	-0.02	-0.011	0.009	-0.1		0.035	0.009		-0.011	0.051	-0.017	0.091	-0.046	0.105	0.051
BSU24700_comGD	-0.118	-0.144	-0.03		0.027	-0.091	0.028	0.001	0.053	0.094	0.018	0.012	0.081	-0.09	0.028	-0.016	0.013	-0.012	0.058	-0.001	-0.075	0.002	0.014	-0.085	0.021	0.005	-0.046	-0.105	0.046	0.057	0.042	0.063	0.024	0.032	-0.004	0.011	-0.047	-0.041		-0.001	0.01		0.011	0.021	0.001	-0.071	-0.05	-0.005	0.024
BSU24710_comGC	0.033	0.045	0.048		-0.041	-0.011	0.042	-0.067	0.059	0.025	0.029	-0.132	-0.016	0.005	0.027	-0.026	-0.027	-0.045	-0.009	-0.096	0.017	0.13	0.035	-0.051	0.068	0.007	0.059	0.075	-0.042	-0.052	-0.109	0.105	0.02	0.039	-0.051	-0.098	0.026	0.052		-0.02	-0.017		-0.141	0.005	0.001	-0.013	-0.003	-0.023	-0.04
BSU24720_comGB	-0.071	0.048	-0.025		-0.119	-0.062	-0.016	0.011	0.02	0.014	0.048	0.01	0	-0.016	0.062	0.017	-0.023	-0.046	-0.019	-0.162	-0.01	0.028	0.034	0.086	0.065	0.16	-0.047	0.091	0.025	0.05	-0.092	-0.086	-0.125	-0.126	0.083	-0.013	-0.03	-0.055		0.024	-0.063		-0.044	-0.057	-0.1	0.025	-0.019	0.072	0.114
BSU24730_comGA
BSU24740_yqxL	0.034	0.11	0.064		0.003	0.022	0.031	-0.057	-0.141	-0.079	0.216	-0.16	0.026	0.104	-0.059	0.03	-0.069	0.002	-0.009	-0.11	-0.038	0.034	0.161	-0.037	0.027	-0.068	0.083	0.015	-0.022	0.01	-0.046	-0.087	0.076	-0.062	-0.046	0.026	0.066	0.048		0.013	-0.092		0.002	0.075	0.065	-0.062	0.179	0.002	-0.077
BSU24750_yqhB
BSU24780_yqgY	-0.143	0.019	-0.176		0.061	-0.015	-0.073	0.036	-0.06	-0.058	0.093	0.042	0.022	-0.166	-0.017	-0.105	0.002	-0.012	0.132	0.101	0.005	0.018	0.103	0.099	-0.05	0.023	0.008	-0.062	0.067	-0.09	-0.194	0.013	-0.135	-0.005	0.015	-0.098	-0.054	-0.137		0.074	-0.064		-0.058	0.043	-0.022	-0.064	0.063	-0.019	-0.071
BSU24800_yqgW	-0.028	0.071	0.039		0.111	0.021	0.107	-0.077	-0.1	-0.036	0.139	0.046	-0.038	-0.115	-0.11	0.01	-0.041	0.084	-0.047	0.002	0.125	-0.022	0.023	0.041	0.117	-0.016	0.024	0.012	0.009	0.082	-0.046	0.088	-0.077	0.135	-0.078	-0.283	-0.088	0.081		0.168	-0.005		0.004	0.052	-0.06	0.017	0.028	0.08	-0.08
BSU24820_yqgU	-0.075	0.084	0.018		-0.015	0.076	0.061	0.033	-0.009	-0.032	0.081	0.023	-0.002	-0.044	0.128	-0.004	-0.046	0.055	-0.031	-0.085	0.015	0.088	0.017	-0.114	0.004	0.061	0.043	0.181	0.078	-0.123	-0.086	-0.047	-0.142	0.014	-0.124	-0.02	0.104	-0.012		-0.041	-0.114		-0.201	-0.073	-0.042	0.002	-0.096	0.059	-0.116
BSU24870_glpG	-0.033	0.098	-0.012		-0.038	0.092	-0.025	0.012	-0.125	0.013	-0.011	-0.096	0.033	0.024	-0.081	0.026	-0.047	0.012	0.04	-0.013	0.017	-0.051	0.033	0.053	-0.01	0.057	0.067	-0.043	0.11	0.034	0.025	0.046	-0.003	-0.091	0.02	0.061	0.04	-0.05		-0.017	-0.04		0.009	-0.019	-0.016	0.097	0.062	0.005	0.038
BSU24950_pstBB	0.07	-0.094	-0.052		-0.016	-0.003	-0.058	-0.015	-0.118	0.076	0.141	-0.071	0.024	0.062	0.066	-0.037	-0.016	0.026	-0.031	-0.055	-0.074	0.03	0.053	0.059	0.01	-0.002	-0.057	-0.144	0.045	0.015	-0.145	-0.027	-0.02	-0.048	-0.017	-0.226	0.108	0.016		0.094	0.035		-0.001	0.069	-0.098	0.084	0.14	-0.054	-0.086
BSU24960_pstBA	0.054	0.033	0.106		0.026	-0.019	0.086	-0.016	-0.02	0.035	0.083	0.027	0.002	-0.019	0.003	0.009	0.034	0.112	0.014	0.094	-0.04	-0.172	-0.049	-0.02	-0.016	-0.068	-0.015	-0.004	0.089	-0.045	-0.002	-0.012	-0.134	0.057	0.006	-0.083	0.051	-0.015		0.048	-0.07		-0.044	-0.113	0.01	0.04	-0.07	0.019	0.028
BSU24970_pstA	-0.033	0.045	-0.046		-0.023	0.018	0.103	0.004	0.02	-0.05	0.024	-0.066	0.124	-0.027	-0.023	-0.066	-0.015	-0.147	0.056	-0.08	0.058	0.114	0.143	0.154	0.104	0.012	-0.09	0.159	0.012	0.06	-0.144	-0.081	-0.078	-0.087	-0.052	-0.118	0.069	0.03		0.052	-0.058		-0.12	0.045	-0.018	-0.031	0.039	0.031	-0.213
BSU24980_pstC	0.016	-0.017	-0.006		-0.008	0.006	0.019	-0.047	-0.092	-0.1	0.08	-0.026	0.062	0.063	-0.009	-0.172	-0.08	-0.151	0.002	-0.08	0.073	0.043	0.116	0.054	0.213	0.129	-0.092	0.062	-0.052	0.158	-0.191	-0.029	0.034	-0.044	0.001	-0.195	0.019	0.121		0.071	-0.058		-0.034	0.047	-0.114	-0.128	0.122	-0.016	-0.096
BSU24990_pstS	0.063	-0.015	-0.018		0.072	0.001	0.085	-0.065	0.06	-0.041	0.056	0.053	-0.019	0.119	0.012	-0.069	-0.072	-0.038	0.03	0.042	-0.046	-0.047	0.054	-0.03	0.023	0.035	0.01	-0.06	-0.002	0.181	-0.049	-0.044	-0.047	0.004	-0.012	-0.063	-0.07	0.016		0.073	-0.011		-0.061	0.064	0.027	0.016	-0.014	0.033	-0.079
BSU25010_yqgE
BSU25030_yqgC	-0.028	0.044	-0.056		0.081	0.066	-0.077	-0.04	-0.033	0.016	-0.074	-0.007	-0.004	0.08	-0.07	-0.001	0.046	-0.015	0.075	-0.014	-0.079	0.03	-0.029	-0.116	-0.034	0.025	0.025	-0.02	-0.103	0.026	-0.02	-0.042	0.093	-0.039	0.059	0.17	-0.028	-0.174		-0.002	0.044		-0.053	0.035	0.025	-0.064	-0.077	0.033	0.066
BSU25040_yqgB	-0.083	-0.037	0.083		-0.053	-0.018	0.039	-0.056	-0.067	0	0.121	-0.126	0.008	0.017	0.068	-0.169	0.009	0.029	-0.017	-0.079	-0.005	0.022	0.164	-0.035	0.088	0.018	-0.068	0.1	0.018	0.071	-0.106	-0.01	0.023	-0.088	-0.106	-0.057	0.124	0.001		-0.014	-0.021		-0.013	0.059	-0.028	-0.116	0.007	-0.015	-0.1
BSU25060_yqfZ	-0.035	0.106	-0.011		0.007	0.063	0.051	0.087	0.078	-0.052	-0.02	-0.077	-0.06	0.025	0.15	0.06	-0.011	-0.002	-0.02	-0.015	-0.009	0.152	-0.125	-0.088	0.061	0.052	0.025	0.123	0.043	-0.095	0.034	0.032	0.038	-0.094	0.018	0.039	-0.079	-0.032		-0.045	-0.024		0.039	-0.038	-0.012	-0.005	0.047	0.02	-0.056
BSU25080_yqfX	0.064	0.076	0.038		-0.192	0.001	0.133	-0.061	-0.077	0.047	0.072	0.001	-0.006	-0.008	0.075	-0.067	-0.036	-0.029	-0.109	-0.048	-0.019	0.047	0.025	-0.068	0.063	0.033	-0.109	0.183	0.029	-0.005	0.01	-0.137	-0.044	-0.046	-0.142	0.083	0.168	0.013		-0.036	0.084		-0.153	0.008	-0.045	-0.034	0.094	0.041	-0.059
BSU25110_yqfU	-0.026	0.042	-0.024		-0.006	-0.08	0.059	0.069	-0.166	-0.021	0.173	0.031	0.021	-0.112	-0.054	-0.087	-0.024	-0.036	0.098	-0.1	-0.046	-0.042	0.096	0.066	0.014	0.031	-0.045	0.093	0.05	-0.029	-0.239	-0.06	-0.049	-0.242	-0.109	-0.125	0.121	0.006		-0.027	0.011		-0.027	-0.016	-0.176	-0.091	0.074	0.151	-0.074
BSU25190_cccA	0.003	0.031	0.014		-0.013	-0.019	0.081	-0.024	0.018	-0.046	0.002	-0.096	0.019	0.017	-0.057	-0.049	-0.166	0.043	0.119	-0.085	0.008	-0.007	0.007	0.084	0.101	0.037	-0.002	0.043	-0.016	0.123	-0.078	-0.029	-0.083	-0.002	0.069	-0.059	-0.052	0.012		0.082	0.047		0.067	0.067	0.018	-0.021	-0.025	-0.076	-0.063
BSU25330_yqfF	-0.041	0.044	0.018		0.039	-0.004	0.087	-0.15	-0.027	0.052	0.095	-0.064	-0.061	-0.034	-0.015	-0.119	-0.027	-0.102	0.108	-0.126	-0.058	0.059	0.126	-0.01	0.089	0.116	-0.04	0.207	-0.124	0.002	-0.214	-0.056	-0.145	-0.048	-0.156	-0.183	0.114	0.023		-0.01	0.016		-0.068	0.027	-0.111	-0.094	0.106	0.029	-0.115
BSU25350_yqfD	0.039	0.057	-0.104		0.068	0.072	0.042	-0.062	-0.163	-0.107	-0.049	-0.012	0.027	-0.064	-0.05	-0.063	0.024	-0.02	0.081	-0.028	-0.06	-0.06	0.025	-0.017	-0.067	0.107	0.01	0.033	0.087	-0.078	0.01	0.061	0.019	0.051	-0.025	-0.015	0.012	-0.068		0.007	-0.147		-0.084	-0.054	-0.024	-0.017	0.068	-0.095	-0.049
BSU25370_yqfB
BSU25390_yqeZ	-0.045	-0.068	-0.021		0.007	0.072	0.005	0.051	0.044	-0.031	-0.046	0.023	0.043	-0.015	-0.045	0.006	-0.032	0.216	-0.078	0.045	0.087	0.057	-0.05	-0.08	-0.057	0.023	0.018	0.124	0.062	-0.051	0.021	0.036	0.008	0.042	-0.044	0.057	0.032	0.071		-0.041	-0.048		-0.088	-0.008	0.013	0.08	-0.106	-0.074	0.032
BSU25420_yqeW	0.045	0.091	0.047		-0.077	-0.013	0.053	0.031	-0.014	-0.074	0.051	0.048	0.084	-0.014	0.077	-0.012	-0.054	0.071	-0.049	0.098	-0.025	0.017	0.046	0.034	0.011	-0.085	0.124	-0.057	0.101	-0.04	0.075	-0.021	0.109	0.087	-0.023	0.161	0.026	-0.005		-0.118	0.038		0	0.046	0.086	0.105	0.034	-0.02	-0.023
BSU25510_lepA	-0.081	0.198	-0.007		0.106	-0.055	0.097	-0.06	-0.092	-0.018	0.044	0.026	0.041	-0.041	-0.031	-0.09	0.029	0.027	0.018	0.056	-0.013	0.086	0.143	0.001	0.089	0.173	-0.045	0.119	-0.119	-0.074	-0.032	-0.03	0.007	-0.037	-0.112	0.192	0.052	-0.101		0.073	-0.065		-0.111	-0.038	-0.08	-0.128	-0.021	0.075	-0.079
BSU25569_yqzM	-0.01	0.041	-0.066		-0.023	-0.014	0.06	-0.003	-0.045	0.145	-0.009	-0.015	-0.002	-0.071	0.146	0.031	0.057	0.054	-0.004	0.01	-0.22	0.111	-0.115	-0.091	-0.044	0.038	0.03	0.116	-0.063	-0.032	0.041	-0.025	-0.033	-0.029	-0.135	0.196	0.119	-0.068		-0.072	0.067		-0.095	-0.066	-0.067	-0.062	-0.052	-0.017	0.044
BSU25570_comEC
BSU25590_comEA	0.016	-0.057	0.002		-0.037	-0.016	0.134	-0.015	0.015	0.003	-0.034	0.117	-0.024	-0.014	0.069	-0.057	-0.027	-0.03	-0.067	-0.044	-0.058	0.025	-0.072	0.025	-0.002	0.071	-0.05	0.008	-0.088	-0.007	0.003	0.019	0.052	-0.03	0.12	-0.02	0.066	-0.107		0.01	0.057		0.127	-0.138	0.023	-0.02	-0.119	0.015	0.034
BSU25700_yqeF	-0.115	0.027	-0.031		0.005	0.001	-0.079	0.147	0.081	-0.022	-0.085	0.158	0.024	0.033	-0.057	0.145	-0.007	0.083	-0.048	0.017	-0.091	-0.049	-0.031	-0.071	-0.087	0.051	-0.006	-0.101	-0.014	-0.102	0.19	-0.109	0.08	0.023	0.005	0.315	-0.033	-0.161		0.027	0.044		-0.005	-0.027	0.116	-0.077	-0.119	-0.051	0.142
BSU25720_yqeD	-0.036	-0.053	0.065		-0.055	0.018	-0.055	0.123	0.037	-0.037	0.136	0.028	0.001	0.097	-0.062	-0.03	0.064	0.084	0.003	0.041	0.062	-0.117	-0.009	-0.054	0.029	0.055	-0.115	-0.141	-0.015	0.01	0.06	-0.047	-0.029	-0.098	0.043	-0.077	-0.005	0.04		0.081	-0.08		0.075	-0.032	0.068	-0.002	-0.038	0.035	0.014
BSU25740_yqeB	-0.087	0.094	0.081		0.125	-0.063	0.123	0.03	-0.092	-0.073	-0.075	0.095	0.102	0.162	-0.134	-0.026	0.01	0.159	-0.043	-0.104	0.068	0.108	0.057	0.052	0.005	0.024	0.008	-0.014	0.072	0.043	-0.023	0.016	0.022	-0.019	-0.013	-0.046	0.035	0.045		0.029	-0.083		-0.023	0.073	-0.037	0.029	-0.142	-0.046	-0.035
BSU25790_arsB	0.037	-0.005	-0.097		0.018	0.012	0.017	-0.048	-0.002	0.043	0.109	0.064	0.022	0.014	-0.06	-0.043	-0.005	0.049	-0.094	0.035	0.076	-0.115	-0.006	0.019	-0.016	-0.07	-0.029	0.147	-0.038	0.004	-0.076	-0.013	0.002	0.029	-0.033	-0.095	0.13	0.043		-0.029	0		0.03	-0.04	-0.039	0.011	-0.02	0.021	-0.072
BSU25910_yqxH	0.013	0.048	-0.061		0.018	-0.006	-0.038	0.043	-0.042	0.024	-0.053	0.057	0.06	0.039	-0.04	-0.015	0.02	-0.083	0.048	0.087	-0.069	-0.018	0.092	-0.019	-0.02	0.107	0.04	0.03	0.002	0.062	0.051	0.122	-0.049	0.063	-0.016	-0.129	-0.102	-0.039		0.107	-0.064		0.006	-0.036	0.008	0.084	-0.028	-0.002	0.005
BSU26050_txpA
BSU26160_yqbC	0.167	0.076	-0.012		-0.067	-0.052	0.058	0.006	-0.032	-0.128	-0.221	0	-0.067	0.03	0.045	0.033	0.075	-0.127	-0.034	-0.071	-0.019	-0.041	-0.141	-0.002	-0.031	-0.072	-0.114	0.012	0.054	-0.255	0.15	0.106	0.014	0.092	-0.029	0.003	-0.145	-0.152		-0.02	-0.081		0.164	-0.113	-0.128	-0.018	-0.255	-0.139	0.059
BSU26410_psiE	0.127	-0.014	-0.136		-0.053	-0.034	0.038	-0.043	-0.058	0.09	-0.008	0.052	0.009	0.054	0.043	0.135	-0.063	0.035	-0.049	0.006	-0.116	-0.001	-0.013	-0.11	-0.055	0.001	-0.028	-0.039	-0.025	-0.082	0.06	0.082	0.061	-0.055	0.04	-0.029	0.041	-0.14		0.048	0.055		0.087	0.036	0.106	0.038	0.049	-0.013	-0.057
BSU26420_yrkQ	-0.102	-0.055	-0.02		-0.006	0.118	0.028	0.004	0.049	-0.051	-0.074	-0.028	0.169	-0.03	0.08	-0.084	-0.028	0.02	-0.123	-0.035	0.067	-0.06	-0.032	0.054	-0.01	-0.047	-0.038	0.053	-0.083	-0.051	0.021	0.044	-0.101	0.006	0.024	-0.046	-0.022	-0.03		-0.028	-0.068		-0.029	-0.075	0.094	-0.057	-0.074	0.064	-0.079
BSU26440_yrkO
BSU26480_yrkK	0.034	0.007	-0.016		0.071	-0.01	-0.059	0.172	-0.013	-0.002	-0.013	0.095	0.09	-0.073	0.097	-0.029	0.046	0.028	-0.054	-0.081	0.028	-0.128	-0.162	-0.075	-0.02	-0.056	-0.069	0.042	0.027	0.029	-0.005	0.037	-0.109	-0.038	0.11	-0.071	0.034	0.088		-0.005	-0.119		-0.032	0.04	0	-0.041	-0.015	-0.08	-0.056
BSU26490_yrkJ	-0.066	-0.007	0.072		-0.085	-0.086	-0.063	-0.011	0.022	-0.05	-0.07	-0.013	0.022	-0.008	0.046	-0.025	-0.086	-0.009	0.027	0.129	-0.044	-0.034	-0.077	-0.013	0.087	0.046	-0.01	0.05	0.056	0.055	0.012	0.03	-0.078	0.029	-0.013	-0.018	0.074	0.018		-0.057	0.093		-0.053	-0.056	-0.06	0.027	-0.05	0.116	-0.031
BSU26590_blt	0.02	0.016	0.088		0.067	0.003	-0.061	-0.025	0.157	0.133	-0.024	0.005	-0.036	0.033	0.08	-0.064	-0.093	-0.083	0.044	0.075	-0.034	0.044	0.027	0.014	0.118	0.073	0.036	-0.04	0.046	-0.029	-0.083	-0.097	0.003	0.018	0.042	0.059	0.065	-0.04		-0.038	0.058		0.057	0.147	0.07	-0.032	0.061	-0.082	-0.063
BSU26610_yrkA	0.026	0.112	-0.038		0.074	0.06	0.04	-0.083	0.019	0.105	0.016	-0.063	-0.081	0.071	-0.017	0	-0.147	-0.072	-0.014	0.082	-0.06	0.014	0.018	-0.039	0.074	0.015	-0.081	-0.038	-0.012	-0.029	-0.01	0.076	0.065	-0.053	0.046	-0.066	-0.157	0		-0.013	0.12		-0.133	0.044	0.063	-0.097	0.044	-0.029	-0.012
BSU26650_czcD	0.111	0.067	0.017		-0.121	-0.02	-0.071	-0.082	0	-0.138	-0.003	-0.039	0.049	0.053	-0.071	-0.052	0.032	-0.003	-0.129	0.031	-0.04	0.01	0.061	-0.015	-0.007	0.075	0.057	-0.026	0.078	-0.022	0.092	0.03	0.177	0.013	0.13	-0.03	-0.002	0.115		-0.061	0.148		-0.04	-0.076	0.026	-0.049	0.062	-0.095	-0.113
BSU26690_brnQ	0.081	0.021	0.028		0.056	-0.077	0.161	0.119	0.008	-0.117	0.086	-0.075	0.139	-0.016	-0.098	-0.056	0.047	-0.007	-0.048	-0.038	0.064	0.032	-0.019	0.075	0.061	-0.08	-0.091	0.085	0.04	-0.038	-0.058	-0.003	0.081	-0.085	-0.084	-0.015	-0.025	0.113		0.117	-0.114		0.079	0.081	-0.067	0.08	-0.015	-0.036	-0.005
BSU26700_azlD	-0.061	0.01	-0.072		-0.085	0.026	0.08	-0.066	0.013	-0.111	-0.018	0.014	0.034	0.04	-0.007	-0.051	0.005	0.038	-0.173	-0.081	-0.034	-0.073	0.002	-0.106	-0.018	-0.049	-0.015	0.062	0.057	-0.045	-0.064	-0.011	0.028	-0.03	-0.032	-0.098	0.008	0		-0.076	-0.014		-0.12	-0.013	-0.072	-0.097	0.056	0.031	-0.172
BSU26710_azlC
BSU26770_yrdB	-0.08	-0.044	-0.063		0.047	0.065	0.11	-0.037	-0.05	0.019	0.028	-0.045	-0.012	-0.042	-0.015	-0.044	-0.013	-0.128	-0.004	-0.04	0.004	0.053	0.083	0.037	0.049	0.027	0.039	0.097	-0.031	0.006	-0.11	-0.032	-0.12	-0.053	-0.141	-0.006	0.158	0.011		-0.061	0.159		-0.004	0.01	-0.003	-0.107	0.044	-0.022	-0.13
BSU26860_yraO	0.049	-0.018	0.031		0.054	0.068	-0.019	0.006	0.18	-0.053	-0.072	0.044	0.087	0.004	0.017	0.042	-0.039	-0.03	-0.044	0.016	0.015	-0.118	-0.095	-0.069	-0.022	-0.023	0.031	-0.085	0.023	-0.02	0.115	0.072	0.042	0.1	-0.005	0.023	-0.047	-0.036		-0.001	-0.009		0.022	-0.094	0.102	0.035	-0.092	0.094	0.092
BSU27040_levG	-0.026	-0.037	0.098		-0.058	0.031	0.098	-0.072	-0.04	0.098	0.07	-0.064	-0.006	0.01	-0.022	-0.016	0.088	-0.139	-0.044	0.035	-0.062	-0.044	0.059	0.034	-0.04	-0.005	-0.003	0.084	0.071	0.013	-0.092	0.095	-0.06	0.009	-0.018	-0.187	-0.004	0.083		-0.041	0.04		0.079	-0.074	-0.012	0.052	-0.128	0.041	0.062
BSU27050_levF
BSU27090_aapA	0.102	0.001	0.039		0.093	-0.045	-0.023	0.032	-0.075	-0.07	0.064	-0.026	0.016	0.106	0.004	0.038	0.061	0.071	0.088	0.031	-0.004	0.016	0.076	0.07	0.014	-0.032	-0.078	0.114	-0.047	0.036	0.018	-0.058	0.017	-0.062	-0.088	-0.082	0.038	0.015		0.074	-0.096		-0.027	0.006	-0.068	0.059	0.107	-0.089	0.07
BSU27100_yrhP	0.028	0.067	0.13		0.127	0.115	0.108	-0.023	0.012	0.04	0.024	-0.109	-0.188	0.121	-0.144	0.146	-0.066	0.134	0.07	-0.005	-0.079	-0.066	-0.019	0.079	-0.08	-0.017	-0.038	-0.031	0.023	-0.064	0.148	-0.015	0.054	0.198	0.106	-0.046	-0.08	-0.001		0.01	-0.109		0.047	0.045	0.007	0.129	-0.057	0.031	0.087
BSU27140_oatA	0.132	-0.079	0.023		-0.087	0.023	-0.003	-0.071	0.036	-0.044	-0.052	0.038	0.037	-0.036	0.004	0.06	0.043	-0.06	0.013	0.006	0.004	0.032	-0.034	0.014	0.043	-0.038	0.089	-0.113	0.089	0.02	-0.053	0.076	-0.048	0.108	0.018	-0.044	0.096	-0.005		-0.089	0.013		-0.057	-0.072	0.023	-0.018	0.074	0.009	-0.065
BSU27150_yrhK	-0.034	-0.092	0.061		-0.055	-0.049	0.122	0.071	-0.016	-0.12	-0.011	0.112	0.044	0.041	0.069	0.056	-0.011	-0.009	0	-0.085	0.181	0.061	-0.099	0.004	0.08	0.068	-0.057	0.009	-0.014	0.002	-0.023	0.063	0.023	0.05	-0.002	-0.052	-0.032	-0.021		-0.013	0.016		-0.013	-0.065	-0.013	0.011	-0.055	-0.031	0.056
BSU27200_yrhG
BSU27240_yrhC	0.068	-0.02	-0.063		0.02	0.043	-0.062	-0.066	-0.078	-0.051	-0.094	0.018	-0.035	-0.054	0.009	-0.098	0.013	0.012	0.068	-0.092	0.052	-0.017	0.037	-0.038	0.034	-0.027	-0.017	-0.055	-0.027	0.009	-0.067	0.03	0.027	-0.029	-0.026	-0.034	0.01	0.022		0.061	-0.083		0.017	-0.055	-0.014	0.004	0.027	0.005	-0.084
BSU27300_yrrS	0.019	-0.127	-0.082		0.077	0.037	0.115	-0.032	-0.086	-0.085	-0.019	-0.084	0.1	-0.056	0.02	-0.152	0.049	-0.06	0.077	-0.004	0.05	0.085	0.147	0.102	0.142	-0.004	-0.055	0.044	0.025	0.043	-0.178	-0.087	-0.014	0.011	-0.019	-0.09	0.167	-0.053		0.011	-0.031		0.014	0.035	-0.065	-0.073	0.025	-0.029	-0.099
BSU27420_yrrI
BSU27430_glnQ	-0.088	0.003	-0.063		0.051	0.144	0.013	0.043	-0.018	0	-0.061	0.036	-0.121	-0.101	-0.039	0.028	-0.002	-0.082	-0.101	-0.026	0.011	0.034	-0.002	0.081	-0.019	0.035	0.05	-0.099	-0.093	-0.098	-0.051	0.018	-0.018	0.042	-0.055	0.009	0.009	-0.006		-0.011	-0.002		-0.063	0.047	0.075	-0.001	0.069	-0.045	0.032
BSU27440_glnH
BSU27460_glnP	0.059	0.042	0.01		0.035	-0.002	-0.081	-0.068	0.064	0.092	-0.121	0.05	-0.101	-0.121	0.07	-0.058	-0.058	-0.043	0.052	0.166	-0.106	0.005	-0.088	-0.03	-0.052	0	-0.002	-0.091	0.075	-0.071	-0.032	-0.071	-0.112	0.052	0.003	0.002	-0.04	-0.07		-0.062	0.006		-0.014	-0.054	-0.083	0.021	-0.051	0.037	0.097
BSU27630_yrvD	0.004	0.06	-0.006		0.021	0.109	0.236	-0.135	0.024	-0.027	-0.017	-0.065	0.137	-0.022	0.09	-0.085	0.043	-0.153	-0.002	-0.033	0.091	0.156	0.005	0.016	0.036	0.019	-0.013	0.347	-0.007	0.003	-0.102	-0.13	-0.04	0.003	-0.115	0.037	0.124	-0.044		-0.132	-0.06		-0.078	-0.022	-0.081	-0.051	-0.064	0.027	-0.079
BSU27650_secDF	-0.073	-0.057	-0.058		-0.054	-0.021	0.04	-0.013	0.129	-0.021	0.075	-0.035	0.055	-0.143	0.091	-0.072	0.039	0.011	-0.08	0.027	0.052	-0.104	0.03	-0.123	0.129	0.049	0.016	-0.067	0.009	-0.058	0.016	-0.067	-0.095	0.002	0.097	0.007	0.028	0.02		0.067	-0.036		-0.046	0.027	0.02	-0.101	0.057	-0.059	0.058
BSU27680_yrbG	-0.1	-0.038	0.008		-0.057	0.015	0.048	-0.038	0.012	0.064	0.005	-0.077	-0.144	0.106	-0.117	-0.063	-0.072	0.051	0.066	0.055	0.033	0.008	0.052	-0.051	0.112	0.095	-0.039	-0.008	0.097	0.16	0.002	-0.011	-0.073	-0.125	0	-0.041	-0.022	0.048		0.066	0.093		0.089	0.051	0.044	-0.001	0.035	0.02	-0.071
BSU27690_yrzE	-0.029	-0.012	0.094		-0.055	-0.036	0.03	-0.12	-0.158	-0.045	0.171	-0.095	0.075	0.059	-0.128	-0.16	-0.074	-0.08	0.031	-0.072	0.087	0.024	0.129	0.077	0.062	0.145	-0.05	0.021	-0.024	0.06	-0.242	0.072	-0.142	-0.089	-0.105	-0.21	0.032	0.034		0.135	-0.049		-0.025	0.065	-0.092	-0.006	0.157	0.019	0.009
BSU27700_yrbF	0.024	0.022	0.121		-0.001	-0.093	0.08	-0.047	-0.07	0.05	-0.061	-0.028	0.056	0.021	0.081	-0.152	0.096	-0.103	-0.076	0.098	0.149	-0.041	-0.016	-0.026	-0.015	0.082	0.087	0.112	0.099	0.007	-0.076	-0.084	-0.069	-0.047	0.048	0.016	0.015	0.073		-0.092	-0.052		-0.146	0.023	-0.104	-0.046	-0.052	0.035	0.008
BSU27760_csbX	-0.062	0.05	0.011		0.066	-0.069	-0.046	0.019	-0.177	0.026	-0.029	0.054	-0.05	0.102	-0.105	0.013	-0.139	-0.001	0.02	0.002	-0.051	-0.053	0.086	0.037	-0.006	0.081	-0.01	-0.064	-0.008	-0.054	-0.07	-0.029	-0.025	-0.075	-0.115	-0.013	-0.056	-0.046		0.197	0.015		-0.089	0.038	0.078	-0.014	0.101	0.098	0.041
BSU27809_yrzT	0.012	-0.032	-0.041		0.045	-0.077	0.052	-0.094	-0.086	0.055	0.205	0.056	-0.063	-0.076	-0.167	-0.122	0.01	0.053	0.128	-0.04	-0.01	0.16	0.142	0.051	0.055	0.075	-0.011	-0.025	-0.012	0.157	-0.16	-0.074	-0.118	-0.037	-0.224	-0.194	0.082	0.033		0.023	0.008		0.022	0.082	-0.145	-0.063	0.123	-0.06	-0.12
BSU27810_yrbD	0.028	-0.083	-0.103		0.136	-0.003	0.06	-0.067	-0.039	0.006	-0.063	0.013	-0.028	0.071	0.033	-0.05	-0.065	0.014	0.124	-0.044	0.075	0.064	0.078	-0.013	0.031	0.055	0.022	-0.068	0.008	-0.031	-0.118	-0.017	0.084	0.001	-0.122	-0.019	0.122	0.03		-0.162	0.039		-0.018	-0.031	0.103	-0.039	0.076	-0.116	-0.15
BSU27970_spoIVFB	-0.006	0.075	0.019		-0.106	-0.024	0.045	0.137	0.002	0.078	-0.016	-0.043	0.016	0.001	-0.14	0.12	-0.013	-0.057	0.074	-0.011	-0.048	-0.02	0.002	0.007	-0.066	-0.005	0.112	0.044	0.017	-0.062	0.033	-0.026	-0.037	-0.036	0.021	0.085	-0.052	0.036		-0.06	-0.015		0.028	-0.019	-0.062	0.007	0.022	-0.008	0.016
BSU27980_spoIVFA	-0.124	-0.022	0.114		0.08	-0.016	0.039	-0.033	-0.154	0.117	0.023	-0.042	0.003	-0.04	-0.067	0.1	0.094	-0.28	0.13	0.084	0.023	0.113	-0.093	0.011	0.158	0.018	0.003	-0.087	-0.061	0.077	0.051	0.198	0.05	0.071	-0.157	-0.106	-0.166	0.029		0.028	-0.02		0.027	-0.035	-0.071	-0.077	0.033	-0.015	0.021
BSU28060_spoIIB	0.04	-0.04	0.084		-0.013	0.07	0.111	-0.008	-0.029	-0.017	-0.036	0.033	0.064	-0.06	0.105	-0.146	0.026	-0.032	0.04	-0.02	0.034	-0.002	-0.048	-0.05	-0.044	0.043	0.14	0.11	-0.021	0.066	0.015	-0.134	-0.053	-0.001	-0.034	0.031	0.065	-0.099		-0.066	-0.033		-0.04	-0.097	-0.036	-0.069	0.108	0.027	-0.027
BSU28070_comC	-0.098	0.033	-0.034		0.04	-0.008	0.008	-0.056	-0.019	0.179	-0.098	0.035	-0.039	-0.064	-0.019	0.011	0.026	-0.017	-0.024	0.003	-0.09	-0.132	-0.053	-0.142	-0.144	0.033	0.054	-0.043	-0.066	0.007	0.118	0.103	0.047	-0.022	0.053	0.153	-0.072	-0.161		0.047	0.081		-0.03	-0.056	0.065	-0.045	-0.078	-0.029	0.049
BSU28099_yszA	0.007	0.065	0.026		0.053	-0.006	0.179	0.051	0.057	-0.073	-0.191	-0.008	0.033	0.043	-0.091	0.019	-0.124	0.043	0.066	0.069	0.057	-0.025	-0.007	0.051	0.081	-0.032	0.054	-0.037	0.063	0.007	0.033	-0.01	-0.014	-0.003	0.067	0.053	-0.054	0.002		0.033	0.072		-0.029	-0.008	0.03	0.027	0.034	0.085	0.027
BSU28160_hemX
BSU28180_ysxD
BSU28570_yshE
BSU28600_yshB	-0.009	-0.065	0.049		0.056	0.014	-0.107	-0.001	0.121	0.063	0.088	0.009	0.034	0.037	-0.106	-0.04	-0.01	0.049	0.056	-0.005	0.063	-0.106	-0.01	0.005	0.01	-0.032	-0.051	-0.07	0.023	-0.034	-0.058	-0.061	-0.047	-0.051	0.031	0.037	-0.114	-0.047		0.008	0.031		-0.019	0.071	0.156	-0.006	-0.046	-0.023	-0.017
BSU28710_cstA	-0.008	0.015	0.081		-0.012	-0.001	-0.029	0.04	0.009	0.113	-0.034	0.062	-0.05	-0.03	0.004	0.031	-0.036	0.09	-0.019	0.001	0.006	-0.101	0.027	-0.068	0	-0.032	0.071	0.069	0.027	-0.021	-0.062	-0.027	-0.048	-0.064	0.021	-0.022	0.1	0.126		-0.05	0.012		0.114	-0.072	-0.024	0.027	-0.119	-0.004	0.094
BSU28730_araQ	-0.17	-0.001	-0.05		-0.025	-0.012	0.108	0.089	0.023	-0.023	0.021	-0.075	0.022	-0.053	0.021	-0.057	0.126	-0.024	-0.011	-0.059	-0.017	-0.008	-0.025	-0.08	0.067	0.017	-0.114	0.125	-0.078	-0.115	-0.033	-0.06	-0.123	0.032	0.006	0.034	-0.065	-0.078		0.013	0.064		-0.034	0.067	-0.078	-0.038	0.037	-0.011	0.016
BSU28740_araP
BSU28750_araN	0.012	0.105	-0.044		0.037	0.071	0.105	-0.047	-0.019	-0.024	-0.045	-0.015	-0.012	-0.016	-0.01	-0.067	-0.021	-0.038	0.082	-0.007	0.054	0.089	-0.012	-0.014	-0.027	-0.053	-0.057	0.02	-0.018	-0.06	0.013	-0.056	-0.042	0.023	0.015	0.055	0.058	0.064		0.048	-0.092		0.088	0.005	-0.054	-0.06	-0.004	-0.027	-0.141
BSU28830_ysdB	-0.001	-0.03	-0.055		-0.078	0.054	-0.015	0	-0.011	-0.002	-0.019	0.131	-0.033	-0.065	0.087	0.069	-0.018	-0.01	0.013	-0.039	-0.153	0.13	0.046	-0.054	-0.037	0.089	0.1	0.039	0.017	0.057	-0.027	0.037	-0.045	0.113	-0.1	0.001	-0.029	-0.047		0.003	-0.003		-0.03	-0.098	-0.047	-0.104	0.058	-0.091	-0.129
BSU28910_lrgA	-0.037	0.028	0.021		0.049	-0.001	-0.02	-0.065	-0.001	0.077	0.172	-0.035	-0.014	0.026	0.012	-0.038	-0.004	-0.058	0.128	0.056	-0.08	0.032	-0.031	0.053	0.057	0.099	-0.08	0.047	-0.044	0.041	-0.13	0.009	-0.019	-0.012	-0.08	-0.129	0.105	0.117		0.098	0.036		-0.01	0.028	-0.122	0.006	0.118	0.038	-0.118
BSU28970_ytxB
BSU29040_ytbD	-0.057	-0.009	0.03		-0.013	-0.102	0.05	0.14	0.024	-0.006	0.039	-0.079	-0.097	0.062	0.068	-0.026	-0.072	0.019	0.062	-0.015	0.007	-0.034	-0.008	0.1	-0.004	0.002	0.015	0.034	0.016	-0.12	0.022	0.095	0.064	-0.095	0.069	-0.03	0.003	-0.066		-0.111	-0.018		-0.023	0.06	0.044	0.07	0.063	-0.049	-0.008
BSU29070_ytaF	-0.021	0.011	0.086		0.028	-0.082	-0.043	0.007	0.016	-0.08	0.046	-0.123	0.037	0.006	-0.036	-0.06	0.012	-0.015	-0.025	0.07	0.021	-0.149	-0.106	-0.011	0.033	0.044	-0.016	-0.105	0.125	0.004	0.04	0.01	-0.074	0.029	0.044	-0.113	-0.062	0.04		0.042	-0.007		0.028	0.069	0.048	-0.068	0.045	0.047	-0.027
BSU29100_phoR	0.056	0.006	-0.014		-0.035	-0.005	0.009	-0.016	-0.036	-0.052	0.025	-0.044	-0.018	0.033	0.05	0.017	-0.066	-0.014	-0.057	0.032	0.029	0.003	-0.091	0.087	0.037	0.003	-0.09	-0.153	0.005	0.045	-0.009	-0.088	-0.075	-0.076	0.016	-0.133	-0.104	0.124		0.025	0.111		-0.08	-0.023	-0.019	0.037	0.086	0.019	-0.008
BSU29150_ytwI	0.08	0.103	0.094		-0.185	-0.178	0.093	0.087	0.059	0.008	-0.073	0.065	0.127	-0.03	0.067	0.124	-0.015	-0.026	-0.153	-0.116	-0.064	-0.015	-0.021	-0.047	0.09	0.101	-0.025	0.028	-0.094	-0.104	0.075	0.014	-0.147	-0.108	0.077	0.009	-0.149	-0.042		-0.139	-0.033		-0.026	0.038	0.149	-0.018	-0.03	-0.03	-0.02
BSU29239_ytrH	-0.098	0.12	0.06		0.07	-0.048	-0.028	0.014	0.024	-0.097	0.036	0.039	0.039	0.017	-0.073	-0.127	-0.015	0.077	-0.035	-0.04	0.04	-0.015	0.143	0.059	0.035	0.107	-0.026	0.05	-0.061	0.131	-0.035	0.005	-0.049	-0.01	0.05	-0.117	0.086	0.017		0.084	-0.035		0.057	0.092	-0.105	0.037	0.075	0.08	-0.104
BSU29240_ytrI	-0.128	0.019	0.069		-0.039	-0.054	-0.016	0.039	-0.046	-0.091	0.064	-0.056	0.117	0.02	0.015	0.014	0.093	-0.001	0.011	0.001	0.148	0.123	-0.004	0.119	0.038	0.034	-0.014	0.028	-0.04	0.033	-0.046	-0.027	-0.045	-0.081	-0.1	-0.056	0.066	0.006		-0.046	0.012		-0.114	0.16	-0.073	-0.018	0.001	0.06	-0.028
BSU29260_ytpI	0.014	-0.002	0.034		0.024	-0.09	-0.06	0.016	-0.021	0.031	0.102	0.079	0.033	0.046	0.052	-0.031	-0.046	-0.004	0.017	0.065	0	0.002	-0.017	0.003	0.039	0.043	-0.022	0.059	0.043	0.009	-0.129	0.052	0.078	0.003	-0.058	0.03	-0.036	-0.051		0.011	-0.07		-0.026	0.038	0.065	-0.024	0.075	-0.057	-0.047
BSU29280_ytnM	-0.024	-0.033	0.079		-0.01	0.085	0.034	0.046	-0.113	0.007	-0.016	0.002	0.095	0.069	0.037	-0.041	0.044	-0.023	0.02	-0.069	0.013	-0.043	-0.049	-0.005	-0.051	0.004	0.031	0.082	-0.053	0.054	-0.088	0.057	-0.044	-0.043	-0.023	-0.069	0.077	0.013		-0.076	0.023		-0.049	-0.021	-0.024	0.034	0.075	0.052	-0.01
BSU29340_tcyN	0.039	0.02	-0.03		-0.065	-0.027	0.066	0.003	-0.073	0.001	0.057	0.003	-0.153	-0.08	0.109	0.129	-0.011	-0.011	-0.02	-0.03	-0.135	0.067	0.02	0.01	-0.054	0.169	-0.123	0.02	0.027	0.12	0.138	-0.149	0.041	-0.162	-0.064	-0.036	-0.019	0.051		0.01	-0.041		-0.03	-0.085	-0.041	0.067	0.234	0.069	0.041
BSU29350_tcyM	0.033	0.191	0.006		0.015	-0.041	-0.018	0.056	-0.085	-0.044	-0.005	-0.033	0.007	0.015	-0.049	-0.029	-0.053	-0.015	0.07	0.038	-0.098	0.006	0.094	0.047	0.075	-0.03	0.009	-0.021	0.049	-0.011	-0.002	-0.012	-0.047	-0.044	-0.004	-0.021	-0.008	0.033		-0.057	-0.013		0.107	-0.013	-0.096	0.034	0.08	0.011	-0.039
BSU29360_tcyL	0.072	0.121	0.072		-0.011	0.02	0.121	-0.107	-0.069	-0.003	-0.035	-0.112	0.013	0.049	0.086	0.091	-0.045	-0.063	0.001	0	-0.062	-0.022	0.084	-0.037	0.022	0.015	0.012	0.083	0.015	-0.046	-0.027	-0.017	0.085	0.002	0.022	-0.001	0.005	-0.006		-0.046	0.083		-0.025	-0.054	-0.068	0.097	0.066	0.071	-0.092
BSU29370_tcyK	-0.048	-0.086	-0.01		0.066	0.011	0.031	-0.018	-0.004	0.022	0.009	-0.159	0.112	0.009	-0.054	-0.093	-0.014	0.033	0.007	-0.008	0.108	-0.062	0.05	0.05	-0.009	-0.008	-0.06	0.143	-0.035	0.066	-0.067	-0.048	-0.014	-0.061	0.005	0.016	0.101	0.003		-0.025	-0.021		-0.068	0.115	-0.08	-0.096	0.049	0.054	-0.015
BSU29380_tcyJ	-0.009	0.091	-0.018		0.032	0.065	-0.019	-0.013	0.014	0.05	-0.008	0.064	0.079	0.033	-0.108	0.067	-0.01	-0.044	0.054	0.007	0.019	-0.021	0.057	0.13	-0.026	-0.019	0.044	0.052	0.009	0.049	-0.058	-0.035	0.025	-0.053	0.008	-0.157	0.09	0.076		-0.059	-0.017		-0.034	0.104	0.016	-0.055	-0.032	0.027	-0.078
BSU29520_yteJ
BSU29530_sppA	-0.091	-0.021	-0.016		0.046	-0.007	-0.037	-0.076	0.019	0.026	-0.144	-0.04	-0.031	0.034	-0.023	-0.032	0.092	0.048	-0.12	0.117	0.082	0.02	0.007	0.053	-0.054	-0.037	-0.021	-0.129	-0.052	-0.027	0.011	0.062	0	-0.001	0.003	0.001	-0.047	0.013		-0.068	0.045		-0.059	0.031	0.024	-0.012	0.018	0.081	0.005
BSU29600_braB
BSU29720_ytxE	-0.116	-0.084	-0.047		0.022	-0.043	-0.053	-0.029	0.129	-0.041	0.024	0.048	0.059	0.045	0.037	-0.018	0.073	0.047	-0.101	0.163	-0.007	0.041	-0.089	0.028	-0.028	-0.036	-0.069	0.083	0.084	-0.023	-0.042	0.1	-0.107	-0.011	0.057	0.038	-0.11	0.061		-0.01	-0.003		0.021	0.023	0.004	-0.056	-0.065	-0.012	0.018
BSU29730_ytxD	0.099	0.095	-0.019		0.023	0.012	0.112	-0.012	-0.106	-0.003	0.023	-0.098	-0.104	0.021	-0.018	0.05	0.048	-0.031	-0.026	0.006	-0.078	0.019	-0.068	-0.094	0	0.045	-0.044	-0.014	0.032	0.005	0.054	0.09	0.001	0.024	-0.011	-0.017	-0.139	-0.033		0.124	-0.011		0.04	0.014	0.002	0.033	-0.008	0.158	-0.004
BSU29780_ytxG	-0.03	-0.016	0.049		0.076	-0.06	0.002	0.006	0.083	0.09	0.083	-0.062	0.031	-0.045	-0.027	-0.091	0.058	-0.066	-0.025	-0.05	0.041	-0.066	0.099	0.066	-0.017	0.037	0.026	0.143	0	-0.013	-0.051	-0.122	0.021	-0.082	-0.055	0.074	0.188	0.038		0.075	-0.024		-0.007	0.119	-0.007	-0.183	0.028	0.022	-0.08
BSU29990_pbuO	0.031	-0.062	-0.035		0.042	0.025	0.025	-0.001	0.067	0.075	-0.001	0.066	-0.095	0.029	-0.029	0.117	0.157	-0.082	0.06	0.002	-0.048	-0.109	-0.136	0.086	-0.092	-0.021	-0.002	-0.086	-0.011	-0.04	0.084	0.059	0.045	0.03	0.079	0.096	0.049	-0.006		-0.042	0.014		0.081	0.009	-0.025	0.059	-0.082	0.015	0.015
BSU30000_ythQ	-0.029	0.015	-0.048		0.047	0.021	0.056	-0.013	0.013	0.03	0.008	-0.045	0.01	0.003	-0.079	-0.03	-0.099	-0.009	0.003	-0.058	0.076	0.014	0.097	0.119	-0.061	-0.027	-0.087	0.034	-0.011	0.053	0.049	-0.046	0.068	0.037	-0.066	-0.075	0.014	-0.007		-0.065	-0.047		-0.054	0.02	-0.042	-0.071	0.14	-0.054	0.018
BSU30070_opuD	-0.05	0.093	-0.01		0.215	0.001	0.092	-0.06	-0.055	0.022	-0.027	-0.039	-0.022	0.053	0.027	-0.03	0.097	-0.043	0.044	-0.092	0.05	0.061	0.012	0.043	0.079	-0.008	0.002	0.077	-0.045	0.011	0.021	0.01	0.149	0.014	-0.065	-0.147	0.149	0.084		-0.079	-0.151		-0.099	-0.006	-0.04	0.023	0.048	0.001	-0.14
BSU30090_yteU	-0.031	-0.028	-0.025		0.068	0.114	0.034	0.06	-0.068	-0.031	-0.05	0.054	0.087	0.06	-0.093	0.037	0.023	0.019	0.064	-0.093	-0.067	-0.118	0.046	-0.09	-0.031	0.012	-0.045	0.098	0.006	0.009	-0.049	0.057	-0.053	0.086	0.022	-0.028	-0.096	-0.053		0.019	0.045		-0.154	0.016	0.058	-0.151	-0.02	-0.026	0.115
BSU30110_yteS
BSU30135_yteP	-0.083	0.034	0.032		-0.007	-0.004	0.063	0.026	-0.117	0.055	-0.08	0.012	0.141	-0.011	0.04	-0.025	-0.063	0.1	0.014	-0.002	0.052	0.057	-0.043	-0.049	-0.128	-0.065	-0.004	0.029	-0.028	0.014	0.039	0.045	-0.129	-0.087	0.03	-0.092	0.004	-0.082		0.033	-0.026		-0.131	-0.02	-0.057	0.016	-0.008	0.128	0.1
BSU30150_ytdP	0.1	0	0.016		-0.053	0.047	0.057	-0.119	-0.136	-0.055	0.047	-0.089	0.042	0.092	-0.007	0.042	0.061	-0.03	-0.146	-0.035	0.012	0.062	-0.005	-0.008	0.022	-0.108	0.045	0.101	0.04	0.026	-0.056	0.09	0.067	0.013	0.001	0.01	-0.001	0.135		-0.026	-0.008		-0.02	0.102	-0.001	0.007	-0.029	-0.023	-0.026
BSU30160_ytcQ
BSU30170_ytcP	-0.064	-0.104	-0.061		0.129	0.004	0.009	0.16	0.054	-0.068	0.036	-0.024	-0.032	-0.03	0.118	0.083	0.06	0.075	0.014	-0.037	0.015	0.051	-0.124	0.059	-0.023	-0.079	0.02	0.003	-0.017	-0.051	-0.03	-0.057	0.014	-0.072	-0.047	0.12	0.085	-0.025		-0.087	0.062		-0.066	0.088	0.004	-0.052	-0.008	-0.119	-0.006
BSU30270_msmE	0.086	0.078	0.001		0.031	-0.025	0.061	-0.163	-0.044	0.02	0.045	-0.116	-0.029	0.012	-0.086	-0.089	-0.029	0.034	0.159	-0.025	0.076	0.144	0.145	-0.025	0.038	0.006	-0.019	0.028	-0.035	0.055	-0.025	-0.013	0.062	-0.01	-0.051	-0.088	0.129	0.077		0.024	0.032		-0.005	0.136	-0.017	-0.047	0.042	0.033	-0.123
BSU30280_amyD	0.057	-0.013	0.004		0.085	-0.123	-0.024	0.045	-0.013	-0.094	0.106	-0.066	0.156	0.042	-0.211	-0.042	0	0.025	-0.035	0.004	0.087	0.048	0.212	0.136	0.083	0.059	-0.07	0.059	0.026	0.003	-0.137	0	0.029	-0.203	0.027	-0.052	0.05	0.132		0.004	0.04		-0.059	0.068	-0.001	0.029	0.065	-0.018	-0.027
BSU30290_amyC	-0.006	-0.02	-0.038		0.02	-0.029	0.024	0.092	-0.058	-0.172	-0.003	0.017	0.05	0.028	-0.052	-0.027	-0.152	0.037	0.076	-0.02	0.042	0.032	0.042	0.112	0.042	0.07	-0.067	-0.017	0.082	0.026	0.008	0.014	-0.023	0.024	-0.081	-0.198	-0.02	0.114		0.079	-0.014		0.099	-0.037	-0.028	0.007	0.001	0.042	-0.029
BSU30330_ytvB	0.009	0.09	-0.037		0.053	-0.003	0.008	-0.049	0	0.045	-0.043	-0.024	-0.038	-0.01	-0.051	-0.04	-0.008	-0.008	0.049	0.038	-0.041	0.141	0.011	-0.068	0.003	-0.056	0.006	0.057	0.062	0.074	0.084	0.039	0.009	0.095	-0.121	0.015	-0.041	-0.088		-0.042	-0.126		-0.063	0.003	0.021	0.03	-0.071	-0.053	-0.066
BSU30360_yttA	0.101	0.025	0.067		-0.114	-0.057	0.02	-0.001	0.048	-0.046	0.012	-0.037	-0.078	-0.083	0.015	-0.022	0.111	0.093	-0.039	-0.009	0.016	-0.06	-0.041	0.063	0.084	-0.013	-0.118	-0.069	-0.031	-0.126	-0.056	0.004	-0.01	-0.035	0.109	-0.028	0.034	0.03		0.005	0.074		0.054	0.065	0.001	0.019	0.031	-0.041	-0.058
BSU30370_bceB	-0.01	-0.012	0.032		0.024	0.002	0.079	0.016	-0.012	0.033	0.003	-0.021	-0.01	-0.022	0.072	-0.08	0.002	-0.008	0.033	0.053	0.042	0	-0.088	-0.026	0.055	0.078	0.027	0.165	-0.056	0.08	-0.115	0.011	-0.139	-0.064	-0.045	-0.004	0.088	-0.03		-0.075	0.07		0	0.023	-0.03	0.01	0.067	0.071	-0.035
BSU30390_bceS	-0.05	0.075	-0.073		0.082	-0.027	-0.019	0.018	0.035	0.09	-0.011	0	-0.052	0.033	0.005	0.089	-0.046	0.081	-0.014	-0.004	0.045	-0.012	-0.011	0.004	0.024	-0.02	-0.033	-0.05	0.109	-0.013	-0.091	0.135	-0.016	0.031	0.044	-0.056	0.009	0.025		0.106	-0.021		0.03	0.025	0.004	0.04	-0.027	-0.066	-0.079
BSU30410_ytrF	0.041	0.034	0.075		0.046	-0.01	0.105	-0.015	-0.125	-0.037	0.11	-0.061	-0.017	0.081	0.01	-0.135	-0.014	0.033	0.004	-0.064	0.118	0.097	0.187	0.078	0.123	0.171	-0.035	0.102	-0.042	0.038	-0.235	-0.098	-0.126	-0.17	-0.074	-0.158	0.071	0.074		0.101	-0.096		-0.079	0.192	-0.109	0.047	0.063	0.091	-0.114
BSU30430_ytrD	0.071	0.153	0.047		0.118	0.056	0.013	-0.017	-0.093	-0.08	-0.09	-0.043	0.043	0.015	-0.143	0.056	0.053	0.048	0.111	0.012	-0.035	-0.038	0.084	0.065	-0.009	0.029	0.053	-0.085	-0.111	-0.09	-0.028	0.041	-0.052	0.037	0.007	0	0.109	-0.067		0.069	-0.073		-0.007	0.062	-0.021	0.044	0.049	0.069	-0.088
BSU30440_ytrC	-0.041	-0.076	-0.088		0.127	0.075	0.042	0.003	-0.048	-0.07	-0.062	0.061	0.099	0.025	0.085	-0.024	0.03	-0.105	0.051	0.023	0.03	0.11	0.105	0.094	0.057	0.072	-0.071	0.032	-0.077	0.059	-0.085	0.06	-0.04	-0.019	-0.081	-0.157	0.019	0.026		0.03	-0.053		0.041	-0.016	-0.131	0.027	-0.02	0.075	-0.08
BSU30450_ytrB	-0.039	-0.003	0.056		-0.014	0.042	-0.023	0.094	0.056	0.045	-0.11	0.012	-0.092	-0.053	-0.051	0.052	0.016	-0.027	0.065	-0.068	0	-0.024	-0.038	-0.053	-0.021	-0.031	0.044	-0.044	0.047	-0.05	0.048	0.05	-0.015	-0.001	0.027	0.083	-0.03	-0.115		-0.018	-0.111		0.009	-0.17	-0.059	0.023	0.012	-0.078	-0.07
BSU30595_ytlA	0.049	0.042	0.057		0.12	-0.018	0.038	-0.059	-0.07	-0.05	0.055	0.061	0.004	-0.148	-0.122	-0.102	-0.049	0.135	0.016	-0.052	-0.008	0.039	0.071	0.006	-0.002	-0.031	-0.046	-0.04	-0.048	-0.1	0.002	-0.088	0.088	-0.04	-0.141	0.029	0.014	0.092		-0.088	0.005		0.054	0.03	-0.063	-0.145	0.069	0.057	0.004
BSU30659_ytzI	-0.011	0.112	0.032		-0.025	-0.003	-0.057	-0.104	0.057	-0.03	-0.053	0.082	-0.057	-0.018	0.044	-0.099	-0.009	-0.067	0.057	0.081	-0.026	-0.062	0.055	-0.001	-0.069	0	-0.014	-0.104	-0.053	-0.045	0.07	-0.035	0.07	0.039	0.083	-0.007	0.105	-0.092		-0.049	-0.018		0.042	-0.027	0.005	-0.015	0.02	-0.029	0.008
BSU30680_ytjA	0.033	0.064	-0.039		0.009	-0.03	0.112	-0.064	-0.019	-0.071	-0.009	0.002	-0.012	-0.063	-0.007	-0.033	0.029	-0.024	-0.029	0.011	-0.026	-0.009	0.028	-0.043	-0.049	0.063	-0.007	-0.046	-0.04	-0.032	-0.053	-0.011	-0.016	-0.006	-0.064	-0.153	0.099	0.044		-0.011	-0.038		-0.097	-0.136	-0.095	0.014	0.035	0.109	-0.056
BSU30710_ythA	0.024	-0.025	0.047		0.013	-0.086	-0.004	0.107	-0.066	0.021	0.031	-0.112	-0.049	0.009	0.028	-0.137	0.075	0.057	0.009	0.016	-0.063	0.013	-0.02	0.012	-0.058	0.025	0.115	0.002	0.024	0.037	-0.006	-0.02	-0.032	-0.083	0.181	0.036	0.081	0.038		0.002	-0.06		0.003	0.125	-0.025	0.058	0.071	-0.011	0.025
BSU30720_ythB	0.126	0.062	-0.092		0.109	0.044	-0.044	-0.004	0.009	0.051	-0.053	0.045	-0.069	0.068	0.01	0.025	0.063	-0.043	-0.056	-0.003	-0.024	-0.039	-0.07	0.047	-0.005	0.017	-0.05	-0.026	-0.005	0	0.065	-0.001	0.122	0.072	0.021	0.151	-0.014	-0.127		-0.041	0.054		-0.016	0.079	0.03	0.043	0.001	-0.014	-0.031
BSU30740_mntD	0.134	-0.003	0.007		-0.101	0.073	-0.032	-0.008	0.007	0.006	-0.018	0.108	0.024	-0.126	0.09	0.004	-0.058	-0.042	-0.005	0.084	-0.087	0.002	-0.149	-0.128	0.022	-0.021	0.043	0.04	0	0.011	0.11	0.053	-0.023	0.115	0.109	0.144	-0.022	-0.032		-0.074	0.03		-0.002	-0.054	0.006	0.06	-0.126	0.044	0.125
BSU30750_mntC	-0.041	-0.03	0.043		-0.108	0.034	-0.034	-0.079	-0.041	0.036	-0.038	0.061	-0.076	0.067	-0.16	-0.104	-0.028	0.028	-0.068	0.024	-0.148	0.003	0.068	-0.09	0.111	0.034	0.026	-0.045	-0.045	0.037	-0.027	0.01	0.088	-0.01	-0.026	-0.007	-0.01	-0.006		0.114	0.124		0.033	-0.068	0.031	0.06	0.004	-0.075	-0.019
BSU30760_mntB	0.041	-0.04	0.072		-0.068	0.012	0.105	0.059	-0.101	0.003	0.082	-0.096	0.168	-0.089	0.032	-0.124	-0.053	-0.007	0.029	-0.173	0.05	0.049	0.128	0.053	0.038	-0.035	-0.071	0.094	-0.026	0.071	-0.15	0.032	-0.128	-0.017	0.021	-0.188	0.061	0.011		0.095	-0.07		-0.035	0.067	-0.079	-0.036	0.069	0.033	-0.035
BSU30770_mntA	0.002	-0.031	-0.016		-0.086	-0.023	0.041	0.02	-0.043	-0.082	0.031	-0.019	0.021	0.008	-0.021	-0.022	0.076	-0.064	-0.016	0.11	-0.019	-0.054	0.092	0.045	0.177	-0.025	-0.02	0.048	-0.011	-0.008	-0.08	-0.12	0.01	-0.138	0.049	0.016	0.148	-0.075		-0.069	0.039		-0.086	0.024	-0.062	-0.061	0.161	0.033	-0.136
BSU30930_ytaB
BSU30990_thiT	0.104	0.123	0.076		0.03	-0.017	0.159	0.014	-0.068	-0.033	0.066	-0.07	0.09	-0.026	0.026	-0.115	-0.032	0.028	-0.033	0.061	-0.018	0.092	0.071	0.074	0.026	0.018	0.147	0.057	-0.009	-0.073	-0.062	-0.048	-0.039	0.012	-0.054	-0.072	0.101	-0.073		-0.052	-0.053		-0.041	0.048	-0.095	-0.082	0.064	0.028	-0.108
BSU31090_ktrA	0.11	-0.044	-0.034		-0.035	-0.041	0.095	0.042	0.051	0.065	0.02	0.065	-0.035	0.042	0.043	-0.066	0.103	-0.115	-0.143	-0.035	0.033	0.074	-0.108	0.048	0.02	0.163	0.08	0.037	0.073	0.009	-0.132	-0.012	0.019	0.019	-0.089	-0.096	-0.048	-0.069		0.031	-0.024		-0.065	0.096	0.04	-0.014	0.059	0.096	-0.034
BSU31100_ktrB	0.021	0.073	-0.004		0.02	0	-0.002	0.065	0.035	0.007	-0.09	-0.152	-0.031	0.072	0.007	-0.033	0.02	-0.013	0.036	-0.049	0.041	0.103	0.043	0.066	0.033	0.017	-0.044	-0.026	0.022	0.039	-0.076	0.038	0.053	-0.048	-0.048	-0.087	0.103	0.015		-0.068	-0.043		0.028	0.024	-0.036	0.079	0.054	0.014	-0.016
BSU31110_yubF	0.082	-0.042	-0.02		-0.037	-0.031	-0.038	0.016	0.016	0.062	-0.081	-0.035	-0.009	0.073	0.035	0.035	0.046	-0.015	0.019	0.084	0	0.059	-0.013	-0.028	-0.002	0.073	0.025	0.053	0.069	-0.089	-0.076	0.026	-0.087	-0.047	-0.028	0.02	0.06	-0.026		-0.008	0.004		0.029	0.073	0.124	-0.001	-0.047	0.006	0.153
BSU31150_uppP	-0.053	-0.052	-0.094		-0.114	0.116	0.069	0.058	-0.12	-0.1	0.184	-0.009	0.01	-0.072	-0.057	-0.038	0.017	-0.092	0.051	-0.087	-0.015	-0.029	0.057	-0.006	0.058	-0.052	-0.021	0.1	-0.074	0.031	-0.068	-0.051	0.049	-0.031	-0.125	-0.022	0.084	-0.054		-0.019	0.135		0.032	-0.05	-0.123	-0.133	0.081	-0.034	-0.055
BSU31160_yubA	-0.09	-0.08	-0.003		-0.044	-0.012	0.053	0.021	-0.129	-0.104	0.159	-0.078	0.064	-0.012	-0.06	-0.133	0.004	0.012	0.082	-0.082	0.079	0.018	0.144	0.024	0.16	-0.064	-0.071	0.059	0.031	-0.02	-0.12	-0.034	-0.017	-0.12	-0.011	-0.086	0.114	0.075		-0.004	-0.03		0.032	0.003	-0.166	-0.087	0.061	0.017	-0.047
BSU31230_tlpB	0.04	0.052	-0.008		0.049	0.051	0.001	-0.014	0.078	-0.042	0.029	0.161	0.003	-0.065	0.019	0.057	0.129	-0.005	-0.059	-0.133	-0.029	0.001	0.008	-0.133	-0.039	0.038	-0.035	0.02	0.005	-0.015	0.052	-0.06	0.047	-0.013	-0.058	0.093	-0.08	-0.188		-0.104	0.053		0.074	-0.018	-0.027	0.068	-0.032	0.031	0.076
BSU31240_mcpA	0.028	0.108	-0.012		-0.047	-0.018	-0.012	0.013	-0.066	-0.01	0.121	0.016	-0.051	-0.005	-0.189	0.022	-0.031	-0.142	0.042	0.016	0.014	-0.009	0.049	0.015	0.07	0.071	-0.078	0.073	-0.019	0.033	-0.122	-0.056	-0.133	-0.036	-0.005	-0.104	-0.078	0.169		0.131	-0.027		0.025	0.045	-0.147	0.008	0.122	0.001	0.04
BSU31250_tlpA	0.062	-0.065	0.051		0.028	0.056	0.097	-0.021	0	0.054	-0.104	0.022	-0.133	-0.025	0.011	0.048	-0.005	0.008	-0.042	0.113	0.015	-0.065	-0.058	-0.092	-0.035	0.005	-0.001	0.071	-0.023	-0.008	-0.022	-0.006	0.068	-0.028	-0.016	-0.089	0	0.044		0.009	0.013		-0.007	-0.143	-0.028	0.034	-0.002	0.034	-0.091
BSU31260_mcpB
BSU31300_yugS	-0.013	0.052	-0.082		0.015	0.068	-0.03	-0.062	-0.023	-0.005	-0.062	0.073	-0.069	0.004	-0.058	0.078	0.05	-0.053	0.133	-0.067	0.057	-0.039	-0.046	0.072	-0.148	0.031	-0.018	-0.157	0.014	-0.016	0.072	0.029	0.054	-0.063	0.032	0.079	-0.087	0.048		0.037	0.07		0.033	-0.032	0.041	-0.106	-0.065	0.101	-0.01
BSU31310_yugP	0.049	-0.064	-0.01		0.051	0.074	-0.02	0.042	0.027	0.095	0.003	0.058	-0.099	-0.081	-0.042	0.011	-0.026	0.002	-0.019	0.058	-0.023	-0.017	-0.036	0.008	0.018	-0.033	-0.07	-0.017	0.07	0.049	0.043	-0.042	0.03	0.063	0.014	0.013	-0.008	0.141		0.042	-0.003		-0.09	0.037	0.087	0.029	-0.126	0.019	0.024
BSU31319_yuzI	-0.048	-0.041	-0.028		0.038	0.081	0.129	-0.018	-0.036	-0.017	-0.016	0.002	-0.022	-0.009	0.106	-0.027	0.072	-0.023	0.008	-0.002	-0.046	0.077	0.033	-0.033	-0.029	0.037	0.025	0.212	0.05	-0.102	-0.03	0.073	0.081	0.043	-0.078	0.148	0.03	-0.006		-0.058	-0.033		-0.041	-0.113	0.037	0.01	-0.112	-0.004	0.003
BSU31321_mstX	-0.16	-0.089	-0.101		0.086	-0.079	0.116	-0.029	-0.026	-0.009	-0.018	-0.067	0.107	-0.014	0.103	-0.019	-0.036	-0.103	0.047	-0.06	0.004	0.038	0.071	-0.026	0.004	-0.118	-0.103	-0.056	0.028	0.075	-0.044	0.09	-0.04	-0.005	-0.015	-0.029	0.022	0.008		0.021	-0.063		-0.009	-0.081	0.014	0.001	0.013	-0.01	-0.06
BSU31322_yugO	-0.055	-0.088	0.054		0.012	0.003	0.004	0.042	-0.03	-0.097	-0.01	-0.102	-0.045	-0.037	-0.034	0	0.135	-0.139	0.029	0.025	-0.074	-0.207	-0.007	0.019	-0.148	-0.062	0.017	-0.093	-0.086	0.048	-0.002	0.017	-0.008	-0.042	0.152	0.019	-0.131	-0.065		0.09	-0.088		-0.008	-0.046	-0.034	0.105	0.055	0.013	-0.062
BSU31340_yugM	0.025	0.018	0.046		-0.057	0.074	0.184	-0.046	0.002	0.005	-0.036	0.037	0.087	-0.028	0.077	-0.032	0.047	-0.066	0.005	-0.041	0.079	-0.022	-0.014	0.005	0.057	0.028	-0.084	0.226	-0.007	0.014	-0.011	0.005	-0.028	0.047	-0.061	0.017	0.105	-0.038		-0.056	-0.149		-0.087	-0.112	-0.01	-0.056	-0.054	-0.003	-0.064
BSU31380_yuzA	0.109	-0.03	-0.115		0.019	0.048	0.036	-0.048	-0.054	0.027	-0.007	0.063	-0.032	0.063	-0.161	0.062	0.002	-0.022	0.035	0.028	-0.015	0.062	-0.048	-0.032	0.011	0.008	-0.007	-0.061	-0.012	-0.107	-0.017	-0.083	0.049	-0.041	0.011	0.026	0.021	-0.037		0.083	-0.018		0.024	-0.065	-0.045	0.069	-0.032	-0.071	0.077
BSU31450_kinB	-0.055	0.028	-0.002		-0.03	0.049	-0.118	-0.014	-0.016	0.029	0.016	0.047	0.021	-0.005	0.101	-0.047	-0.053	0.046	-0.046	0.033	-0.07	0.057	0.05	0.072	-0.033	0.043	-0.007	-0.094	0.073	-0.102	0.033	0.043	0.054	0.058	-0.129	-0.047	0.071	-0.027		0.058	0.01		0.036	0.035	-0.017	-0.024	0.024	0.106	0.02
BSU31460_kapB	-0.09	-0.038	-0.006		-0.005	-0.002	0.1	0.008	-0.028	0.05	0.03	0.055	0.039	-0.029	-0.058	-0.072	0.107	0.031	0.017	-0.07	-0.039	0.005	0.074	-0.066	-0.012	-0.061	-0.07	0.16	0.07	-0.013	0.017	0.015	0.037	0.108	-0.104	0.014	0.038	-0.038		-0.119	0.081		-0.037	-0.043	-0.003	0.019	-0.003	0.032	-0.059
BSU31480_yuxJ	0.015	-0.025	0.027		0.056	0.001	0.077	0.167	0.076	-0.118	-0.091	0.126	0.095	0.022	0.021	0.022	0.062	0.156	-0.01	-0.091	-0.046	-0.005	0.007	0.004	0.023	-0.103	0.014	-0.022	0.071	-0.117	0.106	0.004	0.122	0.101	0.015	-0.037	0	-0.004		-0.054	0.057		-0.067	-0.004	0.092	-0.113	-0.096	0.035	0.045
BSU31510_yufK	-0.092	0.008	-0.016		0.017	-0.001	-0.039	-0.031	0.026	0.059	0.066	-0.049	0.002	0.039	0.015	-0.062	0	-0.048	0.014	-0.011	0.015	0.015	-0.083	0.087	-0.061	-0.051	-0.095	-0.02	-0.031	-0.005	-0.058	0.051	-0.033	0.043	0.031	-0.102	0.032	-0.037		0.03	0.008		-0.008	0.086	-0.011	0.046	-0.019	0.001	0.047
BSU31540_nupN	-0.004	0.008	0.101		-0.072	0.036	0.191	-0.085	0.056	0.016	0.019	-0.045	-0.071	0.006	-0.062	-0.033	0.028	-0.052	-0.036	-0.098	0.102	0.034	-0.015	-0.011	0.051	0.079	0.075	0.009	-0.108	0.044	-0.042	0.086	-0.035	-0.131	0.088	-0.174	0.09	0.109		-0.059	0.035		-0.002	0.009	-0.112	-0.055	0.107	0.037	-0.11
BSU31560_nupP	-0.012	0.003	-0.083		0.089	-0.08	0.077	0.046	-0.051	0.064	0.005	-0.127	-0.084	-0.002	0.004	-0.076	-0.018	0.077	0.059	-0.069	0	0.124	0.001	0.021	-0.022	-0.078	0.002	0.059	-0.175	0.015	-0.012	-0.004	-0.018	0.106	-0.094	-0.051	0.076	-0.012		0.025	0.031		-0.031	-0.039	-0.122	-0.028	-0.024	-0.023	-0.052
BSU31570_nupQ	0.028	0.056	-0.017		0.115	0.047	-0.007	-0.008	-0.095	-0.02	0.039	0.013	-0.105	-0.077	-0.095	-0.054	0.079	0.126	-0.066	-0.036	0.063	-0.045	0.034	-0.074	0.001	-0.053	-0.07	0.03	0.014	-0.02	0.032	0.072	0.021	-0.01	-0.042	0.059	0.074	0.081		0.02	-0.05		-0.03	0.019	0.026	-0.078	0.029	-0.018	0.004
BSU31580_maeN	-0.027	0.072	-0.012		0.033	0.054	-0.019	0.091	0.092	-0.087	-0.119	0.024	0.06	-0.016	0.032	0.105	0.008	-0.046	-0.033	0.054	0.049	0.007	-0.038	-0.046	0.013	0.05	-0.05	0.023	-0.005	-0.011	-0.107	-0.192	-0.002	-0.07	0.045	0.083	0.115	0		-0.04	-0.099		-0.067	0.046	-0.049	-0.156	0.07	-0.041	-0.027
BSU31590_yufS
BSU31690_comP
BSU31710_comQ	-0.058	-0.065	-0.034		-0.04	0.101	-0.006	-0.04	0.059	0.05	-0.036	0.052	-0.138	0.007	0.039	0.04	-0.027	0.088	-0.023	-0.06	-0.062	-0.074	-0.04	-0.187	-0.051	0.024	-0.01	-0.015	0.042	0.113	0.002	-0.044	-0.026	0.151	0.02	0.044	-0.06	-0.079		-0.046	0.003		0.007	-0.022	0.021	0.041	-0.008	0.049	-0.015
BSU31800_yueF	-0.017	-0.039	-0.045		-0.03	0.043	-0.002	-0.076	-0.104	0.045	0.052	-0.087	-0.086	0.007	-0.025	0.052	-0.051	-0.031	0.064	0.016	0.013	0.107	0.101	-0.03	0.064	-0.02	-0.011	0.027	0.007	0.054	-0.047	0.147	-0.058	-0.042	-0.044	0.001	0.037	0.037		-0.052	0.076		-0.056	0.017	-0.015	0.018	0.074	0.082	-0.049
BSU31850_yueC
BSU31860_yueB
BSU31875_yukB	-0.095	0.085	0.076		-0.085	-0.009	0.031	0.055	-0.122	-0.013	0.066	0	0.163	0.031	0.004	-0.066	0.047	0.029	-0.021	-0.013	0.021	0.068	0.072	0.035	-0.009	0.073	-0.021	0.088	0.033	-0.003	-0.134	-0.029	-0.123	-0.212	-0.118	0	0.01	0		-0.05	0.09		-0.073	0.034	-0.133	-0.004	0.003	0.033	0.059
BSU31890_yukC	-0.122	0.034	0.005		0.02	-0.005	0.081	0.001	0.002	0.062	-0.001	-0.057	-0.053	0.02	0.041	0.026	-0.019	-0.066	-0.078	0.087	-0.04	0.085	-0.017	0.05	-0.041	-0.021	-0.003	-0.072	0.068	0.121	0.058	0.174	-0.13	0.093	-0.043	-0.075	-0.128	-0.005		0.104	-0.047		0.118	-0.005	-0.055	0.191	0.015	-0.05	0.017
BSU32030_bioYB	-0.006	-0.042	0.067		-0.039	0.091	-0.024	0.009	0.085	0.138	0.001	-0.004	-0.018	-0.163	-0.001	0.058	-0.015	0.042	0.033	0.018	0.082	-0.041	-0.039	-0.029	-0.096	-0.096	0.003	-0.067	-0.054	0.014	0.244	0.021	0.028	0.197	-0.075	0.012	-0.072	-0.12		0.024	-0.031		-0.013	-0.035	0.069	-0.047	-0.087	0.148	0.038
BSU32040_yuiF
BSU32060_yuiD	0.032	-0.062	0.1		-0.057	-0.108	0.058	0.102	0.115	0	0.071	0.117	0.081	-0.126	0.079	0.027	0.013	0.08	-0.092	0.001	0.032	-0.046	-0.059	-0.058	-0.064	-0.051	-0.024	0.113	0.083	-0.084	-0.012	-0.077	-0.075	-0.009	0.076	0.186	0.148	0.087		-0.148	-0.051		-0.042	-0.096	-0.079	-0.058	-0.082	-0.026	0.11
BSU32080_yuiB	-0.007	0.107	-0.022		-0.04	0.024	-0.049	-0.015	0.047	0.003	-0.03	-0.108	-0.033	0.025	0.014	-0.033	-0.073	0.059	0.005	-0.061	0.075	0.022	0.048	0.143	-0.007	-0.073	-0.045	-0.034	-0.05	-0.085	0.08	0.006	0.089	0.004	0.136	-0.025	0.136	0.039		0.01	0.012		-0.095	0.009	0.122	-0.059	-0.071	-0.074	-0.045
BSU32120_yuzG	-0.013	0.098	0.067		0.047	0.172	0.03	0.021	-0.018	0.078	-0.093	-0.012	0.077	-0.025	-0.071	-0.016	0.149	0.008	0.024	0.082	-0.087	0.005	0.067	-0.007	-0.013	0.074	0.028	-0.024	0.034	-0.134	-0.056	0.09	0.034	0.028	0.135	-0.039	0.045	-0.021		0.005	0.001		0.007	-0.01	0.067	-0.012	-0.178	0.085	-0.044
BSU32180_yutK	-0.056	-0.073	-0.09		0.001	-0.085	-0.02	0.087	-0.026	-0.04	0.019	0.09	0.026	-0.024	-0.066	-0.051	0.015	0.022	-0.071	-0.031	0.01	0.045	-0.034	-0.047	0.117	-0.01	-0.027	-0.076	-0.044	-0.031	0.046	-0.094	-0.022	-0.033	-0.018	0.067	-0.111	0.007		0.001	0.167		0.104	-0.067	-0.073	0.106	-0.055	-0.043	0.007
BSU32270_yutH	0.074	-0.063	0.097		-0.01	0.044	-0.117	-0.055	0.022	-0.042	0.124	-0.047	0.064	0.041	-0.08	-0.031	0.01	-0.097	-0.086	0.074	-0.043	-0.073	-0.022	-0.046	-0.023	-0.063	0.013	-0.051	0.034	0.065	-0.018	0.019	-0.036	-0.017	0.031	-0.197	-0.016	0.082		0.035	0.075		0.099	0.004	-0.105	0.063	-0.011	0.015	-0.082
BSU32350_fisB	0.056	-0.103	0.058		-0.056	0.007	0.045	-0.025	-0.02	-0.024	-0.005	-0.022	-0.047	-0.123	0.067	-0.087	0.035	-0.019	0.03	-0.051	-0.008	0.123	-0.016	-0.128	-0.054	-0.069	0.014	0.11	0.011	-0.003	-0.044	-0.039	-0.042	-0.001	0.049	-0.067	0.026	0.123		-0.061	-0.072		-0.056	-0.061	-0.136	-0.028	-0.012	0.085	0.093
BSU32380_yunE	0.061	0.03	0.019		0.051	-0.049	0.076	0.104	-0.021	-0.043	-0.043	0.042	-0.025	-0.05	-0.002	-0.071	-0.022	-0.008	-0.011	-0.056	0.012	0.001	0.001	-0.034	0.07	0.09	-0.031	-0.077	0.021	0.064	0.021	-0.082	-0.084	0.045	-0.025	-0.016	-0.059	-0.003		0.093	-0.05		-0.07	-0.056	-0.073	0.059	-0.04	-0.041	-0.056
BSU32430_pucJ
BSU32440_pucK
BSU32469_yuzJ	0.056	-0.057	-0.061		0.058	0.064	-0.05	0.176	0.036	0.084	-0.15	0.079	0.085	-0.14	-0.012	-0.004	0.087	0.077	0.006	-0.026	0.052	-0.011	-0.027	0.14	-0.011	-0.165	0.111	-0.031	0.005	-0.024	0.081	-0.101	0.083	0.053	-0.092	0.099	-0.008	0.016		0.017	0.135		0.017	0.055	-0.023	-0.065	-0.015	0.046	0.08
BSU32580_frlM	-0.01	0.026	0.033		0.066	-0.052	-0.003	0.05	-0.04	-0.031	-0.09	0.102	-0.006	-0.023	0.028	-0.052	-0.037	0.055	-0.014	-0.052	-0.019	0.024	-0.034	0.01	0.099	0.157	-0.063	0.021	0.09	0.068	0.059	0.082	-0.047	-0.049	0.027	0.007	-0.112	0.095		0.044	-0.095		0.012	-0.03	0.045	-0.044	-0.134	-0.005	-0.046
BSU32590_frlN	-0.046	-0.076	0.09		0.028	-0.003	-0.011	-0.007	-0.051	-0.06	0.185	-0.001	0.029	0.108	-0.085	-0.142	0.005	-0.12	0.055	-0.031	0.011	-0.069	0.035	0.072	-0.046	-0.014	0.047	0.022	-0.108	0.067	-0.171	-0.108	-0.004	-0.073	-0.032	-0.03	0.13	0.086		0.042	0.005		-0.023	0.046	-0.123	-0.095	0.069	-0.014	-0.092
BSU32600_frlO	0.032	0.019	-0.022		-0.073	-0.24	-0.017	0.116	0.081	0.027	-0.013	0.034	0.201	0.009	0.046	-0.123	0.02	-0.102	0.008	0.017	-0.029	-0.109	-0.094	-0.099	0.026	-0.101	-0.04	-0.025	0.047	0.087	-0.033	0.055	-0.113	-0.144	0.014	-0.065	0.124	-0.031		-0.016	0.113		-0.007	0.026	0.039	-0.141	-0.078	0.092	-0.087
BSU32740_metP	0.048	-0.086	-0.058		-0.038	0.023	-0.074	0.158	0.089	0.07	-0.12	0.071	-0.057	-0.171	0.085	0.101	0.046	0.017	0.012	-0.037	-0.061	0.015	-0.139	-0.119	-0.151	0.047	-0.011	-0.049	-0.001	-0.081	0.154	-0.049	0.01	0.027	0.031	0.28	-0.056	-0.107		0.013	0.012		0.012	0.032	0.156	0.074	-0.096	-0.083	0.081
BSU32750_metN	-0.065	0.08	-0.017		0.185	0.025	-0.059	0.082	0.077	0.085	-0.022	0.108	-0.072	-0.11	0.032	0.194	0.011	0.065	0	-0.018	-0.038	-0.081	-0.142	-0.122	-0.135	-0.033	0.04	-0.103	-0.147	-0.122	0.209	-0.056	0.084	0.07	0.067	0.325	-0.103	-0.097		0.057	-0.01		-0.013	-0.084	0.104	-0.001	-0.082	-0.034	0.092
BSU32880_yusP	-0.062	0.114	-0.016		0.031	0.059	0.071	0.007	0.111	0.05	-0.042	0.085	-0.04	-0.01	0.172	-0.006	0.008	-0.002	0.021	-0.025	-0.087	0.029	-0.198	-0.071	-0.018	0.045	0.022	0.246	-0.016	-0.028	0.017	0.012	0.099	0.014	-0.031	0.061	0.053	-0.061		-0.112	-0.008		-0.111	-0.101	0.013	-0.071	-0.044	0.019	-0.002
BSU33000_htrB
BSU33020_cssS	-0.051	0.05	0.065		-0.075	0.084	0.058	0.06	0.011	-0.028	-0.006	-0.004	0.023	0.021	-0.021	0.004	0.009	-0.058	0.015	-0.038	-0.016	0.093	0.079	0	-0.042	0.081	0.071	0.118	-0.028	0.059	0	0.052	0.035	-0.058	-0.105	-0.025	-0.001	-0.129		-0.112	0.074		0.027	0.013	-0.058	0.025	-0.03	-0.063	0.024
BSU33050_gerAA	-0.055	-0.093	0.033		0.044	-0.001	0.107	0.021	-0.001	0.113	-0.004	-0.005	-0.008	0.011	0.017	0.052	0.027	-0.036	0.077	0.004	-0.015	0	-0.065	0.071	0.016	0.091	-0.031	-0.035	-0.112	-0.003	-0.109	-0.089	0.042	-0.07	-0.004	-0.08	0.036	-0.02		-0.046	0.039		0.093	0.104	-0.056	0.038	0.003	-0.058	0.004
BSU33060_gerAB	0.033	0.069	0.036		0.068	0.024	-0.03	-0.001	-0.011	0.046	-0.052	0.068	-0.006	0.121	0.111	0.098	-0.033	0.049	-0.066	0.14	0.046	0.037	-0.095	0.024	0.034	0.096	-0.045	0.049	-0.044	-0.086	-0.039	-0.042	-0.002	-0.008	0.094	0.08	-0.073	-0.016		0.104	0.048		-0.066	-0.035	0.156	0.05	-0.142	-0.129	0.17
BSU33070_gerAC
BSU33090_liaS
BSU33100_liaF	0.064	-0.048	-0.045		0.005	0.06	-0.04	0.044	0.063	0.089	0.057	0.046	0.044	-0.006	0.082	0.031	0.034	-0.105	-0.06	-0.027	-0.041	0.046	-0.08	0.073	-0.075	-0.024	0.075	0.045	0.065	0.004	-0.107	-0.074	-0.004	0.001	0.007	-0.037	-0.005	-0.057		-0.075	-0.026		0.034	0.024	-0.004	0.035	0.021	0.004	-0.123
BSU33130_liaI	-0.148	0.002	-0.062		0.07	0.073	0.113	0.046	0.116	0.058	-0.12	0.081	0.025	-0.123	0.032	0.044	-0.026	-0.011	0.007	-0.066	0.036	0.06	-0.03	0.017	0.021	-0.061	-0.015	0.076	0.072	-0.032	0.059	-0.094	-0.041	0.076	-0.019	0.165	0.017	-0.042		-0.131	0.083		-0.027	-0.059	0.004	-0.062	-0.115	-0.049	-0.019
BSU33140_yvqJ
BSU33170_yvrB	-0.021	0.057	0.003		0.11	0.103	-0.024	0.078	0.132	-0.043	-0.149	0.093	0.012	-0.023	-0.14	0.01	0.058	0.087	-0.125	0.009	-0.009	-0.079	-0.066	-0.024	-0.068	0.01	0.048	0.059	-0.087	-0.091	0.054	-0.079	0.036	0.048	-0.101	0.212	-0.085	-0.119		-0.086	0.005		0.114	-0.021	0.069	0.039	-0.133	0.018	0.004
BSU33180_yvrC	-0.042	-0.044	0.056		-0.103	0.022	0.02	0.017	0.05	0.119	-0.038	-0.081	-0.033	-0.023	0.012	-0.062	0.029	-0.03	0.014	-0.052	-0.088	-0.01	-0.067	-0.135	0.015	-0.158	0.103	-0.114	-0.111	0.002	0.042	0.095	0.025	-0.004	0.037	-0.008	0.036	0.076		-0.027	0.08		-0.025	0.039	0.034	-0.056	-0.036	0.043	0.021
BSU33210_yvrG
BSU33250_yvrL	0.134	0.089	0.065		0.087	-0.038	0.05	0.083	-0.042	0.045	-0.037	0.001	0.075	0.018	-0.173	0.054	0.07	-0.056	0.006	-0.118	0.114	0.056	-0.052	0.037	0.022	0.023	0.136	0	-0.027	0.01	0.061	-0.097	0.061	-0.128	-0.016	-0.045	-0.001	-0.006		-0.059	-0.162		-0.035	-0.061	-0.111	-0.11	-0.018	-0.05	0.055
BSU33260_yvrN	-0.084	0.083	-0.013		0.111	0.075	-0.008	-0.148	-0.053	0.042	-0.02	-0.047	-0.063	0.052	0.001	-0.035	0.041	0.002	-0.006	-0.058	-0.007	-0.061	0.075	0.109	0.047	-0.047	0.121	0.049	0.03	-0.007	-0.074	0.161	0.091	0.011	-0.172	-0.001	-0.08	-0.126		-0.034	0.013		-0.077	0.004	0.12	-0.023	-0.058	0.003	-0.177
BSU33280_yvrP	-0.021	-0.119	-0.001		-0.058	-0.005	-0.066	-0.079	0.036	-0.005	0.093	-0.001	0.022	-0.005	-0.044	-0.073	0.042	-0.036	-0.038	0.02	0.102	-0.003	0.007	-0.058	-0.004	-0.064	0.015	0.128	0.054	0.002	-0.043	0.021	-0.015	-0.005	-0.001	-0.036	0.038	0.075		-0.026	0.069		0.011	-0.025	-0.046	0.066	-0.03	-0.016	-0.076
BSU33290_fhuC	0.018	0.095	0.075		-0.002	0.023	-0.045	0.009	0.07	-0.012	-0.057	-0.102	-0.084	-0.099	0.037	0.096	-0.062	0.056	0.021	0.059	0.004	-0.035	-0.031	0.073	-0.084	-0.114	0.04	0.088	-0.07	-0.01	-0.001	0.014	0.029	-0.01	0.052	0.026	0.093	0.042		-0.09	-0.117		-0.015	-0.054	-0.007	0.032	-0.042	0.046	-0.032
BSU33300_fhuG	0.062	0.157	-0.01		0.062	-0.061	-0.071	0.025	-0.001	0.12	0.053	0.007	-0.002	0.006	0.011	-0.126	0.071	-0.033	0.052	0.015	-0.002	-0.041	-0.029	0.067	0.058	0.015	-0.005	-0.04	-0.038	0.016	-0.127	0.046	0.001	-0.102	0.032	-0.047	0.057	0.078		-0.074	-0.089		0.052	0.038	-0.044	-0.155	0.05	0.015	-0.075
BSU33320_fhuD	-0.049	-0.105	0.016		0.039	-0.016	-0.022	0.029	-0.024	-0.08	0.139	0.052	0.161	0.161	-0.015	-0.096	0.075	0.008	-0.046	-0.065	-0.015	0.106	0.089	-0.014	0.101	0.024	0.057	0.035	0.046	0.016	-0.062	-0.059	0.058	0.048	-0.061	-0.159	0.121	0.133		-0.099	0.111		-0.044	-0.059	-0.026	-0.127	-0.063	-0.066	-0.044
BSU33330_lysP	-0.08	-0.061	-0.101		-0.058	-0.115	-0.048	-0.083	0.004	-0.071	0.138	0.098	-0.025	0.005	-0.071	0.035	-0.056	-0.042	-0.078	-0.102	-0.04	0.008	0.028	0.011	0.052	0.068	-0.146	0.068	0.034	-0.039	-0.084	-0.075	-0.059	-0.117	-0.086	-0.017	-0.08	-0.049		0.102	0.079		0.06	0.032	0.047	-0.054	0.133	0.053	-0.104
BSU33350_yvsG	-0.036	0.078	0.064		-0.203	0.046	-0.13	-0.03	-0.006	-0.074	0.037	-0.078	-0.032	-0.111	0.07	-0.023	-0.026	-0.018	-0.015	-0.06	-0.004	-0.05	-0.106	0.022	-0.003	0.133	0.006	0.028	0.022	0	-0.03	0.063	-0.055	-0.023	0.003	-0.143	0.032	-0.024		0.046	0.039		0.077	0.078	0.087	-0.016	0.018	0.047	0.014
BSU33390_yvgM	0.112	0.065	-0.004		0.053	-0.05	0.097	0.071	0.155	0.079	0.051	-0.094	0.028	0.008	-0.018	-0.103	-0.043	-0.072	0.039	0.06	-0.061	-0.034	-0.088	0.086	-0.058	-0.031	0.116	0.038	-0.096	-0.036	-0.009	0.016	-0.035	-0.068	-0.13	0.021	0.013	-0.036		-0.065	-0.079		-0.101	-0.058	-0.102	0.028	0.114	-0.01	-0.077
BSU33420_nhaK	0.088	0.012	-0.048		-0.109	-0.181	0.008	-0.002	0.019	0.095	-0.053	-0.008	-0.001	0.122	0.011	0.08	-0.04	0.062	0.08	-0.041	-0.013	-0.009	-0.061	0.092	0.115	-0.07	-0.097	-0.021	-0.017	0.011	-0.05	0.12	0.034	0.028	-0.016	-0.123	0.044	-0.02		0.035	0.048		-0.057	0.027	-0.055	-0.055	-0.053	-0.066	-0.006
BSU33460_yvgT	-0.036	-0.081	-0.034		-0.07	0.066	-0.153	0.08	0.091	0.008	-0.111	0.055	-0.079	-0.067	0.036	0.038	-0.126	-0.068	-0.012	0.135	-0.035	0.004	-0.111	0	-0.031	0.01	-0.156	-0.049	0.048	0.103	0.156	0.055	0.008	0.064	0.046	0.092	-0.036	0.034		-0.021	0.03		0.024	-0.022	0.162	0.039	-0.141	-0.08	0.037
BSU33470_bdbC
BSU33490_copB	-0.008	-0.018	0.002		0.072	-0.034	0.029	-0.059	0.088	0.029	0.041	-0.09	0.028	0.005	-0.038	-0.015	0.049	0.018	-0.006	0.107	0.147	0.019	0.067	-0.022	0.052	-0.03	-0.031	0.051	0.035	-0.012	-0.034	-0.047	0.061	0.013	-0.075	0.082	0.148	0.095		-0.106	-0.047		-0.056	0.096	-0.006	-0.004	-0.156	-0.01	-0.011
BSU33500_copA
BSU33550_yvaC	0.11	0.03	-0.074		-0.044	0.101	-0.035	0.052	0.023	0.009	-0.052	-0.079	-0.06	-0.072	-0.022	-0.106	-0.046	0.021	-0.191	0.054	-0.171	-0.054	0.018	-0.058	0.023	-0.068	-0.036	0.052	0.087	-0.008	0.039	0.099	0.039	0.015	0.052	-0.006	-0.166	0.182		0.033	0.089		-0.165	-0.019	0.144	-0.008	-0.037	0.034	0.043
BSU33560_yvaD	0.023	-0.114	0.122		0.022	-0.121	0.132	-0.112	-0.143	-0.136	0.121	-0.071	0.102	0.036	-0.015	-0.113	-0.027	-0.068	-0.052	-0.079	0.03	-0.055	-0.042	-0.045	0.054	-0.018	0.104	0.084	-0.046	0.069	-0.118	-0.047	0.008	-0.076	-0.043	0.029	0.006	0.018		-0.035	-0.014		-0.023	0.013	-0.12	-0.095	0.015	0.035	0.015
BSU33570_yvaE
BSU33690_yvaQ	0.03	-0.034	0.043		0.082	0.011	0.116	-0.012	0.011	0.017	0.072	-0.019	-0.027	-0.029	0.067	-0.117	0.092	-0.005	-0.029	-0.079	0.108	0.01	0.018	-0.055	-0.048	-0.077	0.002	0.174	-0.043	-0.116	-0.056	-0.004	-0.124	0.045	-0.131	0.037	0.111	0		-0.025	-0.003		-0.052	-0.06	-0.048	-0.018	-0.015	-0.037	-0.039
BSU33700_opuBD	-0.084	0.084	-0.008		0.078	-0.053	0.053	0.059	0.112	0.054	-0.076	-0.001	0.003	0.008	0.055	0.041	0.099	-0.005	-0.024	0.082	0.002	-0.019	0.002	-0.018	-0.012	-0.06	-0.036	-0.063	0.108	-0.068	-0.052	-0.046	-0.082	0.162	0.094	0.14	0.052	-0.001		-0.05	-0.061		-0.044	-0.063	0.031	-0.014	-0.035	0.045	-0.001
BSU33710_opuBC	0.016	-0.034	-0.048		0.087	-0.04	0.07	-0.017	-0.039	0.022	0.034	-0.046	0.01	0.007	-0.007	-0.068	-0.075	-0.024	0.011	0.083	-0.078	-0.026	-0.068	-0.067	0.005	0.029	0.038	0	-0.041	0.153	-0.015	-0.042	-0.013	-0.137	0.085	-0.023	0.012	0.063		-0.059	-0.018		-0.046	-0.029	0.017	-0.027	0.013	0.023	-0.001
BSU33720_opuBB	-0.008	-0.116	-0.022		-0.041	0.025	0.153	0.077	0.044	-0.048	-0.054	0.063	0.067	-0.023	0.005	0.141	0.023	0.04	-0.05	-0.019	-0.004	-0.092	-0.056	0.043	-0.078	-0.062	0.058	-0.116	0.16	0.049	0.041	0.107	0.064	0.015	0.045	0.051	-0.041	0.061		-0.061	-0.035		0.015	0.022	0.047	0.051	-0.052	0.086	0.044
BSU33760_sdpB	-0.006	-0.092	0.033		-0.003	-0.038	0.115	0.038	0.031	0.039	-0.099	-0.011	0.146	-0.001	0.113	-0.029	0.03	-0.003	-0.014	0.007	0.026	0.15	-0.023	-0.019	0.081	0.113	-0.035	0.194	0.049	-0.061	-0.036	-0.037	0.036	-0.019	-0.056	-0.071	-0.023	-0.017		-0.071	-0.071		0.012	0.057	-0.001	-0.009	-0.038	-0.014	-0.056
BSU33780_sdpI	0.128	0.071	-0.038		0.007	-0.038	0.014	-0.096	0.024	0.05	0.107	-0.108	0.018	0.019	-0.046	-0.023	-0.122	0.038	-0.069	-0.056	0.015	-0.031	0.075	-0.044	0.038	0.068	0.048	0.049	-0.103	-0.012	-0.006	-0.02	0.016	-0.004	0.023	0.052	0.112	0.053		-0.068	-0.032		0.051	-0.044	0.105	0.059	-0.076	0.017	-0.065
BSU33800_opuCD	-0.02	-0.032	-0.042		-0.025	0.084	0.129	-0.026	-0.078	0.078	0.11	0.01	-0.049	-0.1	0.125	-0.105	0.076	-0.043	-0.034	0.068	-0.03	-0.058	0.047	0.019	0.087	-0.025	0.012	0.054	0.064	0.042	-0.016	0.026	0.11	0.099	-0.1	0.005	-0.012	0.02		0.1	-0.092		-0.02	-0.025	-0.048	0.01	0.064	-0.011	-0.073
BSU33810_opuCC	-0.054	-0.008	-0.056		0.002	-0.06	0.035	-0.005	0.054	0.032	-0.045	0.039	-0.065	0.002	0.029	-0.087	-0.01	0.06	0.061	0.115	0.102	0.108	-0.018	-0.007	0.069	0.069	0.066	-0.034	0.047	0.074	-0.047	0.014	0.05	0.006	-0.094	0.048	-0.035	0.027		-0.073	0.033		0.098	-0.047	0.11	0.008	0.054	0.002	-0.092
BSU33820_opuCB	0.003	0.074	-0.07		0.122	-0.01	0.036	0.075	-0.02	0.017	0.036	0.013	0.048	0.042	0.011	0.011	-0.097	0.047	0.025	-0.016	0.066	-0.014	-0.058	-0.042	-0.004	0.045	0.054	-0.047	0.039	0.013	-0.01	-0.002	0.03	-0.016	-0.112	0.08	0.099	-0.01		0.037	-0.034		0.021	-0.002	0.032	0.021	-0.015	-0.023	-0.009
BSU33870_yvbI	0.097	0.066	0.006		-0.007	0.06	0.067	-0.044	-0.049	0.01	0.044	0.023	-0.107	0.009	-0.044	-0.122	-0.129	-0.157	0.076	-0.038	-0.048	0.028	0.123	0.009	0.055	-0.021	0.032	0.039	-0.083	0.039	-0.042	-0.053	-0.001	-0.025	-0.079	-0.121	0.056	0.034		-0.027	0.044		-0.008	-0.005	0.002	0.098	0.13	-0.052	-0.126
BSU33880_yvbJ	-0.113	-0.072	0.021		-0.028	0.049	0.01	0.021	0.081	0.112	0.014	-0.04	-0.116	-0.004	-0.043	-0.016	0.061	-0.062	0.079	0.048	0.07	-0.014	0.107	0.076	0.086	0.113	-0.048	0.033	0.127	0.039	-0.059	-0.046	-0.088	-0.028	-0.049	-0.025	-0.018	0.009		-0.075	0.036		0.054	0.068	0.077	0.058	-0.041	-0.003	0.107
BSU33960_araE	0.055	0.002	-0.115		0.033	0.04	0.149	0.002	0.059	0.003	-0.057	-0.012	0.052	0.017	-0.012	-0.043	0.094	-0.025	-0.044	0.005	0.045	0.056	-0.031	0.016	0.037	-0.077	-0.01	0.118	-0.031	-0.168	-0.063	0.033	0.009	0.055	0.046	-0.006	0.027	0.008		-0.065	0.071		-0.034	-0.117	-0.074	-0.031	-0.152	-0.054	-0.02
BSU34000_cyeB
BSU34070_yvfT	0	0.112	0.03		0.081	-0.04	0.215	-0.074	0.067	0.023	0.016	-0.019	0.02	-0.072	0.01	-0.042	-0.073	-0.045	0.035	-0.072	0.048	0.056	-0.124	-0.086	0.08	-0.08	0.079	0.001	0.031	-0.014	-0.08	-0.126	-0.008	0.062	-0.08	0.133	0.022	-0.13		-0.057	-0.097		-0.013	-0.064	-0.081	0.038	-0.001	0.036	-0.02
BSU34080_yvfS	0.118	-0.039	0.004		-0.006	0.067	-0.01	0.01	0.094	0.086	0.073	-0.042	-0.07	-0.091	0.02	0.029	-0.037	0.035	0.019	0.015	-0.029	-0.017	-0.004	0.015	-0.117	-0.033	0.053	0.06	0.066	-0.015	0.04	0.014	0.004	-0.032	0.028	0.003	-0.072	-0.033		0.027	0		0.012	-0.035	0.013	0.026	-0.004	0.056	0.117
BSU34140_ganQ
BSU34150_ganP	0.021	0.015	-0.035		-0.048	-0.055	0.04	0.026	-0.042	0.026	0.114	-0.036	0.001	0.042	-0.02	-0.056	0.007	-0.012	-0.028	-0.022	-0.077	-0.015	0.036	0.05	0	-0.045	0.008	0.009	-0.029	-0.174	-0.133	-0.126	-0.05	-0.076	0.038	-0.067	0.139	-0.055		0.102	0.006		0.033	-0.028	-0.165	0.021	0.083	-0.035	0.066
BSU34160_cycB	-0.105	0.041	-0.066		0.025	-0.085	-0.03	0.008	0.117	0.147	0.016	-0.046	0.079	-0.054	0.098	0.031	-0.088	-0.013	0.049	0.101	0.043	0.032	-0.021	-0.028	0.018	-0.067	-0.08	-0.098	0.08	0.064	0.105	0.011	-0.05	-0.055	0.055	0.097	0.103	0.1		-0.118	0.025		0.03	-0.087	0.074	0	-0.141	0.037	-0.064
BSU34190_yvfH	-0.01	0.048	0.036		-0.027	-0.036	-0.045	-0.042	-0.072	-0.121	0.011	-0.085	0.077	0.038	-0.001	-0.081	0.028	0.052	0.045	0.028	0.074	-0.013	-0.043	0.005	-0.024	-0.09	0.021	-0.131	0.089	-0.036	0.044	0.121	0.012	0.044	0.012	-0.093	-0.077	0.044		0.043	-0.081		0.002	0.046	0.103	-0.005	-0.008	0.085	0.005
BSU34250_epsL	0.1	0.034	-0.022		-0.061	-0.144	-0.018	0.122	0.076	0.01	0.048	-0.04	0.068	-0.048	-0.159	0.004	0.094	-0.006	0.058	0.099	-0.053	-0.032	0.011	-0.003	0.012	0.021	0.073	-0.05	-0.002	-0.031	-0.075	-0.005	-0.057	-0.035	0.023	-0.125	-0.008	0.121		0.096	-0.02		-0.025	0.119	-0.032	0.086	-0.087	0.074	-0.076
BSU34265_epsK	-0.021	-0.095	-0.086		0.011	0.102	-0.041	0.058	0.084	0.112	-0.07	0.033	-0.006	-0.036	-0.058	0.099	-0.047	-0.116	0.044	0.071	0.086	-0.048	-0.006	-0.015	-0.006	-0.137	0.048	-0.006	-0.019	0.021	0.007	-0.02	0.061	0.002	-0.003	-0.007	-0.026	-0.039		-0.043	0.074		-0.044	0	0.085	0.07	0	-0.092	0.011
BSU34310_epsG	-0.076	-0.075	0.165		-0.009	-0.12	0.046	0.021	0.028	0.075	-0.042	-0.125	0.061	-0.123	-0.022	0.001	-0.034	0.007	0.007	-0.157	0.038	0.117	-0.061	0.019	0.041	0.032	0.031	0.042	0.096	-0.077	-0.024	0.034	-0.044	-0.034	0	-0.067	0.067	0.061		0.066	-0.081		0.061	-0.002	0.007	0.054	0.03	-0.029	0.08
BSU34350_epsC	-0.05	0.097	-0.041		-0.041	0.045	0.096	0.036	-0.03	0.028	-0.053	-0.098	0.013	0	-0.021	-0.049	0.059	-0.017	0.019	-0.033	0.059	-0.015	0.026	0.06	0.058	-0.097	-0.061	0.12	0.04	0.079	0.151	0.047	0.002	-0.061	-0.084	-0.005	0.065	0.023		0.015	-0.034		-0.059	0.042	-0.079	-0.002	0.047	-0.055	-0.098
BSU34370_epsA	0.051	0.069	0.026		0.008	-0.032	0.052	-0.022	-0.082	-0.062	-0.03	0.011	-0.013	0.036	-0.142	-0.108	-0.001	-0.073	0.182	0.012	0.026	-0.097	0.023	0.044	-0.028	0.096	-0.061	0.034	-0.029	0.027	-0.04	-0.012	0.053	0.032	-0.021	-0.136	0.022	0.015		-0.005	-0.064		0.021	-0.006	-0.089	-0.056	0.126	-0.066	-0.103
BSU34470_yveA	0.03	-0.037	0.074		0.075	0.057	-0.071	0.077	0.069	0.059	-0.08	-0.006	-0.012	-0.025	0.001	-0.034	-0.027	-0.054	0.053	0.023	0.171	-0.006	-0.015	0.128	-0.004	0.06	0.038	-0.08	-0.022	-0.031	-0.07	-0.035	-0.022	0.081	0.039	-0.089	-0.054	-0.027		-0.024	-0.037		0.048	-0.117	0.133	0.038	-0.067	-0.032	0.067
BSU34490_yvdS	0.11	0.052	0.054		0.023	0.035	-0.147	-0.044	0.03	-0.01	0.03	0.011	-0.036	0.023	-0.009	-0.067	-0.101	0.059	-0.013	0.099	0.004	-0.058	-0.002	-0.008	-0.011	0.016	-0.012	-0.123	0.034	-0.002	-0.01	0.086	-0.093	0.069	-0.052	-0.065	-0.189	0.045		0.073	-0.038		0.055	-0.037	0.085	0.046	0.016	0.015	0.053
BSU34500_yvdR	0.071	-0.001	0.093		0.022	-0.097	0.063	0.022	0.033	-0.045	-0.022	-0.004	-0.104	-0.036	0.003	-0.005	0.006	0.115	-0.211	0.048	-0.082	-0.088	0	0.082	0.112	-0.01	0.052	-0.078	-0.043	-0.082	0.112	-0.109	0.013	0.144	0.008	0.087	0.066	0.195		-0.067	-0.044		-0.076	0	0.138	0.006	0.063	-0.036	0.075
BSU34580_yvdJ	-0.123	0.08	-0.029		-0.082	0.064	0.069	-0.054	-0.087	-0.006	-0.029	-0.097	-0.063	0.043	-0.048	-0.111	0.141	-0.092	0.004	-0.015	0.039	0.093	0.181	0.129	-0.194	-0.041	-0.206	-0.001	-0.062	-0.181	0.02	-0.008	-0.098	-0.086	-0.138	0.014	-0.014	0.059		0.106	0.125		-0.044	0.096	-0.167	-0.022	0.009	0.06	-0.069
BSU34590_mdxG	-0.213	0.06	-0.048		-0.07	0.118	0.14	0.102	0.02	0.025	-0.016	-0.067	-0.076	-0.119	0.094	-0.012	-0.071	-0.038	0.009	-0.02	0.013	-0.023	0.012	-0.009	0.028	0.023	-0.076	0.054	0.064	-0.037	0.038	0.016	-0.041	-0.047	0.109	0.053	0.063	-0.061		-0.225	0.164		0.089	0.062	0.049	-0.067	0.008	-0.038	-0.045
BSU34600_mdxF	-0.002	-0.032	0.04		0.021	-0.094	-0.039	0.024	-0.162	-0.105	-0.004	-0.093	-0.045	0.019	0.038	0.011	-0.023	0.058	-0.099	-0.037	0.101	-0.109	0.191	0.054	0.051	-0.018	-0.055	0.042	0.133	0.075	-0.097	0.052	-0.084	-0.045	-0.051	-0.131	0.062	0.147		0.065	-0.009		0.008	-0.004	-0.145	0.017	0.084	0.041	-0.093
BSU34610_mdxE	-0.033	-0.009	-0.041		0.04	0.035	0.01	0.009	-0.077	0.008	-0.064	0.131	-0.087	-0.037	0.057	0.041	-0.07	-0.01	-0.113	0.09	-0.101	0.095	-0.018	-0.055	-0.078	0.012	-0.023	-0.066	-0.012	0.038	0.157	0.097	0.148	0.041	0.059	0.067	-0.096	-0.005		0.009	-0.035		-0.006	-0.036	0.094	0.095	0.075	0.023	0.051
BSU34660_yvdB
BSU34690_yvcS	0.003	-0.061	-0.008		0.007	-0.106	0.087	0.022	0.054	-0.083	0.021	0.016	0.101	-0.08	0.11	0.049	-0.003	-0.068	0.009	-0.016	0.025	0.081	0.013	0.093	0.014	-0.043	0.023	0.024	-0.094	0.009	-0.086	0.056	-0.09	-0.09	-0.001	-0.093	0.077	-0.027		-0.012	-0.063		0.028	-0.064	0.033	0.07	0.078	-0.022	-0.051
BSU34710_yvcQ	0.002	0.091	-0.09		0.024	0.006	-0.053	0.01	0.039	0.114	-0.068	0.029	-0.137	-0.051	-0.041	-0.024	-0.134	0.075	-0.093	-0.05	-0.019	-0.03	-0.04	-0.004	0.059	-0.024	0.012	-0.068	0.027	0.028	-0.041	0.04	0.02	-0.132	0.056	-0.065	-0.001	0.057		-0.003	-0.093		-0.075	0.003	0.089	-0.007	0.049	0.024	-0.037
BSU34729_yvzJ	0.076	0.1	0.063		0.028	0.042	0.08	0.092	-0.071	-0.116	-0.027	-0.071	0.035	0.036	0.139	-0.053	0.029	0.01	0.015	0.018	-0.009	0.057	-0.043	0.05	0.066	0.014	0.045	0.046	-0.041	0.07	-0.046	-0.009	0.024	-0.11	0.08	-0.044	0.041	-0.038		0.115	-0.053		0.037	-0.053	-0.037	0.029	0.051	0.009	0.017
BSU34820_bmrA	0.081	0.018	0.107		-0.007	-0.041	0.126	-0.184	-0.057	-0.075	0.118	-0.075	-0.093	-0.062	-0.059	-0.073	0	-0.031	-0.058	-0.021	0.048	-0.001	0.096	0.072	0.119	0.096	-0.018	0.035	-0.03	0.014	-0.017	-0.049	-0.086	-0.073	-0.013	-0.116	0.081	0.084		-0.013	-0.06		0.014	0.033	-0.032	-0.069	0.02	-0.085	-0.049
BSU34850_yvcA	-0.077	-0.069	-0.026		-0.112	-0.001	0.107	0.099	0.099	0.018	-0.022	-0.07	-0.014	0.034	-0.096	0.142	-0.012	-0.057	0.02	-0.015	0.001	-0.004	-0.045	0.038	-0.063	0.016	-0.013	0.034	-0.07	0.07	-0.026	-0.01	0.009	-0.074	0.182	-0.003	0.05	-0.086		0.022	-0.014		0.017	-0.019	-0.099	0.042	-0.046	-0.046	0.018
BSU34980_yvoD	-0.018	0.053	0.13		0.073	0.177	0.004	0.023	0.004	-0.018	0.015	-0.011	0.021	0.01	0.011	-0.019	0.083	-0.052	-0.047	0.089	0.101	-0.04	-0.063	0.064	0.087	0.099	0.017	0.113	0.068	-0.041	-0.053	-0.098	-0.063	0.023	0.062	0.03	0.041	-0.088		-0.066	0.065		-0.068	0.053	-0.094	0.026	-0.056	0.039	0.039
BSU34990_lgt	0.002	0.071	0.044		-0.047	0.011	-0.052	-0.057	-0.003	0.038	0.009	0.025	-0.071	-0.031	0.001	-0.066	0.011	-0.005	0.016	-0.027	-0.133	0.138	0.07	-0.053	0.011	0.076	0.025	0.033	0.004	0.06	-0.057	-0.025	-0.02	0.056	-0.068	0.054	-0.042	-0.059		0.095	0.063		-0.07	-0.038	0.062	0.017	-0.057	0.068	-0.064
BSU35090_yvmA	-0.03	0.06	0.04		0.006	0.085	0.024	0.156	0.018	-0.005	-0.024	-0.024	0.022	0.004	0.054	0.002	-0.04	0.085	0	0.037	-0.013	0.039	-0.074	0.085	-0.053	-0.017	-0.101	0.119	0.109	-0.028	0.064	0.129	-0.047	-0.024	0.006	0.06	-0.006	-0.058		0.054	-0.124		-0.007	-0.058	0.055	0.01	-0.025	0.004	-0.044
BSU35100_yvlD	0.048	-0.049	0.106		-0.038	0.079	0.134	-0.026	0.076	0.044	-0.01	0.036	-0.02	0.007	0.038	0.065	0.01	-0.094	0.047	-0.006	0.036	0.02	-0.063	-0.008	-0.11	-0.008	-0.001	0.023	-0.05	-0.026	-0.005	0.114	-0.031	0.023	-0.046	-0.052	-0.009	-0.048		-0.065	0.081		-0.007	-0.166	-0.081	0.151	-0.046	0.036	0.076
BSU35110_yvlC	-0.019	0.028	0.133		0.034	0.057	0.026	0.023	0.055	0.117	-0.113	-0.023	0.048	-0.049	0.105	-0.001	0.028	0.018	-0.06	0.144	0.031	0.034	-0.082	-0.082	-0.035	-0.085	0.143	0.002	0.036	-0.048	0.103	0.04	0.174	0.083	0.047	0.086	0.03	-0.046		-0.172	0.027		0.071	-0.159	-0.037	0.125	-0.129	0.1	0.008
BSU35130_yvlA	0.01	0.078	0.05		0.05	0.006	0.016	0.105	0.073	-0.035	0.065	0.009	-0.036	0.007	0.047	0.022	-0.077	0.067	-0.077	0.064	-0.008	0.053	-0.121	-0.021	-0.069	-0.038	0.01	0.064	0.032	-0.056	0.075	0.012	0.033	-0.003	0.046	-0.009	0.064	0.016		-0.138	0.086		0.003	-0.038	-0.011	0.005	-0.005	0.016	0.056
BSU35180_csbA	-0.01	-0.05	0.076		0.041	0.006	0.029	-0.034	-0.004	0.042	0.024	0.004	0.021	-0.077	-0.034	0.093	0.048	-0.027	-0.005	0.032	-0.04	-0.009	-0.033	-0.089	-0.093	-0.088	0.158	-0.004	0.016	0.041	0.022	0.012	0.007	0.107	0.006	0.046	-0.05	-0.007		-0.083	-0.003		0.083	-0.055	-0.02	0.068	-0.032	0.015	-0.047
BSU35210_yvkA	0.156	0.088	-0.028		0.035	-0.01	0.039	-0.012	-0.008	-0.187	-0.003	-0.062	-0.013	-0.01	-0.038	-0.01	-0.012	0.008	-0.019	-0.096	0.035	0.122	-0.024	0.014	0.106	-0.019	0.003	0.133	0.069	0.062	-0.04	0.056	-0.072	0.032	-0.132	-0.084	-0.089	0.028		0.081	-0.076		-0.027	0.032	0.015	-0.048	-0.046	0.026	-0.065
BSU35270_cccB	-0.015	0.06	0.066		-0.039	-0.046	0.023	0.012	0.011	0.057	0.02	-0.027	0.101	-0.033	0.07	-0.142	0.009	-0.193	0.014	0.016	-0.109	0.04	0.056	-0.062	0.015	-0.038	0.112	-0.02	0.084	0.021	-0.052	0.059	-0.127	-0.063	-0.082	-0.177	0.054	0.022		-0.031	-0.043		-0.056	0.017	-0.106	0.027	-0.002	0.011	-0.095
BSU35280_yvjA	0.011	0.009	-0.014		0.083	0.007	0.076	-0.013	-0.039	-0.116	0.04	0.032	-0.026	-0.131	0.066	0.008	0.046	-0.005	-0.043	0.035	-0.046	0.051	-0.024	0.044	-0.021	-0.027	0.033	0.145	-0.054	-0.02	0.086	-0.011	0.012	-0.029	-0.034	0.146	0.125	0.079		-0.094	-0.069		-0.1	-0.036	-0.062	-0.035	-0.117	-0.076	-0.071
BSU35800_gerBA	0.086	-0.013	0.021		0.074	0.162	0	0.071	0.04	0.023	-0.084	0.062	0.084	0.014	0.008	0.023	-0.057	0.068	0	-0.019	0.09	0.057	0.059	0.017	-0.003	0.003	0.069	-0.058	0.001	0.062	-0.111	-0.028	0.01	0.006	0.118	-0.051	0.031	-0.005		0.039	0.009		0.063	0.068	0.153	-0.025	-0.148	-0.034	0.05
BSU35810_gerBB
BSU35820_gerBC	0.094	-0.022	0.057		-0.03	0.098	0.092	0.008	-0.063	-0.022	-0.045	0.067	0.037	0.022	0.032	-0.141	0.096	0.019	-0.065	-0.065	0.027	-0.012	0.002	-0.027	0.033	-0.108	-0.017	0.109	-0.002	0.044	0.096	0.009	0.004	0.02	-0.082	-0.041	0.115	0.087		-0.064	-0.009		-0.176	-0.006	-0.024	-0.073	0.097	-0.032	-0.057
BSU35830_ywtG	-0.008	-0.027	0.005		0.114	0.078	0.07	-0.072	-0.009	-0.08	-0.042	0.028	-0.099	0.025	-0.018	-0.026	-0.014	0.123	-0.033	0.103	0.052	0.051	0.063	0.019	-0.055	0.059	-0.003	-0.074	0.013	-0.101	0.022	-0.073	0.012	0.11	-0.069	-0.088	-0.062	0.02		0.029	-0.05		-0.056	0.037	0.041	0.026	-0.087	0.026	0.035
BSU35940_rbsA	-0.057	0.024	0.093		-0.029	-0.047	0.003	0.023	0.052	0.1	-0.053	0.058	-0.144	0.04	-0.069	0.06	0.085	-0.055	0.059	0.091	-0.135	-0.021	0.042	-0.135	0.025	0.005	-0.006	-0.025	-0.023	-0.111	0.008	-0.122	0.007	0.006	0.039	0.052	-0.035	-0.041		-0.036	0.133		0.002	-0.057	-0.041	-0.02	-0.047	-0.021	0.087
BSU35950_rbsC	-0.044	0.033	0.006		-0.092	-0.074	0.003	-0.088	-0.011	0.06	-0.133	-0.007	0.047	-0.038	0.03	0.048	-0.017	-0.07	-0.039	-0.021	-0.062	-0.037	0.002	0.05	-0.023	-0.14	0.044	-0.07	0.035	-0.026	-0.089	0.044	-0.005	0.068	0.101	0.137	0.123	0.005		0.004	-0.169		-0.023	-0.045	-0.076	0.001	-0.026	0.061	-0.046
BSU35960_rbsB	0.023	0.123	0.003		-0.056	0.171	0.113	-0.024	0.06	0.127	-0.062	-0.116	-0.027	-0.059	-0.01	-0.125	-0.068	-0.083	0.02	0.019	-0.004	-0.058	-0.03	0.025	0.036	0.036	-0.037	0.041	0.104	-0.009	0.144	0.085	0.028	-0.03	-0.003	-0.028	-0.024	-0.034		-0.038	0.107		-0.163	-0.028	0.123	-0.033	-0.08	0.044	-0.055
BSU36090_ywrE	0.04	-0.029	0.028		-0.015	-0.054	0.089	-0.031	0.033	-0.017	0.024	-0.098	0.048	-0.059	-0.055	-0.038	-0.048	0.117	-0.086	-0.032	0.06	0.061	0.045	-0.063	0.084	-0.062	0.011	0.026	-0.123	-0.043	0.009	-0.055	-0.035	-0.098	0.06	-0.003	0.012	0.013		0.008	-0.013		-0.059	-0.016	0.049	-0.045	0.027	-0.003	0.021
BSU36120_ywrB	-0.002	0.046	0.027		0.067	0.075	0.007	0.061	0.101	0.009	0.125	-0.018	0.074	0.057	-0.117	0.093	-0.034	-0.062	0.067	0.131	0.072	0.025	0.01	-0.056	0.051	0.094	-0.011	-0.016	-0.098	-0.089	0.089	-0.013	0.032	-0.028	-0.009	0.011	0.063	0.055		-0.029	-0.061		0.005	-0.049	-0.063	0.017	0.025	-0.003	-0.068
BSU36130_ywrA	0.019	-0.022	-0.096		-0.024	-0.052	-0.006	0.099	0.033	0.062	-0.117	0.025	0.06	-0.031	0.091	-0.007	-0.057	-0.021	-0.025	0.033	-0.08	0.001	-0.011	-0.058	-0.087	-0.04	0.068	0.065	-0.026	-0.01	-0.066	0.025	0.043	0.108	0.084	0.032	0.019	-0.094		-0.113	0.043		0.009	-0.085	0.103	0.039	-0.024	0.065	0.037
BSU36360_mscL	0.01	0.113	0.081		0.059	-0.035	-0.02	0.032	-0.068	-0.106	0.032	0.003	-0.1	0.001	-0.028	-0.075	-0.03	0.027	-0.036	0.069	0.024	0.055	0.018	-0.033	0.014	0.125	-0.079	0.071	-0.08	0.116	0.063	0.052	-0.1	0.009	-0.095	0.036	-0.14	0.009		0.072	-0.103		-0.046	-0.031	-0.066	0.061	0.105	-0.047	0.065
BSU36450_ywoG
BSU36470_pucI	-0.065	0.004	-0.121		0	-0.044	0.051	0.008	0.037	0.12	0.015	-0.035	0.054	0.015	-0.011	0.066	0.002	0.023	0.016	0.046	0.012	-0.077	0.034	0.081	-0.045	-0.057	-0.029	-0.025	0.054	-0.026	0.047	-0.042	0.046	0.023	-0.024	0.043	-0.013	-0.007		-0.049	-0.09		-0.071	-0.016	0.044	0.025	-0.045	0.038	-0.129
BSU36500_ywoB	-0.057	0.076	0.043		0.05	-0.007	0.12	-0.057	-0.053	-0.047	-0.055	0.048	-0.01	-0.002	0.13	0.042	0.045	0.009	-0.005	-0.029	-0.011	0.094	0.089	-0.029	0.005	0.075	0.156	0.081	0.001	0.043	0.077	0.092	0.036	0.107	0.03	-0.02	0.023	-0.083		-0.095	-0.098		-0.042	-0.066	0.027	-0.054	0.006	0.009	-0.056
BSU36510_amtB	0.041	0.017	-0.068		-0.099	-0.039	0.122	0.006	-0.008	-0.1	0.055	0.027	0.016	-0.037	-0.029	0.022	0.015	-0.027	0.046	-0.026	0.017	0.055	0.037	0.004	-0.044	-0.022	-0.057	0.123	-0.018	-0.132	-0.012	-0.055	0.009	-0.039	-0.098	0.079	0.107	0.024		-0.08	-0.064		0.005	-0.082	-0.041	-0.009	0.011	-0.009	-0.042
BSU36520_glnK	0.089	0.095	-0.03		0.112	0.002	0.04	0.056	-0.063	-0.033	0.042	-0.046	0.171	-0.075	-0.059	-0.025	-0.006	-0.045	0.004	-0.004	-0.116	0.092	0.097	0.004	0.015	-0.037	0.014	0.085	0.042	-0.087	-0.073	0.003	0.134	0.016	-0.018	-0.002	0.053	0.127		0.005	-0.132		0.058	-0.01	-0.022	-0.029	0.029	0.126	-0.07
BSU36540_ywnJ	-0.032	0.011	0.008		0.062	0.045	-0.014	0.115	0.027	-0.133	0.01	-0.043	0.062	0.026	-0.04	-0.07	0.045	0.073	-0.096	0.016	0.011	0	0.009	0.028	0.007	-0.016	-0.016	0.07	0.13	0.002	-0.01	-0.051	-0.13	0.065	0.018	0.05	-0.032	-0.02		-0.06	0.1		-0.027	0.039	-0.023	-0.042	0.069	-0.104	-0.014
BSU36550_spoIIQ	0.02	-0.07	-0.13		-0.015	-0.024	0.116	-0.036	-0.009	-0.049	-0.028	-0.039	0.027	0.119	0.09	-0.055	0.045	0.016	-0.064	0.067	0.015	-0.016	-0.119	0.076	0.071	-0.105	-0.173	-0.071	-0.011	-0.097	0.034	0.002	0.088	0.031	0.035	-0.048	0.049	-0.029		-0.047	-0.047		0.096	0.049	0.068	0.05	-0.131	-0.17	0.058
BSU36570_ywnG	0.05	-0.007	0.055		0.167	0.059	0.078	0.093	0.01	-0.012	-0.027	0.124	0.03	0.15	0.005	0.082	0.061	0.042	0.045	-0.059	0.072	-0.076	-0.027	0.038	-0.016	-0.001	-0.001	-0.112	0.095	0.185	0.056	0.007	0.069	0.071	0.083	0.081	0.069	0.183		0.031	0.018		0.026	0.033	0.069	-0.096	-0.144	0.06	0.038
BSU36580_ywnF	0.097	-0.053	-0.049		-0.055	0.014	0.096	0.009	-0.174	-0.102	-0.003	-0.019	0.057	-0.021	0.081	-0.057	0.042	0.003	-0.041	-0.157	0.044	-0.005	0.13	-0.032	0.025	0.045	-0.065	0.074	0.026	-0.034	-0.105	0.018	-0.008	-0.078	0.086	-0.176	0.087	0.018		-0.081	-0.061		-0.027	0.002	-0.056	-0.077	0.062	0.046	-0.026
BSU36590_clsA	-0.06	-0.119	0.03		0.067	0.108	0.221	-0.006	-0.057	0.085	-0.027	-0.003	0.046	-0.063	0.095	-0.046	0.09	-0.044	0.089	-0.051	0.108	0.033	-0.056	-0.031	0.025	-0.016	-0.003	0.307	0.069	-0.105	-0.073	-0.038	0.086	0.018	0.03	-0.001	0.148	-0.098		-0.124	0.024		-0.092	-0.02	-0.065	-0.166	-0.071	-0.046	-0.037
BSU36610_ywnC	0.021	0.021	0.056		-0.054	0.092	0.06	0.003	-0.082	-0.031	-0.019	0.033	0.017	-0.01	-0.087	-0.105	0.035	0.053	-0.078	0.071	0.014	0.037	-0.016	-0.045	-0.096	0.098	-0.113	0.197	0.094	-0.048	-0.017	-0.03	-0.062	0.108	0	0.042	-0.022	-0.005		-0.07	-0.074		-0.036	-0.048	-0.045	-0.026	-0.109	0.101	0.056
BSU36680_ywmF	-0.037	0.037	0.052		0.029	-0.021	-0.007	0.033	0.091	-0.033	-0.076	0.054	-0.062	-0.114	0.049	0.099	-0.02	0.035	-0.06	-0.019	0.002	0.062	-0.169	0.006	-0.028	-0.032	0.073	-0.037	0.034	-0.092	0.1	-0.096	-0.073	0.071	0.014	0.223	-0.057	-0.053		-0.049	0.07		0.051	0.033	0.084	-0.004	-0.066	0.009	0.042
BSU36720_ywmE	-0.027	-0.02	-0.047		-0.018	-0.002	0.083	0.017	-0.004	0.04	-0.027	-0.05	-0.093	-0.021	-0.052	-0.041	0.064	0.025	0.015	0.052	0.01	0.035	-0.116	-0.003	0.053	0.047	-0.051	-0.094	0.042	0.082	0.091	0.113	0.024	-0.007	-0.003	-0.047	-0.073	0.117		0.021	0.086		-0.089	0.061	-0.042	-0.057	-0.028	-0.05	0.058
BSU36880_atpI	0.069	0.056	-0.061		0.123	-0.033	-0.023	-0.116	-0.029	-0.009	-0.037	-0.063	-0.079	-0.073	0.01	0.039	-0.012	-0.012	0.045	-0.021	-0.014	0.031	0.036	0.136	0.001	-0.003	-0.05	-0.035	-0.049	0.006	-0.026	-0.007	0.035	0.056	0.018	0.115	0.193	0.059		0.072	-0.008		0.018	0.101	-0.006	-0.004	0.08	-0.003	0.001
BSU36940_ywlD	0.051	-0.003	0.002		0.017	-0.024	-0.011	-0.087	0.02	0	0.005	0.038	0.012	-0.033	-0.06	0.001	0.032	-0.085	0.036	0.002	-0.06	-0.107	0.018	-0.077	-0.008	-0.065	0.022	-0.014	0.095	-0.043	-0.059	0.065	0.068	0.07	0.106	0.032	-0.114	0.025		0.103	-0.082		0.081	-0.039	0.017	-0.004	-0.112	-0.027	-0.023
BSU36980_ywlA	-0.117	0.013	0.061		0.03	0.064	0.08	-0.008	0.01	0.032	0.086	-0.037	0.006	-0.028	0.086	0.039	0.038	-0.05	0.086	-0.002	0.044	0.021	-0.057	-0.061	-0.007	-0.012	-0.027	0.043	-0.013	0.145	-0.057	-0.065	0.06	-0.009	-0.038	-0.053	0.092	-0.02		0.053	-0.015		-0.06	0.008	0.033	0.009	0.005	0.087	-0.01
BSU37040_ywkB	0.031	0.002	-0.038		-0.05	0.056	-0.024	0.082	0.011	-0.042	0.01	0.02	0.023	-0.044	0.008	-0.041	-0.021	0.094	-0.061	-0.023	-0.048	0.001	0.111	-0.08	0.044	0.071	0.058	0.027	0.096	0.024	-0.012	-0.05	0.003	0.112	-0.105	-0.012	-0.07	-0.059		-0.025	-0.047		0.023	-0.064	0.107	0.056	-0.016	-0.039	0.089
BSU37180_fadF	0.125	-0.033	-0.066		0.028	-0.023	0.053	0.049	0.097	-0.03	-0.106	0.035	0.055	-0.073	0.042	-0.003	-0.032	0.066	-0.053	0.041	-0.022	0.034	-0.025	-0.052	-0.106	-0.07	-0.041	0.073	-0.033	-0.039	-0.005	0.033	-0.049	0.065	0.09	0.014	0.015	-0.044		-0.12	0.01		0.08	-0.001	0.002	-0.012	-0.087	0.053	-0.016
BSU37190_clsB	0.077	-0.015	0.04		-0.045	0.067	-0.06	0.018	0.131	-0.016	-0.091	-0.031	0.098	-0.05	0.07	0.056	0.022	-0.006	-0.073	-0.061	-0.05	0.067	-0.095	-0.094	-0.062	-0.232	0.015	-0.008	0.106	-0.094	0.03	-0.061	0.007	0.043	0.011	0.04	0.042	-0.044		-0.011	0.018		-0.061	-0.079	0.013	-0.02	-0.094	-0.011	0.073
BSU37220_ywjB
BSU37230_ywjA	-0.048	-0.002	0.082		0.038	-0.02	0.002	-0.022	0.101	-0.018	0.05	0.003	-0.1	-0.168	0.098	0.059	-0.026	0.1	-0.025	-0.022	0.063	0	-0.108	-0.096	0.022	-0.001	0.032	0.06	0.048	0.027	0.038	0.054	-0.077	-0.042	-0.003	0.032	0.094	-0.158		-0.044	-0.02		-0.066	0.041	-0.045	0.013	-0.112	0.185	0.004
BSU37240_ywiE	-0.034	-0.068	0.043		-0.14	-0.035	-0.094	-0.097	-0.077	-0.079	0.139	-0.02	-0.011	0.078	0.063	-0.072	0.019	0.046	-0.095	0.032	0.045	-0.058	0.003	0.007	-0.002	0.046	-0.105	-0.007	-0.002	0.018	-0.058	-0.024	-0.115	-0.052	-0.076	-0.034	0.105	-0.068		0.118	-0.086		-0.023	0.11	-0.057	-0.035	0.074	-0.064	0.01
BSU37250_narI	-0.075	0.002	-0.073		0.061	0.025	-0.014	0.06	-0.031	-0.016	-0.019	0.034	0.001	-0.048	-0.045	-0.004	-0.122	0.057	0.088	-0.052	-0.015	-0.06	-0.04	-0.141	-0.078	0.062	0.006	0.004	0.004	0.018	-0.039	0.056	0.015	0.022	-0.012	-0.085	0.022	-0.043		0.044	-0.045		0.088	0.002	-0.041	0.008	-0.064	-0.095	-0.065
BSU37280_narG	-0.008	0.102	-0.006		0.089	-0.095	0.034	0.157	0.066	0.022	-0.034	0.024	0.046	-0.092	0.01	0.002	-0.052	0.08	0.1	-0.056	0.068	-0.084	0.009	0.117	0.063	-0.069	0.057	0.051	0.017	0.082	-0.044	0.017	0.046	-0.092	-0.026	-0.021	0.046	-0.017		-0.01	-0.046		-0.071	0.016	0.117	-0.042	0.045	-0.041	-0.061
BSU37300_ywiC
BSU37320_narK	0.085	-0.007	-0.016		-0.01	-0.082	0.01	-0.09	0.128	0.084	-0.088	-0.057	-0.108	0.004	0.005	0.153	-0.046	0.082	-0.042	0.053	-0.041	-0.007	0.019	-0.012	-0.061	0.01	-0.001	-0.073	-0.019	0.03	-0.004	0.118	0.033	-0.028	-0.012	0.011	-0.061	0.032		-0.08	-0.029		-0.138	0.064	0.064	0.081	0.072	-0.051	0.002
BSU37380_albB	-0.014	0.186	-0.074		0.037	-0.002	0.117	-0.002	-0.052	0.034	-0.009	0.082	0.063	-0.018	-0.042	-0.008	-0.054	0.095	-0.092	-0.04	-0.033	0.008	0.063	0.01	0.103	0.106	-0.008	0.156	-0.02	-0.017	-0.104	-0.011	0.012	0.003	-0.148	-0.072	0.05	-0.011		0.103	0.036		-0.089	-0.052	0.019	-0.04	-0.073	-0.041	-0.059
BSU37400_albD	0.057	-0.084	-0.023		-0.069	0.116	-0.101	-0.025	-0.205	0.007	-0.058	0.125	-0.02	0.029	-0.08	0.004	-0.065	0.059	-0.021	0.086	0.021	-0.004	-0.028	-0.066	0.005	0.092	0.048	-0.064	0.036	0.06	-0.026	-0.049	-0.005	0.066	0.038	0.033	-0.084	-0.037		0.053	0.027		0.034	-0.03	0.025	-0.022	0.007	0.01	0.09
BSU37430_albG	-0.033	0.03	0.007		-0.102	0.072	0.067	-0.022	0.023	0.105	-0.024	-0.006	-0.127	0	-0.029	0.038	-0.103	0.018	0.01	0.04	0.029	0.001	-0.014	-0.049	-0.118	-0.016	-0.019	-0.132	-0.112	-0.022	0.07	-0.059	0.097	0.063	-0.024	-0.007	0.023	-0.037		-0.107	0.114		0.04	-0.107	0.054	-0.049	0.019	0.001	-0.034
BSU37570_mmr	-0.013	0.001	-0.075		0.044	-0.036	0.033	-0.015	0.011	0.042	-0.11	0.017	0.015	-0.042	-0.001	-0.007	0.037	0.054	0.085	0.071	0.117	0.02	-0.029	0.077	-0.001	-0.025	0.026	-0.006	-0.065	0.068	0.086	0.044	-0.106	-0.054	0.018	-0.077	0.058	0.105		0.002	0.133		0.063	0.066	0.045	-0.087	0.049	-0.115	-0.064
BSU37630_ywfM	-0.03	0.042	0.039		-0.022	-0.009	-0.046	0.09	0.04	0.059	-0.013	0.023	-0.042	0.008	0.106	0.116	0.054	0.08	0.016	-0.1	-0.019	0.088	-0.085	0.041	-0.071	0.028	-0.067	0.029	-0.027	0.002	-0.055	-0.136	0.025	-0.086	-0.052	-0.075	-0.044	-0.061		0.033	-0.001		0.008	-0.065	-0.067	0.019	0.015	-0.041	-0.006
BSU37700_bacE	-0.068	0.021	0.013		-0.033	-0.063	-0.03	-0.011	0.02	0.103	-0.023	0.004	-0.077	-0.141	0.128	-0.085	0.041	0.148	-0.117	0.152	-0.038	-0.067	-0.059	-0.015	0.024	-0.095	-0.034	0.017	0.154	0.015	0	0.099	-0.05	-0.036	0.063	-0.041	-0.005	-0.083		-0.001	0.038		0.013	0	-0.034	0.187	-0.03	0.081	0.044
BSU37750_ywfA	-0.025	0.163	0.052		0.071	0.015	-0.103	0.041	-0.001	-0.002	-0.004	-0.063	-0.026	0.22	-0.01	-0.117	0.034	-0.057	-0.029	-0.002	-0.061	-0.022	0.054	0.1	-0.073	-0.006	0.008	-0.043	0.033	-0.089	-0.039	0.027	0	0.034	-0.025	0.014	-0.067	0.018		-0.006	-0.035		-0.074	-0.005	0.032	0.003	0.017	-0.061	0.006
BSU37760_rocC	-0.07	0.037	-0.007		-0.034	-0.025	-0.088	0.177	0.09	0.055	0.015	0.099	-0.008	0.075	-0.058	-0.024	-0.062	0.104	-0.035	0.084	0.049	0.057	-0.056	-0.041	0.111	0.108	-0.021	-0.063	0.001	0.036	0.019	-0.074	-0.075	-0.014	-0.109	-0.037	0.036	-0.054		0.148	0.073		0.052	-0.041	0.074	0.092	0.015	0.028	-0.035
BSU37800_yweA	-0.103	-0.019	-0.044		-0.117	0.036	-0.014	-0.001	-0.004	0.075	-0.07	0.053	0.02	0.028	-0.131	0.015	0.024	0.076	0	0.024	-0.026	0.045	0.012	-0.096	-0.056	-0.102	-0.007	0.007	0.048	-0.041	0.111	0.056	-0.024	0.023	-0.013	0.129	-0.007	-0.07		-0.116	0.146		0.001	-0.157	0.11	-0.115	-0.059	-0.028	-0.03
BSU37850_spsG
BSU37940_ywdJ
BSU37990_ywdE	0.067	-0.014	0.048		0.021	-0.056	0.074	0.017	-0.039	-0.128	-0.017	-0.002	-0.021	-0.082	0.01	-0.036	0.045	0.071	0.003	0.096	-0.011	0.044	-0.044	-0.019	-0.03	0.007	0.001	-0.064	-0.02	-0.1	0.01	0.02	0.006	0.074	0.128	0.079	0.032	-0.04		-0.073	-0.154		-0.049	0.016	-0.039	-0.009	-0.022	-0.061	-0.04
BSU38050_sacP	0.06	-0.04	0.249		0.05	0.013	-0.046	-0.036	-0.012	-0.117	0.063	-0.103	-0.039	0.095	0.02	-0.176	-0.004	-0.002	-0.203	0.024	-0.003	-0.072	0.115	0.085	0.098	0.032	0.069	0.007	0.088	0.036	0.013	-0.108	0.014	0.006	-0.099	-0.151	0.029	0.063		0.037	0.073		-0.061	0.027	-0.013	0.007	0.061	-0.125	-0.006
BSU38060_ywcJ	-0.02	0	0.021		0.189	0.159	0.009	0.049	0.122	0.081	-0.103	0.108	-0.187	-0.06	0.006	0.025	0.064	-0.059	-0.052	-0.036	-0.045	0.021	-0.058	0.023	-0.092	-0.002	0.025	0.045	-0.016	0.048	0.072	-0.056	0.062	0.077	-0.02	0.157	-0.1	-0.079		-0.032	0.117		0.007	0.052	0.049	-0.094	-0.098	-0.13	0.16
BSU38130_ywcE	0.049	0.132	0.085		0.01	0.118	0.038	0.01	0.062	-0.026	-0.018	0.032	-0.091	-0.015	0.079	0.05	-0.072	-0.052	0.045	0.04	-0.112	0.048	-0.069	0.061	0.054	-0.038	-0.038	-0.086	0.024	-0.031	0.075	-0.045	0.055	0.095	0.08	0.13	0.03	0.101		-0.096	0		0.09	-0.047	0.025	0.026	0.009	0.069	0.095
BSU38160_qoxB	0.016	0.188	0.054		-0.047	-0.077	-0.029	-0.137	-0.051	0.057	0.016	0.01	-0.054	0.014	-0.031	0	-0.105	-0.056	0.076	-0.06	-0.105	-0.083	0.059	0.054	0.036	0.182	-0.049	0.126	-0.048	0.023	-0.117	-0.047	-0.048	-0.035	-0.04	0.076	0.133	-0.098		0.083	0.049		-0.092	-0.051	-0.084	-0.049	0.002	0.067	0.004
BSU38180_ywzA	-0.008	-0.009	0.038		-0.038	-0.037	-0.004	-0.078	0.034	0.038	-0.004	-0.047	-0.065	-0.043	-0.017	-0.038	-0.068	-0.063	0.025	0.005	-0.079	0.072	-0.021	0.037	0.061	-0.064	0.078	0.071	-0.086	0.052	-0.007	0.025	-0.071	0.02	-0.021	0.027	0.075	0.09		-0.018	-0.118		-0.063	0.091	-0.049	0.032	-0.026	0.052	-0.11
BSU38230_ywcB	0.092	-0.014	0.059		-0.003	0.056	-0.091	0.054	-0.08	-0.103	0.054	-0.076	0.096	-0.05	0.017	-0.093	-0.015	-0.1	-0.071	-0.073	0.075	-0.038	0.064	0.092	0.046	0.016	-0.031	0.039	-0.011	0.031	-0.051	-0.054	-0.028	-0.051	0.008	0.035	0.148	0.052		0.08	0.047		0.006	0.01	-0.123	-0.04	0.079	0.008	0.079
BSU38280_efeU	-0.085	-0.043	0.024		-0.048	0.079	0.038	0.03	0.141	0.133	-0.126	0.042	-0.093	-0.005	-0.022	0.046	0.063	-0.02	0.034	0.064	-0.174	-0.037	-0.059	-0.055	-0.106	0.115	-0.031	0.057	-0.007	-0.069	0.088	0.094	-0.013	0.143	0.041	0.016	-0.027	-0.118		-0.045	0.104		0.015	-0.014	0.04	0.097	-0.12	-0.035	0.173
BSU38320_cidA	-0.067	-0.133	-0.045		0.164	-0.094	0.017	0.076	0.002	-0.062	0.039	-0.047	0.022	-0.134	-0.019	-0.042	-0.08	-0.017	0.037	0.09	-0.052	0.05	-0.035	-0.013	0.037	-0.088	-0.051	-0.054	0.066	0.016	0	-0.011	-0.022	0.038	-0.048	-0.067	-0.008	-0.008		0.098	-0.048		0.014	0.007	-0.067	0.034	0.033	-0.011	0.023
BSU38330_lrgB	0.049	-0.015	-0.032		0.008	0.068	0.009	-0.043	0.058	0.046	-0.043	0.003	-0.021	-0.075	0.101	0.124	-0.03	-0.031	0.137	-0.036	-0.055	-0.009	0.025	-0.091	-0.021	0.083	-0.069	0.019	0.004	0.123	0.086	-0.014	-0.028	0.142	-0.006	-0.031	-0.113	-0.195		-0.009	-0.014		-0.164	-0.053	0.054	0.065	-0.145	0.04	0.104
BSU38340_ywbF	-0.068	-0.037	0.04		-0.097	-0.06	0.12	0.008	0.06	-0.04	0.064	0.008	0.133	-0.008	0.02	-0.059	0.131	-0.059	0.024	-0.066	-0.069	-0.037	0.015	-0.011	0.153	0.093	-0.084	0.083	0.021	0.018	-0.066	-0.099	0.072	-0.02	-0.062	-0.063	0.072	-0.014		0.004	0.046		-0.008	0.097	-0.007	0.046	0.092	0.099	-0.041
BSU38390_ywbA
BSU38440_ywaF	0.097	-0.06	-0.033		-0.093	-0.029	0.079	-0.12	0.071	0.102	0.032	-0.035	-0.096	-0.07	-0.057	0.005	0.1	-0.023	0.007	0.024	-0.062	0.177	0.014	-0.038	-0.052	0.025	0.069	-0.001	-0.025	0.01	-0.048	0.015	-0.076	-0.047	-0.071	-0.059	-0.005	0.114		-0.074	-0.042		0.09	-0.008	-0.057	0.025	0.095	-0.005	-0.069
BSU38499_ywzH
BSU38580_licC	0.02	0.053	0.022		-0.021	0.048	0.037	-0.04	-0.009	0.074	-0.035	-0.022	-0.142	0.054	-0.025	-0.098	-0.001	0.05	0.154	-0.032	0.047	0.03	0.005	0.046	-0.026	0.057	0.067	-0.044	0.004	0.026	-0.113	0.134	-0.034	-0.173	0.014	-0.134	0.066	0.111		-0.056	0.092		0.038	0.078	-0.03	-0.014	0.072	-0.01	-0.062
BSU38640_yxlH	-0.007	0.067	-0.049		0.076	-0.016	0.03	-0.124	-0.052	0.063	0.02	-0.045	0.076	0.049	-0.025	0.039	-0.036	0.046	-0.108	-0.034	0.122	0.034	0.093	-0.076	-0.019	-0.108	0.062	-0.04	-0.028	-0.041	-0.118	-0.008	-0.008	-0.053	-0.07	-0.053	-0.04	0.085		-0.037	-0.031		-0.119	-0.019	0.089	-0.044	-0.006	0.012	-0.045
BSU38650_yxlG	-0.126	-0.101	0.063		0.003	-0.086	-0.049	0.052	-0.21	-0.043	0.086	-0.064	0.172	0.037	-0.005	-0.101	0.079	0.083	0.181	-0.022	0.028	-0.011	0.007	0.028	-0.13	-0.056	0.057	-0.036	-0.018	-0.012	-0.129	0.052	-0.059	-0.107	-0.017	-0.138	-0.01	-0.055		0.063	-0.078		0.005	0.046	-0.124	0.005	0.142	0.032	-0.002
BSU38710_yxlA	-0.03	0.001	-0.082		-0.054	-0.019	0.042	0.026	-0.083	-0.061	0.058	0.117	-0.065	-0.004	0.002	0.079	-0.047	0.009	-0.016	0.025	-0.039	-0.008	-0.1	-0.027	0.165	0.012	-0.005	-0.029	-0.101	-0.114	0.062	-0.025	-0.04	-0.046	-0.059	-0.009	-0.058	-0.021		-0.069	0.005		-0.013	-0.043	0.006	-0.014	0.077	-0.008	-0.014
BSU38730_cydD
BSU38740_cydC	-0.011	0.008	-0.068		-0.06	-0.024	0.085	0.015	-0.038	0.046	0.138	-0.034	0.185	0.069	0.022	-0.126	0.029	-0.031	0.065	0.009	0.026	0.008	-0.011	0.051	0.048	0.099	-0.083	0.11	-0.064	-0.017	-0.127	-0.08	-0.072	-0.046	-0.044	-0.187	0.033	-0.026		0.078	0.063		-0.025	0.118	-0.047	-0.046	0.118	-0.033	0.008
BSU38750_cydB	0.105	-0.021	-0.036		-0.126	0.027	-0.122	-0.013	0.096	0.106	-0.096	0.051	-0.138	0.03	0.055	0.01	-0.032	-0.03	-0.05	0.089	-0.041	0.091	0.012	-0.031	-0.05	0.011	-0.009	-0.063	0.03	-0.033	0.034	0.093	-0.086	0.022	0.109	-0.044	0.042	0.028		-0.003	0.019		0.027	0.043	0.13	0.075	-0.009	0.061	0.121
BSU38760_cydA	-0.037	0.082	0.029		0.026	-0.033	0.002	-0.067	-0.07	0.046	0.05	-0.106	0.031	-0.005	0.002	-0.145	-0.008	0.046	-0.031	-0.101	0.012	0.095	0.082	0.053	0.004	-0.151	-0.027	-0.054	0.083	-0.024	-0.066	0.015	-0.009	-0.071	0.127	0.024	0.122	0.001		-0.012	-0.044		-0.04	-0.053	-0.08	-0.014	0.06	0.059	-0.084
BSU38770_cimH	0.023	0.023	-0.036		-0.032	0.083	-0.023	-0.137	-0.024	-0.022	-0.017	0.004	-0.003	0.03	-0.072	-0.054	-0.04	0.031	-0.159	0.077	0.097	-0.053	0.15	-0.068	0.068	0.038	0.031	-0.053	0.069	0.035	-0.02	0.109	0.077	0.071	0.028	-0.146	-0.022	0.065		0.007	-0.001		-0.011	-0.069	0.117	0.056	0	-0.052	-0.007
BSU38780_yxkI	0.047	-0.003	0.045		0.066	0.029	0.019	0.04	-0.007	0.016	-0.02	0.034	0.039	-0.058	0.035	-0.035	-0.057	-0.045	0.021	0.017	-0.025	-0.031	-0.015	-0.04	-0.086	0.045	0.063	0.02	-0.026	0.031	-0.005	-0.063	0.118	-0.104	0.132	0.133	0.016	-0.068		-0.027	0.002		-0.04	0.018	-0.038	0.081	0	0.046	0.008
BSU38810_msmX
BSU38840_yxkD	0.093	-0.018	0.005		-0.078	-0.034	0.098	0.016	-0.039	0	0.134	-0.145	0.068	0.065	0.004	-0.023	0.014	0.115	-0.019	-0.028	-0.016	0.07	-0.002	0.067	0.01	0.012	-0.056	0.042	0.019	0.006	-0.109	0.018	-0.053	-0.036	-0.042	-0.12	0.043	0.006		0.026	-0.013		-0.077	0.095	-0.008	-0.02	0.035	0.038	-0.023
BSU38890_yxjN	0.016	-0.047	0.007		0.161	-0.017	0.054	0.019	0.005	-0.069	0.069	-0.048	0.188	-0.069	0.108	-0.022	0.078	0.097	-0.006	0.168	-0.064	0.054	0.086	0.082	-0.05	-0.039	0.001	0.034	0.001	-0.054	-0.019	0.067	-0.035	0.006	-0.004	0.013	-0.03	0.043		-0.002	-0.039		-0.066	0.052	-0.067	0.042	0.009	-0.002	-0.029
BSU38900_yxjM	-0.045	0.054	0.029		-0.019	0.006	0.075	-0.061	0.076	0.085	0.055	-0.077	0.014	-0.021	-0.056	-0.072	-0.122	-0.012	-0.056	0.087	0.043	-0.043	0.136	0.031	0.013	0.063	-0.121	0.093	-0.03	-0.038	-0.065	-0.034	-0.118	-0.037	0.016	-0.066	-0.021	0.067		0.068	-0.022		-0.045	0.039	0.006	-0.056	0.103	-0.093	-0.027
BSU38930_yxjJ	0.037	0.017	0.089		0.102	-0.017	-0.037	0.024	-0.113	-0.128	0.091	0.057	0.069	-0.004	-0.04	-0.067	-0.047	0.007	0.002	-0.032	0.04	-0.004	0.096	0.119	0.067	0.137	-0.048	0.087	0.103	0.095	-0.106	0	-0.135	-0.172	-0.075	-0.076	0.055	0.077		0.075	-0.098		0.029	-0.008	-0.088	-0.029	0.115	0.081	-0.101
BSU39000_yxjC
BSU39020_yxjA
BSU39060_citH	-0.04	0.067	-0.035		-0.022	-0.045	-0.043	0.075	-0.118	-0.05	0.045	-0.04	0.022	0.015	-0.035	0.006	0.033	0.031	0.012	0.043	-0.01	0.008	-0.003	0.035	0.07	-0.073	-0.055	-0.046	0.015	0.029	0.058	0.08	-0.006	-0.024	0.008	-0.045	-0.028	0.108		0.022	-0.048		0.018	0.011	-0.08	0.086	0.137	-0.053	-0.073
BSU39100_yxiO	0.051	0.018	0.018		-0.004	0.018	0.01	-0.087	0.031	0.098	-0.022	-0.082	-0.105	0.016	0.084	-0.049	0.039	0.047	-0.023	0.09	0.026	0.042	0.017	-0.043	-0.031	-0.032	0.128	-0.001	0.066	-0.007	-0.012	0.036	-0.016	0.052	-0.121	-0.115	-0.026	0.01		0.06	-0.085		-0.023	-0.019	0.006	0.09	-0.001	0.002	-0.019
BSU39240_yxxF	0.03	0.057	-0.001		0.018	-0.047	0.107	0.071	-0.055	-0.016	0.177	-0.102	0.076	0.01	0.04	-0.202	0.01	0.005	-0.017	-0.017	-0.01	0.054	0.259	0.2	0.017	0.119	-0.109	0.12	0.094	-0.008	-0.181	-0.074	-0.091	-0.188	-0.083	-0.161	0.148	0.126		0.054	-0.006		-0.122	0.082	-0.135	-0.095	0.134	0.003	-0.126
BSU39270_bglP
BSU39390_hutM	0.072	-0.057	0.001		-0.014	-0.017	-0.049	-0.199	0.032	-0.067	0.042	0.002	-0.002	0.11	-0.088	-0.076	-0.019	-0.108	-0.093	0.024	0.019	-0.036	0.039	-0.077	0.017	-0.062	0.039	0.038	-0.087	0.123	-0.004	0.058	-0.084	0.002	-0.066	-0.12	-0.131	0.107		0.016	-0.026		-0.031	0.031	0.084	-0.011	-0.03	-0.08	0.035
BSU39410_nupC	0.127	0.065	0.077		0.019	0.025	-0.129	0.067	0.008	0.087	0.058	0.04	-0.064	0.082	-0.072	-0.028	0.016	-0.004	0.058	-0.019	-0.036	0.045	0.031	0.042	0.054	0.135	0.035	0.005	0.069	0.018	-0.006	-0.027	0.106	0.021	-0.018	-0.088	-0.007	-0.081		0.12	0.044		-0.02	0.097	0.145	-0.051	-0.15	-0.064	-0.125
BSU39440_yxxB	0.017	-0.028	-0.031		-0.101	-0.015	-0.059	0.036	-0.098	-0.054	0.098	-0.085	-0.081	0.065	-0.068	0.027	0.07	-0.078	0.067	-0.157	-0.016	-0.023	0.058	0.061	-0.038	0.082	-0.083	0.027	0.021	0.055	-0.055	0.117	0.002	-0.055	-0.026	0.001	0.004	-0.102		-0.024	-0.03		-0.023	0.105	-0.005	-0.026	0.128	-0.004	-0.049
BSU39450_yxeR	-0.091	0.083	0.091		0.044	0.006	-0.015	0.142	-0.221	0.087	0.06	0.032	-0.026	0.097	-0.052	0.144	-0.01	-0.064	0.051	0.041	-0.171	0.072	-0.036	-0.049	-0.041	0.113	-0.077	-0.03	0.107	0.046	-0.005	0.078	0.005	-0.06	-0.102	-0.053	-0.097	-0.089		0.057	0.05		0.027	-0.019	0.056	0.123	-0.039	0.039	-0.034
BSU39480_yxeO	-0.034	0.014	-0.045		0.005	0.023	-0.049	-0.003	0.016	-0.115	0.052	-0.048	-0.032	-0.033	0.052	0.011	-0.089	0.06	-0.052	-0.065	-0.002	0.013	0.005	-0.039	-0.088	-0.056	-0.065	-0.039	-0.002	-0.035	0.028	-0.058	0.024	-0.016	0.029	0.065	-0.122	-0.103		-0.023	-0.009		-0.08	0.069	0.032	0.045	0.048	0.055	0.109
BSU39490_yxeN	0.053	-0.036	0.08		0.122	0.017	0.03	0.142	-0.045	-0.146	-0.01	0.005	0	-0.059	0.063	0.048	0.027	0.122	-0.016	0.065	0.029	-0.073	0.08	0.06	0.14	0.051	0.012	-0.045	0.119	-0.123	0.136	0.026	0.107	0.035	-0.004	0.179	0.063	0		-0.024	-0.022		-0.074	-0.008	0.025	-0.108	0.069	-0.097	-0.01
BSU39560_yxeG	-0.065	0.098	0.126		-0.014	0.04	-0.096	-0.071	-0.013	0.069	0.091	0.007	-0.072	-0.009	-0.129	-0.017	-0.054	0.004	0.078	0.097	-0.071	-0.111	0.068	-0.076	-0.051	0.024	-0.045	-0.07	0.106	0.003	0.101	-0.06	-0.042	-0.078	0.005	0.093	-0.036	0.123		-0.066	0.001		0.082	-0.108	-0.001	-0.025	-0.001	0.081	0.059
BSU39600_yxeC	0.057	0.07	-0.068		0.038	-0.162	0.033	-0.013	-0.006	0.043	-0.081	-0.066	0.104	0.009	-0.098	-0.069	-0.1	-0.071	0.006	-0.011	0.115	-0.002	0	-0.067	-0.003	0.054	0.003	-0.044	-0.018	0.049	-0.039	-0.066	-0.083	-0.011	0.016	-0.019	0.025	0.051		0.015	0.027		0.081	0.022	-0.021	0.006	-0.013	0.006	0.089
BSU39610_yxeB	-0.116	0	-0.001		-0.088	-0.093	0.035	-0.088	0.017	-0.003	0.035	-0.019	-0.061	0.014	-0.064	0.038	0.052	0.03	-0.074	0.007	0.021	-0.078	-0.004	-0.037	0.003	0.091	0.058	-0.12	-0.069	0.032	0.036	-0.05	0.026	0.064	0.032	0.088	0.007	-0.109		-0.169	0.089		-0.016	-0.036	0.075	-0.011	0.055	-0.006	-0.019
BSU39630_yxdM	0.098	0.025	-0.008		0.082	-0.065	-0.016	-0.07	-0.049	-0.115	0.112	0.041	0.024	0.083	-0.058	-0.058	0.016	-0.069	-0.126	0.014	0.015	0.007	0.136	0.019	0.049	0.099	0.02	0.039	-0.1	0.021	-0.092	0.043	-0.051	-0.105	-0.174	-0.126	0.004	0.155		0.07	0.072		-0.054	0.051	0.017	0.011	0.129	-0.018	-0.114
BSU39710_iolF	0.047	-0.046	0.079		0.031	-0.028	-0.071	-0.031	0.083	-0.098	-0.035	-0.04	-0.036	-0.006	-0.01	-0.022	-0.079	-0.034	0.089	-0.088	0.096	-0.054	0.033	0.017	0.003	0	0.071	-0.018	-0.12	0.002	-0.067	-0.125	-0.098	-0.025	0.053	0.009	0.216	-0.079		-0.011	0.028		0.038	-0.004	0.045	-0.032	-0.044	0.079	-0.017
BSU39790_yxcE	0.137	-0.059	0.036		-0.063	0.127	0.03	0.039	0.155	0.04	0.019	-0.107	-0.087	0.022	0.003	0.095	0.058	0.027	-0.066	0.001	-0.12	-0.005	0.01	-0.016	-0.007	-0.112	0.016	-0.01	0.131	-0.018	0.086	0.024	0	0.004	-0.012	0.025	-0.022	-0.049		-0.055	0.016		0.028	-0.038	0.113	0.087	-0.022	-0.042	0.05
BSU39810_csbC	0.019	0.064	-0.06		0.026	-0.083	0.089	-0.028	0.07	0.102	-0.076	0.015	-0.018	-0.011	-0.03	0.109	-0.019	-0.042	0.024	-0.088	0.076	0.045	-0.11	-0.068	0.009	0	0.04	-0.011	-0.043	-0.071	0.033	0.04	0.052	-0.056	0.009	0.08	-0.099	-0.031		-0.142	0.001		0.008	-0.064	-0.038	-0.031	-0.097	-0.019	0.027
BSU39930_yxaM	0.053	0.095	0.137		-0.053	0.086	0.1	-0.073	-0.109	-0.049	-0.085	-0.046	0.036	0.044	-0.053	-0.121	0.018	-0.042	-0.005	0.09	0.039	-0.02	0.083	0.02	0.017	0.17	0.075	0.054	0.037	0.021	-0.021	0.105	0.029	-0.037	-0.069	-0.128	0.024	0.044		0.044	0.021		-0.045	-0.017	-0.051	0.024	0.074	-0.051	-0.025
BSU39950_yxaJ	-0.073	-0.017	0.059		0.172	0.091	-0.094	-0.063	-0.046	-0.122	-0.009	0.002	-0.011	0.042	-0.06	-0.044	-0.125	-0.048	-0.047	0.044	-0.086	-0.018	0.058	0.048	0.051	-0.017	-0.075	-0.109	-0.113	0.108	-0.079	-0.051	-0.073	0.015	0.059	-0.046	-0.057	0.066		0.035	0.086		-0.028	-0.005	0.013	-0.034	0.001	-0.056	-0.002
BSU39970_yxaH	-0.135	-0.037	0.094		-0.103	-0.002	-0.059	0.172	0.133	0.011	-0.148	0	-0.035	0.057	0.06	0.071	-0.039	0.037	-0.079	-0.059	-0.006	-0.002	-0.079	0.103	-0.044	0.085	0.001	-0.08	0.074	0.049	0.139	-0.129	-0.034	0.033	-0.052	0.104	-0.04	0.086		-0.02	0.115		0.195	0.014	0.024	0.067	-0.036	-0.074	0.081
BSU40021_yxzK	-0.048	-0.054	-0.061		0.076	-0.046	0.049	0.06	0.026	0.066	-0.006	-0.028	-0.066	0.006	0.138	0.067	0.024	0.027	0.117	-0.042	-0.029	-0.064	-0.037	0.038	-0.027	-0.127	0.008	-0.117	-0.046	0.015	0.008	-0.095	-0.087	0.014	0.115	0.168	0.086	-0.03		0.017	-0.008		0.094	0.056	-0.048	0.116	-0.071	0.014	0.044
BSU40070_gntP	0.074	-0.048	-0.093		-0.131	0.03	-0.049	0.029	-0.113	-0.109	0.03	0.143	-0.006	-0.013	-0.147	0.038	-0.025	0.123	-0.085	0.017	-0.037	0.02	-0.004	-0.127	-0.044	0.038	0.087	-0.015	-0.071	-0.097	0.04	0.087	-0.013	-0.095	-0.051	-0.167	-0.003	-0.008		-0.011	0.119		0	-0.063	0.041	0.026	0.063	-0.116	-0.063
BSU40100_ahpF	0.025	-0.049	-0.088		-0.061	-0.04	0.129	-0.005	-0.11	0.045	-0.122	-0.09	0.041	0.096	0.053	0.045	0.058	-0.054	0.032	-0.006	0	-0.051	0.007	0.162	-0.005	-0.013	-0.049	-0.085	-0.071	-0.021	0.056	-0.01	0.028	0.006	0.005	-0.207	0.115	-0.004		0.05	-0.013		0.051	0.017	-0.08	0.001	0.007	-0.075	-0.082
BSU40139_yyzN	-0.067	0.099	0.112		0.055	-0.021	-0.044	0.096	0.011	-0.047	-0.005	-0.037	0.065	0.062	0.068	0.031	-0.062	0.042	0.025	0.061	-0.031	-0.109	0.011	0.072	-0.101	0.134	0.125	-0.05	-0.003	0.023	0.107	0.011	-0.008	-0.009	0.108	0.023	-0.008	-0.037		-0.125	-0.099		-0.103	-0.063	0.001	-0.018	-0.036	-0.015	-0.007
BSU40140_yydJ	0.067	0.077	0.005		-0.017	0.006	0.031	0.06	-0.01	-0.008	-0.125	0.063	-0.039	0.04	-0.128	0.018	-0.083	-0.001	-0.025	-0.012	-0.036	0.117	-0.075	0.023	0.012	0.017	0.061	-0.012	-0.007	0.048	0.011	-0.14	0.008	-0.099	-0.018	0.001	-0.137	-0.043		0.033	0.076		-0.109	0.067	0.04	0.01	0.05	0.02	0.056
BSU40160_yydH	-0.031	-0.022	-0.123		0.021	0.014	0.082	-0.06	-0.051	0.056	-0.052	0.064	0.035	0.06	0.019	-0.042	0.014	0.013	0.006	-0.014	0.049	0.004	0.002	0.151	-0.13	0.097	-0.009	-0.015	0.026	-0.138	-0.19	-0.059	0.01	-0.042	0.031	-0.15	0.019	-0.084		-0.061	-0.017		-0.107	-0.023	-0.092	-0.102	0.026	-0.054	-0.08
BSU40259_yyzG	-0.004	-0.03	-0.049		-0.125	0.107	-0.057	-0.042	-0.026	0.032	0.076	0.011	-0.077	-0.026	-0.016	0.057	-0.019	-0.025	-0.071	0.097	0.009	-0.025	-0.113	0.017	-0.017	0.02	-0.025	-0.005	-0.014	0.08	0.093	0.034	-0.075	-0.049	0.076	0.011	-0.036	-0.02		0.008	-0.027		0.027	0.006	-0.003	0.036	-0.109	0.009	-0.036
BSU40260_yycQ	-0.032	0.013	-0.064		0.037	0.06	0.002	0.028	-0.08	-0.016	-0.076	0.035	0.064	0.035	-0.031	0.002	0.026	-0.158	0.017	-0.077	-0.018	-0.06	0.027	0.014	-0.025	-0.042	0.035	-0.132	-0.083	0.002	0.035	-0.061	-0.02	0.092	0.035	0.041	-0.016	-0.018		0.107	-0.058		-0.057	-0.065	-0.007	-0.046	0.169	-0.091	-0.013
BSU40330_rocE	0.039	-0.082	0.002		-0.061	0.115	0	0.051	0.038	-0.02	-0.027	-0.027	-0.06	-0.01	0.048	-0.056	-0.018	-0.029	-0.019	0.055	0.097	-0.04	-0.034	0.077	-0.059	-0.005	0.025	0.021	0.038	0.033	-0.017	0.015	-0.14	0.061	0.027	-0.086	-0.028	0.004		-0.033	-0.035		-0.007	-0.014	0.019	-0.041	-0.121	-0.077	-0.063
BSU40360_htrC	-0.001	-0.066	-0.075		-0.018	-0.02	-0.081	-0.042	0.026	-0.041	0.076	0.021	-0.027	0.027	-0.028	-0.086	-0.052	-0.105	0.016	0.02	-0.009	-0.142	0.038	-0.049	0.019	0.112	0.004	-0.033	-0.015	0.082	-0.068	0.038	-0.106	-0.016	0.001	-0.246	-0.064	-0.024		0.075	0.044		0.074	-0.029	-0.052	0.043	0.061	-0.003	-0.02
BSU40480_yycB	0.09	0.052	0.064		-0.053	0.025	0.145	-0.09	-0.11	0.025	0.018	-0.106	-0.034	-0.034	-0.008	-0.093	0.018	-0.118	0.007	-0.017	-0.06	0.028	0.113	-0.03	0.072	0.024	0.037	0.206	-0.046	0.002	-0.068	-0.008	0.031	-0.105	-0.145	-0.004	0.09	0.085		-0.029	0.063		-0.088	0.07	-0.087	0.032	0.169	0.005	-0.119
BSU40490_yycA	0.074	-0.028	0.034		0.057	0.105	0.083	0.012	0.089	0.042	-0.052	0.077	-0.092	-0.053	-0.039	0.048	-0.082	0.061	-0.066	0.098	-0.036	0.012	-0.045	-0.06	0.065	0.118	0.08	0.033	0.035	-0.033	0.03	0.135	0.08	0.039	0.086	0.026	-0.032	-0.024		-0.085	-0.006		-0.009	-0.062	0.043	0.004	0.014	-0.034	0.069
BSU40529_yyzH	0.035	0.025	-0.069		0.067	-0.029	0.101	0.075	-0.044	-0.047	-0.021	0.069	0.168	0.016	-0.044	0.053	0.063	0.075	-0.001	-0.067	0.005	0.001	0.097	0	-0.038	-0.042	-0.001	0.011	0.016	-0.019	0.009	0.05	0.094	-0.019	0.09	-0.122	0.001	0.003		0.01	-0.001		0.008	-0.045	-0.114	0.054	-0.047	-0.053	-0.01
BSU40560_yybP	-0.076	-0.071	-0.033		-0.011	-0.04	0.037	0.017	-0.121	-0.02	-0.08	0.004	-0.039	0.055	-0.016	-0.011	0.041	-0.047	0.192	-0.163	-0.078	-0.004	0.055	0.103	-0.015	0.046	-0.085	-0.079	-0.08	0.032	-0.158	0.038	0.038	-0.12	-0.04	-0.09	-0.069	-0.032		0.025	0.118		0.03	0.135	-0.031	-0.016	0.088	-0.051	-0.034
BSU40570_yybO	-0.022	-0.084	-0.019		0.109	-0.102	0.004	0.128	-0.015	-0.052	-0.062	0.023	-0.036	0.016	0.003	0.036	-0.001	0.065	-0.105	0.095	-0.051	-0.052	0.028	-0.037	0.025	-0.005	0.035	-0.04	0.04	-0.038	0.031	0.054	0.087	0.022	-0.016	0.057	0.034	0.004		-0.163	0.079		0.05	-0.033	0.037	-0.032	-0.024	0.004	0.08
BSU40660_yybF
BSU40760_yyaP	0	-0.059	0.023		0.063	-0.016	0.034	-0.096	-0.001	-0.053	-0.016	-0.019	0.031	-0.039	-0.104	-0.026	0.016	0.125	-0.081	0.041	-0.035	0.05	0.082	-0.036	0.049	-0.112	0.115	0.007	0.012	0.016	0.009	-0.042	-0.075	0.036	-0.01	0.02	0.076	0.079		-0.066	-0.051		-0.029	0.05	-0.065	-0.047	-0.013	0.035	0.005
BSU40770_tetB	-0.023	0.022	-0.008		0.022	0.014	-0.02	-0.124	-0.013	0.002	-0.029	0.05	-0.014	0.016	0.032	-0.012	0.09	0.061	0.005	-0.076	0.11	0.032	-0.004	0.018	0.078	-0.142	0.055	0.008	-0.088	-0.076	-0.126	-0.048	-0.016	-0.05	-0.04	0.079	0.138	0.012		-0.037	0.016		0.017	0.052	-0.017	-0.03	-0.015	-0.113	0.079
BSU40810_yyaM	-0.069	-0.045	0.027		0.088	0.133	-0.035	0.119	-0.169	0.002	-0.102	0.074	0.077	0.037	-0.045	-0.128	0.035	0.017	0.006	0.015	0.021	-0.034	-0.03	-0.021	0.023	-0.112	-0.089	0.033	0.016	-0.007	-0.012	-0.027	-0.008	-0.008	0.113	-0.023	-0.138	-0.078		0.103	0.064		0.072	-0.037	0	0.08	-0.048	0.035	0.194
BSU40840_yyaJ	-0.042	0.005	0.076		-0.05	0.029	0.073	-0.002	-0.122	-0.088	0.022	-0.045	0.143	0.082	-0.001	-0.028	-0.004	-0.017	-0.016	-0.099	0.018	-0.027	-0.01	0.024	-0.004	-0.012	-0.04	0.12	0.011	0.103	-0.077	-0.065	0.023	-0.001	-0.003	-0.002	-0.059	-0.073		-0.009	-0.027		-0.011	0.011	-0.112	-0.001	0.064	0.063	-0.02
BSUCTR01_control
BSU26640_yrdP
BSU27729_yrzS
BSU29160_ytvI
BSU32730_metQ
BSU04290_ydaL
BSU05200_ydeH
BSU05230_ydeK
BSU22090_kdgT
BSU28840_ysdA
BSU30620_ytlD
BSU17300_ebrA
BSU34460_levB
BSU37270_narH
BSU08620_yfhP
BSU36260_ywqC
BSU27450_glnM
BSU33850_yvbG
BSU14760_ylaF
BSU16400_flhF
BSU06570_yerB
BSU03550_ycxC
[truncated: 1,261 more columns]

## Sheet: correlations T0 to T2
	BSU00400_yabE	BSU00490_spoVG	BSU00570_yabM	BSU00690_ftsH	BSU00880_disA	BSU01670_amiE	BSU01680_murP	BSU01690_murR	BSU01700_murQ	BSU02350_gamP	BSU02200_ybfG	BSU02360_gamA	BSU02370_ybgA	BSU02600_cwlJ	BSU02810_cwlK	BSU04140_pbpC	BSU04970_cwlT	BSU05710_ydhD	BSU06250_ydjM	BSU07260_yfnI	BSU09370_lytF	BSU10110_pbpF	BSU10770_wprA	BSU11570_cwlQ	BSU12100_pdaC	BSU12420_yjoB	BSU12460_xlyB	BSU12780_xepA	BSU12810_xlyA	BSU12980_ykfB	BSU12990_ykfC	BSU13820_ykvT	BSU14040_ldt	BSU14470_mreBH	BSU15170_spoVD	BSU15210_spoVE	BSU15390_sepF	BSU15420_divIVA	BSU16560_rasP.1	BSU16910_rodZ	BSU16950_pbpX	BSU17410_cwlC	BSU17860_yneA	BSU18180_yngB	BSU18350_dacC	BSU18380_iseA	BSU18410_ggt	BSU19210_yocH	BSU19410_cwlS
BSU00400_yabE		-0.066	0.053	0.022	0.112	0.056	0.149	0.019	-0.092	-0.034	0.064	-0.08	0.14	-0.01	0.055	-0.039	-0.013	-0.018	-0.071	-0.068	0.161	0.148	0.053	-0.039	0.111	-0.124	0.126	0.049	-0.047	-0.033	-0.121	-0.083	0.051	-0.113	-0.051	-0.024	-0.021	0.06	0.046		-0.011		0.028	-0.052	0.009	0.067	0.047	-0.067	0.03
BSU00490_spoVG	-0.066		-0.052	0.052	-0.17	-0.045	-0.09	-0.015	0.077	0.12	-0.108	0.054	-0.082	0.091	0.039	-0.072	0.053	0.029	0.038	0.123	-0.116	0.019	0.01	0.044	-0.02	0.09	-0.03	-0.121	0.041	-0.117	0.123	0.008	-0.013	0.049	0.029	-0.106	-0.106	-0.102	-0.074		-0.028		-0.033	0.007	-0.064	0.032	-0.024	0.237	0.019
BSU00570_yabM	0.053	-0.052		-0.011	0.03	0.14	0.064	-0.034	0.042	0.112	0.036	0.052	0.055	-0.049	-0.029	-0.026	-0.068	0.13	-0.125	0.11	-0.019	0.116	0.008	-0.029	0.048	0.012	-0.03	-0.104	-0.047	0.002	0.061	-0.069	-0.015	0.043	-0.012	-0.112	-0.025	-0.124	-0.034		-0.033		0.046	0.131	0.001	-0.002	-0.018	-0.079	-0.033
BSU00690_ftsH	0.022	0.052	-0.011		-0.071	0.024	-0.023	0.011	-0.018	-0.028	0.006	-0.039	0.021	-0.088	-0.002	-0.052	0.134	0.033	0.041	0.239	0.04	-0.114	-0.046	-0.091	-0.169	0.127	-0.035	-0.09	-0.039	-0.017	0.082	0.054	-0.138	0.07	0.066	0.289	-0.07	-0.117	0.386		-0.086		-0.095	-0.051	-0.025	0.103	-0.043	0.093	0.046
BSU00880_disA	0.112	-0.17	0.03	-0.071		0.023	0.014	-0.11	-0.228	-0.164	0.266	-0.074	0.247	-0.004	-0.137	-0.07	-0.084	-0.123	0.057	0.081	0.078	0.019	0.182	0.028	0.191	-0.105	-0.019	0.17	-0.084	0.28	-0.293	-0.235	-0.14	-0.182	-0.148	0.07	0.43	0.389	0.083		0.006		-0.094	-0.07	-0.117	-0.093	0.193	-0.142	-0.049
BSU01670_amiE	0.056	-0.045	0.14	0.024	0.023		-0.051	-0.001	-0.046	0.08	0.044	0.089	0.071	-0.003	0.027	0.064	-0.005	0.214	-0.207	0.042	0.098	-0.051	0.108	0.034	0.017	0.029	0.101	0.011	0.037	-0.006	-0.01	0.056	0.065	0.025	-0.148	0.028	-0.025	-0.002	-0.013		0.073		-0.064	-0.012	0.09	0.023	0.137	-0.046	-0.05
BSU01680_murP	0.149	-0.09	0.064	-0.023	0.014	-0.051		0.134	-0.093	-0.075	0.031	-0.094	0.091	0.046	-0.064	-0.126	-0.023	-0.042	0.003	-0.058	0.048	0.143	-0.01	-0.093	0.153	0.029	0.024	0.159	-0.016	0.032	-0.046	-0.124	0.047	-0.003	-0.048	-0.215	0.011	-0.073	-0.124		0.039		0.076	-0.031	0.016	-0.128	0.081	0.042	0.075
BSU01690_murR	0.019	-0.015	-0.034	0.011	-0.11	-0.001	0.134		0.042	-0.082	-0.029	-0.093	-0.035	-0.018	-0.048	0.015	0.114	0.035	-0.081	0.025	-0.005	-0.016	-0.177	0.016	-0.043	-0.103	0.027	-0.017	-0.027	-0.09	0.122	0.072	0.015	-0.082	0.066	0.041	-0.058	-0.154	0.004		-0.059		0.01	-0.117	0.137	0.058	-0.1	0.083	0.056
BSU01700_murQ	-0.092	0.077	0.042	-0.018	-0.228	-0.046	-0.093	0.042		0.206	-0.22	0.121	-0.145	-0.138	0.17	0.115	-0.038	0.114	-0.127	0.138	-0.121	0.029	-0.174	-0.106	-0.28	-0.071	0.042	-0.144	-0.038	-0.25	0.272	0.101	0.012	0.087	0.138	0.256	-0.1	-0.261	0.206		0.136		0.022	-0.015	0.257	0.141	-0.27	-0.066	0.087
BSU02350_gamP	-0.034	0.12	0.112	-0.028	-0.164	0.08	-0.075	-0.082	0.206		-0.23	0.073	-0.203	-0.023	0.158	0.098	-0.078	0.134	0.007	0.16	-0.133	0.054	-0.109	0.014	-0.047	-0.07	0.029	-0.17	0.096	-0.172	0.157	-0.06	0.071	0.184	0.13	-0.071	-0.083	-0.175	-0.016		0.102		-0.053	0.049	0.098	0.096	-0.064	-0.007	0.054
BSU02200_ybfG	0.064	-0.108	0.036	0.006	0.266	0.044	0.031	-0.029	-0.22	-0.23		-0.13	0.312	0.076	-0.295	-0.184	-0.002	-0.092	0.107	-0.106	0.085	-0.048	0.252	0.117	0.177	0.02	0.06	0.122	-0.07	0.245	-0.275	-0.04	-0.087	-0.147	-0.269	-0.089	0.27	0.19	-0.085		-0.023		0.003	-0.003	-0.22	-0.16	0.233	0.104	-0.174
BSU02360_gamA	-0.08	0.054	0.052	-0.039	-0.074	0.089	-0.094	-0.093	0.121	0.073	-0.13		-0.01	-0.029	0.093	0.088	0.094	0.161	-0.153	0.053	-0.088	-0.016	-0.207	0.019	-0.048	-0.04	-0.025	-0.133	-0.09	-0.059	0.119	0.058	0.089	0.143	0.042	0.103	-0.091	-0.163	0.012		-0.034		0.073	0.014	0.069	0.075	-0.147	-0.066	0.023
BSU02370_ybgA	0.14	-0.082	0.055	0.021	0.247	0.071	0.091	-0.035	-0.145	-0.203	0.312	-0.01		0.083	-0.152	-0.191	0.107	0.003	-0.117	-0.078	0.258	0.006	0.151	0.037	0.16	0.054	0.029	0.056	-0.126	0.173	-0.206	-0.119	-0.047	-0.028	-0.114	-0.042	0.094	0.201	-0.021		0.065		-0.045	0.067	-0.063	-0.049	0.197	-0.105	-0.02
BSU02600_cwlJ	-0.01	0.091	-0.049	-0.088	-0.004	-0.003	0.046	-0.018	-0.138	-0.023	0.076	-0.029	0.083		-0.074	-0.11	0.085	-0.021	-0.035	-0.074	0.01	0.033	0.077	0.01	0.175	0.054	-0.001	-0.032	0.02	-0.003	-0.174	0.014	0.012	-0.052	-0.022	-0.208	0.029	0.063	-0.139		-0.061		0.011	0.011	-0.02	-0.035	0.174	0.086	0.043
BSU02810_cwlK	0.055	0.039	-0.029	-0.002	-0.137	0.027	-0.064	-0.048	0.17	0.158	-0.295	0.093	-0.152	-0.074		0.011	0.041	-0.013	-0.052	0.148	-0.09	0.078	-0.252	-0.071	-0.093	-0.08	-0.001	-0.067	0.086	-0.223	0.114	0.12	0.131	0.102	0.133	0.048	-0.177	-0.219	0.047		-0.04		-0.045	-0.132	0.172	0.125	-0.113	-0.06	0.168
BSU04140_pbpC	-0.039	-0.072	-0.026	-0.052	-0.07	0.064	-0.126	0.015	0.115	0.098	-0.184	0.088	-0.191	-0.11	0.011		-0.146	0.044	-0.039	0.008	0.063	-0.003	-0.115	0.013	-0.183	-0.085	0.031	-0.062	-0.028	-0.215	0.181	0.024	0.045	0.075	0.127	0.191	0.016	-0.092	0.141		0.086		0.008	0.029	0.132	0.14	-0.144	-0.069	-0.02
BSU04970_cwlT	-0.013	0.053	-0.068	0.134	-0.084	-0.005	-0.023	0.114	-0.038	-0.078	-0.002	0.094	0.107	0.085	0.041	-0.146		-0.053	-0.014	0.081	-0.027	-0.051	-0.142	0.041	-0.11	-0.182	-0.094	-0.034	0.114	-0.053	0.149	-0.012	0.097	0.122	0.053	0.128	-0.047	-0.081	0.145		-0.103		-0.056	-0.075	-0.02	0.053	-0.121	0.075	-0.046
BSU05710_ydhD	-0.018	0.029	0.13	0.033	-0.123	0.214	-0.042	0.035	0.114	0.134	-0.092	0.161	0.003	-0.021	-0.013	0.044	-0.053		-0.187	0.053	-0.011	-0.001	-0.183	-0.029	-0.002	0.102	-0.126	-0.196	0.087	-0.104	0.058	-0.053	-0.108	-0.047	0.042	0.078	-0.097	-0.078	0.011		0.196		-0.044	0.056	0.066	0.085	-0.036	-0.046	0.049
BSU06250_ydjM	-0.071	0.038	-0.125	0.041	0.057	-0.207	0.003	-0.081	-0.127	0.007	0.107	-0.153	-0.117	-0.035	-0.052	-0.039	-0.014	-0.187		-0.101	-0.137	0.008	0.126	0.13	0.097	0.001	0.025	0.15	0.059	0.098	-0.118	-0.023	-0.056	0.009	0.017	-0.053	0.154	0.159	-0.096		-0.008		0.123	-0.107	-0.053	0.046	0.07	0.304	-0.064
BSU07260_yfnI	-0.068	0.123	0.11	0.239	0.081	0.042	-0.058	0.025	0.138	0.16	-0.106	0.053	-0.078	-0.074	0.148	0.008	0.081	0.053	-0.101		-0.108	0.058	-0.076	-0.209	-0.119	-0.072	-0.057	-0.13	0.033	-0.111	0.132	0.07	0.083	0.124	0.001	0.044	0.048	-0.118	0.062		-0.058		-0.1	-0.076	0.181	-0.005	-0.039	0.009	0.075
BSU09370_lytF	0.161	-0.116	-0.019	0.04	0.078	0.098	0.048	-0.005	-0.121	-0.133	0.085	-0.088	0.258	0.01	-0.09	0.063	-0.027	-0.011	-0.137	-0.108		-0.093	0.108	0.003	-0.001	-0.062	0.056	0.032	-0.102	-0.019	-0.076	-0.013	-0.145	-0.055	-0.086	0.034	-0.101	0.062	0.013		0.04		-0.079	0.091	-0.075	0.183	0.094	-0.044	-0.11
BSU10110_pbpF	0.148	0.019	0.116	-0.114	0.019	-0.051	0.143	-0.016	0.029	0.054	-0.048	-0.016	0.006	0.033	0.078	-0.003	-0.051	-0.001	0.008	0.058	-0.093		-0.055	-0.143	0.176	-0.015	0.001	0.072	0.09	-0.064	-0.033	0.005	0.095	-0.125	-0.044	-0.109	0.063	0.048	-0.066		-0.014		0.006	-0.092	0.044	-0.201	0.08	0.028	0.026
BSU10770_wprA	0.053	0.01	0.008	-0.046	0.182	0.108	-0.01	-0.177	-0.174	-0.109	0.252	-0.207	0.151	0.077	-0.252	-0.115	-0.142	-0.183	0.126	-0.076	0.108	-0.055		0.12	0.1	0.117	0.143	0.234	-0.066	0.141	-0.233	-0.054	-0.144	-0.132	-0.241	-0.213	0.19	0.27	-0.202		-0.056		-0.047	0.099	-0.14	-0.024	0.313	-0.055	-0.139
BSU11570_cwlQ	-0.039	0.044	-0.029	-0.091	0.028	0.034	-0.093	0.016	-0.106	0.014	0.117	0.019	0.037	0.01	-0.071	0.013	0.041	-0.029	0.13	-0.209	0.003	-0.143	0.12		0.132	0.082	-0.05	-0.003	-0.134	0.11	-0.078	-0.085	-0.122	-0.041	-0.144	-0.109	0.119	0.123	-0.187		0.01		0.041	0.153	-0.093	0.044	0.1	-0.031	-0.266
BSU12100_pdaC	0.111	-0.02	0.048	-0.169	0.191	0.017	0.153	-0.043	-0.28	-0.047	0.177	-0.048	0.16	0.175	-0.093	-0.183	-0.11	-0.002	0.097	-0.119	-0.001	0.176	0.1	0.132		-0.011	0.011	0.029	0.018	0.205	-0.229	-0.118	0.026	-0.087	-0.198	-0.265	0.104	0.156	-0.238		-0.055		0.138	-0.018	-0.046	-0.144	0.133	-0.031	-0.103
BSU12420_yjoB	-0.124	0.09	0.012	0.127	-0.105	0.029	0.029	-0.103	-0.071	-0.07	0.02	-0.04	0.054	0.054	-0.08	-0.085	-0.182	0.102	0.001	-0.072	-0.062	-0.015	0.117	0.082	-0.011		-0.068	0.025	-0.006	0.148	-0.219	-0.109	-0.042	-0.04	-0.038	-0.139	-0.059	0.037	-0.201		-0.002		0.091	0.139	-0.123	0.042	0.184	-0.072	0.037
BSU12460_xlyB	0.126	-0.03	-0.03	-0.035	-0.019	0.101	0.024	0.027	0.042	0.029	0.06	-0.025	0.029	-0.001	-0.001	0.031	-0.094	-0.126	0.025	-0.057	0.056	0.001	0.143	-0.05	0.011	-0.068		0.149	-0.005	0.085	-0.003	0.076	0.057	-0.085	-0.092	-0.011	-0.047	0.028	-0.05		-0.034		-0.074	-0.013	-0.024	-0.004	-0.001	-0.14	0.021
BSU12780_xepA	0.049	-0.121	-0.104	-0.09	0.17	0.011	0.159	-0.017	-0.144	-0.17	0.122	-0.133	0.056	-0.032	-0.067	-0.062	-0.034	-0.196	0.15	-0.13	0.032	0.072	0.234	-0.003	0.029	0.025	0.149		-0.091	0.212	-0.166	-0.013	-0.161	-0.147	-0.077	-0.053	0.122	0.107	-0.005		-0.117		0.016	-0.129	-0.198	-0.069	0.14	0.005	-0.05
BSU12810_xlyA	-0.047	0.041	-0.047	-0.039	-0.084	0.037	-0.016	-0.027	-0.038	0.096	-0.07	-0.09	-0.126	0.02	0.086	-0.028	0.114	0.087	0.059	0.033	-0.102	0.09	-0.066	-0.134	0.018	-0.006	-0.005	-0.091		-0.088	0.031	0.016	0.189	0.121	-0.011	-0.045	-0.057	-0.102	0.019		0.098		-0.085	-0.078	-0.038	-0.046	-0.057	0.014	-0.049
BSU12980_ykfB	-0.033	-0.117	0.002	-0.017	0.28	-0.006	0.032	-0.09	-0.25	-0.172	0.245	-0.059	0.173	-0.003	-0.223	-0.215	-0.053	-0.104	0.098	-0.111	-0.019	-0.064	0.141	0.11	0.205	0.148	0.085	0.212	-0.088		-0.283	-0.016	-0.117	-0.19	-0.172	0.093	0.019	0.205	-0.02		-0.037		-0.028	0.14	-0.267	-0.172	0.132	-0.085	-0.166
BSU12990_ykfC	-0.121	0.123	0.061	0.082	-0.293	-0.01	-0.046	0.122	0.272	0.157	-0.275	0.119	-0.206	-0.174	0.114	0.181	0.149	0.058	-0.118	0.132	-0.076	-0.033	-0.233	-0.078	-0.229	-0.219	-0.003	-0.166	0.031	-0.283		0.015	0.202	0.16	0.186	0.187	-0.203	-0.261	0.199		0.067		-0.153	-0.054	0.147	0.056	-0.37	0.004	0.148
BSU13820_ykvT	-0.083	0.008	-0.069	0.054	-0.235	0.056	-0.124	0.072	0.101	-0.06	-0.04	0.058	-0.119	0.014	0.12	0.024	-0.012	-0.053	-0.023	0.07	-0.013	0.005	-0.054	-0.085	-0.118	-0.109	0.076	-0.013	0.016	-0.016	0.015		0.065	0.058	0.055	0.066	-0.145	-0.19	-0.022		-0.111		0.003	-0.07	0.113	0.064	-0.049	-0.03	0.028
BSU14040_ldt	0.051	-0.013	-0.015	-0.138	-0.14	0.065	0.047	0.015	0.012	0.071	-0.087	0.089	-0.047	0.012	0.131	0.045	0.097	-0.108	-0.056	0.083	-0.145	0.095	-0.144	-0.122	0.026	-0.042	0.057	-0.161	0.189	-0.117	0.202	0.065		0.144	-0.004	-0.105	-0.109	-0.043	-0.111		0.054		-0.045	-0.048	0.058	-0.018	0.054	-0.106	0.098
BSU14470_mreBH	-0.113	0.049	0.043	0.07	-0.182	0.025	-0.003	-0.082	0.087	0.184	-0.147	0.143	-0.028	-0.052	0.102	0.075	0.122	-0.047	0.009	0.124	-0.055	-0.125	-0.132	-0.041	-0.087	-0.04	-0.085	-0.147	0.121	-0.19	0.16	0.058	0.144		0.06	0.031	-0.125	-0.158	0.057		-0.04		0.084	0.014	0.145	0.07	-0.083	0.05	0.097
BSU15170_spoVD	-0.051	0.029	-0.012	0.066	-0.148	-0.148	-0.048	0.066	0.138	0.13	-0.269	0.042	-0.114	-0.022	0.133	0.127	0.053	0.042	0.017	0.001	-0.086	-0.044	-0.241	-0.144	-0.198	-0.038	-0.092	-0.077	-0.011	-0.172	0.186	0.055	-0.004	0.06		0.151	-0.151	-0.225	0.137		0.06		0.049	-0.064	0.101	0.07	-0.157	0.105	0.098
BSU15210_spoVE	-0.024	-0.106	-0.112	0.289	0.07	0.028	-0.215	0.041	0.256	-0.071	-0.089	0.103	-0.042	-0.208	0.048	0.191	0.128	0.078	-0.053	0.044	0.034	-0.109	-0.213	-0.109	-0.265	-0.139	-0.011	-0.053	-0.045	0.093	0.187	0.066	-0.105	0.031	0.151		0.009	-0.103	0.658		0.088		-0.156	-0.13	0.031	0.171	-0.24	-0.07	0.015
BSU15390_sepF	-0.021	-0.106	-0.025	-0.07	0.43	-0.025	0.011	-0.058	-0.1	-0.083	0.27	-0.091	0.094	0.029	-0.177	0.016	-0.047	-0.097	0.154	0.048	-0.101	0.063	0.19	0.119	0.104	-0.059	-0.047	0.122	-0.057	0.019	-0.203	-0.145	-0.109	-0.125	-0.151	0.009		0.383	0.084		-0.045		-0.009	0.014	-0.044	-0.16	0.275	-0.018	-0.133
BSU15420_divIVA	0.06	-0.102	-0.124	-0.117	0.389	-0.002	-0.073	-0.154	-0.261	-0.175	0.19	-0.163	0.201	0.063	-0.219	-0.092	-0.081	-0.078	0.159	-0.118	0.062	0.048	0.27	0.123	0.156	0.037	0.028	0.107	-0.102	0.205	-0.261	-0.19	-0.043	-0.158	-0.225	-0.103	0.383		-0.034		-0.085		-0.083	-0.006	-0.174	-0.139	0.268	-0.024	-0.077
BSU16560_rasP.1	0.046	-0.074	-0.034	0.386	0.083	-0.013	-0.124	0.004	0.206	-0.016	-0.085	0.012	-0.021	-0.139	0.047	0.141	0.145	0.011	-0.096	0.062	0.013	-0.066	-0.202	-0.187	-0.238	-0.201	-0.05	-0.005	0.019	-0.02	0.199	-0.022	-0.111	0.057	0.137	0.658	0.084	-0.034			0.024		-0.205	-0.086	0.031	0.129	-0.209	-0.006	-0.006
BSU16910_rodZ
BSU16950_pbpX	-0.011	-0.028	-0.033	-0.086	0.006	0.073	0.039	-0.059	0.136	0.102	-0.023	-0.034	0.065	-0.061	-0.04	0.086	-0.103	0.196	-0.008	-0.058	0.04	-0.014	-0.056	0.01	-0.055	-0.002	-0.034	-0.117	0.098	-0.037	0.067	-0.111	0.054	-0.04	0.06	0.088	-0.045	-0.085	0.024				-0.042	-0.06	0.045	0.034	-0.035	-0.011	0.1
BSU17410_cwlC
BSU17860_yneA	0.028	-0.033	0.046	-0.095	-0.094	-0.064	0.076	0.01	0.022	-0.053	0.003	0.073	-0.045	0.011	-0.045	0.008	-0.056	-0.044	0.123	-0.1	-0.079	0.006	-0.047	0.041	0.138	0.091	-0.074	0.016	-0.085	-0.028	-0.153	0.003	-0.045	0.084	0.049	-0.156	-0.009	-0.083	-0.205		-0.042			0.012	0.023	0.063	-0.021	0.11	0.066
BSU18180_yngB	-0.052	0.007	0.131	-0.051	-0.07	-0.012	-0.031	-0.117	-0.015	0.049	-0.003	0.014	0.067	0.011	-0.132	0.029	-0.075	0.056	-0.107	-0.076	0.091	-0.092	0.099	0.153	-0.018	0.139	-0.013	-0.129	-0.078	0.14	-0.054	-0.07	-0.048	0.014	-0.064	-0.13	0.014	-0.006	-0.086		-0.06		0.012		-0.103	-0.034	0.104	-0.151	-0.073
BSU18350_dacC	0.009	-0.064	0.001	-0.025	-0.117	0.09	0.016	0.137	0.257	0.098	-0.22	0.069	-0.063	-0.02	0.172	0.132	-0.02	0.066	-0.053	0.181	-0.075	0.044	-0.14	-0.093	-0.046	-0.123	-0.024	-0.198	-0.038	-0.267	0.147	0.113	0.058	0.145	0.101	0.031	-0.044	-0.174	0.031		0.045		0.023	-0.103		0.03	-0.237	-0.074	0.15
BSU18380_iseA	0.067	0.032	-0.002	0.103	-0.093	0.023	-0.128	0.058	0.141	0.096	-0.16	0.075	-0.049	-0.035	0.125	0.14	0.053	0.085	0.046	-0.005	0.183	-0.201	-0.024	0.044	-0.144	0.042	-0.004	-0.069	-0.046	-0.172	0.056	0.064	-0.018	0.07	0.07	0.171	-0.16	-0.139	0.129		0.034		0.063	-0.034	0.03		-0.022	-0.026	0.069
BSU18410_ggt	0.047	-0.024	-0.018	-0.043	0.193	0.137	0.081	-0.1	-0.27	-0.064	0.233	-0.147	0.197	0.174	-0.113	-0.144	-0.121	-0.036	0.07	-0.039	0.094	0.08	0.313	0.1	0.133	0.184	-0.001	0.14	-0.057	0.132	-0.37	-0.049	0.054	-0.083	-0.157	-0.24	0.275	0.268	-0.209		-0.035		-0.021	0.104	-0.237	-0.022		-0.012	-0.089
BSU19210_yocH	-0.067	0.237	-0.079	0.093	-0.142	-0.046	0.042	0.083	-0.066	-0.007	0.104	-0.066	-0.105	0.086	-0.06	-0.069	0.075	-0.046	0.304	0.009	-0.044	0.028	-0.055	-0.031	-0.031	-0.072	-0.14	0.005	0.014	-0.085	0.004	-0.03	-0.106	0.05	0.105	-0.07	-0.018	-0.024	-0.006		-0.011		0.11	-0.151	-0.074	-0.026	-0.012		-0.024
BSU19410_cwlS	0.03	0.019	-0.033	0.046	-0.049	-0.05	0.075	0.056	0.087	0.054	-0.174	0.023	-0.02	0.043	0.168	-0.02	-0.046	0.049	-0.064	0.075	-0.11	0.026	-0.139	-0.266	-0.103	0.037	0.021	-0.05	-0.049	-0.166	0.148	0.028	0.098	0.097	0.098	0.015	-0.133	-0.077	-0.006		0.1		0.066	-0.073	0.15	0.069	-0.089	-0.024
BSU19620_yodJ	-0.093	0.033	-0.115	0.132	-0.189	0.029	-0.038	0.033	0.087	0.07	-0.093	0.126	-0.093	-0.116	0.173	0.095	0.168	-0.03	-0.03	0.052	-0.054	-0.054	-0.177	0.048	-0.101	-0.05	-0.102	-0.168	-0.062	-0.146	0.212	0.008	0.078	0.191	0.079	0.2	-0.035	-0.019	0.13		0.021		0.009	-0.098	0.045	0.116	-0.104	0.131	-0.007
BSU19810_yodU	-0.125	0.066	-0.081	-0.015	-0.202	-0.066	-0.135	0.118	0.068	0.048	-0.156	0.141	-0.085	-0.036	0.1	0.032	0.057	0.015	-0.001	0.027	-0.191	0.027	-0.094	-0.024	-0.136	-0.026	-0.031	-0.037	0.036	-0.111	0.059	0.115	0.07	0.139	-0.066	-0.009	-0.056	-0.151	-0.023		0.047		0.046	-0.06	0.147	0.055	-0.177	0.016	0.055
BSU21350_cwlP	-0.103	0.183	0.011	0.115	-0.295	-0.095	-0.09	0.125	0.109	0.024	-0.15	0.095	-0.139	0.036	0.247	0.043	0.163	0.021	0.039	0.083	-0.155	0.013	-0.19	-0.021	-0.12	0	-0.008	-0.177	0.07	-0.202	0.175	0.074	0.067	-0.024	0.109	0.113	-0.126	-0.282	0.075		-0.075		0.096	-0.161	0.103	0.05	-0.253	0.084	0.064
BSU21410_blyA	0.124	-0.116	0.027	0.028	0.225	0.07	0.031	-0.108	-0.156	-0.039	0.18	-0.109	0.06	-0.094	-0.136	-0.044	-0.03	-0.045	0.051	0.006	0.08	0.033	0.094	0.169	0.106	0.067	0.012	-0.031	-0.028	0.093	-0.144	-0.019	0.022	-0.189	-0.098	-0.163	0.117	0.2	-0.127		-0.01		-0.015	0	-0.04	-0.22	0.077	-0.11	-0.048
BSU22030_dynA	-0.04	-0.133	0.081	0.097	0.115	-0.054	0.046	0.028	-0.033	-0.073	0.017	-0.034	-0.007	-0.088	-0.028	0.096	0.003	-0.063	0.048	-0.055	0.109	-0.03	0.023	-0.05	-0.055	0.042	-0.004	-0.006	0.011	0.016	-0.077	-0.059	-0.038	-0.021	-0.04	0.09	0.012	-0.042	0.083		-0.101		-0.081	-0.078	-0.187	0.127	0.066	-0.022	0.037
BSU22180_gpsB	-0.037	-0.154	-0.06	-0.021	0.423	-0.043	0.091	-0.153	-0.092	-0.158	0.272	-0.17	0.108	-0.074	-0.221	-0.094	-0.093	-0.119	0.133	0.091	-0.123	0.037	0.235	0.009	0.082	0.029	0.036	0.178	-0.032	0.198	-0.293	-0.147	-0.106	-0.142	-0.211	-0.047	0.545	0.411	0.05		-0.046		0.029	-0.057	-0.141	-0.075	0.214	0.002	-0.052
BSU23190_dacB	-0.084	-0.063	-0.153	0.042	-0.025	0.03	0	0.15	0.057	0.063	-0.164	0.015	-0.152	-0.005	0.05	0.124	0.148	-0.017	-0.044	-0.036	0.069	-0.014	-0.127	-0.187	-0.149	-0.117	-0.069	0.018	0.145	-0.202	0.169	0.042	0.094	-0.031	0.154	0.123	0.021	-0.13	0.125		0.023		0.045	-0.216	0.068	0.031	-0.088	0.073	0.04
BSU23530_spoIIM	0.082	-0.109	0.027	0.067	0.098	0.021	0.012	-0.042	-0.229	0.023	0.123	-0.094	0.178	0.092	-0.091	-0.088	-0.034	0.062	-0.037	0.019	0.099	0.096	0.203	0.119	0.111	0.123	0.038	0.098	-0.038	0.157	-0.206	0.031	-0.136	-0.088	-0.085	-0.126	0.01	0.244	-0.068		0.05		-0.058	-0.042	-0.087	0.04	0.263	-0.013	0.01
BSU23616_mciZ	-0.122	-0.043	0.109	-0.062	-0.14	0.018	-0.021	0.072	0.212	0.051	-0.077	0.089	-0.031	-0.106	0.048	0.069	0.013	0.016	-0.115	0.165	-0.111	0.042	-0.135	-0.029	-0.085	-0.08	-0.009	-0.159	-0.023	-0.054	0.186	0.147	0.058	0.105	-0.001	-0.063	-0.145	-0.235	-0.015		0.056		0.006	0.042	0.091	0.041	-0.18	-0.1	0.037
BSU24190_yqiI	-0.048	0.023	0.204	0.109	-0.118	0.137	0	0.075	0.118	0.06	-0.043	0.011	0.046	0.083	0.003	0.051	0.142	0.024	-0.047	0.02	-0.069	0.014	0.028	-0.032	-0.048	-0.022	-0.112	-0.068	-0.009	-0.126	0.21	0.036	0.009	0.09	0.069	0.113	-0.061	-0.19	0.065		0.009		-0.004	-0.091	0.114	0.019	-0.138	-0.056	0.021
BSU24830_yqgT	0.081	-0.072	-0.05	-0.033	0.119	-0.01	0.012	0.113	-0.154	-0.155	0.085	0.013	0.075	0.168	0.064	-0.073	0.138	-0.041	-0.054	0.035	0.116	0.032	-0.118	0.103	0.065	-0.005	-0.135	-0.033	-0.069	-0.003	-0.089	-0.005	0.141	-0.052	-0.063	0.071	0.049	0.124	0.03		-0.046		-0.056	-0.058	-0.09	0.092	0.019	0.058	-0.047
BSU24840_yqgS	0.046	-0.002	0.034	-0.059	0.164	0.055	-0.005	-0.157	-0.238	-0.1	0.185	-0.008	0.062	0.008	-0.021	-0.116	-0.135	-0.03	0.126	-0.057	0.028	0.021	0.105	0.133	0.182	0.227	0.033	0.117	-0.023	0.288	-0.208	-0.141	0.031	0.005	-0.143	-0.144	0.118	0.141	-0.145		-0.097		0.081	0.099	-0.09	-0.13	0.266	-0.078	-0.104
BSU25310_dgkA
BSU25530_spoIIP	-0.033	0.025	-0.008	0.099	-0.003	0.04	-0.078	0.068	-0.057	-0.023	-0.016	-0.047	-0.028	0.076	0.061	0.044	0.095	-0.042	0.043	-0.105	0.079	-0.017	-0.061	0.033	-0.024	-0.04	0.015	0.038	-0.021	-0.123	0.019	0.012	-0.146	-0.012	0.085	0.053	0.014	0.016	-0.001		0.037		0.032	-0.116	0.024	0.094	-0.046	0.146	-0.025
BSU25710_cwlH	-0.059	0.156	0.102	-0.136	-0.108	0.087	0.015	-0.122	0.046	0.097	0.045	0.062	-0.101	-0.057	0.053	0.021	-0.065	-0.063	0.131	-0.053	-0.133	0.021	0.059	0.073	0.02	-0.024	0.057	-0.074	0.038	0.026	-0.081	-0.026	0.035	-0.033	-0.041	-0.236	-0.061	0.049	-0.166		-0.073		-0.01	0.035	-0.061	-0.076	0.035	0.102	-0.213
BSU25900_cwlA	-0.019	-0.048	-0.018	-0.019	0.097	0.008	-0.099	-0.036	-0.114	0.013	-0.064	-0.011	0.083	-0.017	-0.05	-0.031	0.144	-0.107	-0.073	0.144	0.039	-0.031	0.002	0.022	-0.121	-0.06	0.018	-0.102	0.178	-0.052	-0.028	-0.011	0.046	0.05	0.002	0.084	0.074	0.016	0.051		0.062		-0.105	-0.058	0.033	0.044	-0.089	-0.092	0.007
BSU26810_yrpC	0.021	0.049	-0.068	-0.045	0.039	-0.048	0.024	-0.008	-0.035	0.033	0.036	-0.053	-0.044	0.084	-0.091	-0.135	-0.062	-0.065	0.034	-0.008	-0.011	0.071	0.052	0.028	0.055	0.029	-0.045	0.054	0.054	0.031	0.037	-0.079	0.031	-0.101	-0.108	-0.16	0.055	-0.035	-0.104		-0.025		-0.043	0.023	-0.002	-0.141	0.071	0.045	-0.065
BSU27310_pbpI	-0.012	-0.002	-0.036	-0.067	-0.179	-0.077	0.092	-0.021	0.033	0.135	-0.14	-0.018	-0.221	-0.099	0.177	0.164	-0.037	0.087	0.041	0.069	-0.117	0.093	-0.233	-0.104	-0.02	-0.024	-0.064	-0.104	0.153	-0.166	0.152	0.036	0.11	0.083	-0.005	-0.12	-0.092	-0.116	-0.031		0.024		-0.056	-0.023	0.12	-0.088	-0.106	0.026	0.127
BSU27580_yrvJ	0.056	0.036	0.039	0.111	-0.051	0.012	-0.082	-0.007	0.035	0.062	0.059	-0.02	-0.013	0.074	0.005	-0.071	0.149	-0.057	-0.043	0.085	0.01	-0.02	-0.017	0.013	-0.067	0.116	-0.074	-0.011	-0.004	-0.009	-0.03	-0.011	0.011	-0.097	-0.008	0.113	0.102	0.022	0.147		-0.036		-0.13	-0.056	-0.038	0.12	0.016	0.007	-0.004
BSU27670_spoVB
BSU27990_minD	-0.02	-0.09	-0.041	-0.189	0.047	-0.044	-0.043	-0.044	-0.136	0.002	0	-0.013	0.017	-0.02	-0.057	0.077	0.025	0.053	0.127	-0.155	0.017	-0.089	-0.01	0.07	0.072	-0.055	0.067	-0.091	-0.013	-0.015	-0.028	-0.106	0.033	0.055	-0.073	-0.036	0.231	0.408	-0.117		-0.042		0.007	0.022	-0.03	-0.039	0.042	0.035	-0.05
BSU28000_minC	0.012	0.035	-0.109	0.448	0.044	0.003	-0.141	0.011	0.12	0.012	-0.144	0	-0.063	-0.047	0.163	0.113	0.112	0.055	-0.044	0.132	-0.026	-0.057	-0.209	-0.126	-0.206	-0.132	-0.089	-0.167	0.009	-0.087	0.167	0.013	-0.048	0.105	0.148	0.595	0.06	0	0.711		0.058		-0.141	-0.047	0.147	0.09	-0.11	-0.01	0.033
BSU28050_maf	0.056	-0.051	0.009	-0.133	-0.137	-0.088	0.077	0.068	0.124	0.093	-0.068	0.033	-0.104	-0.112	0.098	0.029	0.058	0.038	-0.065	0.036	-0.062	0.034	-0.086	-0.1	-0.1	-0.033	-0.024	-0.06	0.047	-0.143	0.159	0.019	0.116	0.115	0.068	-0.014	-0.123	-0.096	-0.094		0.081		0.012	-0.126	0.024	0.106	-0.129	-0.006	0.066
BSU28610_zapA	0.015	0.009	-0.01	0.248	0.005	-0.061	-0.062	0.036	0.122	0.082	-0.154	0.063	-0.131	-0.094	0.017	0.063	-0.01	0.072	0.024	0.293	-0.114	-0.007	-0.099	-0.155	-0.14	-0.004	-0.073	-0.192	-0.015	-0.14	0.138	0.012	0.008	0.093	0.103	0.208	0.263	-0.054	0.206		-0.056		-0.073	-0.049	0.165	0.007	-0.142	0.01	0.026
BSU28900_ysbB	-0.065	0.105	-0.022	0.018	-0.138	-0.088	0.056	0.03	0.152	-0.008	-0.092	0.159	-0.069	-0.065	0.118	-0.013	0.093	-0.004	-0.058	-0.021	-0.116	-0.031	-0.15	-0.039	-0.059	-0.099	-0.056	-0.068	0.055	-0.09	0.178	0.05	0.04	0.11	0.122	0.215	-0.038	-0.165	0.194		-0.009		-0.016	-0.086	-0.021	-0.001	-0.145	0.092	0.055
BSU28920_lytT	-0.045	-0.026	0.246	0.137	0.049	0.171	-0.01	0.022	0.175	0.094	-0.141	0.067	0.056	-0.175	0.077	0.126	-0.018	0.187	-0.078	0.166	-0.041	-0.085	-0.072	-0.132	-0.08	-0.009	-0.005	-0.104	-0.021	0.004	0.115	0.016	-0.05	0.035	0.021	0.247	-0.18	-0.124	0.14		0.068		-0.085	-0.099	0.099	0.12	-0.154	-0.093	0.055
BSU28930_lytS	0.082	-0.046	0.047	0.039	0.144	0.104	-0.12	-0.132	-0.089	0.06	0.145	0.028	0.114	-0.036	-0.098	-0.008	-0.138	0.016	0	-0.035	0.066	0.004	0.102	0.097	0.112	0.057	0.027	-0.052	0.021	0.072	-0.198	0.025	-0.104	-0.101	-0.076	0.063	0.175	0.129	0.097		0.013		-0.018	0.003	-0.063	-0.058	0.115	-0.12	-0.167
BSU29610_ezrA	-0.06	-0.007	-0.006	-0.005	0.153	-0.002	-0.033	-0.102	-0.106	-0.098	0.157	-0.011	0.022	0.016	-0.093	-0.152	-0.035	-0.18	0.121	-0.095	-0.057	0.032	0.219	0.117	0.037	0.075	-0.066	0.094	-0.059	0.069	-0.223	-0.012	-0.119	-0.163	-0.102	-0.062	0.355	0.353	-0.007		-0.062		0.104	-0.048	-0.09	-0.02	0.197	-0.004	-0.116
BSU29630_refZ	0.196	0.056	-0.056	-0.02	0.013	0.014	0.124	-0.001	-0.122	-0.041	0.095	-0.061	0.147	-0.036	-0.023	-0.061	0.065	-0.04	0.006	0.025	0.137	0.04	-0.037	0.017	0.175	0.032	0.056	-0.057	0.072	0.016	-0.11	0.014	0.057	-0.003	-0.094	-0.091	0.004	-0.03	-0.054		-0.047		0.045	0.06	-0.084	-0.021	0.078	0.033	-0.057
BSU30050_ytgP	0.055	-0.068	0.067	-0.051	0.016	0.036	0.003	0.021	0.034	0.083	-0.014	-0.01	-0.059	-0.015	0.04	0.08	0.022	0.059	0.075	-0.045	-0.038	0.091	-0.053	-0.024	0.026	-0.156	-0.076	0.019	-0.1	-0.092	0.004	-0.074	0	0.043	0.072	0.066	-0.05	-0.03	0.048		0.066		0.026	-0.129	0.081	0.031	-0.008	0.194	0.046
BSU30640_ytkC	0.021	-0.03	-0.078	-0.093	-0.167	0.066	-0.001	0.036	-0.051	0.048	-0.117	0.042	-0.042	0.035	0.015	0.084	-0.032	0.027	0.009	-0.078	-0.032	-0.095	-0.155	0.039	-0.054	-0.003	0.008	-0.084	-0.004	-0.04	0.034	-0.029	0.138	0.017	0.074	-0.042	-0.065	0.001	-0.018		0.015		0.024	0.05	0.045	0.089	-0.037	0.023	0.017
BSU31010_floT	0.041	0.142	-0.037	-0.11	-0.062	0.082	0.015	0.054	-0.041	0.004	0.071	-0.137	0.046	-0.069	0.006	0	-0.036	0.02	-0.013	-0.076	-0.021	0.088	0.112	-0.064	0	-0.115	0.069	0.037	0.134	-0.047	0.061	-0.069	-0.007	-0.023	-0.055	-0.135	-0.035	0.003	-0.15		0.087		-0.041	-0.025	0.053	-0.205	0.014	0.07	0.081
BSU31020_yuaF	-0.09	0.272	0.06	0.13	-0.329	-0.071	-0.056	0.02	0.07	0.126	-0.171	0.043	-0.076	-0.088	0.065	0.008	-0.063	0.098	0.042	0.195	-0.116	-0.051	-0.076	-0.056	-0.112	0.131	-0.076	-0.167	0.036	-0.178	0.103	0.115	0.071	0.11	0.078	-0.108	-0.22	-0.304	-0.106		0.021		0.026	-0.022	0.142	0.131	-0.031	-0.018	0.095
BSU31120_lytG	0.019	0.14	-0.078	-0.003	-0.165	0.035	0.1	0.046	-0.005	0.061	-0.093	0.022	-0.042	-0.025	0.014	-0.013	0.095	0.105	-0.001	-0.074	-0.004	-0.038	-0.009	0.053	0.013	-0.085	-0.009	0.033	-0.065	-0.118	0.119	-0.045	0.022	0	-0.109	-0.166	-0.157	-0.077	-0.101		-0.034		0.046	0.066	-0.072	-0.035	0.05	0.025	0.08
BSU31490_pbpD	0.002	-0.001	0.078	-0.043	0.188	-0.009	0.021	-0.142	-0.094	-0.077	0.081	-0.075	-0.046	0.102	-0.248	0.027	-0.117	0.02	0.206	-0.107	-0.111	-0.029	0.18	0.165	0.131	0.083	-0.001	0.074	-0.014	0.135	-0.192	-0.037	-0.182	-0.13	-0.062	-0.131	0.02	0.162	-0.15		-0.112		0.011	0.084	0.015	-0.033	0.035	0.003	-0.129
BSU32340_lytH	0.002	0.052	0.071	-0.133	-0.078	0.099	0.061	0.039	0.023	0.006	-0.018	-0.022	0.046	0.059	-0.024	-0.062	-0.054	0.101	-0.045	-0.043	0.037	0.037	-0.004	-0.1	-0.003	0.048	0.059	-0.168	0.013	-0.096	0.016	-0.08	0.033	-0.006	-0.039	-0.192	-0.095	0.062	-0.13		0.056		0.032	0.052	0.007	-0.018	0.001	0.049	0.095
BSU33360_yvgJ	-0.058	-0.009	-0.008	-0.079	0.023	0.025	-0.072	0.046	0	0.03	-0.096	0.05	-0.097	-0.126	0.042	0.192	-0.118	0.047	-0.07	-0.043	-0.096	0.001	-0.135	0.009	-0.056	0.022	-0.008	-0.02	0.014	0.004	0.055	-0.016	-0.008	0.076	0.016	0.072	0.04	-0.058	-0.021		0.116		-0.016	0.036	-0.006	-0.129	-0.048	-0.069	0.007
BSU34760_glmR
BSU34800_cwlO	0.035	0.089	-0.096	0.075	0.053	0.023	-0.062	-0.009	-0.156	-0.055	0.055	-0.044	0.024	-0.061	-0.079	-0.002	-0.048	0.069	0.106	-0.106	-0.081	-0.027	0.09	0.089	0.069	0.074	-0.045	-0.003	0.036	0.12	-0.116	-0.094	-0.104	-0.117	0.045	-0.001	0.028	0.189	-0.006		0.048		-0.106	-0.006	-0.07	-0.033	0.109	0.033	-0.072
BSU35010_nagA	0.049	-0.098	-0.119	-0.072	0.166	-0.086	0.132	-0.104	-0.187	-0.121	0.191	-0.219	0.112	0.027	-0.182	-0.103	-0.186	-0.221	0.182	-0.196	0.127	0.02	0.314	0.153	0.043	0.168	0.232	0.331	-0.081	0.242	-0.284	0.013	-0.069	-0.309	-0.077	-0.256	0.105	0.226	-0.206		-0.023		0.01	0.044	-0.217	-0.133	0.218	-0.059	-0.096
BSU35020_nagB	0.074	-0.001	-0.043	-0.027	0.159	0.029	-0.07	-0.151	-0.106	0	0.173	-0.176	0.108	-0.024	-0.095	-0.089	-0.171	-0.125	0.148	-0.074	0.018	-0.009	0.293	0.105	0.185	0.011	0.051	0.109	-0.065	0.153	-0.297	0.01	-0.098	-0.192	-0.176	-0.168	0.152	0.231	-0.07		-0.013		0.05	0.023	-0.118	-0.052	0.211	0.006	-0.126
BSU35220_minJ	-0.056	0.006	-0.2	-0.149	0.202	0.069	0.119	-0.127	-0.259	-0.086	0.213	-0.07	0.171	0.122	-0.186	-0.075	-0.051	-0.007	0.143	-0.114	0.026	0.054	0.16	0.198	0.216	0.01	0.006	0.092	-0.053	0.142	-0.233	-0.14	0.048	-0.073	-0.181	-0.225	0.316	0.56	-0.18		0.043		0.031	-0.012	-0.116	-0.166	0.233	0.063	-0.143
BSU35520_tagV	-0.059	0.108	0.155	-0.144	0.075	0.067	-0.034	-0.016	-0.013	-0.017	-0.033	-0.063	0.016	-0.055	-0.031	0.022	-0.011	0.019	0.159	0.061	-0.09	-0.007	0.105	-0.03	-0.098	0.09	-0.018	-0.016	0.035	0.053	-0.027	-0.11	0.051	-0.013	-0.012	0.061	0.099	0.199	0.001		0.127		-0.076	0.01	-0.07	-0.021	0.157	0.151	-0.01
BSU35540_tuaH	-0.12	0.049	0.009	-0.081	-0.116	0.015	0.002	0.052	0.066	0.033	-0.107	0.057	-0.026	0.045	0.151	0.005	0.042	-0.142	0.07	0.06	-0.119	-0.025	-0.02	0.002	0.021	-0.04	0.001	0.047	-0.102	-0.004	0.031	-0.044	0.163	0.062	0.005	-0.089	-0.047	-0.141	-0.119		-0.01		0.022	0.042	0.056	-0.009	0.021	-0.07	0.031
BSU35550_tuaG	-0.008	0.122	-0.029	0.038	-0.159	-0.002	-0.028	0.195	0.202	0.03	0	0.064	-0.054	0.004	0.091	0.012	0.085	0.005	-0.099	0.114	-0.059	0.065	-0.101	-0.108	-0.062	-0.049	-0.002	-0.135	0.063	-0.223	0.23	-0.013	0.084	0.128	0.077	0.034	-0.078	-0.145	0.074		-0.079		0.023	-0.166	0.113	0.079	-0.112	0.1	0.09
BSU35560_tuaF	-0.036	0.002	-0.023	-0.117	0.02	-0.027	0.079	-0.054	0.019	-0.01	-0.009	-0.154	-0.067	0.032	-0.128	-0.08	-0.134	0.016	0.058	-0.101	0.004	0.047	0.155	-0.008	0.129	0.059	-0.014	0.095	-0.016	0.014	-0.159	-0.177	-0.111	-0.117	-0.01	-0.14	0.048	0.04	-0.139		0.057		0.025	0.067	-0.03	-0.056	0.052	-0.001	0.002
BSU35570_tuaE	-0.046	-0.005	0.057	-0.063	0.021	0.109	-0.031	-0.074	-0.063	0.002	0.24	-0.094	0.095	0.093	-0.044	-0.002	-0.144	0.018	0.012	-0.068	0.069	-0.024	0.211	0.105	0.04	0.148	-0.036	0.084	0.048	0.061	-0.153	0.016	-0.141	0.049	-0.009	-0.028	0.119	0.073	-0.145		0.027		0.015	0.168	-0.154	0.017	0.25	-0.004	-0.082
BSU35580_tuaD	-0.047	0.131	-0.058	-0.087	-0.037	-0.052	0.021	0.055	0.057	-0.046	-0.014	0.01	0.044	0.011	0.022	-0.106	0.05	-0.127	0.008	0.08	-0.035	0.022	0.123	-0.016	-0.086	-0.023	0.049	0.083	0.007	-0.023	-0.109	0.051	0.043	-0.002	-0.047	-0.033	-0.012	0.022	-0.078		-0.117		-0.016	-0.046	-0.071	0	0.097	-0.048	0.029
BSU35590_tuaC	-0.107	-0.002	-0.012	0.054	0.052	-0.068	-0.062	-0.039	-0.028	-0.063	0.022	-0.048	0.01	0.006	-0.063	-0.052	-0.017	-0.134	-0.012	0.02	-0.015	-0.15	0.063	-0.048	-0.081	0.051	0.046	0.04	0.011	0.171	-0.061	0.006	0.011	-0.029	-0.026	-0.138	0.005	0.124	-0.045		0.008		-0.05	0.107	-0.043	0.031	0.022	-0.052	0.019
BSU35609_tuaA1	0.073	0.011	-0.052	-0.089	0.03	0.052	0.006	-0.042	-0.168	-0.056	0.194	0.031	0.069	0.036	-0.068	-0.102	0.06	-0.085	0.122	-0.199	-0.036	0.047	0.132	-0.009	0.141	0.02	0.097	0.097	0.029	0.167	-0.159	0.006	0.013	-0.168	-0.156	-0.033	0.042	0.027	-0.029		-0.083		0.004	-0.068	-0.1	-0.063	0.046	0.026	-0.14
BSU35620_lytC	0.021	0.155	-0.015	0.097	-0.203	-0.015	-0.106	0.022	0.11	0.096	-0.206	-0.051	-0.116	0.051	0.164	-0.077	0.072	0.004	-0.103	0.004	-0.014	0.015	-0.112	-0.063	-0.099	-0.06	0.026	-0.101	0.047	-0.182	0.122	0.07	0.058	0.107	0.165	0.017	-0.162	-0.229	0.054		0.004		0.027	-0.012	0.052	0.193	-0.097	-0.043	0.155
BSU35630_lytB	-0.077	0.021	-0.028	-0.078	0.066	-0.052	0.11	-0.038	-0.154	0.058	0.041	-0.109	-0.003	-0.026	-0.115	-0.01	-0.143	0.056	0.093	-0.139	0.09	-0.001	0.042	0.152	0.123	0.083	-0.026	0.169	0.008	0.04	-0.194	-0.07	-0.022	-0.044	-0.029	-0.213	-0.025	0.075	-0.164		0.015		-0.042	0.139	-0.144	-0.016	0.234	-0.022	-0.034
BSU35650_tagU	0.118	0.012	-0.097	0.127	-0.031	-0.072	0.01	0.014	-0.002	0.01	-0.111	-0.062	-0.013	0.058	0.039	0.005	0.074	0	0.069	-0.049	0.047	-0.066	-0.048	-0.016	-0.124	0.037	0.044	-0.083	0.089	-0.062	0.017	0.018	-0.046	0.04	0.039	0.165	0.005	0.024	0.156		0.021		-0.09	-0.086	0.015	0.363	-0.011	-0.021	0.015
BSU35670_gtaB	-0.04	0.198	0.055	0.328	-0.076	-0.013	-0.062	-0.07	-0.046	0.046	0.021	-0.022	-0.116	0.066	-0.065	-0.054	-0.039	0.045	0.228	0.135	-0.078	-0.023	0.067	-0.027	-0.086	0.049	-0.078	-0.055	0.055	-0.121	-0.068	0.031	-0.081	0.143	0.021	-0.076	-0.056	-0.044	-0.039		-0.03		0.044	-0.127	0.042	0.025	-0.038	0.504	0.003
BSU35690_ggaA	-0.055	0.132	-0.055	0.056	0.072	0.035	0.012	-0.15	-0.278	-0.048	0.267	-0.134	0.043	0.187	-0.071	-0.24	-0.008	-0.139	0.192	-0.096	-0.024	0.046	0.302	0.158	0.136	0.087	-0.119	0.076	0.085	0.074	-0.218	-0.06	-0.053	-0.063	-0.166	-0.235	0.195	0.193	-0.205		-0.08		0.092	0.047	-0.229	-0.121	0.328	0.129	-0.11
BSU35730_tagE	0.001	-0.156	-0.007	0.293	0.151	0.079	-0.094	0.097	0.154	-0.014	-0.088	0.024	-0.018	-0.127	-0.001	0.145	0.136	0.082	-0.125	0.115	0.052	-0.053	-0.204	-0.118	-0.192	-0.131	-0.13	-0.047	0.026	0.038	0.163	-0.063	-0.052	0.05	0.094	0.577	0.089	0.013	0.636		0.12		-0.207	-0.07	0.123	0.057	-0.096	-0.172	0.005
BSU35770_tagC	0.011	-0.093	-0.04	0.073	0.056	-0.062	0.012	0.044	-0.066	-0.012	-0.087	-0.019	-0.03	0.039	-0.057	-0.131	-0.002	0.102	0.073	-0.07	-0.049	0.021	0.011	0.054	0.036	-0.021	0.024	-0.077	0.014	0.065	0.026	0.047	0.017	0.009	0.049	-0.042	-0.09	0.024	-0.027		0.113		0.041	-0.098	-0.009	0.054	-0.046	-0.141	0.01
BSU35780_lytD
BSU35840_tagT	-0.057	0.015	0.163	0.117	-0.077	0.077	-0.027	0.11	0.19	0.086	-0.141	0.059	-0.049	-0.04	0.145	0.104	0.096	0.11	-0.152	0.28	-0.022	-0.013	-0.26	-0.229	-0.137	0.002	-0.146	-0.079	0.125	-0.134	0.152	-0.032	0.101	0.055	0.096	0.172	-0.204	-0.307	0.174		-0.01		-0.124	-0.047	0.113	0.058	-0.184	-0.005	0.149
BSU35860_pgdS	-0.049	0.055	-0.052	0.124	-0.065	-0.17	0.034	0.077	-0.027	-0.042	-0.056	0.124	-0.129	-0.081	-0.076	0.123	-0.059	-0.067	0.017	-0.001	-0.031	-0.064	-0.011	0.007	0.027	0.027	-0.01	0.028	-0.105	0.053	0.075	0.083	0.019	0.014	0.067	0.001	0.023	-0.004	0.034		-0.11		0.027	0.065	0.001	0.015	-0.172	0.001	-0.019
BSU35870_capE	-0.051	-0.003	-0.011	-0.102	-0.256	0.025	-0.03	0.044	0.139	0.078	-0.157	0.094	-0.145	-0.058	0.157	0.101	0.044	0.097	-0.121	0.016	-0.131	-0.066	-0.248	-0.112	-0.132	-0.031	0.025	-0.179	0.244	-0.135	0.155	0.081	0.091	0.13	0.081	0.007	-0.174	-0.22	0.106		0.131		-0.004	-0.007	0.135	-0.059	-0.263	-0.027	0.024
BSU35880_capA	-0.013	-0.078	-0.055	-0.07	-0.127	-0.024	-0.099	0.051	0.037	0.09	-0.06	-0.008	-0.091	0.035	0.128	0.059	-0.084	0.022	-0.123	-0.029	-0.001	-0.028	-0.204	0.032	-0.036	0.014	-0.086	-0.14	0.075	-0.008	0.013	0	0.128	0.081	0.087	0.008	-0.057	-0.044	0.065		-0.043		0.002	-0.061	0.092	-0.096	-0.017	0.007	0.085
BSU35890_capC	0.113	-0.002	0.051	0.011	0.039	-0.102	0.008	-0.021	0.018	-0.043	-0.039	0.028	-0.052	0.059	0.088	-0.003	0.09	-0.061	0.023	-0.02	0.068	0.068	-0.202	-0.079	-0.005	-0.149	-0.054	0.005	0.062	0.041	0.054	0.005	-0.034	0.031	0.093	0.244	-0.003	-0.059	0.154		-0.078		0.03	-0.011	-0.102	-0.056	-0.016	0.028	-0.041
BSU35900_capB	-0.057	0.139	-0.015	0.091	-0.215	-0.084	-0.048	0.11	0.194	0.113	-0.18	0.042	-0.141	-0.079	0.083	0.173	0.023	0.082	-0.009	0.064	-0.132	0.05	-0.159	-0.084	-0.218	-0.094	-0.042	-0.196	-0.095	-0.212	0.264	0.061	0.09	0.11	0.273	-0.007	-0.063	-0.214	0.006		-0.002		0.025	-0.002	0.159	0.063	-0.223	0.098	0.102
BSU36410_mbl	-0.076	0.057	-0.08	0.322	0.135	-0.035	0	-0.069	-0.017	-0.004	-0.015	-0.019	-0.052	0.021	0.033	0.01	-0.003	-0.02	0.109	0.134	-0.125	-0.044	0.023	-0.067	-0.081	0.043	-0.04	-0.056	0.007	-0.03	-0.054	-0.096	-0.124	0.048	0.043	0.125	0.173	0.131	0.306		-0.069		-0.057	-0.105	0.075	-0.025	-0.015	0.081	0.019
BSU36530_bcrC	-0.028	-0.085	0.187	0.184	0.269	0	-0.018	-0.023	0.019	-0.04	0	-0.055	-0.008	-0.048	-0.016	-0.022	-0.059	-0.02	0.107	0.186	-0.125	-0.017	-0.023	-0.071	-0.104	-0.043	-0.145	0.024	-0.071	0.038	-0.086	-0.122	-0.113	0.011	-0.014	0.158	0.216	0.173	0.24		-0.082		-0.046	-0.032	0.02	-0.053	0.104	0.058	0.046
BSU36750_spoIID	0.045	-0.082	-0.091	-0.097	0.136	-0.026	0.018	-0.228	-0.038	-0.131	0.111	0.049	0.07	-0.1	0.005	0.004	-0.059	-0.036	0.072	-0.126	0.029	-0.074	-0.017	-0.029	-0.061	0.041	-0.004	0.12	-0.058	0.152	-0.102	-0.13	0.049	-0.035	0.018	0.113	0.003	0.1	0.031		0.154		-0.001	-0.047	-0.124	-0.084	0.017	-0.045	-0.086
BSU37030_racA	-0.05	0.067	-0.094	-0.017	-0.102	0.064	-0.095	-0.089	0.013	-0.024	0.048	0.012	-0.05	0.045	0.006	-0.017	-0.022	-0.073	0.1	0.057	0.033	-0.037	0.033	0.03	0.005	0.065	0.104	-0.072	0.007	0.025	-0.051	0.06	-0.034	-0.029	0.11	-0.154	-0.1	0.022	-0.153		-0.066		0.159	-0.001	-0.069	0.039	0.031	0.084	-0.073
BSU37100_murAB	-0.144	-0.082	-0.005	-0.071	-0.123	-0.018	-0.05	-0.02	0.195	0.112	-0.126	0.021	-0.07	0.051	0.139	0.051	0.039	0.036	-0.083	0.026	-0.108	-0.069	-0.007	-0.098	-0.153	-0.044	0.023	0.076	0.041	-0.122	0.035	0.101	0.032	0.059	0.023	0.061	-0.073	-0.142	0.051		-0.011		-0.088	-0.155	0.091	0.065	-0.125	-0.143	0.077
BSU37510_pbpG	0.14	0.142	0.024	0.077	0.097	-0.001	0.073	-0.063	-0.108	-0.047	0.139	-0.026	0.217	-0.001	-0.034	-0.119	-0.065	-0.048	0.068	0.038	0.035	0.035	0.093	0.009	0.161	0.006	-0.032	0.057	-0.012	0.127	-0.045	-0.027	0.007	-0.111	-0.197	0.029	0.009	0.138	0.076		0.087		-0.034	0.008	-0.163	-0.121	0.063	0.044	0.183
[truncated: 1,191 more rows]
[truncated: 1,261 more columns]

## Sheet: correlations T1 to T2
	BSU00400_yabE	BSU00490_spoVG	BSU00570_yabM	BSU00690_ftsH	BSU00880_disA	BSU01670_amiE	BSU01680_murP	BSU01690_murR	BSU01700_murQ	BSU02350_gamP	BSU02200_ybfG	BSU02360_gamA	BSU02370_ybgA	BSU02600_cwlJ	BSU02810_cwlK	BSU04140_pbpC	BSU04970_cwlT	BSU05710_ydhD	BSU06250_ydjM	BSU07260_yfnI	BSU09370_lytF	BSU10110_pbpF	BSU10770_wprA	BSU11570_cwlQ	BSU12100_pdaC	BSU12420_yjoB	BSU12460_xlyB	BSU12780_xepA	BSU12810_xlyA	BSU12980_ykfB	BSU12990_ykfC	BSU13820_ykvT	BSU14040_ldt	BSU14470_mreBH	BSU15170_spoVD	BSU15210_spoVE	BSU15390_sepF	BSU15420_divIVA	BSU16560_rasP.1	BSU16910_rodZ	BSU16950_pbpX	BSU17410_cwlC	BSU17860_yneA	BSU18180_yngB	BSU18350_dacC	BSU18380_iseA	BSU18410_ggt	BSU19210_yocH	BSU19410_cwlS
[truncated: 1,310 more rows]
[truncated: 1,261 more columns]

[truncated: 5 more sheets: correlations T2 to T3, correlations T0 to T4, correlations T0 to T6, correlations T4 to T5, correlations T6 to T7]
