# Supplementary material for: Comprehensive genetic interaction analysis of the Bacillus subtilis envelope using double-CRISPRi
Source: Cell Syst. Author manuscript; Available in PMC 2025 Dec 19. (PMC12716459; doi:10.1016/j.cels.2025.101406)
Supplement: MMC3 [file NIHMS2115161-supplement-MMC3.xlsx]

## Sheet: preface
Table S2. List of RFs of the double-CRISPRi strains, related to Figures 1, 5, S3, and S4
Sheet	description	Interpretation
T0 to T1 RF	RF calculated by comparing its relative abundance at the T0 and T1	5 generations of exponential growth with CRISPRi induction (Induction to 5 generations)
T1 to T2 RF	RF calculated by comparing its relative abundance at the T1 and T2	5 generations of exponential growth with CRISPRi induction (5 generations to 10 generations)
T0 to T2 RF	RF calculated by comparing its relative abundance at the T0 and T2	10 generations of exponential growth with CRISPRi induction (Induction to 10 generations)
T2 to T3 RF	RF calculated by comparing its relative abundance at the T2 and T3	5 generations of exponential growth with CRISPRi induction (10 generations to 15 generations)
T0 to T4 RF	RF calculated by comparing its relative abundance at the T0 and T4	Overnight growth to saturation without induction (control)
T0 to T6 RF	RF calculated by comparing its relative abundance at the T0 and T6	Overnight growth to saturation without CRISPRi induction (Induction to ~8 generations)
T4 to T5 RF	RF calculated by comparing its relative abundance at the T4 and T5	Recovery from CRISPRi OFF stationary phase with CRISPRi induction (Induction to 5 generations)
T6 to T7 RF	RF calculated by comparing its relative abundance at the T6 and T7	Recovery from CRISPRi ON stationary phase with CRISPRi induction (Induction to 5 generations)
T0 ~ T7 indicate sampling time points described in Figure S2
Rows	sgRNA1
columns	sgRNA2
	Each value represents RF of double-CRISPRi knockdown strain induced by sgRNA1 and sgRNA2

## Sheet: T0 to T1 RF
X.	BSU00400_yabE	BSU00490_spoVG	BSU00570_yabM	BSU00690_ftsH	BSU00880_disA	BSU01670_amiE	BSU01680_murP	BSU01690_murR	BSU01700_murQ	BSU02350_gamP	BSU02200_ybfG	BSU02360_gamA	BSU02370_ybgA	BSU02600_cwlJ	BSU02810_cwlK	BSU04140_pbpC	BSU04970_cwlT	BSU05710_ydhD	BSU06250_ydjM	BSU07260_yfnI	BSU09370_lytF	BSU10110_pbpF	BSU10770_wprA	BSU11570_cwlQ	BSU12100_pdaC	BSU12420_yjoB	BSU12460_xlyB	BSU12780_xepA	BSU12810_xlyA	BSU12980_ykfB	BSU12990_ykfC	BSU13820_ykvT	BSU14040_ldt	BSU14470_mreBH	BSU15170_spoVD	BSU15210_spoVE	BSU15390_sepF	BSU15420_divIVA	BSU16560_rasP.1	BSU16910_rodZ	BSU16950_pbpX	BSU17410_cwlC	BSU17860_yneA	BSU18180_yngB	BSU18350_dacC	BSU18380_iseA	BSU18410_ggt	BSU19210_yocH	BSU19410_cwlS
BSU00400_yabE	1.001	0.956	0.997	0.77	0.999	0.996	0.989	1.006	1.014	1.01	0.99	1.01	1.008	0.995	0.991	0.98	1.006	1.016	0.984	0.992	1.022	0.975	0.99	1.022	0.983	0.956	1.001	0.992	0.997	1.01	1.003	0.991	0.991	1.013	0.994	0.496	0.997	1.01	NaN	1.032	0.98	NaN	0.962	1.001	1.01	1.022	0.987	0.998	1.015
BSU00490_spoVG	1.04	1.046	1.042	0.701	0.945	0.989	0.957	0.985	1.011	1.018	1.014	0.978	0.984	0.973	0.934	0.948	0.965	0.973	0.914	0.999	0.973	0.981	0.969	0.941	0.974	0.96	1.026	1.004	1.018	0.951	1.006	1.008	0.956	0.937	0.982	0.609	0.979	0.991	NaN	0.998	1	NaN	0.966	0.986	1.03	1.002	0.998	0.985	0.988
BSU00570_yabM	1.023	1.002	1.026	0.71	0.996	0.98	0.989	1	1	0.991	1.003	1.009	0.991	1.025	0.971	1.004	1.006	1.01	0.996	0.952	1.002	0.989	0.971	1.011	1.015	0.986	1.036	0.988	1.017	0.997	0.997	1.009	1.021	0.986	1.018	0.471	0.983	1.002	NaN	1.002	1.003	NaN	0.998	1.001	1.004	0.99	0.99	0.994	1.018
BSU00690_ftsH	NaN	0.703	NaN	NaN	NaN	0.624	0.429	0.618	0.658	NaN	0.693	0.753	NaN	0.662	NaN	0.696	0.592	NaN	NaN	NaN	0.516	0.436	NaN	0.689	0.664	0.632	NaN	NaN	NaN	0.644	0.735	0.565	NaN	0.743	0.539	NaN	0.704	0.87	NaN	NaN	0.615	NaN	NaN	0.755	0.667	NaN	NaN	0.669	0.749
BSU00880_disA	1.015	1.021	1.02	0.79	1.011	1.017	0.977	0.995	1.015	1.061	1.026	1.015	0.994	1.006	1.004	1.021	1.025	0.995	0.986	1.021	0.995	1.008	0.99	1.007	1.013	1.025	1.028	1.001	1.005	1.047	1.017	1.017	1.053	1.019	1.031	0.389	0.984	1.016	NaN	1	1.006	NaN	1	1.05	1.002	0.995	1.025	1.007	0.984
BSU01670_amiE	0.986	0.977	0.965	0.684	1.015	0.989	0.971	1.001	1.017	0.977	0.996	1.027	0.979	0.98	1.004	1.028	0.983	1.017	0.982	0.964	0.996	0.985	1.016	1.008	1.048	0.982	1.019	0.954	1.014	1.02	1.01	0.986	1.033	1.023	1.015	0.437	0.995	1.008	NaN	1.024	0.992	NaN	0.998	1.011	1.024	1.022	1.001	1.002	1.019
BSU01680_murP	NaN	NaN	0.592	0.883	NaN	1.018	NaN	0.999	0.988	NaN	NaN	0.998	0.867	1.022	NaN	0.943	0.967	0.975	0.917	NaN	0.958	1.04	0.967	1.013	1.045	NaN	1.005	NaN	1.031	0.897	0.963	1.012	1.013	NaN	1.034	NaN	0.955	1.025	NaN	0.938	0.966	NaN	NaN	0.96	0.997	0.974	0.969	1.03	0.875
BSU01690_murR	1.015	1.011	1.023	0.747	0.989	0.998	0.998	1.006	0.993	1.009	0.98	1.011	1.008	1.016	0.982	0.993	1.035	0.984	1.001	1.016	1.01	0.975	1.007	1.009	1.005	1.006	1.014	1.015	1.011	1.023	0.989	0.993	1.012	1.038	1.002	0.491	0.993	1.014	NaN	1.005	0.974	NaN	0.999	1.001	1.016	0.982	0.987	0.983	0.981
BSU01700_murQ	1.009	1.029	1.026	0.856	1.018	1.013	1.022	1.034	1.031	1.023	1.01	0.975	1.003	0.996	0.983	1.009	0.983	1.028	1.015	1.016	1.017	1.02	1.019	1.049	0.979	1.013	1.033	1.013	1.009	1.013	1.01	1	1.016	1	1.021	0.498	1.017	0.978	NaN	1.026	1.017	NaN	0.982	0.996	1.013	1.014	1.001	1.009	0.995
BSU02350_gamP	0.98	1.014	1.029	0.723	1.004	0.991	1.004	1.025	1.004	1.006	1.011	0.999	1.033	1.011	0.963	1.01	1.013	1.03	0.956	1.023	1.01	0.986	1.02	1.005	1.028	1.012	0.992	0.997	1.022	0.987	1.011	1.031	1.049	0.991	1.002	0.53	0.969	1.022	NaN	1.016	1.013	NaN	0.977	1.036	1.01	1.007	1.036	0.995	1.015
BSU02200_ybfG	1.007	0.981	1.051	0.668	1.017	1.009	0.947	1.007	0.991	1.034	0.979	1.02	1.016	1.001	0.99	0.991	0.999	1.009	0.966	0.969	1.035	0.981	0.993	0.983	1.016	0.976	1.023	1.001	0.987	0.98	0.999	1	0.994	0.997	0.993	NaN	1.013	1.003	NaN	0.993	1.006	NaN	0.998	0.987	1.014	1.026	1.01	0.997	1.005
BSU02360_gamA	0.969	1.03	1.014	0.768	0.985	0.982	0.973	1.009	1.022	0.967	1.009	1.01	1.062	1.008	0.968	1	1.021	0.994	0.991	1.048	1.024	1.014	0.989	1.025	1.04	0.995	1.036	0.984	0.983	1.022	1.02	0.997	0.988	1.021	1.054	0.526	1.015	1.034	NaN	1.007	1.013	NaN	1.016	1.011	0.999	0.998	0.978	1.008	0.988
BSU02370_ybgA	1.015	1.018	0.949	0.744	0.983	0.967	0.883	0.984	0.962	0.993	1.028	0.985	0.952	1.002	0.922	1.019	0.982	1.021	1.003	0.977	0.986	0.989	1.012	0.999	0.919	0.978	0.986	0.891	1.001	0.984	0.965	0.976	0.982	0.978	1	NaN	0.971	1.019	NaN	0.982	0.995	NaN	0.985	0.972	1.004	0.967	1	0.964	0.977
BSU02600_cwlJ	1.036	0.943	1.003	0.705	0.977	0.981	0.986	1.008	0.974	0.981	1.011	1.014	1.043	1.01	0.984	1.01	0.999	0.954	0.951	1.024	0.958	0.993	0.981	1.056	1.005	0.987	1.024	0.948	1.003	1.012	0.972	0.979	1.039	0.975	1.005	0.249	0.995	1	NaN	1.02	1.032	NaN	1.012	0.99	1.006	0.987	0.987	0.988	1.002
BSU02810_cwlK	1.029	0.953	0.997	0.692	0.978	1.028	0.979	1.006	0.998	1.013	0.978	1.011	0.999	0.992	0.946	1.013	1.016	0.999	0.975	1.02	1.002	0.966	1.004	1.006	0.988	1.004	0.996	0.991	0.958	1.012	1.007	1	0.994	0.982	0.995	0.457	1.029	1.037	NaN	1.049	0.987	NaN	1.027	1.003	1.005	0.992	1.007	1.011	0.999
BSU04140_pbpC	1.012	0.981	1.028	0.798	1.008	0.989	1.01	0.996	0.999	1.044	1.004	1.012	1.014	1.018	1.004	0.991	1.032	1.019	0.982	0.999	1.011	0.99	1.011	0.999	1.017	1	1.02	0.974	1.004	1.028	1	0.997	0.995	1.032	0.997	0.452	0.997	0.999	NaN	1.009	1.002	NaN	1.004	1.006	0.988	1.008	1.013	1.007	1.02
BSU04970_cwlT	0.952	1.023	1.047	0.757	0.992	0.961	0.958	1.005	1.028	1.037	1.007	1.025	1.021	1.019	1.006	0.999	1.003	0.992	0.98	0.994	1.036	0.996	1.016	1.022	1.016	1.042	1.033	0.981	0.999	1.022	0.974	0.988	0.985	0.947	1.022	0.289	0.992	0.982	NaN	1.033	1.006	NaN	1.012	1.035	1.032	1.033	1.032	1.007	1.019
BSU05710_ydhD	0.942	1.024	0.918	0.81	0.977	0.959	0.963	0.99	0.974	1.056	0.962	0.976	0.972	0.995	0.951	0.988	1.003	0.955	1.024	1.038	1.005	0.965	1.007	1.052	0.985	0.988	0.961	0.921	1.015	1.003	0.985	1.01	0.986	0.961	0.971	0.363	0.956	1	NaN	1	0.99	NaN	0.999	1.043	0.999	1.012	0.996	0.988	1.004
BSU06250_ydjM	0.997	0.969	0.985	0.791	1.009	0.964	1.013	1.031	0.976	0.968	0.962	0.997	0.994	1.024	0.941	1.027	1.001	0.991	0.946	0.974	0.99	0.987	0.981	1.025	1.03	0.976	1	0.965	0.953	0.987	0.98	0.982	0.987	0.978	1.022	0.504	0.965	1	NaN	1.013	0.983	NaN	1.065	0.985	0.976	1.006	1.011	0.961	1.008
BSU07260_yfnI	0.94	1.002	0.962	0.775	1.019	0.982	0.997	1.009	0.996	1.067	0.977	0.995	1.01	0.997	0.99	1.016	0.996	0.981	1.001	0.992	1.018	0.961	1.005	1.022	1.002	0.995	0.996	0.966	1.008	0.998	0.993	1.001	0.996	1.008	0.999	0.549	0.987	0.997	NaN	0.98	1.009	NaN	1.011	1.019	1.005	0.99	0.984	0.992	0.998
BSU09370_lytF	0.97	0.947	1.026	0.654	1.012	1.001	0.979	1	0.996	1.037	1.014	1.005	1.006	1.011	0.975	1.034	1.004	1.005	1.021	1.014	0.999	0.989	1.05	1.034	0.973	0.968	1.006	0.99	1.021	1.03	1.015	1.019	0.981	1.028	0.975	NaN	1.024	1.027	NaN	1.019	0.995	NaN	1.004	1.018	1.031	1.015	1.037	0.986	1.011
BSU10110_pbpF	0.993	1.002	0.951	0.759	1.039	1.005	0.943	1.002	0.993	1.008	1.023	1.004	0.997	1.013	0.984	1.013	1.032	1.019	0.966	1.048	1.016	0.973	0.987	1.041	1.008	0.992	0.981	0.965	1.015	0.999	1.005	1	0.987	1.027	1.017	0.598	1.01	1.02	NaN	0.987	1.005	NaN	0.989	1.02	1.005	1.006	0.978	1.014	1.016
BSU10770_wprA	0.992	0.973	0.938	0.748	0.992	1.001	1.023	1.01	1.001	1.049	0.962	1.023	0.967	0.987	0.96	0.985	1.01	0.995	1.003	0.995	1.004	1.002	1.012	1.013	1	1.008	0.986	1.024	1.006	1.01	0.991	0.989	1	1.031	0.994	NaN	0.971	0.972	NaN	0.974	1.001	NaN	1.005	1.001	1.011	1.003	0.989	1.022	1.016
BSU11570_cwlQ	1.048	0.957	1.008	0.756	0.966	0.985	0.959	1.005	0.999	0.995	0.985	0.994	0.982	1	1.012	1.023	1	1.015	0.981	1.029	0.99	0.99	0.972	1.017	1.016	1.028	1.016	0.965	1.013	0.997	0.993	0.984	1.035	1.004	0.978	0.423	0.991	1.03	NaN	1.008	1.019	NaN	1.015	1.018	1.035	1.036	1.012	0.98	1.008
BSU12100_pdaC	0.973	1.025	0.993	0.775	1.017	0.995	0.975	1	1.003	1.021	1.021	0.999	1.004	1.017	1.001	0.983	0.991	0.999	1	1.005	1.026	0.985	0.993	1.002	1.005	0.997	1.001	0.963	1.006	1.024	1.008	1.013	0.979	1.054	1.017	0.455	1.003	0.991	NaN	0.979	1.017	NaN	0.992	1.022	1.017	0.996	1.023	1.003	1.003
BSU12420_yjoB	0.942	0.973	0.969	0.641	0.712	0.972	0.964	1.01	1.013	1.01	1.009	0.968	0.971	1.002	0.982	0.952	1.006	1.004	0.945	0.969	0.963	0.989	0.998	0.995	1.005	0.992	0.996	0.937	1.001	0.951	0.958	0.958	0.994	1.018	0.997	NaN	0.994	0.975	NaN	1.022	0.97	NaN	0.972	0.995	0.983	0.993	0.954	0.993	0.995
BSU12460_xlyB	0.97	1.019	1.018	0.732	1.022	0.99	0.954	1.012	1.001	0.981	0.99	1.017	1.039	1.007	0.989	0.967	0.97	1.012	1.022	1.024	0.983	0.947	0.993	1.026	1.013	0.967	0.986	0.977	1.016	1.006	0.998	1.011	1.004	1.026	1.058	0.454	0.986	1.012	NaN	1.003	0.985	NaN	1	0.995	1.015	0.992	1.032	0.992	0.983
BSU12780_xepA	1.034	1.009	1.014	0.762	0.97	1.037	0.974	0.984	1.011	1.031	1.023	1.005	0.978	0.995	0.999	0.991	1.015	0.992	0.977	0.989	0.99	0.983	0.998	1	1.018	0.936	1.027	0.995	1.002	1.002	1.001	1.01	1.046	1.012	1.019	0.501	0.999	0.999	NaN	1.039	1.019	NaN	0.996	0.98	1.002	1.012	0.986	1.011	0.998
BSU12810_xlyA	0.96	0.958	0.994	0.802	1.023	1.007	0.981	0.998	0.964	0.964	0.992	0.991	0.988	1.007	0.956	0.99	1.008	0.99	0.972	1.002	0.996	0.959	0.989	0.976	0.951	0.977	0.931	0.984	0.971	0.991	1.005	1.044	0.993	1.032	0.989	0.365	0.943	1.037	NaN	1.025	0.997	NaN	0.976	0.964	0.972	0.991	1.005	1	1.014
BSU12980_ykfB	0.981	1.006	1.025	0.696	0.905	0.969	0.974	1.025	1.011	0.959	0.968	1.028	0.98	1.025	0.981	1.007	0.999	1.012	0.983	0.971	1.042	0.992	0.977	1.039	1.019	1.036	0.964	0.947	1.017	1.018	0.996	1.026	1.013	0.955	1.011	0.283	1.006	1.046	NaN	0.987	0.999	NaN	1.005	0.992	1.019	0.98	1.002	1.015	1.007
BSU12990_ykfC	0.988	1.032	1.037	0.756	0.991	0.984	1.014	0.957	1.015	0.979	0.992	0.988	1.008	0.989	0.992	1.006	0.975	1.011	0.929	0.975	1.019	1.015	1.026	1	1.032	0.995	1.03	0.982	0.98	0.981	0.988	0.995	1.018	1.033	1.012	0.439	0.979	1.003	NaN	1.007	0.991	NaN	0.99	1.025	1.008	0.975	0.995	1.008	1.005
BSU13820_ykvT	1.004	0.995	1.024	0.77	1.016	1.023	0.975	1.004	1.013	0.941	0.99	0.99	0.976	1	1.011	1.019	1.013	1.014	0.987	0.999	0.991	0.947	1.002	1.014	1.003	1.01	0.987	0.994	1.036	1.042	1.002	1.014	1.027	0.994	1.002	0.454	1.004	1.006	NaN	1.014	1.009	NaN	0.993	1.012	0.994	1.026	0.989	1.022	1.025
BSU14040_ldt	0.987	1.093	1.017	0.604	NaN	0.982	0.954	1.043	0.966	0.92	0.978	1.001	1.01	1.004	0.996	0.955	1	1.058	0.985	1.038	0.999	1.001	0.974	0.977	1.007	1.024	1.006	0.966	1.037	0.971	1.017	0.98	0.979	0.988	1.031	0.455	0.897	0.99	NaN	1.033	0.978	NaN	0.981	1.05	1.009	0.977	1.029	0.992	1.004
BSU14470_mreBH	0.982	0.998	1.002	0.779	1.052	1.002	0.983	1.02	1.013	0.984	1.024	1.013	1.014	1	1	0.997	1.011	0.993	1.003	1.013	1.018	0.961	0.989	0.995	1.019	1.004	1.002	0.986	0.978	1.033	1.039	0.993	0.969	1.007	0.935	0.594	1.014	0.979	NaN	0.977	1.07	NaN	1.024	1.014	1.032	1.012	1.034	1.032	1.046
BSU15170_spoVD	0.968	0.982	0.949	0.657	0.958	0.989	0.983	0.991	1.006	1.037	0.997	1.006	1.004	1.013	1.014	0.991	1.004	1.003	0.987	1.016	1.009	0.969	1.019	0.982	0.974	1.002	1.001	0.996	1.008	0.993	0.985	1.025	1.002	1.008	1.045	0.368	0.982	0.967	NaN	1.024	1.008	NaN	1.004	1.008	1.022	1.044	1.032	0.996	0.998
BSU15210_spoVE	NaN	NaN	NaN	NaN	NaN	NaN	NaN	NaN	0.475	NaN	NaN	0.511	NaN	0.872	NaN	0.31	0.322	0.61	NaN	NaN	NaN	NaN	NaN	NaN	NaN	NaN	NaN	0.867	NaN	NaN	0.563	NaN	NaN	NaN	NaN	NaN	NaN	NaN	NaN	NaN	NaN	NaN	NaN	0.514	0.631	NaN	NaN	0.757	0.708
BSU15390_sepF	1.027	1.037	1.008	0.736	0.988	1.02	0.998	1.017	1.04	1.048	1.048	1.04	1.055	1.031	0.995	1.03	1.019	1.051	0.997	1.003	1.008	1.012	1.022	1.02	1.011	0.985	1.03	1.009	1.034	1.013	1.02	1.018	1.055	1.03	0.992	0.381	1.008	0.987	NaN	1	1.029	NaN	0.998	1.035	1.025	1.032	1.04	1.016	1.011
BSU15420_divIVA	1.084	NaN	NaN	NaN	NaN	0.945	0.987	1.153	NaN	NaN	NaN	NaN	1.142	NaN	NaN	0.823	NaN	NaN	NaN	NaN	0.966	NaN	NaN	NaN	1.033	NaN	NaN	NaN	NaN	0.927	0.969	NaN	0.955	NaN	NaN	NaN	NaN	NaN	NaN	0.903	NaN	NaN	1.042	NaN	NaN	NaN	NaN	1.061	NaN
BSU16560_rasP-1	NaN	NaN	NaN	0.453	NaN	0.42	NaN	0.595	0.477	NaN	NaN	0.352	NaN	0.501	NaN	NaN	0.509	0.423	0.211	NaN	NaN	NaN	0.727	0.446	NaN	NaN	NaN	NaN	0.433	NaN	0.367	0.417	NaN	NaN	NaN	NaN	0.755	0.567	NaN	NaN	0.282	NaN	NaN	0.933	0.488	0.517	NaN	0.423	0.43
BSU16910_rodZ	0.989	1.017	1.01	0.594	1.015	0.989	1.001	1.016	1.058	1.027	0.952	0.989	1.009	1.005	1.01	1.011	0.995	0.987	0.978	1.024	1.017	0.985	0.976	0.997	1.01	0.973	1.01	0.986	1.029	0.979	0.984	1.029	1.023	0.989	1.015	NaN	0.975	0.991	NaN	0.929	1.018	NaN	1.018	0.995	1.033	1.018	0.987	1.002	1.011
BSU16950_pbpX	1.009	0.861	1.004	NaN	0.978	0.96	0.967	0.976	1.03	0.995	1.038	1.027	1.007	0.982	0.988	0.99	1.011	1.015	1.006	1.011	1.011	0.974	0.971	1.021	0.987	0.98	1.037	0.994	1.021	1.02	1.018	0.959	1.016	1.011	1.033	NaN	1.019	0.992	NaN	1.035	1.01	NaN	1.031	1.011	1.009	0.934	0.951	1.023	1.012
BSU17410_cwlC	0.636	0.688	0.705	0.569	0.632	0.703	0.51	0.644	0.783	0.74	0.613	0.694	0.574	0.646	0.656	0.742	0.634	0.643	0.615	0.75	0.655	0.629	0.634	0.641	0.662	0.656	0.658	0.594	0.653	0.633	0.715	0.667	0.668	0.712	0.686	0.332	0.685	0.666	NaN	0.654	0.69	NaN	0.705	0.64	0.75	0.676	0.56	0.625	0.684
BSU17860_yneA	0.979	0.983	1.017	0.777	1.038	1.003	0.969	0.997	0.986	1.006	0.99	0.993	0.991	1.018	1.002	0.984	0.986	0.992	1.004	0.99	1.008	1.027	0.97	1.001	1.028	0.943	1.031	0.995	1.013	1.037	0.993	0.999	1.042	1.022	1.011	0.54	0.983	1.04	NaN	1.025	1.004	NaN	1.008	1.027	0.977	0.992	1.019	0.979	1.034
BSU18180_yngB	0.961	1.04	0.986	0.802	1.004	0.992	0.996	1.015	1.001	1.047	0.983	1.02	1.012	1.02	1.023	1.016	1.008	1.031	0.959	1.035	1.003	0.987	0.992	1.034	0.993	0.991	1.003	0.97	1.026	1.007	1.008	1.01	0.979	1.023	0.981	0.444	1.016	1.023	NaN	0.999	0.986	NaN	1.021	0.99	0.964	1.027	0.988	1.006	0.956
BSU18350_dacC	1.03	1	1.031	0.898	0.987	0.955	1.016	1.017	1.044	NaN	1.007	1.015	1.022	0.966	1.028	0.985	1.05	1.027	1.052	0.98	0.992	1.023	1.003	0.992	1.004	1.036	0.996	0.985	1.007	1.01	1.001	1.024	0.952	1.027	0.994	0.379	0.962	1.011	NaN	1.032	0.98	NaN	1.045	0.982	0.982	1.044	0.975	1.004	1.052
BSU18380_iseA	1.038	0.991	0.991	NaN	0.952	0.997	0.976	0.998	0.931	0.979	1.006	1.041	1.024	1.019	1.002	1.004	1.033	1.021	1.001	1.037	1.041	0.968	1.035	1.072	0.955	0.997	1.028	0.976	0.982	1.032	0.996	0.981	1.019	1.004	1.055	0.451	1.028	0.988	NaN	0.973	0.988	NaN	1.013	0.999	0.986	1.038	1.044	1.025	1.038
BSU18410_ggt	1.034	0.945	0.996	0.758	0.971	0.998	0.98	1.005	0.973	0.975	1.007	0.989	1.022	0.985	0.987	1.055	0.982	1.005	0.997	1.024	1.003	0.99	1.009	1.041	0.982	0.967	1.022	0.995	0.995	1.017	0.993	1.008	1.01	1.013	0.971	NaN	1.012	1.031	NaN	0.966	0.978	NaN	0.983	0.993	0.995	1.007	1.062	1.005	0.988
BSU19210_yocH	0.98	0.92	0.983	0.654	1.065	0.988	0.902	0.958	1.026	1.007	1.003	1.033	0.967	0.998	0.974	0.996	0.932	1.022	0.941	0.959	1.006	0.946	0.986	1.011	1.011	0.969	1.021	0.974	0.969	1.015	0.976	0.988	0.97	0.998	0.981	0.426	0.977	0.991	NaN	1.005	1.025	NaN	0.982	1.019	1.029	0.993	1.019	0.973	0.995
BSU19410_cwlS	1	0.991	0.998	0.746	0.999	0.953	0.984	1.051	1.022	1.003	0.975	1.001	1.005	0.987	0.972	0.998	0.996	1.005	0.982	0.996	0.987	0.979	0.985	0.985	0.987	0.979	1.017	0.976	1.015	1.002	0.998	0.958	0.998	1.003	1.006	0.439	0.982	1.033	NaN	0.994	1.002	NaN	1.005	1.045	1.014	0.998	1.005	1.003	1.012
BSU19620_yodJ	0.983	1.001	1.011	0.798	0.985	0.991	0.956	1.04	0.988	0.992	1.005	1.024	0.974	0.999	0.982	1.004	0.99	0.979	1.011	1.051	1.018	0.974	0.984	0.988	0.992	1.009	1.015	0.993	1.008	1.021	1.004	1.022	1.008	1.029	1.005	0.574	0.987	0.989	NaN	1	1.022	NaN	1.03	0.966	0.992	0.981	1.006	1.004	1.031
BSU19810_yodU	1.008	0.976	1.009	0.762	0.976	0.983	0.978	1.015	1.013	1.044	1.002	0.996	1.006	1.024	0.988	0.975	0.999	0.994	1.014	0.992	0.996	0.925	0.989	1.004	1.03	0.963	1.022	0.972	0.985	1.028	1	1	1.017	0.976	0.998	0.385	1.002	1.003	NaN	0.988	1.024	NaN	1.012	1.002	0.987	0.985	0.988	0.997	0.997
BSU21350_cwlP	0.996	0.998	1.045	0.824	1.037	0.991	0.961	0.968	1.042	0.993	0.981	1.014	0.997	1.015	0.974	0.995	1.029	0.986	0.955	1.01	1.015	1.04	1.024	1.067	1.022	0.998	1.021	0.973	1.022	0.993	0.986	0.979	0.978	1.044	0.941	0.482	0.98	1.052	NaN	1.006	1.006	NaN	1.026	1.025	1.025	1.024	1.016	0.994	0.989
BSU21410_blyA	0.967	0.962	0.989	0.73	0.964	0.97	0.936	0.997	0.984	1.025	0.998	0.997	0.986	0.976	0.973	0.986	0.997	0.988	1.001	1.019	0.987	1.001	1.01	1.009	0.957	1.007	0.984	0.93	0.995	1.001	0.965	0.977	0.993	0.97	0.998	0.322	0.943	0.999	NaN	0.976	0.997	NaN	0.996	1.017	0.973	0.997	0.963	0.99	0.983
BSU22030_dynA	0.999	1.003	1.049	0.735	0.993	0.993	0.988	1.011	1.013	0.97	0.995	1.002	0.993	1.014	1	0.973	1.018	1.013	0.975	1	1.014	0.974	1.003	1.034	1.03	0.982	1.011	1.005	1.02	0.989	1.01	0.977	0.993	1.011	1.005	0.45	0.973	1.012	NaN	1.04	1.006	NaN	0.981	0.981	0.996	0.986	0.97	1	0.988
BSU22180_gpsB	0.994	1.05	1.026	0.661	1.04	1.007	0.98	1.009	1.014	1.037	1.024	0.984	1.034	1.027	0.999	1.028	0.992	1.05	0.979	1.001	0.996	0.998	1.026	1.034	1.028	0.972	1.019	0.995	1.029	1.017	0.996	0.981	1.026	1.011	1.033	NaN	0.993	1.026	NaN	0.967	1.027	NaN	1.035	1.008	1.011	1.001	1.018	1.005	1.028
BSU23190_dacB	0.968	0.962	0.998	0.758	1.003	1.01	0.996	1.022	1.009	1.02	0.994	0.996	1.018	1.01	0.971	0.987	1.008	0.988	1.011	1.019	1.005	1.005	1.019	1.017	1.015	1.02	1.022	1.011	1.018	1	1.006	1.001	1.003	1.013	1.004	0.481	0.995	1.026	NaN	0.986	1.026	NaN	1.007	1.024	1.024	0.978	0.986	1.004	0.981
BSU23530_spoIIM	0.971	1.004	1.01	0.676	1.026	1	0.976	0.987	0.982	1.009	0.986	0.986	1.007	1.019	0.966	0.963	1.011	0.993	0.96	0.986	1.006	0.984	0.965	1.011	0.978	0.975	1.016	0.986	1.022	1.023	0.988	0.987	0.961	1.003	0.98	0.437	0.994	1.014	NaN	0.986	1.013	NaN	0.993	1.017	1	1.008	0.965	0.991	1.024
BSU23616_mciZ	1.002	0.977	0.97	0.788	1.003	0.967	0.977	0.984	1.014	1.013	0.965	1.02	1.009	1.011	1.016	1.026	1.034	0.976	0.991	0.996	0.994	1.013	0.986	0.998	1.016	0.993	0.987	1.007	1.009	1.021	1.002	1.011	1.005	0.98	1.011	0.433	0.981	1.008	NaN	1	1.015	NaN	1.026	0.996	0.975	1.002	0.988	0.995	0.999
BSU24190_yqiI	1.015	0.978	0.996	0.671	1.029	0.989	0.969	1.021	1.019	0.879	0.981	1.011	0.993	1.018	1.003	0.982	1.007	1.024	0.996	0.973	1.012	0.932	0.997	1.042	0.986	0.991	1.01	0.98	1.035	1.017	0.988	1.007	1.054	1.029	1	0.528	0.997	0.989	NaN	1.007	1.007	NaN	0.997	1.002	0.997	0.972	1.003	0.993	0.996
BSU24830_yqgT	0.985	0.99	1.041	0.668	0.989	0.986	0.982	1.001	1.016	1.042	0.992	1.004	0.974	0.982	1.018	0.959	1.008	0.994	0.947	1.002	0.945	0.953	0.98	0.979	1.009	1.019	1.005	0.983	1.018	1.031	1.016	1	0.978	1.047	1.02	0.502	1.011	1.064	NaN	1.02	1.023	NaN	1.003	1.021	0.996	1.012	0.99	1.022	0.985
BSU24840_yqgS	1	0.997	0.994	0.737	0.944	0.99	0.974	1.021	1.019	1.029	1.012	0.98	1.018	0.999	1.012	0.993	1.018	1.031	0.979	0.99	1.039	0.981	0.944	0.999	0.989	0.956	1.005	0.992	0.983	1.01	1.005	1.015	0.999	0.947	1.035	-0.148	1.021	1.041	NaN	0.987	1.007	NaN	1.007	0.999	1.003	1.017	1.018	1.013	1.004
BSU25310_dgkA	NaN	NaN	NaN	NaN	NaN	NaN	NaN	NaN	NaN	NaN	NaN	NaN	NaN	NaN	NaN	NaN	NaN	NaN	NaN	NaN	NaN	NaN	NaN	NaN	NaN	NaN	NaN	NaN	NaN	NaN	NaN	NaN	NaN	NaN	NaN	NaN	NaN	NaN	NaN	NaN	NaN	NaN	NaN	NaN	NaN	NaN	NaN	NaN	NaN
BSU25530_spoIIP	0.987	1.012	0.999	0.734	0.972	1.007	0.977	1.008	0.995	1.059	0.993	1.015	1.048	1.023	0.975	1.001	1.001	1.004	0.997	0.996	1.009	1.001	0.982	1.006	1.007	1.017	1.006	0.984	1.028	1.01	0.985	0.996	1.009	1.014	1.007	0.492	1.003	1.022	NaN	1.03	0.993	NaN	1.021	1.01	1.019	1.016	0.979	1.009	1.013
BSU25710_cwlH	1.003	0.992	1.012	0.71	1.022	1.009	0.955	1.019	1.007	1.002	0.984	0.993	0.998	1.02	0.981	1.002	1.033	1.019	0.96	1.004	1.02	0.976	0.99	1.013	0.994	1.003	1.011	0.96	1.04	1.034	1.006	1.034	0.984	1.003	1.02	0.416	0.97	1.01	NaN	1.019	0.99	NaN	0.986	0.992	0.988	0.992	1	0.983	0.971
BSU25900_cwlA	1.006	1.007	0.959	0.841	1.013	0.995	1.005	1.02	0.992	1.015	0.955	0.992	0.979	1.014	0.989	1.005	1.006	1.008	0.928	1.042	0.986	0.966	1.015	0.99	0.986	1.028	0.989	1.015	0.986	0.999	0.988	0.99	0.978	0.925	1.03	0.397	0.954	1.004	NaN	0.973	1.001	NaN	1.036	1.027	1.013	1.009	0.974	0.978	0.986
BSU26810_yrpC	0.982	1.014	0.99	0.723	0.996	0.979	0.985	0.962	0.979	1.028	0.956	0.994	0.996	0.992	1.005	0.972	0.994	0.996	0.948	1.006	1.002	0.967	1.033	0.993	1.01	0.956	1.028	0.951	0.97	1.014	0.987	0.99	1.02	0.979	0.982	NaN	0.991	1.01	NaN	0.992	0.989	NaN	0.979	0.989	0.991	0.962	0.993	0.98	1
BSU27310_pbpI	0.982	0.997	0.997	0.677	0.972	1	0.94	1.011	0.969	1.038	1.01	1.008	0.963	0.99	0.983	1.01	0.965	1.013	1.001	1.041	0.965	1.017	0.981	1.041	1.032	1.033	0.994	0.959	1.029	1.001	0.991	1.033	0.927	0.934	1.005	0.451	0.957	1.054	NaN	1.012	1.021	NaN	0.988	0.994	1.022	0.985	0.992	1.017	1.038
BSU27580_yrvJ	0.963	0.979	0.979	0.701	0.98	0.988	0.952	0.994	1.022	1.002	1.015	1.006	1.006	0.999	0.966	1.029	1.008	0.996	1.007	1.004	1.008	0.956	1.018	1.025	1.007	0.988	0.976	0.989	1.008	0.981	0.994	0.985	0.993	0.997	1.013	0.506	1.009	1.01	NaN	1.005	1.022	NaN	0.993	1.024	1.007	1.019	0.986	1.007	0.988
BSU27670_spoVB	0.983	0.89	0.931	0.762	0.96	0.919	0.929	0.956	0.933	0.919	0.932	0.954	0.947	0.956	0.951	0.967	0.927	0.938	0.932	0.97	0.921	0.91	0.885	0.937	0.938	0.927	0.882	0.912	0.937	0.94	0.935	0.935	0.932	0.94	0.96	0.452	0.929	0.912	NaN	0.951	0.948	NaN	0.966	0.908	0.95	0.955	0.933	0.937	0.98
BSU27990_minD	1.002	1.006	1.004	0.798	0.994	1.032	0.944	1.005	1.01	1.002	0.994	1.019	1.006	1.011	0.989	1.012	1.016	0.993	0.955	1	1.02	1.009	0.982	1.016	0.996	1.003	1.02	1.002	1.003	0.995	1.025	1.018	1.027	1.038	1.005	0.38	0.952	1.007	NaN	1.031	0.975	NaN	1.015	0.987	1.01	1.002	1.032	1.009	1.02
BSU28000_minC	0.687	0.732	0.752	0.747	0.684	0.721	0.667	0.774	0.75	0.741	0.72	0.747	0.77	0.724	0.723	0.663	0.762	0.716	0.683	0.81	0.658	0.628	0.72	0.696	0.69	0.689	0.75	0.597	0.758	0.67	0.754	0.714	0.733	0.777	0.715	0.254	0.666	0.638	NaN	0.711	0.741	NaN	0.685	0.676	0.767	0.746	0.667	0.729	0.718
BSU28050_maf	1.017	0.976	1.018	0.754	0.992	0.99	0.996	0.988	0.952	1.033	1.008	1.009	1.005	1.016	1.002	1.023	1.034	0.981	1.007	0.988	1.01	1.03	1.01	0.994	0.978	0.979	0.988	0.983	1.028	1.005	1.001	1.006	0.998	1.019	1.002	0.616	0.999	0.996	NaN	1.007	1.002	NaN	1.009	1.03	1.026	1.017	0.989	1.001	1.024
BSU28610_zapA	0.971	1.002	1.042	0.721	0.98	0.961	0.973	0.945	1.006	1.009	1.043	0.967	0.949	0.992	0.991	0.987	1.014	0.948	1.026	0.95	0.995	0.879	1.002	1.013	0.955	0.976	0.995	0.944	0.946	1.013	0.979	1.02	1.022	0.977	1.039	0.568	0.95	1.032	NaN	0.967	0.955	NaN	0.973	1.024	1.018	0.974	1.022	1.004	0.98
BSU28900_ysbB	1.005	0.982	0.985	0.818	0.981	0.996	0.948	1.021	1.034	0.931	0.951	1.007	1.01	1.025	0.973	1.013	1.023	1.003	1.011	0.994	0.971	1.007	0.989	1.01	0.96	0.957	1.011	1.004	1	0.972	0.982	1.019	1.003	0.987	0.994	0.492	0.955	1.019	NaN	0.972	1.006	NaN	1	0.986	1.035	1.007	0.968	1.004	0.991
BSU28920_lytT	1.006	0.991	0.997	0.811	0.986	1.006	1.025	1.011	0.997	1.009	1.009	0.995	0.99	1.02	1.005	1.027	1.017	1.036	1.001	1	1	0.984	1.022	1.005	1.008	1.014	1.059	0.952	1.025	1.001	1.006	1.022	1.039	1.011	0.994	0.459	1.003	1.002	NaN	0.993	0.997	NaN	1.002	1.012	1.054	1.048	0.989	1.014	0.995
BSU28930_lytS	0.98	0.975	1.026	0.777	0.973	1.005	0.989	1.017	0.983	0.994	0.975	1.005	0.996	1.01	0.992	1.001	1.015	1.008	0.979	0.995	1.002	0.994	1.008	0.989	0.987	0.97	1.025	1.014	1.015	1.002	1.009	1.034	0.967	1.021	1.008	NaN	1.006	0.982	NaN	0.997	1.009	NaN	1.027	0.988	1.019	1.032	1.03	1.005	1.008
BSU29610_ezrA	0.934	1.034	NaN	NaN	NaN	0.955	0.858	0.936	0.968	0.669	0.951	1.016	0.928	1.001	0.927	1.013	0.969	0.935	0.894	1.057	0.932	0.915	0.916	0.968	0.902	0.966	NaN	0.894	0.985	1.021	1.014	0.993	0.825	1.028	0.96	NaN	0.747	1.052	NaN	1.018	0.916	NaN	0.916	0.945	0.929	1.017	0.726	0.998	1.014
BSU29630_refZ	0.983	0.961	1.01	0.713	0.976	0.998	1.014	0.997	0.971	0.998	1.005	1.008	0.996	1.034	0.989	1.025	0.991	1.006	0.995	0.998	1.008	0.997	0.964	1.018	0.975	0.967	1.011	0.975	0.991	1.034	0.981	0.998	1.015	1.015	0.995	0.399	1.018	1.009	NaN	0.996	1.004	NaN	0.963	1.013	1.025	0.986	1.006	0.99	1.005
BSU30050_ytgP	0.956	0.967	0.978	0.743	1.002	0.98	0.956	0.986	0.994	1	1.009	0.987	1.007	1.045	0.988	1.045	1.018	1.001	0.988	1.008	1.027	0.962	1.017	1.005	0.972	1.017	1.054	0.978	1.012	1.005	0.992	1.026	1.007	1	1.018	0.463	0.996	1.009	NaN	1.024	1.016	NaN	1.018	1.024	1.009	0.995	1.03	1.014	0.982
BSU30640_ytkC	0.979	0.964	1.028	0.732	0.992	0.98	0.923	0.999	0.993	0.939	0.978	0.999	0.982	0.994	0.975	0.952	1.011	0.977	0.973	1.016	0.984	0.935	0.995	0.996	1.006	0.955	0.97	0.942	1.028	1.018	0.987	0.982	0.96	0.994	1.013	0.494	0.977	0.98	NaN	1.028	0.991	NaN	0.942	1.015	1	1.023	1.007	1	1.01
BSU31010_floT	NaN	NaN	NaN	NaN	NaN	NaN	NaN	NaN	NaN	NaN	NaN	0.976	0.964	NaN	NaN	NaN	NaN	0.817	NaN	NaN	NaN	NaN	0.943	NaN	NaN	NaN	0.923	NaN	NaN	NaN	0.842	NaN	NaN	NaN	NaN	NaN	NaN	NaN	NaN	NaN	NaN	NaN	NaN	NaN	NaN	NaN	NaN	0.998	NaN
BSU31020_yuaF	1.005	1.008	0.991	0.791	1.038	1.018	0.988	1.009	0.99	1.029	1.003	1.011	0.983	1.025	0.989	0.972	0.991	1.017	0.993	1.024	0.96	0.991	1.021	1.028	0.997	1.009	0.971	0.995	1.019	0.969	0.993	0.998	1.027	1.035	0.996	0.54	0.989	0.998	NaN	0.981	1.004	NaN	0.992	1.011	1.005	0.984	0.97	0.985	0.993
BSU31120_lytG	0.963	0.98	0.956	0.705	0.979	1	0.964	1.017	0.988	1.002	0.971	1.007	0.982	1.005	0.975	0.994	1.024	1.015	1.001	0.995	1.01	1.002	0.964	1.004	0.969	0.994	0.996	1.002	0.973	1.026	0.987	1.011	0.976	0.958	1.018	0.433	1.013	1.023	NaN	0.997	1.001	NaN	0.99	1.021	0.986	1.011	0.971	0.984	0.984
BSU31490_pbpD	0.979	0.958	1.016	0.675	0.966	0.999	0.941	0.983	1.009	0.966	0.991	0.992	1.006	1.013	0.98	0.964	1.012	0.986	0.949	1.013	1.024	1.017	0.991	1.005	0.969	0.994	1.022	0.99	1.014	1.015	0.976	0.994	0.997	0.967	1.022	NaN	0.972	0.972	NaN	0.985	0.992	NaN	1.008	0.978	0.994	0.998	0.992	0.968	0.973
BSU32340_lytH	0.945	1.018	1.032	NaN	NaN	0.98	0.999	0.954	1.019	0.993	0.99	0.993	0.993	1.061	0.979	0.998	1	1.03	0.934	1.07	1.032	0.941	1.03	1.039	1.025	0.973	1.002	0.991	1.04	1.034	1.023	0.984	0.962	0.964	1.006	0.523	0.957	1.035	NaN	0.981	1.038	NaN	0.991	1.017	1.043	1.015	0.996	1.026	1.013
BSU33360_yvgJ	0.956	1.003	0.985	0.798	1.037	1.007	0.984	1.014	1.006	0.985	0.981	1.003	0.987	1.017	0.982	1.001	0.985	1.034	1.015	1.05	1.007	0.995	1.001	1.012	1.005	0.997	1.009	0.999	1.01	1.008	1.005	1.01	0.992	1.037	0.99	0.505	0.962	1.026	NaN	0.981	1.034	NaN	0.997	0.979	1.022	1.013	1.027	1.012	0.958
BSU34760_glmR	1.047	0.974	0.977	0.625	0.986	0.97	0.972	0.998	0.993	0.992	1.014	0.988	0.967	0.992	1.014	1.015	0.988	1.005	0.904	0.979	0.995	0.915	0.932	0.983	1.035	0.958	0.985	0.991	1.022	0.96	0.944	0.985	0.977	1.014	1.014	NaN	0.973	1.005	NaN	0.963	0.99	NaN	0.965	1.013	0.995	0.989	0.942	0.971	0.978
BSU34800_cwlO	0.983	0.919	0.93	0.681	0.825	0.962	0.942	0.976	0.937	0.966	0.934	0.968	0.977	0.995	0.987	0.967	1.007	0.947	0.885	0.975	0.966	0.957	0.948	0.974	0.957	0.976	0.999	0.973	0.953	0.975	0.99	0.987	0.974	0.932	0.964	0.52	0.923	0.945	NaN	0.948	1.004	NaN	0.943	0.983	0.987	0.965	0.975	0.895	1
BSU35010_nagA	0.999	0.932	0.928	0.715	0.992	0.972	0.952	1.051	1.035	0.961	0.941	1.019	0.988	0.994	0.995	1.013	0.996	0.993	0.992	0.989	1.024	0.983	0.958	1.019	1.01	1.022	0.976	0.966	1.008	1.019	0.989	1.014	0.992	1.01	1.01	NaN	0.974	1.019	NaN	0.961	1.025	NaN	1.008	0.995	0.983	0.994	0.971	1.007	1.007
BSU35020_nagB	0.985	0.985	0.946	0.681	0.988	0.972	0.927	1.024	1.004	1	0.969	0.986	0.992	0.977	0.983	0.988	0.994	0.973	0.998	0.991	0.986	0.986	0.975	1.014	1.009	0.97	1.003	0.959	0.986	0.971	1	1.002	0.965	0.968	1.011	NaN	0.977	1.026	NaN	0.981	0.975	NaN	0.996	0.958	0.994	1.017	0.974	0.994	0.984
BSU35220_minJ	1.045	1.01	0.984	0.691	1.015	1.023	0.978	1.005	1.005	1.052	1.038	1.003	1.054	1.019	1.038	1.012	1.029	0.999	1.002	0.971	1.06	1.031	1.03	1.048	1.045	1.011	1.017	1.062	1.021	1.027	1.011	1.017	1.011	0.995	1.042	0.378	0.987	1.013	NaN	1.021	1.027	NaN	1.029	1.05	1.021	1.017	0.991	1.009	1.03
BSU35520_tagV	1.038	1.027	1.034	0.741	1.002	1	0.995	1.034	1.034	1.05	1.018	1.015	1.036	0.991	1.036	1.031	1.034	1.022	0.995	1	1.015	0.991	0.997	1.025	1.031	1.028	1.043	1.026	1.031	1.017	1.025	1.036	0.999	1.05	1.03	0.34	1.02	1.044	NaN	1.03	1.029	NaN	1.006	1.035	1.042	1.039	1.048	1.023	1.024
BSU35540_tuaH	1.007	0.954	0.967	0.846	0.97	0.965	0.997	0.993	1.044	1.023	1.012	0.994	1.017	1.019	0.965	0.991	0.979	0.972	0.979	1.014	0.986	0.974	0.982	1.015	1.023	0.987	1.006	0.958	0.996	1.003	1.004	0.995	0.992	0.992	0.983	0.435	0.998	1.033	NaN	0.988	1.015	NaN	0.98	0.976	1.003	1.021	1.011	0.991	0.984
BSU35550_tuaG	1.018	0.93	1.005	0.758	NaN	1.018	0.998	0.987	1.011	0.967	1.005	0.986	0.984	1.004	0.991	1.015	1.025	1.006	0.946	0.962	0.995	0.985	1.011	1.027	1.003	0.988	0.98	0.994	0.981	1.006	0.998	1.02	1.033	0.981	1.002	0.425	0.968	0.984	NaN	1.015	1.026	NaN	1.012	1.084	1.042	1.029	1.018	0.987	1.013
BSU35560_tuaF	0.972	0.985	1.05	0.702	0.947	1.043	0.981	1	1.001	1.043	1.004	1.01	0.947	1.012	0.98	1.045	0.982	1	1.024	0.982	1.015	0.994	0.976	0.981	0.969	0.987	1.038	0.939	1.024	1.037	1.011	1.019	0.988	1.002	1.026	0.445	0.976	0.992	NaN	0.948	1.042	NaN	1.017	0.989	1.01	0.998	1.053	0.991	0.971
BSU35570_tuaE	0.955	1.011	0.976	0.764	1.011	0.99	0.976	0.977	0.995	1.044	1.025	0.995	1.002	1.023	0.95	0.973	1.006	0.987	0.988	0.965	1.015	0.978	0.997	1.027	1.015	0.968	1.016	0.985	0.995	1.03	0.965	1.001	1.014	1.036	1.009	0.483	1.009	1.017	NaN	0.992	1.025	NaN	1.034	1.021	0.994	0.993	0.989	0.989	0.989
BSU35580_tuaD	0.987	1.002	1.027	0.705	1.021	0.987	0.99	0.995	1.024	1.045	1.012	0.998	0.986	1.004	0.993	1.011	1.014	1.005	0.983	1.022	1.017	0.981	0.996	1	1.005	1.004	0.994	0.996	1.013	1.006	1.013	1.013	1.017	0.985	1.006	0.43	0.967	1.047	NaN	0.993	1.007	NaN	0.984	1.008	1.017	0.981	1.006	1.003	0.993
BSU35590_tuaC	0.989	1.046	1.005	0.74	1.021	0.999	1.002	0.985	0.981	0.984	0.99	1.024	1.009	1.051	0.995	1.045	1.037	1.021	0.989	0.986	1.04	1	0.989	1.034	1.012	1.022	1.027	0.982	0.962	0.998	1.002	0.993	0.966	1.029	1.028	NaN	0.993	1.021	NaN	0.972	1.034	NaN	1	0.986	0.993	0.971	0.991	1.001	1.025
BSU35609_tuaA1	0.988	0.977	0.933	0.742	0.961	0.986	1.013	0.997	0.961	NaN	1.042	1.011	1.01	0.962	1.02	1.041	1.026	1.02	0.951	0.965	1.01	1	1.023	1.004	1.016	0.994	1.013	1.015	1.03	0.98	1.004	1.036	1.029	0.967	1.013	NaN	1.013	1.04	NaN	0.973	1	NaN	0.887	0.991	0.987	1.007	1.014	0.994	1.014
BSU35620_lytC	1.016	1.009	1.038	0.761	NaN	1.022	0.937	1.002	0.98	0.992	1.023	0.988	1.011	0.976	0.997	1.023	0.959	0.988	0.926	1.017	1.002	0.915	0.959	1.028	1.03	1.043	1.007	0.992	0.981	1.005	0.968	0.977	0.93	1.075	1.005	0.459	0.978	1	NaN	1.075	1.002	NaN	0.968	1.06	1.001	1.042	1.002	1.004	0.997
BSU35630_lytB	0.999	0.954	1.007	0.731	1.008	1.004	0.953	1.001	1.011	1.026	0.969	1.005	1.01	0.963	1.005	0.991	1.001	1.01	0.961	1.029	1.015	0.948	1.005	1.004	0.992	0.968	1.017	0.967	1.032	1.007	0.981	1.006	0.991	0.996	1.002	0.323	0.992	1.022	NaN	0.995	1.004	NaN	1.004	1	0.975	1.004	0.999	1.01	1.032
BSU35650_tagU	0.985	1.021	1.008	0.751	1.034	1.02	0.96	0.972	0.982	1.064	1.03	1.024	0.987	1.003	0.971	1.033	0.986	1.028	1.004	1.036	0.987	0.997	0.998	1.025	1.005	1.004	1.029	0.995	1.041	1.034	0.999	1.021	0.987	1.019	1.005	0.515	1.001	1.033	NaN	1.016	1.029	NaN	0.995	1.005	1.026	1.019	1.036	1.038	1.032
BSU35670_gtaB	1.002	1.05	0.927	0.852	0.978	0.975	0.996	0.969	1.017	1.015	0.984	1.021	0.955	0.986	0.987	1.016	0.955	0.995	0.991	0.976	0.952	0.97	0.992	0.997	1.016	1.003	0.97	0.996	1.026	0.983	1.015	0.985	0.967	1.034	0.961	0.591	0.984	1.008	NaN	0.996	1.011	NaN	0.997	0.989	1.035	0.995	0.947	0.988	0.992
BSU35690_ggaA	0.988	0.984	1.007	0.599	0.963	0.997	0.977	0.997	0.977	1.022	0.978	0.975	1.005	0.986	0.973	0.994	0.968	0.995	0.956	1.004	1.002	0.927	0.985	1.017	0.971	0.96	0.996	0.92	1.013	0.982	0.97	0.986	1.007	0.96	1.013	NaN	0.957	1.046	NaN	1.056	0.975	NaN	0.97	0.968	1.005	0.997	0.99	0.974	0.993
BSU35730_tagE	0.745	0.713	0.799	0.779	0.718	0.815	0.727	0.842	0.817	0.826	0.758	0.825	0.846	0.762	0.794	0.831	0.818	0.8	0.808	0.734	0.796	0.715	0.778	0.791	0.723	0.748	0.744	0.746	0.813	0.788	0.799	0.74	0.788	0.829	0.835	0.377	0.739	0.641	NaN	0.777	0.803	NaN	0.79	0.747	0.804	0.779	0.739	0.799	0.843
BSU35770_tagC	1.006	0.996	0.973	0.674	1.023	0.993	0.982	0.983	0.99	1.001	1.019	1.002	0.934	0.981	0.972	1.031	0.998	0.995	1.015	0.994	1.046	1.001	0.984	1.028	1.018	0.992	1.004	0.981	1.012	1.007	0.991	1.046	1.016	1.005	1.027	0.538	0.997	1.005	NaN	1.023	0.987	NaN	1.019	1.031	1	1.095	1.037	1.011	0.942
BSU35780_lytD	1.001	1.015	1.012	0.745	1.009	1.007	0.997	1.007	0.994	1.012	0.972	1.02	1.005	0.999	0.987	1.046	1.013	1.001	0.978	0.925	0.992	1.021	0.996	1.033	1.022	1.061	0.998	0.975	1.018	0.989	0.988	1.001	1.036	1.002	0.981	0.456	0.979	1.003	NaN	1.025	1	NaN	1.005	1.008	1.008	0.995	1.03	0.983	1.005
BSU35840_tagT	0.973	0.98	1.061	0.782	0.912	1.026	0.97	1.004	0.984	0.996	0.967	1.028	1	1.027	0.938	1.038	1.013	1.001	1.018	0.987	1.003	0.972	1.029	0.991	1.017	1.059	1.043	0.995	0.975	1.01	1.03	1.045	0.988	1.033	1.008	0.389	0.989	1.022	NaN	1.007	1.035	NaN	0.981	0.992	1.015	1.034	1.021	0.983	1.009
BSU35860_pgdS	1.018	1.029	0.966	0.851	1.045	0.996	0.994	1.021	1.007	NaN	1.013	1.02	1.04	1.065	0.98	1.031	0.996	0.996	0.982	1.006	1.048	0.992	1.022	1.002	0.997	0.973	1.038	0.997	1.002	1.009	0.999	0.997	1.029	1.022	0.999	0.345	0.995	0.999	NaN	0.999	1.038	NaN	0.966	0.995	1.022	1.003	0.997	0.983	0.992
BSU35870_capE	0.995	0.948	1.029	0.793	0.955	0.964	0.932	0.984	1.004	1.055	1.018	1.006	0.981	1.003	0.965	0.965	0.97	0.999	0.985	1.036	1.016	0.974	1.016	0.992	1	1.021	0.97	0.963	0.992	0.993	1.027	0.972	1.005	1.003	0.983	0.515	0.968	1.072	NaN	1.006	1.03	NaN	1.035	1.014	1.029	1.027	1.013	0.998	1.023
BSU35880_capA	0.984	0.99	1.021	0.809	0.979	1.003	0.977	1.028	0.989	0.925	1.024	1.021	1.032	1.034	0.994	1.034	0.985	1.039	0.994	0.954	1.031	0.996	1.011	0.957	1.009	1.033	0.98	1.014	1.044	1.01	1.014	1.007	1.011	1.006	1.038	0.419	0.943	1.022	NaN	0.999	1.009	NaN	1.032	1.004	1.013	0.986	1.008	0.995	1.022
BSU35890_capC	1.028	1.028	0.912	NaN	NaN	0.986	0.944	1.026	1.037	1.005	0.95	0.976	0.98	0.996	0.975	1.024	0.958	1.014	1.038	0.945	1.041	0.866	0.946	1.032	1.011	0.963	0.988	0.92	0.955	1.004	1.002	0.946	0.965	0.968	1.027	NaN	1.009	0.983	NaN	0.994	0.995	NaN	0.99	1.041	1.032	0.995	1.046	0.986	0.995
BSU35900_capB	1.066	1.021	NaN	0.564	NaN	1.001	0.896	1.002	1.027	1.017	1.004	0.98	1.02	1.031	1.042	0.95	1.003	1.024	0.909	NaN	0.973	0.968	1.033	1.057	0.989	0.992	0.991	0.957	0.977	1.019	1.017	1.05	1.02	1.027	0.94	0.375	0.956	1.019	NaN	1.04	0.987	NaN	0.955	0.994	1.064	0.98	0.986	1.01	0.978
BSU36410_mbl	0.969	0.991	1.008	0.732	0.984	1.003	1.024	1.033	1.025	1.048	0.999	1.019	1.017	1.009	1.012	1.016	1.011	1.022	0.98	0.978	1.003	1.011	1	1.004	1.004	0.989	0.998	1.003	1.012	1.016	1.027	0.989	1.014	0.997	1.033	0.458	1.017	1.004	NaN	0.984	1.026	NaN	1.039	1.013	1.004	1.007	1.025	1.016	1.028
BSU36530_bcrC	0.991	1	1.05	0.834	1.054	0.995	0.965	0.992	1.021	1.041	0.948	1.024	0.999	1.017	1.011	1.001	1.003	1.005	0.963	1.039	1.008	0.984	0.972	1.022	1.003	1.033	0.999	0.975	1.012	1.02	1.009	1.002	0.98	1.003	1.041	0.44	0.985	1.017	NaN	1.022	0.992	NaN	0.998	1.012	1.036	1.025	0.996	1.001	1.02
BSU36750_spoIID	1.024	0.909	NaN	NaN	0.918	0.994	0.988	0.97	1	1.047	0.959	1.047	0.998	0.99	1.021	0.987	1.058	1.015	0.956	1.058	1.045	0.938	1.01	0.989	1.024	0.951	1.034	0.978	1.065	1.043	0.97	1.072	1.077	1.032	1.02	0.355	1.045	1.065	NaN	0.974	1.042	NaN	1.037	0.99	0.987	1.101	0.982	1.002	0.997
BSU37030_racA	0.96	1.007	0.999	0.71	0.999	0.97	0.971	0.997	1.003	0.987	1.002	1.018	1.01	0.979	0.973	0.982	1.011	1.019	0.943	0.98	0.989	1.01	1.032	0.967	1.028	1.009	1.041	0.986	0.997	1.028	0.994	1.024	1.007	0.977	0.988	0.412	0.994	0.971	NaN	1.006	1.009	NaN	1.011	1.012	1.018	0.998	0.981	1.017	0.995
BSU37100_murAB	1.009	NaN	1.036	0.724	NaN	0.997	0.976	1.048	0.966	1.053	0.973	0.969	1.003	1.013	0.989	0.993	1.037	1.023	0.998	0.97	1.023	1.003	1.03	0.984	0.978	0.941	1.053	0.996	1.024	1.007	0.988	0.985	1.021	1.005	1.015	0.652	0.958	0.988	NaN	0.964	1.04	NaN	0.989	1.028	1.032	1.014	0.931	1.003	1.048
BSU37510_pbpG	1.009	0.99	0.973	0.846	0.967	0.974	1.02	0.914	1.004	0.981	1.012	0.974	0.991	1.002	0.967	0.996	1.005	0.964	0.946	1.048	1.026	1.016	0.996	0.97	0.987	0.983	1.024	0.958	0.96	0.998	0.969	0.983	0.979	0.975	0.998	0.285	1.017	1.03	NaN	0.992	1.011	NaN	0.96	1.029	0.965	1.073	0.999	1.007	0.981
BSU38210_gtcA	0.959	0.985	1.021	0.751	0.946	0.98	0.952	0.995	0.982	1.019	0.983	0.99	1.005	0.984	1.001	0.986	0.985	0.985	0.98	0.98	0.985	0.961	0.978	1.007	0.998	0.968	1.033	0.99	0.983	0.975	0.991	0.977	0.991	0.981	0.978	0.459	0.995	0.96	NaN	0.984	0.985	NaN	1.003	0.977	0.995	0.979	1.034	0.989	0.991
BSU38500_dltA	0.746	0.737	0.696	0.5	0.755	0.787	0.761	0.853	0.819	0.754	0.767	0.848	0.836	0.75	0.794	0.832	0.831	0.854	0.754	0.756	0.803	0.81	0.729	0.797	0.785	0.719	0.764	0.743	0.819	0.727	0.814	0.777	0.811	0.824	0.789	0.323	0.785	0.825	NaN	0.786	0.854	NaN	0.78	0.817	0.818	0.721	0.746	0.779	0.823
BSU38510_dltB	0.736	NaN	0.619	NaN	NaN	0.737	NaN	0.904	0.82	NaN	0.723	0.698	0.636	0.769	NaN	0.722	0.718	0.713	0.775	NaN	0.656	NaN	0.667	0.86	0.694	0.742	0.629	NaN	0.745	0.716	0.762	0.692	NaN	NaN	NaN	NaN	NaN	0.682	NaN	NaN	0.713	NaN	NaN	0.64	0.739	0.789	NaN	0.754	NaN
BSU38520_dltC	0.922	0.898	0.925	0.473	0.969	0.918	0.887	0.954	0.986	0.934	0.81	0.939	0.949	0.93	0.906	0.989	0.938	0.946	0.87	0.962	0.991	0.944	0.847	0.927	0.891	0.895	0.96	0.852	0.946	0.919	0.97	0.982	0.921	1.031	0.96	NaN	0.891	0.957	NaN	0.845	0.919	NaN	0.909	0.932	0.958	0.924	0.836	0.895	0.926
BSU38530_dltD	0.743	0.658	0.811	0.547	0.866	0.783	0.78	0.842	0.796	0.744	0.781	0.772	0.858	0.69	0.761	0.772	0.808	0.784	0.685	0.792	0.856	0.743	0.749	0.812	0.755	0.712	0.82	0.814	0.776	0.783	0.812	0.779	0.762	0.817	0.792	0.459	0.775	0.852	NaN	0.715	0.778	NaN	0.803	0.817	0.83	0.778	0.769	0.759	0.772
BSU38540_dltE	0.883	0.782	0.854	0.636	0.879	0.873	0.842	0.892	0.88	0.911	0.855	0.88	0.838	0.88	0.857	0.863	0.89	0.882	0.845	0.911	0.938	0.859	0.882	0.88	0.892	0.859	0.866	0.853	0.887	0.856	0.883	0.873	0.944	0.916	0.896	0.385	0.897	0.909	NaN	0.876	0.872	NaN	0.846	0.876	0.91	0.843	0.882	0.847	0.896
BSU40370_walJ	1.007	1.026	0.916	0.718	0.933	0.942	0.97	0.965	1.02	1.1	0.957	0.984	0.992	1.01	0.957	1.006	1.014	0.979	0.976	1.052	0.979	0.994	0.997	1	0.996	0.978	1.028	0.967	0.972	0.997	0.986	1.024	1.028	1.011	1	0.514	0.96	0.991	NaN	0.968	1.015	NaN	0.952	1.016	1.009	0.998	1.01	0.987	0.988
BSU40380_yycI	0.893	0.872	0.864	0.666	0.906	0.884	0.868	0.906	0.919	0.893	0.829	0.908	0.875	0.842	0.933	0.915	0.83	0.9	0.861	0.867	0.895	0.925	0.859	0.902	0.806	0.887	0.889	0.807	0.907	0.894	0.864	0.921	0.873	0.907	0.894	0.419	0.853	0.894	NaN	0.886	0.871	NaN	0.819	0.842	0.929	0.897	0.854	0.896	0.89
BSU40390_yycH	1.001	1.003	1.021	0.785	0.999	0.991	0.967	1.02	0.995	0.993	0.952	0.991	0.998	1	0.964	1.032	1.014	0.998	0.969	0.987	0.977	0.972	0.993	1.015	0.971	0.96	0.988	0.978	0.982	0.974	0.979	0.982	0.976	0.983	0.994	0.458	0.996	1.003	NaN	0.987	0.998	NaN	0.975	0.996	0.994	0.969	0.985	0.989	1.001
BSU40990_noc	0.891	0.878	NaN	0.898	0.829	0.995	1	1.063	1.01	NaN	0.998	1.003	0.985	1.001	1.035	1.04	0.986	0.968	0.992	1.092	0.983	1.007	0.886	1.006	0.997	1.023	0.994	0.975	0.956	0.976	1	1.009	NaN	0.98	0.99	NaN	0.935	0.897	NaN	1.029	1.009	NaN	0.954	0.987	0.993	1.044	1.005	1.013	1.027
BSU14000_patA	NaN	NaN	NaN	NaN	NaN	NaN	NaN	NaN	NaN	NaN	NaN	NaN	NaN	NaN	NaN	NaN	NaN	NaN	NaN	NaN	NaN	NaN	NaN	NaN	NaN	NaN	NaN	NaN	NaN	NaN	NaN	NaN	NaN	NaN	NaN	NaN	NaN	NaN	NaN	NaN	NaN	NaN	NaN	NaN	NaN	NaN	NaN	NaN	NaN
BSU07710_ltaS	0.945	0.907	0.946	0.685	0.93	0.942	0.879	0.977	0.977	0.984	0.947	0.972	0.986	0.979	0.937	0.985	0.942	0.992	0.952	0.917	0.928	0.962	0.973	0.948	0.976	0.938	0.989	0.926	0.973	0.993	0.989	0.973	0.999	0.977	0.978	0.519	0.948	1.003	NaN	1.02	0.986	NaN	0.975	0.959	0.992	0.966	0.937	0.932	0.976
BSU09310_pgcA	0.932	0.93	NaN	NaN	NaN	1.024	0.982	0.982	1.058	NaN	1.023	1.05	1.043	1.054	0.967	1.094	1.033	0.988	1.009	1.007	1.011	0.569	0.935	0.999	0.979	1.031	NaN	1.05	0.925	1.007	0.989	1	1.026	NaN	1.094	NaN	1.023	1.05	NaN	0.964	1.031	NaN	1.04	1.01	0.983	1.01	0.811	1.014	1.032
BSU00100_dacA	0.985	1.025	1.038	0.744	1.028	1.009	0.987	1.059	0.994	1.004	0.983	1.005	1.025	1.024	0.974	1.011	1.02	1.011	0.98	1.04	1.036	0.99	1.024	1.034	1.005	1.001	1.012	1.02	0.994	1.025	1.019	1.024	0.975	1.016	1.007	0.5	1.001	1.034	NaN	1.015	1.01	NaN	0.985	1	1.003	1.011	1.01	1.013	1.004
BSU22320_ponA	0.884	0.951	NaN	NaN	NaN	0.875	0.792	0.997	0.916	NaN	0.825	0.858	0.873	0.886	0.965	0.989	0.901	0.891	0.887	0.907	0.941	0.976	0.77	0.857	0.826	0.824	0.81	0.859	0.932	0.875	0.975	0.927	0.937	0.893	0.925	NaN	0.951	0.932	NaN	0.862	0.95	NaN	0.891	0.958	1.073	0.929	0.833	0.932	0.867
BSU23480_dacF	0.989	0.989	1.019	0.715	1.017	1	1.015	1.002	1.004	0.988	0.991	1.002	1.009	1.009	0.988	1.008	1.004	0.999	1.005	0.945	1.026	0.998	1.022	1.027	0.993	0.99	1.016	0.969	1.015	1.003	1	1.008	1.002	0.986	1.015	0.562	0.996	1.023	NaN	1.022	1.019	NaN	1.005	1.014	0.978	1	0.997	1.004	1.005
BSU25000_pbpA	0.987	NaN	1.057	NaN	0.952	0.993	0.989	0.989	1.008	NaN	0.967	0.99	0.95	0.961	0.967	0.971	0.981	0.957	0.977	0.995	1.009	0.971	0.974	1.021	1.028	0.999	1.005	0.963	0.979	1.038	0.983	0.904	1	0.986	0.965	NaN	0.974	1.035	NaN	0.967	1.029	NaN	0.983	0.954	0.963	1.015	0.975	0.998	1.01
BSU15780_cpgA-1	0.92	0.896	0.92	0.829	0.896	0.905	0.904	0.899	0.899	0.92	0.813	0.909	0.902	0.878	0.91	0.921	0.899	0.926	0.858	0.919	0.912	0.862	0.877	0.899	0.834	0.873	0.955	0.844	0.896	0.906	0.931	0.898	0.893	0.966	0.923	0.493	0.878	0.91	NaN	0.863	0.93	NaN	0.938	0.847	0.9	0.953	0.803	0.918	0.935
BSU21920_ugtP	1.007	1.026	1.016	0.665	1.04	0.993	1.008	1.027	1.012	0.994	1.013	1.03	1.035	1.007	1.01	1.025	1.032	1.03	1.015	1.04	1.001	1.005	1.017	1.029	1.029	1.022	1.031	0.987	1.037	1.039	1.027	1.043	1.012	1.002	1.014	0.479	1.01	1.033	NaN	0.999	1.029	NaN	1.025	1.036	1.014	1.012	1.026	1.015	1.013
BSUCTR01_control	1	1.021	0.992	0.7	1.009	0.994	1.011	1.015	1.022	0.989	1.02	0.988	1.015	1.014	0.99	1.02	0.997	0.996	0.995	1.01	1.007	0.985	0.967	1.032	0.993	1	1.017	0.99	1.009	0.998	0.988	1.032	0.972	0.951	1.004	0.459	0.968	1.025	NaN	0.978	1.001	NaN	1.01	0.996	1.019	1.01	1.013	1.012	1.027
BSUCTR03_control	1.004	0.987	0.947	0.688	0.977	0.966	0.971	0.981	0.982	1.01	0.982	0.991	0.973	0.984	0.977	1.002	0.998	0.994	0.953	0.972	0.972	0.949	0.977	0.997	0.97	0.962	0.979	0.977	0.963	0.994	0.979	0.989	0.986	0.989	0.989	0.452	0.977	0.987	NaN	0.988	0.974	NaN	0.99	0.972	0.993	0.965	1	0.986	0.98
BSUCTR04_control	1.02	0.983	1.029	0.769	0.979	0.985	1.029	0.989	0.999	1.003	1.039	1.002	0.998	1.003	0.981	1.009	1.015	1.021	0.976	1.014	1.043	0.988	1	1.015	1.026	0.968	1.011	0.947	0.988	1.04	1.02	1.007	0.997	1.033	0.996	0.443	1.013	1.034	NaN	1.025	1.002	NaN	0.983	1.018	1.002	0.988	0.997	1.01	1.018
BSUCTR05_control	1.023	1.021	0.978	0.804	0.936	1.001	0.997	0.994	1.007	1.008	0.973	1.038	1.005	0.981	0.945	1.012	1.002	1.002	0.973	0.976	1.015	0.961	0.993	0.998	1.019	1.039	1.021	0.968	0.982	1.015	1.04	1.014	1.033	1.013	1.017	0.464	0.999	1.026	NaN	0.989	1.022	NaN	1.014	0.971	1.029	0.989	0.977	1.006	0.994
BSUCTR06_control	1.068	0.997	1.031	0.603	0.976	0.99	0.989	1.033	1.013	0.959	1.023	0.999	0.965	1.007	0.935	0.984	0.978	0.999	0.971	0.981	1.023	0.971	1.012	1.012	1.011	0.987	1.033	0.988	0.982	0.993	0.994	1.001	0.984	1.039	1.008	NaN	1.008	1.03	NaN	0.965	1.01	NaN	1.042	0.993	1.041	1.001	1.022	0.99	1.018
BSUCTR07_control	1.04	1.031	1.026	0.794	1.024	1.019	1.005	0.983	1.016	0.976	1.029	1.027	1.016	1.007	1.006	1.024	1.028	1.006	0.981	1.001	1.053	1.005	1.034	1.024	1.044	1.007	1.038	0.999	1.014	1.053	1.025	1.034	1.016	1.017	1.042	0.53	1.012	1.042	NaN	1.023	0.991	NaN	1.011	1.047	1.049	0.981	1.014	1.024	1.007
BSUCTR08_control	0.997	0.97	0.965	0.665	0.997	1.041	0.971	1.011	1.034	1.022	1.022	1.046	1.022	1.015	0.97	1.021	1.036	1	1.023	0.99	0.996	1.021	1.013	1.025	1.008	1.01	1.029	0.995	1.002	1.026	1.002	1.021	1.029	1.018	0.999	NaN	1.025	1.01	NaN	0.958	1.034	NaN	1.012	1.025	1.02	1.021	1.024	1.021	0.993
BSUCTR09_control	0.984	0.967	0.991	0.716	0.997	0.975	0.981	1.012	0.99	0.991	1	0.994	1.037	1.002	0.995	0.992	0.996	1.01	0.99	0.98	0.998	0.986	0.978	0.999	1.003	0.993	0.995	0.973	0.991	1.006	0.984	1.013	1.002	0.975	1.025	0.403	1.001	1.003	NaN	1.005	0.994	NaN	0.976	1	1.017	1	0.984	0.998	1.009
BSUCTR10_control	1	1.007	0.989	0.711	1.05	1	0.98	0.993	0.993	1.01	1.009	0.986	1.032	1.003	0.981	1.011	0.995	1.006	1.044	1.023	1.004	0.994	0.997	1.001	1.014	1	1.012	0.977	1.03	0.999	1.016	1.01	1.026	0.96	0.988	0.334	1.002	1.023	NaN	1.016	0.991	NaN	0.98	1.035	1.009	1.02	1.022	1.003	1.003
BSUCTR11_control	0.988	0.979	0.951	0.787	0.988	1.025	1	0.991	1.013	1.008	1.045	1.002	1.024	0.995	0.958	0.983	1.033	1.013	1.018	0.998	1.001	0.941	0.984	1.001	0.966	0.989	0.98	0.952	1.002	0.996	0.985	1.034	0.988	1.052	1.016	0.465	0.972	1.053	NaN	1.009	1	NaN	1.039	0.997	0.998	0.992	0.997	1.002	1.001
BSUCTR12_control	1.017	1.022	1.016	0.827	1.01	0.979	1.012	0.996	1.029	1.049	0.997	1.005	0.999	1.003	0.966	1.017	1.003	1.016	0.984	1.021	1.009	0.96	0.999	1.021	0.996	0.985	1.027	0.966	1.02	1.008	0.988	1.003	1.005	0.999	1.004	0.367	0.994	1.013	NaN	0.994	1.016	NaN	1.016	1.002	1.004	1.021	1.025	1.005	1.004
BSUCTR13_control	0.995	1.008	0.999	0.71	1.014	0.99	0.963	1.044	1.019	1.031	1.022	1.006	1	1.011	0.984	1	0.984	0.997	0.963	1.029	0.992	1.001	0.96	1.017	0.987	0.982	1.013	0.996	0.991	1.002	1.016	0.996	1.041	0.996	0.996	0.446	1.026	0.989	NaN	0.967	0.987	NaN	0.976	0.983	0.994	0.999	0.998	1.005	1.02
BSUCTR14_control	0.987	1.004	0.996	0.777	1.016	0.994	0.989	1.018	0.973	0.955	0.994	1.011	1.01	1.008	0.971	0.988	0.983	0.988	1.02	0.992	1	1.008	1.041	1.045	1.021	1.021	1.004	0.966	0.997	0.994	0.991	1.025	1.015	0.995	0.978	0.426	0.987	0.999	NaN	1.019	1.02	NaN	0.975	1.036	0.997	1.006	1.003	1.005	1.037
BSUCTR15_control	0.99	1.023	1.044	0.818	0.996	1.009	0.969	0.999	1.002	0.998	1	1.004	1.026	0.984	0.97	1.013	1.016	1.011	0.941	1.006	1.05	0.969	1.004	1.011	1.022	1.001	0.989	0.999	1.015	1.003	1.017	0.987	0.95	1.011	0.982	0.487	0.991	1.012	NaN	0.991	0.998	NaN	0.984	1.022	0.934	1.004	0.984	1.016	1.003
BSUCTR16_control	0.991	0.984	1.039	0.737	1.003	1.015	0.961	1.007	1.02	0.965	1.004	0.994	0.966	1.009	0.979	0.993	0.995	1.007	0.981	1.027	1.011	0.983	0.997	0.993	0.971	1	0.996	0.995	1.022	0.998	1.005	0.988	1.014	0.991	0.985	NaN	0.982	1.036	NaN	1.012	0.977	NaN	0.985	0.995	1.017	1.021	1.036	0.991	1.023
BSUCTR17_control	1.017	0.984	0.988	0.698	0.97	0.988	1.018	1.04	1.018	0.994	1.016	1.01	1.009	1.008	0.998	1.011	1.011	0.994	1.006	1.004	1.02	0.996	0.995	1.009	0.97	1.015	0.99	0.989	0.999	0.998	0.994	0.98	1.029	0.992	1.011	0.443	1.022	0.969	NaN	0.969	1.021	NaN	1.009	0.987	1.039	1	1.007	1.006	1.007
BSUCTR18_control	0.986	1.005	1.011	0.801	1.016	1.001	0.974	0.998	1.022	0.999	0.962	1.028	1.005	1.009	1.001	1.01	1.034	1.013	0.956	1.026	1.038	0.956	1.002	1.015	0.986	1.007	1.012	0.977	1.021	0.999	0.993	1.001	1.002	0.996	0.996	0.51	0.998	1.001	NaN	0.984	1.025	NaN	0.967	1.005	1.023	1.003	0.998	0.993	0.986
BSUCTR19_control	0.91	0.935	0.951	NaN	0.956	0.992	0.98	1.006	0.98	1.011	1.011	1.025	0.971	0.947	0.992	1.03	0.969	1.028	0.988	0.97	1.034	0.967	0.941	0.995	1.034	0.963	0.995	0.979	1.022	1.041	0.988	1.028	0.993	1.03	0.945	NaN	0.969	1.06	NaN	0.985	0.992	NaN	1.02	1.034	1.026	0.987	0.986	0.978	0.985
BSUCTR20_control	1.003	0.965	0.992	0.741	1.127	1.02	1.029	0.99	1.008	1.006	0.989	1.004	0.967	1.022	0.973	0.99	1.017	1.009	0.98	1.064	1.014	0.962	0.994	1.001	1.016	0.969	1.005	0.961	0.99	1	0.986	1.001	1.013	1.013	0.993	0.424	0.97	0.974	NaN	1.009	1.012	NaN	1.056	1.002	1.018	1.026	0.984	1.007	0.993
BSUCTR21_control	1.002	0.993	0.971	0.777	1.012	0.977	0.968	1.034	0.999	1.002	0.988	1.003	1.001	0.988	1.006	1.003	1.012	0.993	0.991	0.983	0.998	0.984	0.992	1.001	0.972	1.012	0.991	0.97	1.012	1.017	1.003	1.005	0.998	0.971	0.999	0.489	0.989	1.028	NaN	1.004	0.996	NaN	0.999	0.981	1.027	1.015	0.998	1.012	1.022
BSUCTR22_control	0.976	1.003	0.974	0.749	0.96	0.999	0.967	1.017	1.013	NaN	1.013	0.991	1.012	0.984	1.004	1.005	0.98	1.021	0.961	1.013	1.055	0.989	1.018	1.017	1.008	0.994	0.983	0.964	1.015	1.024	0.999	0.994	1.004	0.983	1.031	0.386	0.972	0.987	NaN	1.016	1.004	NaN	1.005	1.016	1.019	1.037	0.994	1.006	1.042
BSUCTR23_control	0.972	0.983	1.013	0.833	1.039	1.023	0.998	1.018	0.983	0.959	0.985	1.008	1.002	1.001	0.966	1.005	1.043	1.012	1.017	0.991	0.974	0.954	1.007	1.015	0.981	1.011	1.018	0.972	1.011	0.995	1.023	1.006	1.055	0.998	0.988	0.452	0.967	0.998	NaN	0.997	0.989	NaN	1.011	0.991	0.997	1.02	0.964	0.992	0.995
BSUCTR24_control	1.004	0.973	0.993	0.789	0.998	0.979	0.963	1.004	1.001	0.994	0.976	1.005	0.973	0.974	0.957	0.991	1.034	0.997	0.983	0.999	0.987	0.961	0.974	0.998	0.993	0.978	0.992	0.971	0.999	0.993	1.025	1.002	1.018	0.972	1.022	0.517	0.984	1.019	NaN	1.035	0.997	NaN	0.989	1.005	0.996	1.019	1.019	0.995	0.996
BSUCTR25_control	1.023	0.928	0.951	0.795	0.953	0.989	0.976	1.007	0.996	1.036	0.976	0.997	0.996	1.005	1.014	0.986	1.011	0.978	1	0.972	0.999	1.008	0.998	1.006	0.981	0.996	1.003	0.951	1.006	0.998	0.968	0.972	0.957	1.03	0.988	0.509	0.975	1.02	NaN	0.995	0.994	NaN	0.981	1.026	1.003	0.996	0.994	0.99	0.968
BSUCTR27_control	1.037	0.963	1.018	0.775	1.006	0.993	0.977	0.997	0.993	0.979	0.994	1.006	0.999	1.008	0.946	0.978	1.018	1.005	0.983	0.965	1.011	0.974	0.978	1.036	1	1	1.026	0.962	0.998	0.982	1.009	0.994	1.011	1.021	1.009	0.41	0.989	0.994	NaN	0.974	0.981	NaN	1.026	0.99	1.019	0.968	0.977	0.996	1.025
BSUCTR28_control	0.982	1.01	1.034	0.819	1.06	1.013	0.978	1.024	0.989	1.001	0.99	1.024	1.025	1.003	0.979	1.025	1.005	1.011	0.986	0.981	1.033	0.982	0.993	1.011	0.95	1.011	1.011	1.021	0.959	1.027	0.987	0.979	1.017	1.017	0.989	0.475	0.966	1.007	NaN	1.002	0.963	NaN	1.041	1.011	0.986	1.026	0.977	0.995	0.97
BSUCTR29_control	0.974	0.999	0.994	0.836	1.002	1.001	0.969	1.034	1.019	0.966	0.997	1.003	0.998	1.009	0.983	0.99	1.02	1.014	0.963	0.969	1.036	0.959	1.023	1.025	1.03	0.995	1.002	0.983	1.02	0.986	1.011	1.013	1.001	0.975	1.001	0.4	0.937	1.018	NaN	0.989	1.023	NaN	0.995	1.02	1.044	1.017	1.011	1.003	0.994
BSUCTR30_control	0.978	0.963	1.023	0.654	1.016	0.981	1.036	0.983	1.041	0.983	0.984	0.994	0.99	1.005	0.977	1.008	1.012	0.988	0.986	0.973	0.992	1.002	1.002	0.971	1.031	0.969	1.028	1.003	1.008	1.012	0.977	0.98	1.019	1.005	1.003	NaN	1	1.04	NaN	0.936	1.014	NaN	1.004	0.984	0.969	1.042	0.993	0.992	0.983
BSUCTR31_control	1.03	1.015	1.027	0.761	0.995	0.999	1.023	1	0.974	1.035	0.996	1.033	1.005	1.012	1.007	0.98	1.011	0.999	1.015	1.014	0.997	1.011	0.998	1.026	1.017	1.011	1.005	1.007	1.018	0.995	0.983	1.014	0.992	0.996	0.995	0.509	1.001	1.031	NaN	1.009	1.024	NaN	0.996	1.001	1.002	1.018	1.017	1.005	1.01
BSUCTR32_control	0.987	0.98	0.99	0.662	0.995	1.007	0.977	1.025	1.032	1.076	1.01	1.013	0.998	0.976	0.998	1.029	1.041	0.97	1.007	0.972	1.024	0.961	0.987	1.055	0.971	0.989	1.034	0.976	0.965	0.985	0.991	0.956	1.004	0.974	1.036	0.558	1.049	1.012	NaN	0.983	1.022	NaN	1.051	1.033	1.001	0.987	1.006	1.01	1.021
BSUCTR33_control	0.999	1.01	0.992	0.748	1.014	0.984	0.985	1	1.017	1.027	1.024	0.995	0.999	0.987	0.978	1.009	1.014	1.006	0.958	1.016	1.004	0.987	0.994	1.001	1.025	0.986	1.025	0.998	1.001	1.002	1.007	0.989	0.998	1.013	0.99	0.538	0.982	1.002	NaN	1.035	1.007	NaN	1.006	1.009	1.008	0.987	0.995	1.001	1.013
BSUCTR35_control	1.033	1.002	0.987	0.64	1.033	0.993	0.973	1.002	0.974	0.998	0.988	1.041	1.018	0.991	0.979	1.037	1.001	1.016	0.976	0.987	1.023	1.003	0.974	1.013	1.009	1	1.019	0.953	1.026	1.021	0.983	1.027	1.015	1.029	0.975	NaN	0.983	1.041	NaN	0.986	1.02	NaN	0.976	0.993	1.036	0.989	1.009	1.002	1.005
BSUCTR37_control	0.972	1.005	1.033	0.77	1.008	0.987	0.897	1.005	0.976	1.066	1.005	0.995	0.985	1.02	0.992	1.023	1.017	1.003	1.005	1.026	1.028	0.988	0.978	0.99	1.022	1.008	1.004	1.002	0.972	0.991	0.964	1.024	1.009	0.976	0.99	0.515	1.003	1	NaN	0.976	1.048	NaN	0.998	1.007	1.007	1.02	1.005	1.017	1.013
BSUCTR43_control	0.974	1.021	1.017	0.773	0.976	0.993	0.979	0.989	0.991	1.002	0.967	0.984	0.986	0.995	0.907	0.995	0.984	1.03	0.987	1.035	1.014	0.953	0.983	1.005	0.98	0.994	0.983	0.957	0.991	0.964	1.011	1.001	0.987	1.012	1.016	0.459	0.972	1.004	NaN	0.996	1.025	NaN	1.026	1.007	1.04	1.007	0.994	0.989	0.998
BSUCTR45_control	1.007	1.026	0.972	0.784	0.992	0.993	0.954	1.006	0.982	1.008	0.971	1.015	1.006	0.993	1.009	1.019	1.009	0.982	0.983	0.937	0.988	0.974	0.994	0.995	0.985	0.985	0.992	0.98	1.002	1.025	1.016	1.019	1.027	1.038	0.987	0.438	1.002	1.003	NaN	1.029	1.005	NaN	1.014	1.024	0.985	1.007	0.993	1.003	1.019
BSUCTR46_control	0.993	1.006	1.01	0.819	0.99	0.984	0.959	1.025	1.019	0.993	0.973	1.007	1.038	1.007	0.982	0.999	1.029	1.049	0.994	1.038	1.034	0.984	1.004	1.06	0.999	0.964	1.028	0.984	1.016	1.016	1.024	1.035	1.083	1.039	0.988	0.505	0.978	1.003	NaN	1.002	1.002	NaN	0.989	1.029	1.009	1.012	1.013	0.993	0.993
BSU10750_yisK	0.96	1.021	1.013	0.812	1.01	0.985	1.002	1.026	0.998	1.018	0.976	1.003	1.006	1.007	1	1.009	0.997	1.011	0.969	1.001	1.011	0.956	0.99	0.994	1.026	0.988	1.015	0.974	1.003	1.013	1.018	0.998	1.009	0.969	0.994	0.438	0.986	1.003	NaN	0.997	0.986	NaN	1.007	1.002	1.032	0.983	0.988	1.004	0.995
BSU27370_yrrL	0.912	0.992	0.986	0.731	0.988	0.969	0.948	0.969	0.976	0.98	0.934	0.947	0.945	0.971	0.947	0.997	0.975	0.977	0.93	0.954	1.005	0.978	0.946	0.98	0.991	0.951	0.947	0.946	0.967	0.971	0.997	0.973	0.99	1.01	0.99	0.526	0.997	0.973	NaN	0.934	0.959	NaN	0.98	0.944	0.971	1.004	0.934	0.993	0.976
BSU15240_divIB	1.061	0.964	1.054	0.737	0.978	0.983	1.009	1.039	1.023	1.015	1.043	0.998	0.975	0.995	1.025	1.04	1.011	1.035	0.98	1.034	0.995	1.017	0.945	1.01	0.993	0.97	0.994	1.001	1.042	1.059	1.008	0.996	0.978	0.883	1.04	NaN	1.004	1.048	NaN	0.968	1.04	NaN	1.024	1.081	0.987	1.029	1.031	1.008	1.013
BSU15280_ftsA	NaN	NaN	NaN	NaN	NaN	0.993	NaN	0.499	0.766	NaN	NaN	0.702	NaN	NaN	0.671	NaN	0.53	0.729	NaN	0.812	NaN	NaN	NaN	NaN	NaN	NaN	0.959	NaN	NaN	NaN	0.708	NaN	0.705	0.521	0.465	NaN	NaN	NaN	NaN	NaN	NaN	NaN	NaN	NaN	0.875	NaN	NaN	0.781	NaN
BSU04230_ydaH	1.022	0.918	0.964	0.814	1.029	1.01	0.938	0.979	0.981	0.911	0.999	1.012	1.018	1.03	1.005	1.024	1.048	1.016	0.976	1.013	1.02	0.975	1.002	0.995	1.017	0.979	0.979	0.961	0.938	0.988	0.994	0.986	0.957	1.03	1.028	0.49	0.952	1.038	NaN	1.028	1.004	NaN	1.007	1.035	0.971	1.035	1.015	0.976	1.013
BSU41040_oxaAA	NaN	NaN	NaN	NaN	NaN	NaN	NaN	NaN	NaN	NaN	NaN	NaN	NaN	NaN	NaN	NaN	NaN	NaN	NaN	NaN	NaN	NaN	NaN	NaN	NaN	NaN	NaN	NaN	NaN	NaN	NaN	NaN	NaN	NaN	NaN	NaN	NaN	NaN	NaN	NaN	NaN	NaN	NaN	NaN	NaN	NaN	NaN	NaN	NaN
BSU04640_alrA-2	1.036	0.957	1.015	0.616	0.984	1	0.986	1.011	1.016	1.042	0.971	1.013	0.992	0.968	0.978	1.039	0.993	0.982	0.99	1.003	0.996	1.008	1.004	1.014	1.055	0.992	0.986	1.036	0.987	1.041	1	1.006	1.029	0.994	1.007	0.468	0.968	1.022	NaN	1.057	1.013	NaN	1.018	1.011	1.04	1.02	1.021	0.992	1.022
BSU16750_asd-1	0.949	0.971	0.981	0.604	1.006	0.981	0.946	0.989	0.992	1.048	0.956	0.997	0.974	1.004	0.96	0.983	0.996	0.979	0.959	0.996	0.981	0.937	0.943	1.001	1.003	0.928	0.99	0.898	1.012	0.962	0.988	1.003	1	1.013	1.002	NaN	0.931	0.987	NaN	0.959	0.986	NaN	0.993	0.988	1.006	1.023	0.914	0.994	0.994
BSU16750_asd-2	0.955	0.957	1.016	0.669	0.995	1.006	1.031	1.004	1.007	NaN	0.927	0.964	0.974	0.993	1.033	0.996	1.027	0.994	0.997	1.054	0.997	1.007	0.905	1.003	0.991	0.955	1.059	0.957	1.023	1	1.016	1.038	1.017	NaN	1.003	NaN	0.975	0.963	NaN	0.951	0.973	NaN	0.964	1.003	1.029	0.996	NaN	0.999	0.981
BSU15020_coaD-1	0.947	1.015	0.986	0.642	NaN	0.963	0.974	1.052	1.009	0.942	0.974	0.947	0.985	1.004	0.984	1.02	0.974	1.021	0.723	0.902	1.017	0.987	1.017	1.029	0.988	0.958	0.964	0.909	0.989	0.999	0.986	1.011	0.995	0.946	0.982	0.515	0.94	1.05	NaN	1.062	1.009	NaN	1.047	0.991	1.049	1.012	0.965	0.984	0.995
BSU15020_coaD-2	1.002	0.969	0.933	0.811	0.956	0.955	0.912	0.976	1.001	0.961	0.932	0.987	0.965	0.988	0.943	0.97	0.925	0.962	0.889	0.981	0.972	0.975	0.986	0.98	1.005	0.951	0.954	0.951	0.968	0.978	0.979	0.951	0.968	0.993	1.018	0.487	0.936	1.045	NaN	0.984	1.011	NaN	0.913	1.001	1.046	0.977	0.999	0.957	0.967
BSU22490_dapB-1	NaN	0.882	0.962	NaN	NaN	1.022	0.889	0.909	1.024	NaN	0.948	0.991	0.952	1.041	0.987	1.02	0.956	0.986	NaN	0.924	1.075	1.039	0.981	0.965	NaN	0.987	NaN	0.955	0.976	1.072	0.994	1.022	NaN	NaN	NaN	0.464	0.985	1.056	NaN	0.987	1.016	NaN	0.97	1.016	1.072	1.01	1.027	0.989	0.916
BSU32170_dapF-1	1.03	0.868	1.025	NaN	0.921	0.978	0.963	0.997	1.019	0.887	1.013	1.02	1.004	0.988	1	1.003	1.031	1.018	0.988	1.024	0.964	1.009	1.01	0.997	1.032	1.068	1.026	0.987	1.018	0.939	0.994	1.014	0.993	1.028	1.037	NaN	1.005	1.022	NaN	0.965	0.976	NaN	0.959	1.002	1.005	1.025	1.006	1.013	1.006
BSU32170_dapF-2	1.06	0.955	1.07	0.752	0.988	1.007	0.981	0.996	1.012	0.97	1.026	0.99	0.978	1	0.966	1.006	1.024	1.001	1.008	0.99	0.986	0.972	0.973	1.043	1.011	0.967	0.986	0.989	0.975	0.996	1.015	1.035	0.994	0.991	1.048	0.422	0.985	1.03	NaN	0.986	1.003	NaN	1.011	1.033	1	0.99	1.005	0.984	1.01
BSU14180_dapH-1	NaN	NaN	0.927	0.674	NaN	0.995	0.968	0.998	1.046	1.017	0.964	0.994	1.022	1.029	1.007	1.042	0.982	1.032	0.922	0.901	1.016	0.912	NaN	0.989	0.959	0.948	0.998	1.074	1.041	1.014	0.99	0.999	NaN	NaN	1.012	NaN	1.017	1.028	NaN	1.014	0.939	NaN	0.993	1.002	1.013	1.053	0.995	0.992	1.029
BSU04560_ddl-1	0.987	1.025	0.963	0.639	1.016	0.989	0.937	1.027	0.989	1.033	0.945	0.977	1.007	1.005	0.961	0.98	1.004	0.988	0.997	1.005	1.007	1.008	0.992	1.037	0.975	0.998	0.983	0.982	1.006	0.98	0.989	0.991	0.963	0.933	1.012	0.332	0.947	0.979	NaN	1.075	0.989	NaN	0.956	0.986	1.018	0.983	0.946	0.94	0.964
BSU04560_ddl-2	0.992	0.958	0.984	0.78	0.991	0.982	0.988	0.964	1.001	0.954	0.986	0.963	0.972	1.004	0.986	1.002	0.965	0.992	0.987	0.997	0.982	0.937	0.996	0.99	0.971	1.001	0.997	0.96	1.001	0.983	0.992	0.988	0.976	1.012	0.992	0.38	0.933	0.981	NaN	0.994	0.969	NaN	1.002	0.974	0.997	0.986	1.016	0.982	1.006
BSU15240_divIB-1	1.008	0.957	1.061	0.672	0.946	0.985	0.989	1.041	1	1.024	1.014	1.013	1.025	1.017	0.992	1.007	1.003	1.026	0.946	1.034	1.023	1.008	1.012	1.038	1.06	1.01	1.018	0.995	1.019	1.019	0.994	1.044	1.01	1.014	1.046	NaN	0.987	0.973	NaN	1.026	1.009	NaN	1.032	1.04	1.018	1.016	1.04	1.023	1.036
BSU15240_divIB-2	0.981	0.991	1.009	0.779	0.999	1.027	0.964	1.001	1.004	1.026	1.009	1.001	1.005	1.022	0.976	0.991	1.021	1.001	0.924	1.005	1.029	1.012	0.988	1.016	1.038	0.996	1.026	0.976	1.001	1.043	1	1.026	1.011	1.039	0.996	0.306	0.845	1.007	NaN	1.047	1.029	NaN	0.989	1.014	1.034	1.04	0.985	1.036	1.041
BSU00620_divIC-1	1.107	0.96	1.067	0.781	1.017	1.003	0.978	0.994	1.015	1.029	1.046	1.016	1.03	1.034	0.997	1.034	1.017	1.012	0.989	0.998	1.084	0.991	0.995	1.008	1.024	0.966	1.002	0.988	1.034	0.983	1.031	0.988	1.029	1.021	1.044	NaN	1.023	1.064	NaN	1.026	1.02	NaN	1.015	1.007	0.993	1.059	0.957	1.023	1.032
BSU15280_ftsA-2	1.025	1.023	1.029	0.795	1.03	0.994	1.01	0.999	1.015	1.02	0.995	1.019	1.007	0.972	0.997	0.996	1.014	1.033	1.002	1.029	1.005	1.003	0.998	1.049	1.037	0.979	1.033	1.019	1.013	1.015	0.993	1.011	1.052	1.008	1.027	0.652	0.997	1.043	NaN	1.015	1.004	NaN	0.987	1.026	0.981	1.018	1.03	0.999	1.027
BSU15150_ftsL-1	1.012	1.037	1.025	0.674	1.01	0.989	0.999	1.014	0.988	1.021	0.961	0.993	1.022	1.009	1.008	0.978	1.035	1.002	1.013	0.999	1.016	0.988	1.016	1.002	1.021	0.994	1.022	0.983	1.017	1.012	1.027	1.029	1.001	1.023	1.049	0.355	1.025	1.019	NaN	1.046	1.002	NaN	1.037	1.025	1.017	1.026	1.053	1.002	0.983
BSU14850_ftsW-1	0.957	0.992	0.981	0.848	0.953	0.993	0.995	0.992	0.964	1.026	1.013	1.022	1.007	1.032	1.017	1.014	1.02	1.03	0.979	0.99	0.991	1.012	1.031	1.01	0.983	1.017	1.024	0.943	0.988	1.001	1.019	1.028	0.992	0.981	1	0.36	0.984	1.003	NaN	1.008	1.034	NaN	1.041	0.989	1.034	1.029	1.017	1.014	0.981
BSU00500_gcaD-2	0.859	0.923	0.879	0.631	0.971	0.844	0.853	0.861	0.898	0.854	0.835	0.903	0.841	0.831	0.858	0.9	0.901	0.859	0.869	0.935	0.847	0.851	0.828	0.876	0.85	0.854	0.918	0.837	0.84	0.831	0.865	0.843	0.871	0.889	0.9	0.53	0.856	0.872	NaN	0.831	0.831	NaN	0.808	0.848	0.849	0.831	0.836	0.852	0.884
BSU01770_glmM-1	1.021	1.055	1.036	0.761	1	1.004	1.016	1.019	1.029	0.975	1.001	0.997	0.995	1.012	0.991	1.001	1	0.995	0.989	0.983	0.991	0.982	1.009	1.027	1.039	1.036	0.994	0.995	1.042	1.024	0.983	1.007	0.992	0.997	1.044	0.404	1.021	1.055	NaN	1.023	1.014	NaN	1.012	1.01	1.025	0.991	1.009	1.018	0.987
BSU01780_glmS-1	1.012	1.015	1.008	0.81	1.042	1.006	0.996	1.043	1.018	1.056	1.027	1.063	1.005	1.026	1.022	1.032	1.027	1.017	1.02	1.034	1.01	0.963	1.038	1.012	1.031	0.998	1.037	1.016	1.047	1.021	1.001	0.993	1.003	1.043	1.024	0.365	1.009	1.048	NaN	1.032	1.057	NaN	1.006	1.028	1.046	1.005	1.033	1.017	1.042
BSU01770_glmM-2	0.986	0.999	1.026	0.761	1.062	1.012	0.978	1.021	1.007	1.117	1.021	1.026	0.988	1.033	0.966	1.019	1.041	1.028	1.001	1.005	1.043	1.016	0.995	1.042	0.985	1.053	1.01	0.985	1.006	1.02	0.991	1.004	1.019	0.969	1.021	0.415	1.015	1.005	NaN	0.997	1.031	NaN	0.99	1.017	1.02	1.017	1.025	1.004	1.018
BSU01780_glmS-2	1.022	1.024	0.991	0.698	1.029	1.01	1.003	0.982	1.035	1.057	0.968	1.016	0.975	1.012	0.997	1.005	1.025	1.04	1.026	1.003	1.008	0.991	0.997	1.006	1.009	1.017	1.018	0.999	1.021	1.035	1.018	1.052	1.044	1.06	1.021	0.27	0.936	1.003	NaN	0.998	1.03	NaN	1.028	1.033	1.057	1.059	0.985	1.017	0.99
BSU35660_mnaA-1	1.016	1.018	0.991	0.728	0.988	1.026	0.968	1.026	0.998	0.992	0.986	1.005	1.034	1.012	1.022	1.014	1.002	1.009	1.006	1.012	1.011	1.013	1	1.046	0.995	0.972	1.057	0.994	1.036	1.002	1.011	1.015	0.982	1.04	1.014	NaN	1.051	1.034	NaN	1.025	0.992	NaN	0.979	1.015	1.018	1.001	1.032	1.009	1.035
BSU35660_mnaA-2	0.974	0.984	1.012	0.652	0.966	0.992	0.974	1.004	1.009	0.924	0.989	0.99	1.026	0.982	0.973	1.028	1.041	1.03	0.991	0.96	1.002	0.983	0.983	0.943	0.973	0.93	1.005	1.012	1.038	1.017	1.026	1.035	1.059	1.035	1.006	NaN	0.903	0.956	NaN	0.985	0.983	NaN	1.014	0.973	1.049	1.062	0.952	1.028	0.987
BSU28030_mreB-1	0.998	0.999	0.983	0.755	1.009	0.997	0.982	1.015	0.996	1.028	0.991	0.999	0.994	0.999	0.99	0.977	0.979	0.995	0.969	1.006	1.022	0.978	1.002	0.983	1.002	0.991	1.002	0.976	0.998	1.027	0.998	1.001	1.02	0.977	1.013	0.37	0.987	1.036	NaN	1.017	1.024	NaN	1.001	0.982	0.99	1.009	1.017	0.991	1.003
BSU28030_mreB-2	1.008	0.989	0.987	0.574	0.988	0.963	0.944	0.97	0.995	0.994	0.994	0.982	0.981	1.012	0.953	1.01	1.001	0.985	0.981	0.99	0.988	1.017	0.975	1.012	0.985	0.975	0.994	0.954	0.986	0.967	0.998	1.015	0.98	0.988	1.017	0.334	0.992	0.977	NaN	1.024	0.996	NaN	1.011	1.005	0.965	1.021	1.028	0.998	0.983
BSU36760_murAA-1	0.957	0.976	0.947	0.814	0.964	0.977	0.961	0.996	1.003	1.015	0.97	0.961	0.967	0.962	0.967	0.963	1	0.973	0.92	1.003	0.94	0.899	0.975	0.997	0.943	0.96	0.954	0.967	0.999	0.972	0.993	0.958	0.958	0.997	0.983	0.389	0.927	0.964	NaN	0.936	0.979	NaN	0.978	0.986	0.962	0.997	0.98	0.992	0.954
BSU29790_murC-1	1.038	1.013	0.986	0.614	1.001	1.032	0.993	0.998	1.035	1.012	0.98	1.013	1.05	0.987	0.989	0.998	1.034	1.008	0.959	1.034	0.998	0.983	0.99	1.009	1.049	0.978	1.006	0.973	1.013	1.007	1.023	1.003	1.083	1.019	1.037	NaN	1.003	0.994	NaN	0.994	1.068	NaN	1.037	1.002	1.035	1.011	1.056	1.004	1.017
BSU15180_murE-2	1.034	0.998	0.993	0.697	1.025	1.007	0.993	1.014	1.011	0.987	1.016	1.008	1.007	1.009	0.985	1	1.033	1.037	1.003	1.001	0.974	0.997	1.041	0.989	0.973	0.978	1.034	0.996	1.015	1.027	0.994	1.013	0.984	1.007	1.016	0.324	1.011	1.001	NaN	1.007	1.022	NaN	1.029	1	1.027	1.007	0.984	1.01	1.006
BSU15220_murG-1	1.016	0.94	1.054	0.701	0.981	0.992	1.001	1.015	1.023	1.042	0.929	1.026	1.017	0.986	1.006	1.005	1.021	1.021	0.981	1.022	0.966	0.969	0.988	0.997	0.993	0.977	1.025	0.982	0.99	0.985	0.995	1.014	0.967	1.036	0.995	NaN	0.987	0.965	NaN	0.956	0.975	NaN	1.008	1.044	0.981	0.98	0.944	1.012	1.008
BSU14000_patA-1	NaN	NaN	NaN	NaN	NaN	NaN	NaN	0.869	NaN	NaN	NaN	NaN	1.011	NaN	NaN	1.013	NaN	0.87	NaN	NaN	0.902	0.997	NaN	1.078	NaN	0.689	NaN	NaN	NaN	0.972	0.975	1.046	1.052	NaN	0.961	NaN	1.002	NaN	NaN	NaN	0.931	NaN	NaN	0.939	NaN	NaN	0.958	0.923	NaN
BSU14000_patA-2	0.983	0.99	1	0.832	1.01	1.008	0.986	1.009	1.005	1.002	0.986	0.992	0.988	0.971	0.994	1.022	1.003	0.994	0.999	1.013	1.011	0.963	0.977	1.015	1.004	1.006	1.02	1.002	0.992	1.007	0.999	1.032	0.99	1.025	1.003	0.383	0.996	1.003	NaN	1.013	0.996	NaN	0.966	0.998	0.995	1.015	0.992	0.983	1.011
BSU28390_racE-1	0.984	1.01	1.021	0.742	0.977	1.012	0.989	1.046	1.002	1.02	0.998	1.008	0.979	1.011	0.993	1.025	1.008	1.021	1.005	1.02	1.032	1.006	0.987	1.02	1.01	1.009	1.02	0.987	1.006	1.002	0.992	0.977	1.016	0.95	1.022	0.44	1.01	1.016	NaN	1.014	1.053	NaN	1.03	1.023	1.003	1.008	0.981	1.013	1.023
BSU38120_rodA-1	0.989	1.005	1.027	0.822	0.995	1.014	0.984	0.991	0.996	1.014	0.968	0.992	0.976	0.993	0.978	1.017	1.011	0.991	0.983	0.988	0.993	1.006	1.012	0.987	0.973	0.986	1.016	0.971	1.011	1.009	0.989	1.016	0.999	0.998	1.01	0.511	0.959	0.993	NaN	0.977	0.995	NaN	1.003	1.019	1	0.993	1.018	1.008	1.015
BSU38120_rodA-2	0.981	0.941	0.998	0.687	0.97	0.991	0.98	0.984	0.982	0.999	0.951	0.988	0.975	0.994	0.982	0.984	0.995	0.956	0.944	0.988	0.968	0.952	0.978	0.988	0.977	0.986	0.974	0.961	0.986	0.995	0.982	0.977	1.007	0.965	0.991	0.39	0.967	0.965	NaN	0.98	0.989	NaN	0.995	0.973	0.96	0.997	1.012	0.981	0.998
BSU35750_tagA-2	0.995	1.004	0.975	0.79	1.014	1.029	1.015	0.995	1.014	1.043	1.019	1.028	1.005	1.013	0.995	1.021	1.007	1.016	0.994	1.045	1.016	1.004	0.998	0.999	1.013	1.024	1.025	1.011	1.011	1.019	1.014	1.025	1.012	1.053	1.033	0.523	0.952	1	NaN	0.988	1.012	NaN	0.996	0.988	1.051	1.03	1.012	1.002	1.04
BSU35600_tuaB-1	0.981	0.989	0.979	0.653	0.907	1.004	0.973	0.989	0.997	0.996	0.978	1.006	0.987	1.017	0.99	1.02	1.015	0.996	0.974	0.984	1.006	0.986	0.982	1.015	0.968	1.013	1.017	1.013	1.018	1.035	1.006	0.993	0.987	1.024	0.981	0.325	1.022	1.024	NaN	0.997	1.003	NaN	1.024	1.009	0.992	0.995	1.007	1.02	0.991
BSU35530_tagO-2	1.019	1.014	0.961	0.834	1.027	1.016	1.011	1.023	1.036	1.038	1.024	1.043	1.016	1.029	1.025	1.059	1.027	1.037	0.984	1.023	1.015	1.005	0.995	1.046	1.007	1.038	1.025	1.014	1.026	1.023	1.02	1.033	1.019	1.019	1.043	0.472	0.839	0.973	NaN	1.009	1.041	NaN	1.027	1.005	1.042	1.039	1.035	1.03	1.031
BSU35600_tuaB-2	0.997	0.998	0.991	0.78	0.977	0.987	0.983	0.986	0.999	0.988	0.993	1.002	1.026	1.003	0.995	0.998	1.01	1.007	0.96	1.004	1.012	1.001	1.015	1.016	1.001	0.96	1.015	0.976	1.013	1.01	0.996	1.002	1.01	1.002	0.973	0.499	0.988	1.014	NaN	0.998	0.979	NaN	0.998	1.012	1.015	1.002	1.007	1.009	1.009
BSU16530_uppS-3	0.965	0.999	0.963	0.751	0.924	0.964	0.962	0.977	0.992	0.983	0.966	0.965	0.975	0.961	0.958	0.981	0.956	0.982	0.942	0.991	0.995	0.972	0.972	0.979	0.99	0.976	0.965	0.962	0.992	0.982	0.983	0.934	0.995	0.986	0.935	0.549	0.942	0.966	NaN	0.973	0.963	NaN	0.949	0.974	0.98	0.961	0.973	0.97	0.958
BSU40410_walR-1	0.991	0.974	1.001	0.774	0.959	0.984	0.972	1.021	1	1.012	0.989	1.014	0.996	0.983	0.974	0.987	0.997	0.988	0.976	1.01	1.01	0.995	0.996	1.02	0.986	0.986	0.994	0.965	0.992	1.016	1.001	1.014	0.96	0.999	1.037	0.443	1.011	0.995	NaN	1.013	1.005	NaN	1.028	1.015	1	1.005	0.984	1.003	0.981
BSU40410_walR-2	1.009	0.997	0.967	0.793	1.002	0.986	0.967	0.939	0.998	1.001	0.998	0.991	0.986	1.024	0.969	1.012	0.994	1.016	0.985	0.938	1.02	0.971	0.995	0.981	1.011	1.01	1.017	1.002	0.968	1.004	0.995	1.021	1.022	1.047	0.995	0.505	1.008	0.99	NaN	0.968	1.02	NaN	0.995	1.011	1.001	0.987	0.985	0.979	1.021
BSU15770_prkC	0.988	0.928	0.892	0.765	0.917	0.931	0.898	0.907	0.921	0.992	0.855	0.93	0.913	0.902	0.962	0.927	0.905	0.94	0.855	0.923	0.868	0.942	0.86	0.88	0.862	0.887	1.032	0.896	0.907	0.869	0.96	0.952	0.995	0.925	0.994	NaN	0.904	0.918	NaN	0.874	0.922	NaN	0.942	0.92	0.954	0.926	0.881	0.926	0.943
BSU13450_sigI	0.996	0.944	1.041	0.669	0.956	0.998	1.022	0.995	1.006	1.016	1.035	0.971	1.009	0.997	1.032	1.013	1.02	0.997	1.003	1.029	1.032	1.006	1.021	1.002	1.029	1.044	1.007	1.025	1.007	1.006	0.989	1.002	0.998	0.991	1.027	0.292	0.968	1.019	NaN	0.987	0.986	NaN	0.997	0.973	0.977	1.02	1.011	0.996	1.033
BSU27120_sigV	0.974	0.988	0.934	0.744	1.059	0.972	0.951	0.986	0.976	0.997	0.99	0.981	0.995	0.997	0.969	0.995	0.986	0.98	0.983	0.972	0.981	0.966	0.985	0.997	1.02	0.992	0.969	0.925	0.959	0.974	0.944	0.977	1.042	0.953	0.955	0.36	0.978	1.014	NaN	0.974	1.004	NaN	0.962	0.984	0.976	0.97	1.013	0.98	0.93
BSU38700_sigY	0.995	0.978	1.014	0.679	1.002	0.997	1.003	0.961	0.985	NaN	1.077	1.029	1.013	0.991	0.949	0.986	1.004	0.984	0.986	1.02	0.993	0.965	1.018	1.005	1.016	1.003	1.02	0.975	1.046	1.016	1.018	1.005	1.022	1.028	0.99	0.234	0.944	1.041	NaN	0.985	0.999	NaN	0.94	1.006	0.987	0.963	1.026	1.005	0.958
BSU26840_sigZ	1.005	0.957	0.997	0.798	1.016	0.968	1.024	0.997	0.988	0.927	0.994	1.023	1.02	0.972	0.982	0.999	0.992	1.008	0.951	0.964	1.063	0.982	1.06	1.005	0.997	0.986	1.009	0.955	0.974	0.998	1.018	1.001	0.98	0.946	1.009	0.47	1.007	1.045	NaN	0.979	1.009	NaN	0.98	1.016	0.976	0.988	1.03	0.992	1.028
BSU14730_ylaC	0.992	0.934	0.993	0.781	0.906	0.974	0.945	1.025	1.023	1.017	0.959	1.002	1.015	1.024	1.014	1.032	1.045	1.02	0.955	0.997	0.999	1.007	0.959	1.025	0.976	0.96	1.013	0.961	0.989	1.015	0.981	1.01	0.914	0.984	0.991	0.43	1.008	1.043	NaN	1.027	1.013	NaN	0.985	1.015	1.011	1.022	1.088	0.982	1.036
BSU16560_rasP-2	NaN	NaN	NaN	0.674	NaN	0.461	0.759	NaN	0.436	NaN	NaN	0.326	NaN	NaN	0.163	NaN	NaN	0.531	NaN	0.896	NaN	NaN	NaN	NaN	NaN	NaN	NaN	NaN	NaN	NaN	0.502	NaN	NaN	NaN	0.468	NaN	NaN	NaN	NaN	0.727	0.573	NaN	NaN	NaN	NaN	NaN	NaN	0.461	NaN
BSU22940_prsW	1.016	0.977	1.02	0.791	0.984	0.982	0.942	1	0.986	1.013	1	0.985	0.991	0.981	1.006	0.974	1.026	1.021	1.008	0.998	1.002	0.984	0.967	1.029	1.002	0.981	1.024	0.975	1.03	0.979	0.971	1.047	0.959	1.032	1.005	0.271	1.028	1.018	NaN	1.036	0.985	NaN	1.029	0.999	0.968	1.006	1.011	1.007	1.024
BSU15760_prpC	0.945	0.957	0.952	0.69	0.968	0.962	0.943	0.956	0.966	1.003	0.996	0.978	0.965	1.011	0.956	0.985	0.987	0.968	0.999	0.976	0.987	0.962	0.968	0.973	0.978	1.005	0.938	0.932	0.959	0.979	0.984	0.968	1.007	0.96	0.963	0.338	1.002	0.947	NaN	0.999	0.986	NaN	0.997	1.001	1.02	0.955	0.991	0.977	0.997
BSU15780_cpgA-2	0.767	0.798	NaN	0.721	NaN	0.766	0.794	0.853	0.811	NaN	0.81	0.845	0.858	0.817	0.796	0.875	0.89	0.86	0.831	0.717	0.726	0.798	0.777	0.806	0.85	0.745	0.831	0.754	0.794	0.845	0.892	0.859	0.763	0.893	0.871	0.676	0.869	0.822	NaN	0.775	0.9	NaN	0.814	0.86	0.747	0.798	0.825	0.826	0.859
BSU14460_ykpC	NaN	NaN	NaN	NaN	NaN	NaN	0.945	NaN	NaN	0.873	1.019	1.006	NaN	0.959	NaN	0.952	NaN	1.026	NaN	NaN	1.027	NaN	NaN	NaN	NaN	NaN	NaN	NaN	0.958	0.96	0.977	NaN	0.952	0.978	NaN	NaN	0.981	NaN	NaN	NaN	NaN	NaN	NaN	NaN	NaN	1.01	NaN	0.87	NaN
BSU01660_nagZ	1.063	0.979	1.001	0.775	1.002	0.999	0.966	0.98	1.03	0.905	1.018	1.005	1.026	1.048	1.068	1.026	1.012	1.013	0.986	1.016	1.045	0.978	1.022	1.018	0.971	0.948	1.028	0.994	1.015	1.022	1.001	1.052	1.02	0.966	1.037	0.544	0.979	1.023	NaN	0.983	1.062	NaN	0.984	1.028	1.034	1.016	1.058	1.007	1.043
BSU09420_lytE	0.98	1.028	0.96	0.716	0.991	0.995	0.997	0.999	1.021	0.955	1.037	1.009	1.005	0.99	1.001	1.01	0.999	0.993	0.956	1.013	1.015	0.93	0.992	0.997	0.999	0.968	1.02	0.986	1.007	1.009	1.008	1.021	0.994	0.968	1.004	0.362	1.038	1.021	NaN	0.987	1.01	NaN	1.035	1	1.007	0.999	1.015	0.991	0.965
BSU13980_pbpH	0.964	0.965	0.908	0.601	0.964	0.967	0.922	1.007	1.002	1.051	0.908	0.984	0.973	0.999	1.058	1.008	1.023	0.999	0.981	0.961	0.999	0.985	0.96	0.951	0.983	0.993	0.991	0.937	0.995	1.008	1.007	0.952	0.972	1.01	0.979	NaN	0.947	1.014	NaN	0.893	1.006	NaN	0.991	0.945	1.024	0.992	0.947	1.005	0.938
BSU25380_floA	1.051	1.013	1.019	0.728	0.957	0.989	0.911	1.055	0.99	1.055	1.011	1.039	1.022	0.999	0.996	1.06	0.992	1.051	0.976	1.038	1.039	0.985	1.056	0.995	1.037	0.962	1.04	0.98	1.013	1.037	1.006	1.029	1.013	1.005	1.014	0.382	1.012	1.038	NaN	0.957	1.003	NaN	0.981	0.961	1.057	1.048	0.983	1.035	0.99
BSU34440_pbpE	1.015	0.97	1.002	0.7	0.94	1.017	1.001	0.995	1.032	1.049	0.988	0.974	0.997	0.974	0.954	0.985	1.019	0.988	0.994	1.021	1.019	0.967	0.988	0.982	1.003	0.945	0.992	0.998	0.984	0.975	0.984	0.941	0.954	1.009	1.046	NaN	1.02	0.996	NaN	0.965	1.028	NaN	0.947	1.013	1.028	1.018	0.932	1.013	1.012
BSU35640_lytA	0.995	0.944	0.993	0.689	0.934	0.97	0.967	0.989	0.969	1.017	1.001	1.011	0.981	0.995	1.038	1.005	0.985	1.038	0.963	1.016	1.034	0.968	0.975	1.007	1.015	0.965	1	0.941	0.986	0.99	1.02	1.025	1.016	1.018	1	NaN	1.014	1.024	NaN	0.949	1.024	NaN	0.99	1.02	1.021	1.045	0.991	0.974	0.999
BSU39230_wapA	0.881	0.795	0.829	0.789	0.825	0.763	0.839	0.834	0.807	0.851	0.775	0.811	0.825	0.812	0.8	0.834	0.852	0.82	0.843	0.765	0.817	0.723	0.746	0.71	0.776	0.768	0.842	0.775	0.828	0.815	0.824	0.822	0.788	0.801	0.831	0.37	0.771	0.813	NaN	0.842	0.764	NaN	0.801	0.809	0.794	0.81	0.756	0.836	0.833
BSU35680_ggaB	0.941	1.013	0.984	0.603	0.958	0.993	0.981	1.009	0.979	1.082	1.008	1.004	1.004	1.001	1.006	1.026	1.011	0.965	1.017	0.964	1.047	0.976	1.01	1.074	0.986	0.98	0.976	0.928	0.986	0.967	1.013	0.988	0.999	0.955	0.993	0.534	1.02	0.959	NaN	0.944	1.025	NaN	1	0.975	1.009	0.985	1.035	0.967	0.98
BSUCTR02_control	0.986	0.99	1.002	0.697	1.038	0.999	0.974	1.023	0.996	1.001	0.98	1.009	1.023	1.011	0.968	1.045	0.99	0.993	0.972	1.048	0.999	0.986	0.999	1.024	1.012	0.991	1.027	0.987	0.995	1.027	1.009	0.98	1.008	1.014	1.033	0.321	1.018	1.034	NaN	1.007	1.025	NaN	1.017	1.006	1.005	1.024	1.012	0.998	0.997
BSUCTR26_control	0.992	0.998	0.991	0.688	0.996	0.987	0.957	1.003	1.005	0.983	0.99	0.995	0.995	0.993	0.975	0.985	0.984	0.994	0.983	0.984	1.011	0.965	0.983	1.007	0.973	0.978	0.976	0.969	0.999	1.007	0.976	1.003	0.981	0.988	1.014	0.395	0.96	0.993	NaN	1.004	1.011	NaN	1.004	1.004	1.003	0.99	1	0.996	1.01
BSUCTR34_control	0.93	0.987	1.019	0.755	0.991	0.992	1.024	1.015	0.971	1.035	1.019	0.991	1.012	1.039	1.015	1.004	1.032	1.023	0.999	1.01	1.008	0.983	0.989	1.009	0.995	0.988	0.962	0.977	1.016	0.954	0.979	1.005	0.988	1.021	1.024	0.428	0.992	1.013	NaN	0.995	1.01	NaN	0.99	0.99	1.014	1.004	1.014	0.999	1.043
BSUCTR36_control	1	0.978	0.983	0.787	1.03	1.001	0.971	0.986	0.986	0.982	0.964	0.975	1.005	0.995	0.989	1.03	1.005	0.99	0.979	0.996	1.015	0.981	0.994	1.004	1.001	1.001	1.033	0.975	1.005	0.996	0.983	1.018	0.998	1.023	1.016	0.4	0.979	1.009	NaN	1.005	1.004	NaN	0.997	1.007	1.015	1.006	1.002	0.993	1.004
BSUCTR38_control	1.041	1.014	1.052	0.765	1.041	1.024	1.002	1.023	1.037	1.042	1.049	1.043	1.023	1.036	1.017	1.044	1.014	1.045	1	1.047	1.029	1.001	1.037	1.051	1.039	1.028	1.012	1.019	1.036	1.048	1.047	1.045	1.031	1.027	1.034	0.512	1.024	1.049	NaN	1.029	1.039	NaN	1	1.04	1.02	1.029	1.013	1.03	1.055
BSUCTR39_control	0.987	0.981	1.036	0.774	1	0.988	0.975	1.004	0.983	1.023	0.99	0.992	0.996	0.992	0.998	0.985	1	0.994	0.99	0.976	0.988	1.01	0.988	1.003	0.984	0.969	1.008	0.959	0.999	1.015	0.999	0.98	0.996	0.983	1.014	0.491	0.978	1.005	NaN	1.009	1.013	NaN	1.005	0.987	0.987	1.011	1.014	0.989	0.994
BSUCTR40_control	1.023	1.001	1	0.823	0.988	1.029	1.008	1.016	0.993	0.962	1.034	1.015	1.026	1.02	0.975	0.974	1.022	0.984	0.99	0.957	0.986	0.981	0.984	1.002	0.981	1.017	1.039	1.032	1.025	1.031	1.011	1.022	1.073	0.991	1.037	0.519	1.012	1.034	NaN	0.994	1.017	NaN	0.978	1.019	1.009	0.986	1.047	1.025	1.007
BSUCTR41_control	NaN	0.954	1.015	0.933	0.975	0.977	1	1.053	0.981	NaN	0.998	0.989	1.035	1.002	0.995	0.975	0.996	1.005	0.953	1.016	0.987	0.968	1.032	0.993	1.008	1.069	0.988	1.031	1.102	1.02	1.017	0.971	0.986	1.026	0.983	0.421	1.023	1.004	NaN	1.009	1.011	NaN	1.032	1.012	0.992	1.015	0.981	0.978	1.026
BSUCTR42_control	NaN	0.994	NaN	0.851	1.034	0.999	0.966	0.997	1.003	1.018	1.039	1.001	0.988	1.041	1.003	NaN	1.047	1.048	0.924	1.001	1.054	NaN	0.951	1.023	1.024	1.036	0.988	1.024	0.973	1.015	1.017	0.977	1.019	1.014	0.912	0.188	1.02	1.036	NaN	0.98	1.062	NaN	1.019	1.03	NaN	1.004	1.003	0.994	1.075
BSUCTR44_control	0.998	0.992	0.991	0.72	1.036	0.992	0.976	1.017	0.979	1.03	1.002	1.001	1.009	0.999	1.004	1.002	1.003	1.001	1.003	1.02	1.003	0.979	0.992	1.027	1.009	0.966	1.018	0.971	1.009	1.007	0.994	1.015	0.993	1	0.989	NaN	0.992	1.02	NaN	0.993	0.998	NaN	1	0.995	0.995	0.998	0.982	0.993	0.995
BSU19640_yodL-1	NaN	NaN	NaN	NaN	NaN	NaN	NaN	NaN	NaN	NaN	NaN	NaN	NaN	NaN	NaN	NaN	NaN	NaN	NaN	NaN	NaN	NaN	NaN	NaN	NaN	NaN	NaN	NaN	NaN	NaN	NaN	NaN	NaN	NaN	NaN	NaN	NaN	NaN	NaN	NaN	NaN	NaN	NaN	NaN	NaN	NaN	NaN	NaN	NaN
BSU04640_alrA-1	1.028	1.033	1.056	0.679	0.962	0.986	1.006	1.004	1.012	0.946	0.988	0.988	1.023	1.024	0.976	0.983	1.008	0.985	0.959	1.041	0.99	0.997	1.002	1.003	1.017	0.995	1.003	1.004	0.983	1.015	1.022	1.01	1.005	1.033	1.025	0.586	1.003	1.008	NaN	1.004	1.013	NaN	1.015	1.026	1.026	1.018	1.029	1.01	0.995
BSU06720_dagK-1	1	0.984	1.007	0.778	0.987	0.991	0.966	1.006	1.003	1.013	1.002	1.006	1.001	0.998	1.004	1.009	1.014	1	0.986	1.007	1.009	0.975	1.007	1.003	0.991	0.999	1.001	0.974	0.976	1.001	1.003	0.999	0.996	1.013	1.002	0.468	0.99	0.987	NaN	0.986	1.005	NaN	1.005	1.007	1.019	1.004	0.983	0.996	1
BSU06720_dagK-2	0.998	1.006	0.997	NaN	1.014	0.973	0.973	1.011	0.976	0.974	0.91	0.988	0.993	0.961	0.945	1.014	1.023	0.983	0.97	1.018	0.97	0.992	0.954	0.987	0.958	0.971	0.975	0.958	0.996	0.981	0.977	0.954	1.001	0.978	0.989	NaN	0.95	1.007	NaN	0.961	0.981	NaN	0.964	0.984	0.992	1.007	0.948	0.99	0.985
BSU22490_dapB-2	0.945	0.923	0.959	0.758	0.919	0.925	0.908	0.947	0.925	0.963	0.911	0.944	0.927	0.921	0.927	0.954	0.948	0.958	0.924	0.945	0.95	0.916	0.912	0.948	0.946	0.934	0.937	0.914	0.932	0.935	0.966	0.956	0.944	0.945	0.944	0.489	0.923	0.943	NaN	0.931	0.937	NaN	0.94	0.948	0.932	0.947	0.923	0.934	0.972
BSU14180_dapH-2	NaN	0.887	NaN	0.848	NaN	0.999	0.919	0.992	1.017	0.973	0.966	0.994	0.965	0.973	1.084	0.923	0.986	1.003	0.873	1.002	0.99	0.934	0.987	0.98	1.009	0.997	1.011	0.901	0.977	0.999	1.007	0.961	0.99	1.041	0.968	NaN	0.955	1.007	NaN	0.958	1.02	NaN	1.01	1.027	1.031	0.917	1.021	0.977	0.993
BSU00620_divIC-2	0.98	1.022	1.012	0.791	0.942	1.001	1.036	1.019	1.02	1.052	1.019	0.986	1.004	1.021	1.009	1.023	1.047	1.011	0.944	1.027	1.013	0.956	1.004	1.047	1.008	0.966	1.029	1.031	1	1.009	1.027	1.047	1.014	1.054	1.032	0.387	1.033	1.043	NaN	1.023	1.034	NaN	0.952	1.021	0.98	1.026	1.052	1.033	1.049
BSU15280_ftsA-1	1.006	0.94	0.969	0.782	1.01	0.988	0.975	1.033	1.06	0.973	0.992	1.006	1.035	1.002	0.952	0.96	1.034	1.033	0.987	1.051	1.033	0.988	1.008	1.011	0.974	1.026	1.035	0.981	1.02	0.995	0.994	1.007	0.972	0.988	0.984	NaN	1.005	1.046	NaN	1.012	0.984	NaN	0.993	1.021	1.006	0.998	1.033	1.024	1.001
BSU15150_ftsL-2	1.004	1.009	0.927	0.809	0.963	1.012	0.965	1.009	1.033	1.039	1.006	1.044	1.023	1.005	1.022	1.039	1.02	1.004	1.034	1.012	0.981	0.972	1.018	0.982	1.011	1.012	1.035	1.04	1.014	1.035	1.021	1.021	1.002	1.041	1.01	0.556	0.99	1.068	NaN	1.014	0.987	NaN	0.97	1.067	1.062	1.006	1.007	1.006	1.005
BSU14850_ftsW-2	0.974	0.99	1.011	0.699	0.981	0.997	1	1.031	0.989	1.011	1.028	1.01	1.009	1.004	1.021	1.046	1.018	1.018	0.986	1.006	1.041	0.976	1.005	1.044	1.029	0.996	1.018	0.972	1.01	1.029	1.012	1.012	0.966	1.044	1.005	0.23	0.983	1.042	NaN	1.048	1	NaN	1.055	1.021	1.043	1.017	1.03	0.999	1.027
BSU36760_murAA-2	0.982	0.987	0.967	0.748	0.93	0.975	0.957	1.019	0.971	1.009	0.996	1.016	0.962	0.987	0.955	0.993	1.002	1.009	0.905	0.967	0.994	0.94	0.937	0.991	0.955	0.978	1.017	0.985	0.98	1.003	1.029	1.032	0.995	0.99	1.015	0.423	0.915	0.966	NaN	0.993	1.001	NaN	0.96	0.999	1.019	1.005	1.005	0.965	1.037
BSU29790_murC-2	1.02	1.055	1.02	0.577	1.012	1.003	1.066	1.012	1.037	1.029	0.966	1.002	1.012	0.997	1.011	1.019	1.028	1.022	0.994	1.038	1	0.977	1.033	0.994	0.981	1.043	0.993	0.957	1.041	1.009	0.987	1.008	1.02	1.021	1.041	NaN	0.98	0.962	NaN	0.996	1.026	NaN	0.988	0.987	1.036	1.033	0.984	0.989	1.013
BSU15180_murE-1	1.026	1.006	1.017	0.684	0.97	0.985	0.991	1.035	0.989	1.017	0.981	0.987	1.022	0.988	1.007	1.002	1.006	0.997	1.029	0.983	1.023	0.989	1.024	1.022	1.022	0.987	1.043	0.942	1.015	1.021	1.033	0.994	1.01	0.997	1.019	NaN	1.018	1.024	NaN	0.989	0.987	NaN	1.027	1.008	1.012	1.02	0.994	0.982	1.013
BSU35750_tagA-1	0.984	0.984	1.01	0.745	0.994	0.993	0.988	1.018	0.995	1.006	1.004	1.003	1.004	1	1.002	1.023	1.009	0.997	0.992	0.991	1.006	0.986	0.999	1.026	1.018	0.997	1.016	1.003	1.015	1.02	0.999	1.008	1.01	1.008	1.021	0.464	1.008	1.018	NaN	0.981	0.998	NaN	1.01	1.016	1.023	1.011	0.998	1.009	0.993
BSU35740_tagD-1	1.03	0.997	1.022	0.673	0.986	0.995	0.98	1.02	1.022	1.014	1.007	1.021	0.995	1.005	1.026	1.002	1.005	1.004	0.929	1.006	0.984	0.98	1.018	1.02	0.982	1.016	1.013	0.967	1	1.007	1.017	1.027	1.039	1.02	1.039	0.464	0.969	0.978	NaN	1.019	1.022	NaN	1.002	1.019	1.021	0.996	1.005	1.008	1.025
BSU35740_tagD-2	0.878	1.038	NaN	0.791	1.014	0.961	0.968	1.037	1.016	NaN	0.994	1.053	1.037	1.03	1.067	1.063	0.816	0.95	0.953	0.975	1.096	0.966	1.023	0.997	0.986	1.074	1.039	1.005	1.021	0.944	1.041	0.986	0.98	NaN	0.999	0.323	1.027	0.941	NaN	0.967	1.041	NaN	0.988	0.986	1.057	1.071	0.916	0.989	0.996
BSU16530_uppS-1	0.951	0.934	0.907	0.803	0.969	0.943	0.925	0.971	0.936	0.929	0.948	0.951	0.942	0.971	0.944	0.997	0.948	0.96	0.934	0.948	0.929	0.89	0.938	0.968	0.984	0.943	0.967	0.904	0.951	0.959	0.965	0.969	0.978	0.949	0.974	0.53	0.934	0.966	NaN	0.96	0.949	NaN	0.957	0.954	0.984	0.982	0.952	0.961	0.976
BSU09520_sigM-1	1.009	0.993	1.055	0.787	0.978	1.01	1.009	1.018	1.006	1.055	0.988	1.019	1.035	1.014	0.997	0.996	1.029	0.996	1	1.066	1.07	0.972	1.012	1.042	0.998	1.034	1.001	0.97	1.034	1.019	1.036	1.022	1.029	1.024	1	0.254	1.012	1.066	NaN	1.014	1.016	NaN	1.025	0.994	1.015	1.008	1.04	0.995	1.012
BSU23100_sigX	1.005	0.97	1.018	0.524	0.89	0.989	0.974	1.018	1.016	0.949	0.962	0.978	0.981	0.992	0.997	0.952	1.004	1.015	0.967	0.93	0.992	1.006	0.961	1.013	0.981	0.985	0.966	0.998	0.973	0.997	0.99	0.995	0.982	1.038	0.983	0.471	0.981	1.033	NaN	0.992	1.009	NaN	0.976	0.993	1.008	0.954	0.993	1	0.981
BSU24280_yqiD	0.925	0.942	0.942	0.746	0.931	0.924	0.911	0.948	0.969	0.971	0.928	0.951	0.948	0.95	0.942	0.952	0.938	0.942	0.9	0.971	0.919	0.942	0.917	0.923	0.944	0.91	0.961	0.941	0.949	0.957	0.932	0.945	0.957	0.924	0.959	0.537	0.949	0.954	NaN	0.907	0.938	NaN	0.915	0.937	0.943	0.954	0.932	0.942	0.968
BSU01730_sigW	0.98	0.985	1.02	0.68	1.078	0.992	0.955	1.023	0.99	1.01	0.994	0.988	1.008	1	0.962	0.99	0.996	1.011	0.994	1.016	0.995	0.978	1.03	1.035	0.981	1.002	0.996	0.979	0.98	1.031	0.985	1.003	0.995	1.017	1.01	0.386	0.985	1.034	NaN	1.007	1.013	NaN	0.996	1.002	0.985	1.032	1	1.003	0.998
BSU10040_ecsA	0.988	0.958	0.992	0.898	0.996	0.985	0.922	0.996	0.974	0.955	1.024	0.989	1.017	0.98	0.931	0.998	1.022	0.991	0.925	0.992	0.99	0.948	1.046	1.014	1.014	1.001	1.025	0.953	0.973	1.006	1.003	1.004	1.03	1.032	1.006	NaN	0.949	1.02	NaN	1.028	1.025	NaN	0.943	0.998	1.021	1.013	0.998	0.999	1.003
BSU12920_dppA	1.048	0.982	0.995	0.821	0.984	0.981	0.977	1.024	1.003	0.977	1.018	1.002	1.045	1.005	1.002	1.028	0.989	0.999	0.965	0.991	1.025	1.052	0.988	1.036	1.041	1	0.984	1.029	0.995	1.019	1.028	1.026	1.013	NaN	0.982	NaN	0.913	1.041	NaN	1.019	1.032	NaN	1.03	1.019	1.019	1.013	0.959	1.025	1.024
BSU13900_ptsH	0.741	0.74	0.715	0.655	0.781	0.721	0.664	0.774	0.733	0.704	0.733	0.731	0.676	0.709	0.724	0.765	0.704	0.724	0.667	0.74	0.719	0.717	0.731	0.691	0.744	0.698	0.755	0.636	0.707	0.729	0.729	0.646	0.707	0.691	0.752	0.529	0.711	0.746	NaN	0.709	0.714	NaN	0.766	0.691	0.747	0.739	0.756	0.716	0.722
BSU13910_ptsI	NaN	NaN	NaN	NaN	NaN	NaN	NaN	NaN	NaN	NaN	NaN	NaN	NaN	NaN	NaN	NaN	NaN	NaN	NaN	NaN	NaN	NaN	NaN	NaN	NaN	NaN	NaN	NaN	NaN	NaN	NaN	NaN	NaN	NaN	NaN	NaN	NaN	NaN	NaN	NaN	NaN	NaN	NaN	NaN	NaN	NaN	NaN	NaN	NaN
BSU14090_ykuI	1.014	1.019	0.989	0.871	0.991	1.009	1.022	1.003	1.022	1.035	1.018	1.021	1.022	1.02	0.985	1.036	1.015	1.025	1.002	1.022	1.029	1.016	1.017	1.01	1.028	1.017	1.009	1.005	1.026	1.008	1.029	1.019	1.003	1.037	1.009	0.55	1.024	1.036	NaN	1.015	1.012	NaN	1.029	1.039	1.032	1.034	1.011	1.01	1.027
BSU16960_ymdA	0.883	0.887	0.908	0.755	0.927	0.906	0.887	0.923	0.926	0.939	0.92	0.919	0.896	0.908	0.893	0.927	0.922	0.95	0.881	0.895	0.91	0.886	0.87	0.894	0.901	0.913	0.921	0.85	0.928	0.936	0.926	0.91	0.956	0.897	0.93	0.544	0.909	0.938	NaN	0.915	0.92	NaN	0.904	0.891	0.94	0.939	0.905	0.909	0.932
BSU16960_ymdA-1	0.991	1.014	1.007	0.762	1.001	1.004	0.989	1.024	1.011	1.018	1.006	1.024	1.003	1.026	1.01	1.014	1.019	1.009	0.994	0.999	1.021	0.994	1	1.021	1.017	0.996	1.017	0.992	1.026	1.021	1.006	1.021	1.015	1.019	1.027	0.434	1	1.024	NaN	1.021	1.012	NaN	1.019	1.014	1.017	1.01	1.011	1.015	1.017
BSU22910_ypfA	1.007	0.985	1.014	0.635	0.983	0.978	0.973	1.03	1.002	0.978	0.979	1	1.03	1.02	0.996	1.031	1.015	0.985	0.991	1.019	1.042	0.997	0.982	0.998	1.011	0.965	1.003	0.99	0.998	1.022	0.987	1.029	0.992	0.981	1.002	0.477	1.011	0.993	NaN	1.004	1.01	NaN	1.038	1.02	0.97	1.031	1.017	1.009	1.016
BSU25050_yqgA	0.961	0.988	1	0.791	0.923	0.984	0.912	0.962	1.023	0.987	1.035	1.007	1.018	0.979	1.006	1.009	1.002	1.004	0.947	1.035	0.982	0.965	1.013	1.019	0.976	0.999	0.989	1.006	1.013	0.989	0.975	1.013	0.967	1.01	1.003	0.501	1.027	1.036	NaN	0.988	0.999	NaN	1.035	0.987	1.017	1.005	0.988	0.986	0.999
BSU25690_sda	0.942	0.929	0.944	0.746	0.935	0.928	0.91	0.934	0.951	0.962	0.914	0.943	0.914	0.93	0.935	0.945	0.942	0.951	0.926	0.93	0.942	0.92	0.925	0.936	0.94	0.947	0.962	0.887	0.954	0.931	0.942	0.926	0.966	0.95	0.946	0.574	0.936	0.921	NaN	0.923	0.928	NaN	0.955	0.941	0.955	0.958	0.941	0.939	0.935
BSU29740_ccpA	0.851	0.88	0.895	0.56	0.891	0.882	0.837	0.956	0.923	0.895	0.887	0.934	0.882	0.861	0.92	0.886	0.916	0.893	0.917	0.934	0.874	0.872	0.846	0.912	0.899	0.859	0.933	0.828	0.88	0.908	0.915	0.884	0.884	0.873	0.885	0.507	0.887	0.936	NaN	0.915	0.905	NaN	0.915	0.942	0.925	0.955	0.913	0.875	0.87
BSU31740_yuxH	0.998	0.988	1.005	0.755	1.026	1.003	0.998	1.015	1.005	1.01	1.008	1.026	1.019	1.013	1	1.008	1.02	1.011	0.992	1.011	1.017	0.988	1.006	1.022	1.009	0.996	1.026	0.994	1.005	1.023	1.003	1.004	1.008	1.014	1.013	0.443	1.003	1.023	NaN	1.016	1.015	NaN	1.007	1.011	1.021	1.007	1.002	1.003	1.011
BSU33630_secG	NaN	NaN	NaN	NaN	NaN	NaN	NaN	NaN	NaN	NaN	NaN	NaN	NaN	NaN	NaN	NaN	NaN	NaN	NaN	NaN	NaN	NaN	NaN	NaN	NaN	NaN	NaN	NaN	NaN	NaN	NaN	NaN	NaN	NaN	NaN	NaN	NaN	NaN	NaN	NaN	NaN	NaN	NaN	NaN	NaN	NaN	NaN	NaN	NaN
BSU35250_ftsX	0.959	0.925	0.978	0.71	0.993	0.967	0.966	0.983	0.979	0.969	0.98	0.978	0.953	0.978	0.969	0.96	0.97	0.98	0.943	0.974	1.006	0.953	0.951	0.983	0.975	0.965	0.97	0.957	0.976	0.989	0.977	0.968	0.964	0.964	0.96	0.434	0.967	0.991	NaN	0.969	0.974	NaN	0.955	0.968	0.988	0.974	0.96	0.945	0.969
BSU35260_ftsE	0.951	0.924	0.999	0.687	1.021	0.991	0.948	0.996	0.986	1.016	0.978	1.015	0.997	0.978	1.009	1.015	0.98	0.983	0.973	1.003	0.977	0.974	0.962	1.001	0.981	0.994	1.002	0.972	1.004	0.98	0.996	1.005	0.993	0.996	1.002	NaN	0.981	1.021	NaN	0.957	1.03	NaN	0.988	0.981	0.994	1.001	0.973	0.94	0.956
BSU40510_yybT	0.943	0.911	0.975	0.734	0.962	0.948	0.969	0.99	0.974	1.001	0.958	0.962	0.967	0.974	0.938	1	0.921	0.987	0.965	0.951	0.96	0.915	0.962	0.98	0.968	0.97	0.977	0.929	0.956	0.978	0.976	1.002	0.95	0.978	0.998	0.554	0.924	0.974	NaN	0.974	0.99	NaN	0.992	1	0.964	1.011	0.956	0.97	1
BSU40960_parB	1.014	0.954	1.03	0.879	1.033	1.002	0.992	1.002	1.006	0.986	1.012	1.025	1.006	1.011	1.005	1.026	1.011	0.999	0.996	1.035	1.016	0.984	0.978	0.999	1.026	0.997	0.994	0.985	1.006	1.013	1.006	1.013	0.978	1	1.006	0.469	1.032	0.991	NaN	0.995	1.017	NaN	1.025	1.01	1.032	1.005	0.976	1.008	1.006
BSU40970_parA	0.994	0.992	1.007	0.778	1.033	0.992	0.979	1.019	1.014	0.996	0.995	1.012	1.006	1	0.991	1.012	1.004	1.013	0.977	1.019	1.005	0.973	0.992	1.025	1.022	1.011	1.025	0.992	1.013	1.001	1.007	1.001	0.998	1.009	1.016	0.482	1.002	1.013	NaN	1.007	1.028	NaN	1.004	0.996	1.009	1.016	1.03	1.004	1.002
BSU00020_dnaN-1	0.995	0.998	1.009	0.66	1.018	0.987	0.992	1.007	0.994	1.041	1.011	1.003	1.017	0.989	0.978	0.974	1.013	1.026	0.966	0.985	1.002	1.006	1	1.033	1.025	0.994	1.001	0.961	1.039	1.007	1.006	0.985	1.033	1.039	0.949	0.208	1.011	1.004	NaN	1.013	0.965	NaN	0.941	0.999	1.017	1.009	0.96	0.992	0.997
BSU01000_secE-1	0.972	1.003	0.993	0.765	0.995	0.986	0.96	1.003	1.002	1.007	0.986	1.01	0.985	0.998	0.973	1.009	1.011	0.992	0.983	0.996	1.001	0.981	0.989	1	0.989	0.978	0.997	0.959	0.995	0.983	1.001	1.002	1.014	1.001	1.004	0.473	0.992	0.994	NaN	0.997	1.002	NaN	0.994	1.007	1.005	1.013	0.995	0.995	1.001
BSU01000_secE-2	0.988	0.985	1.036	0.744	1.018	0.986	1	1.014	1.002	0.959	0.987	1.022	1.004	1.017	0.985	0.99	0.985	1.029	0.975	1.042	1.002	0.971	0.969	1.018	1.02	1.016	1.038	0.978	1.016	1.016	0.978	1.001	1	0.964	1.019	0.467	0.989	1.009	NaN	1.012	1.032	NaN	1.016	0.997	0.996	1.039	0.978	1.007	1.002
BSU01360_secY-1	0.989	0.987	0.998	0.669	1.05	0.991	0.98	1.053	0.97	1.03	1.017	1.012	0.969	0.994	1.028	1	0.984	1.022	1.013	1.019	1.001	0.947	0.985	1.007	1.047	0.987	1.004	1.018	1.007	0.996	0.997	0.985	1.026	0.961	1.002	0.511	1.016	0.988	NaN	1.02	1.009	NaN	0.991	1.006	0.979	1.017	1.005	0.983	0.995
BSU14840_ylaN-1	0.948	NaN	1.06	0.688	0.936	0.977	0.932	1.004	1.041	NaN	1.014	0.968	0.993	1.025	0.963	0.994	1.058	1.01	0.999	0.939	1.007	0.926	0.976	1.019	0.987	1.017	0.971	0.987	1.023	1.035	1.024	1.008	1.011	0.99	1.04	NaN	0.979	1.03	NaN	0.994	0.995	NaN	0.997	1.033	0.964	1.088	0.987	1.004	1.009
BSU14840_ylaN-2	1.007	0.996	1.023	0.694	1.013	1.004	0.98	1.012	1.002	0.994	1.003	1.011	1.012	1.01	1.005	1.015	1.016	1.015	0.989	1.024	1.019	0.979	1.009	1.018	1.024	0.992	1.002	0.989	1.01	1.003	1.004	1.013	1.016	1.006	1.022	0.437	1.019	1.03	NaN	1.012	1.016	NaN	1.016	1.017	1.017	1.019	1.011	1.003	1.003
BSU15950_ftsY-1	0.99	0.959	0.975	0.61	0.993	0.997	0.974	1.02	1.017	1.038	0.992	1.011	0.995	0.997	1	0.998	1.009	1.004	0.989	0.985	1.009	0.97	0.975	1.022	0.98	0.982	1.003	0.972	0.986	1.009	0.999	1.017	0.998	1.006	0.986	0.348	0.982	1.031	NaN	1	1.016	NaN	1.019	1.016	1.001	1	1.023	1.002	1.002
BSU15950_ftsY-2	1.016	0.987	1.016	0.807	0.971	0.999	0.982	1.048	1.049	1.02	0.988	1.009	1.007	1.015	0.985	1.028	1.024	1.038	1.005	1.038	1.051	0.965	0.968	1.027	1.051	1.015	1.022	0.971	0.999	0.968	1.004	0.999	1.002	0.973	1.005	0.478	1.008	0.997	NaN	1.033	1.03	NaN	0.978	1.023	1.012	0.983	1.008	1.016	1.01
BSU15980_ffh-1	0.99	0.981	1.001	0.746	0.977	0.977	0.941	1.007	0.987	0.982	0.978	0.99	0.979	1.001	0.978	1	0.997	1.007	0.955	0.974	0.994	0.954	0.977	1.004	0.988	0.981	0.998	0.938	1.011	0.999	0.992	0.993	0.985	0.999	1.003	0.485	0.964	0.998	NaN	0.991	0.992	NaN	0.996	0.995	0.994	0.985	0.991	0.986	1.012
BSU16580_polC-1	0.984	1.041	1.023	0.806	0.988	0.978	0.983	0.993	1.001	0.999	0.996	0.983	1.024	0.978	0.967	1.008	0.98	1.012	0.948	1.01	0.989	0.969	1	1.006	1.009	0.966	0.989	0.948	0.991	0.992	1.016	1.021	0.994	0.987	0.973	0.42	0.968	0.997	NaN	0.977	1.012	NaN	0.976	0.997	1	1.006	0.997	0.976	1.008
BSU16580_polC-2	0.95	0.961	1.036	0.567	1.013	1.001	0.98	1.029	1.013	1.037	1.025	0.994	1.02	1.01	0.991	1.002	0.994	1.007	0.955	1.015	1.021	0.979	0.98	1.013	0.998	0.965	1.003	0.926	1.028	1.013	1.01	1	0.998	1.019	1.01	0.517	0.983	0.998	NaN	0.997	0.992	NaN	0.994	1.012	1.009	0.988	1.004	0.982	0.992
BSU17910_yneF-1	0.999	0.999	0.958	0.779	0.999	0.998	0.963	1.024	0.987	1.036	0.984	0.991	1.01	1	0.974	0.996	0.993	1.013	1.003	0.998	1	0.968	0.989	1.016	0.999	0.972	1.018	0.969	1.006	0.993	0.992	1.024	1.014	0.979	1.02	0.487	0.973	1.009	NaN	1.015	0.974	NaN	1.019	1.031	1.022	1.005	1.001	1.006	0.984
BSU17910_yneF-2	0.972	0.972	1.02	0.776	0.942	0.987	0.964	1.014	0.989	1.017	0.972	0.989	0.99	0.997	0.969	1.007	0.996	1.001	0.992	0.972	0.982	0.947	0.956	0.988	0.959	0.958	0.995	0.958	1.021	0.989	1.003	0.981	0.99	0.976	1.001	0.519	0.963	1.021	NaN	0.991	1.01	NaN	1.006	0.986	1.001	1.003	1.006	0.991	1.015
BSU18090_parE-1	1.002	1.003	0.937	0.878	1.016	0.98	0.968	0.986	0.99	0.966	1.004	0.995	0.994	0.984	0.959	0.945	0.949	0.984	0.971	0.998	0.997	0.96	0.95	0.942	0.956	0.984	0.99	0.968	1.011	0.977	0.969	0.984	0.968	0.96	0.986	0.557	0.989	0.987	NaN	0.949	0.966	NaN	1.003	0.975	0.937	0.983	0.976	0.968	0.972
BSU18090_parE-2	0.992	0.98	0.956	0.798	0.977	0.985	0.967	0.998	0.994	0.997	0.991	0.995	0.994	0.988	0.973	0.991	1.001	0.98	0.978	0.996	0.998	0.984	0.986	0.987	0.983	0.988	0.976	0.971	0.987	0.983	0.994	0.994	0.993	0.981	1	0.485	0.987	1.001	NaN	0.997	0.991	NaN	0.986	0.99	0.982	0.994	0.991	0.99	0.979
BSU18100_parC-2	1.002	0.984	1	0.768	1.019	0.994	0.981	1.01	0.996	0.99	1	1.001	0.999	1.002	0.998	1.003	1.005	1.012	0.992	1	1.015	0.99	1.004	1.019	1.008	0.998	1.005	0.978	1.007	1.004	1.008	1.017	1.003	0.987	1.006	0.421	0.994	1.017	NaN	1.026	1.011	NaN	1.001	1.007	0.993	1	1	1.007	1.007
BSU24340_accC-1	1.012	0.984	0.994	0.642	1.002	0.981	0.972	1.001	0.989	0.988	0.989	0.996	0.988	0.987	1.021	0.987	1.003	0.999	0.98	1.006	0.978	0.985	0.996	1.012	1.009	0.984	1.01	0.976	1.033	0.993	0.998	1.008	1.007	1.036	1.017	0.394	0.988	1.022	NaN	0.98	1.002	NaN	0.972	1.003	1.019	0.986	0.989	1	1.003
BSU24340_accC-2	0.819	0.832	0.821	0.734	0.806	0.822	0.828	0.864	0.834	0.878	0.815	0.842	0.809	0.823	0.803	0.853	0.849	0.845	0.83	0.813	0.843	0.819	0.832	0.841	0.825	0.806	0.85	0.823	0.828	0.852	0.861	0.84	0.836	0.862	0.832	0.659	0.794	0.815	NaN	0.859	0.83	NaN	0.81	0.818	0.881	0.844	0.839	0.826	0.836
BSU24350_accB-1	1.011	1.009	1.012	0.742	1.001	1.004	0.98	1.012	1.006	1.027	0.993	1.021	1.004	1	0.969	0.995	1.017	1.003	0.967	1.008	1.006	0.976	0.989	0.998	0.995	0.969	1.007	0.974	1.008	1.012	0.998	1.006	0.992	1.012	1.005	0.13	0.996	1.027	NaN	1.004	1.019	NaN	1.002	1.011	1.003	1.017	0.993	1	1.005
BSU25310_dgkA-1	0.947	0.968	0.993	0.721	1.011	0.989	0.974	1.011	1.009	0.974	0.976	1.005	0.982	0.979	1.002	1.003	1.017	1.001	0.968	0.983	0.99	0.972	0.987	1.026	0.982	0.965	1.013	0.967	1.013	0.993	1.004	0.997	0.996	0.994	1.003	0.403	0.987	1.006	NaN	0.992	1.012	NaN	0.984	0.994	1.007	0.999	0.977	0.997	0.986
BSU25680_yqeG-1	0.982	0.983	0.997	0.73	1.002	0.981	0.976	1.012	0.995	1.022	1.015	1.003	0.987	0.984	0.981	0.984	1.006	0.989	0.987	0.988	1.008	1.015	1.007	1.013	1.009	0.978	0.962	0.983	1.021	1	0.992	0.986	1.015	0.991	1.022	0.456	1.009	1.011	NaN	1.01	1.014	NaN	0.99	1.002	1.022	1.011	1.004	1.017	0.996
BSU25680_yqeG-2	NaN	NaN	NaN	NaN	NaN	NaN	NaN	NaN	NaN	NaN	NaN	NaN	NaN	NaN	NaN	NaN	NaN	NaN	NaN	NaN	NaN	NaN	NaN	NaN	NaN	NaN	NaN	NaN	NaN	NaN	NaN	NaN	NaN	NaN	NaN	NaN	NaN	NaN	NaN	NaN	NaN	NaN	NaN	NaN	NaN	NaN	NaN	NaN	NaN
BSU29200_accA-1	0.934	0.956	0.963	0.727	0.909	0.923	0.912	0.926	0.939	0.903	0.92	0.939	0.928	0.952	0.925	0.945	0.92	0.934	0.885	1.007	0.898	0.955	0.898	0.947	0.921	0.916	0.929	0.904	0.954	0.916	0.955	0.957	0.927	0.972	0.958	0.389	0.892	0.916	NaN	0.962	0.924	NaN	0.94	0.951	0.978	0.948	0.91	0.938	0.975
BSU29200_accA-2	0.996	1.024	1.005	0.681	1.059	0.993	0.989	1.016	1.03	1.027	0.985	1.009	0.993	1.006	1.001	1.032	0.997	1.02	0.98	0.998	0.995	1.005	0.99	1.006	0.983	0.972	1.032	0.994	1.022	0.998	1.002	1.018	1.008	1.01	0.983	0.352	1.011	1.04	NaN	0.991	1.012	NaN	1.006	1.031	1.009	1.008	1.001	0.99	1.001
BSU29210_accD-1	0.994	0.961	0.987	0.787	0.999	0.999	0.972	1.015	1.004	1.001	0.978	0.993	0.99	1.002	0.971	1.01	0.994	0.994	0.98	1.003	1.002	0.979	1.006	1.012	1.008	1.002	1.009	0.973	1.001	1.015	0.987	1.016	0.998	0.993	1.012	0.472	0.97	1.003	NaN	0.998	1.007	NaN	1.002	1.006	1.006	1.017	0.997	0.993	1.012
BSU29210_accD-2	0.989	0.978	0.995	0.656	0.994	0.999	0.981	1.004	0.992	0.999	0.991	1.005	0.987	1	0.992	1.005	0.994	0.994	0.988	0.993	1.005	0.996	1.003	1.001	0.995	0.981	0.999	0.962	1.004	1.009	0.99	0.998	0.983	0.997	1.005	0.333	0.991	1.006	NaN	0.978	1.006	NaN	0.992	0.995	0.998	1.003	1.003	0.996	0.992
BSU35300_secA-1	0.995	0.982	1.012	0.79	1.005	1.002	0.971	1.014	0.989	1.001	1.009	1	0.993	1.004	0.991	0.981	0.999	1	0.99	1.014	0.992	0.966	0.996	0.998	0.984	1.005	0.997	0.987	1.001	1.015	0.996	0.995	0.991	1.005	0.993	0.52	0.999	0.99	NaN	1.008	0.992	NaN	0.995	1.016	1.013	1.006	1.008	0.991	0.983
BSU36370_fabZ-1	0.981	0.976	0.994	0.772	0.998	0.975	0.983	1.011	0.985	0.972	0.994	1	0.991	0.999	0.981	0.992	1	1.002	0.986	1.002	1.001	0.968	0.999	1.019	1.002	1.008	1.01	0.949	1.011	1.006	0.989	0.996	0.986	1.001	1.009	0.418	0.975	0.996	NaN	0.998	0.997	NaN	0.993	1.006	1.001	0.999	0.998	0.994	0.99
BSU36370_fabZ-2	0.987	1.011	1.004	0.808	0.97	0.966	0.971	1	0.995	0.962	0.99	0.993	0.996	1.018	0.978	1.042	0.969	1.018	0.982	0.986	0.989	0.998	0.964	1.014	1.006	1.005	0.979	0.951	1.013	1.02	1.002	1.006	0.991	0.988	0.992	0.462	0.96	1	NaN	0.996	1.002	NaN	0.992	1.013	0.991	1.027	1.006	1	1.002
[truncated: 1,261 more columns]

## Sheet: T1 to T2 RF
X.	BSU00400_yabE	BSU00490_spoVG	BSU00570_yabM	BSU00690_ftsH	BSU00880_disA	BSU01670_amiE	BSU01680_murP	BSU01690_murR	BSU01700_murQ	BSU02350_gamP	BSU02200_ybfG	BSU02360_gamA	BSU02370_ybgA	BSU02600_cwlJ	BSU02810_cwlK	BSU04140_pbpC	BSU04970_cwlT	BSU05710_ydhD	BSU06250_ydjM	BSU07260_yfnI	BSU09370_lytF	BSU10110_pbpF	BSU10770_wprA	BSU11570_cwlQ	BSU12100_pdaC	BSU12420_yjoB	BSU12460_xlyB	BSU12780_xepA	BSU12810_xlyA	BSU12980_ykfB	BSU12990_ykfC	BSU13820_ykvT	BSU14040_ldt	BSU14470_mreBH	BSU15170_spoVD	BSU15210_spoVE	BSU15390_sepF	BSU15420_divIVA	BSU16560_rasP.1	BSU16910_rodZ	BSU16950_pbpX	BSU17410_cwlC	BSU17860_yneA	BSU18180_yngB	BSU18350_dacC	BSU18380_iseA	BSU18410_ggt	BSU19210_yocH	BSU19410_cwlS
BSU00400_yabE	0.979	1.011	0.995	0.551	1.004	1.016	1.004	0.993	1.009	0.95	1.004	0.996	0.997	1.016	1.02	0.997	0.973	0.985	1.011	0.996	0.99	1.007	0.981	1.007	1.027	1.019	0.982	1.009	1.001	0.992	0.985	1.008	1.003	0.993	0.978	NaN	1.016	1.013	0.068	NaN	1.016	NaN	1.02	0.99	1.018	0.995	1.002	1.008	0.98
BSU00490_spoVG	0.95	0.993	0.927	0.57	1.084	1.018	1.021	0.996	0.999	0.992	1.013	0.996	0.998	1.005	1.034	1.032	1.022	1.016	1.029	0.97	1.019	1.032	1.037	1.051	0.977	1.034	1.037	1.031	0.983	1.007	0.99	0.98	1.038	1.012	1.017	NaN	1.021	1.054	0.228	NaN	1.006	NaN	0.978	1	0.966	0.986	1.011	1.01	1.043
BSU00570_yabM	1.018	0.982	1.011	0.581	1.011	1.007	1.05	0.99	1.012	1.034	1.024	1.016	0.999	0.982	1.023	1.024	1.007	0.995	1.022	1.025	1.007	1.027	1.019	0.978	0.996	1.021	0.986	1.025	1.01	1.015	1.027	0.994	1.017	1.013	0.99	NaN	1.021	0.997	0.179	NaN	1.008	NaN	1.017	1.001	1.02	1.017	1.045	1.011	0.99
BSU00690_ftsH	NaN	NaN	NaN	NaN	NaN	NaN	NaN	NaN	NaN	NaN	NaN	NaN	NaN	NaN	NaN	NaN	NaN	NaN	NaN	NaN	NaN	NaN	NaN	NaN	NaN	NaN	NaN	NaN	NaN	NaN	0.412	NaN	NaN	NaN	NaN	NaN	NaN	0.733	NaN	NaN	NaN	NaN	NaN	NaN	NaN	NaN	NaN	0.643	NaN
BSU00880_disA	0.983	0.995	1.003	0.594	0.966	0.987	1.028	1.017	0.997	0.976	0.996	1.008	1.021	0.99	1.02	1.006	0.973	0.993	0.987	1.002	1.005	0.998	1.003	1.027	0.992	0.99	0.982	0.989	0.992	0.985	0.986	0.994	0.998	1.002	1.018	NaN	1.03	0.994	0.115	NaN	1.003	NaN	0.964	0.97	1.023	1.018	0.983	1	1.013
BSU01670_amiE	1.015	1.002	1.051	0.64	1.026	1.01	1.003	0.977	1.006	1.006	0.979	1.011	1.023	1.019	1.003	1.004	1.021	0.99	0.995	1.03	1.025	1.014	0.981	1.015	0.982	0.995	0.989	1.015	1.002	0.976	1.002	1.012	1.009	0.989	1.004	-0.159	1.009	1.019	0.149	NaN	1.018	NaN	1	0.999	1.004	0.994	0.998	0.983	0.982
BSU01680_murP	NaN	NaN	NaN	NaN	0.941	0.966	NaN	1.02	1.051	NaN	NaN	1.001	1.071	1.027	0.954	0.995	0.958	1.016	0.87	NaN	0.936	0.998	1.031	0.987	0.973	0.859	0.955	NaN	0.999	1.026	1.003	1.034	0.954	NaN	0.997	NaN	1.054	1.024	NaN	NaN	0.842	NaN	0.896	0.957	0.974	0.991	1.055	0.998	1.017
BSU01690_murR	0.997	0.98	0.994	0.627	1.005	0.995	0.987	0.996	1	1.002	1.005	0.973	0.994	0.994	1.019	1.03	0.987	0.993	0.978	1.019	0.993	1.03	0.98	1.003	0.989	0.977	1	0.994	0.977	0.983	0.994	1.034	0.999	0.992	0.969	-0.011	1.006	1.059	0.153	NaN	0.995	NaN	1.026	1.003	1.014	1.017	1.002	0.997	1.012
BSU01700_murQ	1.021	0.985	0.992	0.576	1.006	0.993	0.974	0.993	0.97	0.972	1.024	1.012	0.994	1.015	1.002	1.032	1.019	0.993	1.018	0.997	0.994	0.996	1.011	0.989	0.999	1.005	0.97	1.003	1	1.003	1.01	1.006	1.008	1.008	1	-0.102	0.997	1.076	0.051	NaN	1.007	NaN	1	1.009	1.009	0.996	0.978	0.998	1.006
BSU02350_gamP	0.985	0.977	0.985	0.489	0.988	1.007	1.019	1.002	1.009	0.992	0.998	1.01	0.965	0.991	0.998	1.013	0.991	0.988	0.998	0.991	1.008	1.02	0.982	1.017	0.972	0.986	0.983	0.975	0.998	0.985	1	0.973	0.975	1.011	0.994	-0.043	1.015	0.995	0.204	NaN	0.987	NaN	0.987	0.976	1.017	1.014	0.998	0.998	0.983
BSU02200_ybfG	0.983	1.026	1.005	NaN	0.978	0.996	1.057	1.023	1.024	0.964	1.029	0.986	0.993	1.008	1.006	1.003	1.015	0.993	0.996	1.008	0.978	1.032	1.006	1.036	0.98	0.981	1.01	1	1.016	1.01	1.006	1.02	1.015	0.994	0.973	NaN	0.999	0.998	NaN	NaN	0.984	NaN	0.986	1.001	1.011	0.967	0.986	0.99	0.995
BSU02360_gamA	0.98	0.988	0.979	0.538	0.998	1.016	0.977	0.971	1.01	0.957	1.003	0.997	0.981	0.997	1.034	0.999	1.024	0.988	1.009	0.999	1.012	0.969	0.986	0.968	0.975	1.007	0.97	1.002	1.015	0.971	0.997	1.032	1.027	1.031	0.981	NaN	0.992	0.956	0.109	NaN	0.999	NaN	0.983	0.986	1.009	1.005	1.049	1.012	1.043
BSU02370_ybgA	1.013	0.993	1.023	0.353	1.058	1.001	1.077	1.021	0.959	0.994	0.999	1.058	1.049	1.01	1.028	1.013	1.016	0.973	0.961	1.02	0.992	0.947	0.98	1.031	1.038	0.99	1.015	1.03	0.997	1.027	0.991	1.011	1.054	1.004	1.009	NaN	1.082	1.038	NaN	NaN	1.001	NaN	1.022	1.032	0.988	1.032	1.005	1.026	1.03
BSU02600_cwlJ	1.011	1.039	0.991	0.634	1.015	1.021	1.02	0.996	1.033	1.025	1.003	0.98	0.981	0.997	1.014	0.991	1.011	0.982	0.984	0.98	1.027	1.008	1.01	0.978	0.97	0.983	0.982	1.03	1.021	0.97	1.006	1.032	0.945	1.025	0.998	NaN	1.015	0.982	-0.027	NaN	0.996	NaN	0.97	0.994	1.019	0.963	0.974	1.01	0.99
BSU02810_cwlK	0.999	1.043	0.98	0.691	0.996	1.003	1.01	0.998	0.993	0.983	0.944	0.982	0.991	0.973	1.064	1.018	1.001	1.012	1.002	0.99	1.013	1.037	1.006	0.984	0.975	0.985	0.999	1.015	1.059	1.018	0.989	1.022	1.019	0.967	1.006	NaN	1.01	0.96	-0.077	NaN	1.033	NaN	0.967	0.984	1	0.972	0.979	0.973	0.97
BSU04140_pbpC	0.962	1.034	0.974	0.615	1.001	0.986	1.005	0.998	1.014	0.945	0.967	1.024	1.016	0.999	0.992	1.01	0.979	0.996	1.003	0.989	0.989	1.032	0.997	1.024	0.994	1.014	0.979	1.021	1.011	0.993	1.011	0.98	1.014	0.977	1.016	NaN	1.022	1.001	0.17	NaN	1.028	NaN	1.009	0.991	0.996	0.989	1.001	1.002	0.977
BSU04970_cwlT	1.015	0.975	0.969	0.646	1.051	1.02	0.997	1.01	0.999	0.958	1.008	1.008	1.015	1.009	0.976	1.027	1.005	1.041	1.031	1.043	0.992	1.013	1	1.027	0.987	0.978	1.001	1.027	0.992	0.991	0.993	0.996	1.005	0.987	0.975	NaN	0.999	1.018	0.064	NaN	1.025	NaN	0.981	1.023	0.985	1.001	0.997	1.014	0.988
BSU05710_ydhD	0.998	0.994	NaN	0.616	1.022	1.003	1.006	0.963	1.012	0.974	1.053	1.018	0.986	0.999	1.042	1.021	0.996	1.038	0.97	1	0.976	0.989	0.992	0.998	1.002	0.993	1.029	1.095	1.038	1.005	1.015	1.039	1.022	1.025	1.024	NaN	1.024	0.937	0.231	NaN	1.026	NaN	0.981	0.957	0.995	1.01	1.003	1.01	0.976
BSU06250_ydjM	0.979	0.984	1.046	0.524	1.023	0.997	0.973	0.942	0.997	1.007	0.979	0.996	0.983	0.975	1.02	0.994	0.99	0.993	0.986	1.013	1.007	1.002	0.985	1.009	0.988	1.01	1.01	1	1.032	0.985	0.992	1.008	1.029	1.018	1.001	NaN	1.02	0.993	-0.065	NaN	1.007	NaN	0.961	1.014	1.019	0.979	0.986	0.993	1.001
BSU07260_yfnI	1.007	1	1.026	0.612	1.015	1.004	0.992	1	1.012	0.978	1.005	1.017	0.995	1.005	1.025	1.003	1.004	0.999	0.982	1.017	0.993	1.018	0.981	1.013	0.992	0.995	0.992	1.034	0.985	0.998	0.998	1.003	1.004	0.994	1.01	-0.06	1.028	1.006	0.102	NaN	1.019	NaN	0.993	0.989	1.012	1.003	1.004	0.993	0.99
BSU09370_lytF	1.021	1.037	1.038	0.694	1.018	1	1.02	0.996	1.04	0.969	1.037	1.028	1.019	0.984	1.019	0.987	1.024	0.995	1.011	1.045	1.012	0.986	0.997	1.006	1.008	1.019	1.014	1	1.016	1.01	1	1.006	1.041	1.021	1.009	NaN	1.003	1.011	NaN	NaN	1.035	NaN	1.011	1.014	0.997	1.003	0.961	1.005	1.025
BSU10110_pbpF	1.025	0.974	1.027	0.592	1.008	0.996	1.025	0.993	1.02	1.028	0.993	0.989	0.999	1.001	1.02	1.008	1.001	0.984	1.008	0.997	1.002	1.01	1.004	0.986	0.971	0.97	1.007	1.017	1.005	1.01	1.017	1.007	1.022	0.98	1	NaN	1.016	0.997	0.262	NaN	1.019	NaN	0.973	0.985	1.016	1.012	1.029	1.005	0.973
BSU10770_wprA	0.966	1.032	1.048	0.443	1.031	0.976	0.961	1.014	1.016	0.983	1.005	0.983	1.017	1.001	1.014	0.956	0.988	1.019	0.983	1.033	0.966	1.012	0.96	1.022	1.018	0.95	0.978	0.989	1.001	0.978	1.012	0.967	0.999	0.955	0.981	NaN	1.022	0.975	NaN	NaN	0.976	NaN	0.968	0.974	1.017	0.976	0.982	0.952	0.993
BSU11570_cwlQ	0.965	0.993	1.023	0.52	1.028	1.031	1.006	1.001	0.998	0.983	1.002	1.035	1.012	0.991	1.013	1.018	1.009	1.001	1.015	0.998	1.001	0.991	1.003	1.017	0.972	1.007	1.005	1.02	1.005	1.005	1.028	1.03	0.993	1.024	1.026	NaN	1.005	0.97	-0.37	NaN	1.006	NaN	1.008	0.984	0.938	0.988	1	1.021	1.006
BSU12100_pdaC	1.009	1.032	1.011	0.55	1.013	1.004	0.981	0.995	1	1.035	0.969	1	1.027	0.995	1.014	1.044	1.039	1.016	0.972	0.945	0.985	1	0.992	1.027	1.006	1.028	0.997	1.004	1.012	0.986	0.988	0.976	1.02	0.969	0.988	NaN	1.01	1.061	0.247	NaN	0.991	NaN	0.992	0.988	0.972	1.008	0.993	1.018	1.027
BSU12420_yjoB	1.005	1.017	0.984	NaN	NaN	0.999	1.022	1.012	1.002	0.981	0.989	1	1.015	1.016	0.966	1.026	1.002	0.98	1.008	0.966	1.061	1.008	1.003	0.962	0.981	1.013	0.959	1.018	1.008	1.018	1.006	0.991	1.014	1.043	1.007	NaN	1.018	1.007	NaN	NaN	0.994	NaN	1.03	1.017	1.025	0.966	1.03	0.993	1.021
BSU12460_xlyB	1.024	0.929	0.992	0.579	0.992	1.011	1.034	1.004	0.993	0.984	0.997	1.024	0.992	0.965	1.004	1.04	0.993	0.996	0.956	0.955	1.002	0.981	1.023	1.011	1.007	0.998	0.995	0.961	0.959	0.966	1.017	0.99	0.989	1.012	0.971	NaN	1.037	0.979	NaN	NaN	1.002	NaN	1.009	0.995	0.999	1.012	0.978	1.003	1.019
BSU12780_xepA	0.957	0.97	0.988	0.58	1.009	0.985	1.013	1.017	0.978	0.969	0.975	0.993	1.019	0.987	1.016	0.994	0.96	1.003	1.005	0.996	1.017	0.995	1.024	0.984	1.004	1.034	0.999	1.004	0.974	1.001	0.993	1.015	0.966	0.978	0.979	NaN	1.012	1.046	0.125	NaN	0.986	NaN	1.016	1.02	1.027	0.975	1.032	0.983	1.015
BSU12810_xlyA	1.014	0.983	1.026	0.447	0.944	0.999	1.01	1.034	1.034	0.973	1.024	1.006	1.033	0.981	1.048	1.009	0.956	1.002	0.972	0.979	1.02	1.016	0.986	1.028	0.988	1.047	1.078	1.034	0.972	1.026	0.985	1.005	1.013	0.956	1.007	NaN	1.026	1.014	0.233	NaN	1.046	NaN	1.005	1.002	0.966	0.999	1.01	0.965	0.989
BSU12980_ykfB	1.007	1.032	0.974	NaN	1.022	1.013	1.001	0.987	1.019	0.985	1.023	0.968	1.012	0.984	0.989	0.999	0.992	1.013	0.976	1.023	0.962	1.011	1.012	0.972	0.982	0.951	1.002	1.012	1.002	0.993	1.005	0.975	0.957	0.988	1.022	NaN	1.011	0.989	NaN	NaN	1.001	NaN	0.957	1	1.005	0.988	0.996	0.995	0.996
BSU12990_ykfC	0.993	0.958	1.005	0.544	1.017	1.007	0.978	1.032	0.99	0.991	0.989	1.006	1.001	1.019	1.012	1.03	0.989	0.98	1.028	0.996	0.998	0.978	1.007	1.016	0.968	1.008	0.984	0.988	1.01	1.019	1.009	0.985	0.98	0.939	1.011	-0.07	1.027	1.004	0.16	NaN	1.008	NaN	1.046	1.012	0.998	1.003	1.011	0.997	1.004
BSU13820_ykvT	0.979	1.01	0.915	0.628	1.001	0.997	1.008	1.006	0.998	1.043	1.002	1.006	1.015	0.982	0.987	0.986	1.037	0.998	1.001	0.981	1.008	1.02	0.992	1.007	0.997	1.021	1.015	0.999	0.963	0.996	1.005	0.988	1.004	1.05	0.988	NaN	1.018	0.99	0.134	NaN	0.972	NaN	1.002	1.014	1.018	0.993	1.019	0.989	0.983
BSU14040_ldt	0.978	0.948	1.011	0.55	1.092	1.042	1.044	0.96	0.989	1.027	1.014	0.974	0.98	1.021	0.998	1.074	1.015	0.971	0.956	1.008	0.99	0.959	0.956	1.039	1.007	0.996	0.971	1.021	1.021	1.017	1.017	1.02	1.048	0.972	1.035	NaN	1.076	1.038	0.192	NaN	1.015	NaN	0.968	0.976	0.958	1.005	0.994	0.977	0.912
BSU14470_mreBH	0.946	0.995	0.973	0.651	1.011	0.99	0.993	0.997	1.022	1.031	0.991	1.009	1	1.017	1.011	1.003	1.012	1.002	0.99	1.002	1.017	1.016	1.008	1.026	0.987	0.957	1.027	1.033	1.001	0.983	0.981	1.027	0.998	1.014	1.079	NaN	0.997	1.074	0.135	NaN	0.96	NaN	0.982	0.967	0.977	1.021	0.998	0.986	0.987
BSU15170_spoVD	1	1.006	1.077	0.483	0.981	1.003	1.004	1.008	1.013	0.971	1.009	1.017	1.003	1.003	0.997	1.015	1.011	1.002	1.006	0.959	1.006	1.028	0.969	1.025	1.024	1.004	1.007	0.998	0.992	1.012	1.01	1.006	1	1.003	1.005	NaN	1.022	1.056	0.144	NaN	1.005	NaN	1.013	1.01	0.988	0.974	0.987	1.006	1.014
BSU15210_spoVE	NaN	NaN	NaN	NaN	NaN	NaN	NaN	NaN	NaN	NaN	NaN	NaN	NaN	0.949	NaN	NaN	NaN	NaN	NaN	NaN	NaN	NaN	NaN	NaN	NaN	NaN	NaN	NaN	NaN	NaN	NaN	NaN	NaN	NaN	NaN	NaN	NaN	NaN	NaN	NaN	NaN	NaN	NaN	NaN	NaN	NaN	NaN	NaN	NaN
BSU15390_sepF	1.056	0.995	1.022	0.657	1.053	0.987	1.021	1.025	1.002	0.927	1.026	0.967	0.993	0.996	0.995	1.003	1.015	1	1.006	1	1.033	1.008	1.015	0.997	0.991	1.021	1.019	1.014	1.005	0.989	1.002	1.004	1.007	1.013	1.023	NaN	0.999	1.042	0.24	NaN	1.016	NaN	0.98	1.014	1.002	1.006	0.993	1.012	1.006
BSU15420_divIVA	0.953	NaN	-0.063	NaN	NaN	0.92	0.975	0.961	NaN	NaN	1.044	NaN	0.85	NaN	NaN	0.684	0.844	NaN	NaN	NaN	0.904	NaN	NaN	NaN	0.977	NaN	NaN	NaN	NaN	1.022	0.894	NaN	1.084	NaN	NaN	NaN	0.75	NaN	NaN	NaN	NaN	NaN	0.953	NaN	NaN	NaN	NaN	0.919	NaN
BSU16560_rasP-1	NaN	NaN	NaN	NaN	NaN	NaN	NaN	NaN	NaN	NaN	NaN	NaN	NaN	NaN	NaN	NaN	NaN	NaN	NaN	NaN	NaN	NaN	NaN	NaN	NaN	NaN	NaN	NaN	NaN	NaN	NaN	NaN	NaN	NaN	NaN	NaN	NaN	NaN	NaN	NaN	NaN	NaN	NaN	0.946	NaN	NaN	NaN	NaN	NaN
BSU16910_rodZ	NaN	NaN	NaN	NaN	NaN	NaN	NaN	NaN	NaN	NaN	NaN	NaN	NaN	NaN	NaN	NaN	NaN	NaN	NaN	NaN	NaN	NaN	NaN	NaN	NaN	NaN	NaN	NaN	NaN	NaN	NaN	NaN	NaN	NaN	NaN	NaN	NaN	NaN	NaN	NaN	NaN	NaN	NaN	NaN	NaN	NaN	NaN	NaN	NaN
BSU16950_pbpX	0.983	0.962	1.013	NaN	1.019	1.032	1.016	1.042	0.982	0.976	1.014	0.965	1.004	0.987	0.994	1.013	0.985	1.02	1.017	0.955	1.006	1.02	0.999	1.009	1.04	1.012	1.003	0.987	0.964	0.983	1	1.024	1.024	0.912	0.996	NaN	0.987	1.06	NaN	NaN	1.003	NaN	0.969	0.972	0.967	1.053	0.984	0.992	0.974
BSU17410_cwlC	0.298	0.232	0.681	-0.307	-0.097	0.73	-0.181	-0.118	0.25	0.453	0.304	0.406	0.246	-0.078	0.05	0.511	0.129	0.493	-0.108	0.023	0.131	0.006	0.285	0.524	-0.198	0.311	0.002	-0.056	0.1	0.106	0.167	0.058	0.052	0.071	0.012	NaN	0.687	-0.055	-0.018	NaN	0.319	NaN	0.078	0.442	0.146	0.254	0.29	0.003	-0.253
BSU17860_yneA	1.062	0.977	1.004	0.597	1.002	0.981	1.018	1.009	1.023	0.967	0.981	0.974	1.019	0.988	0.998	0.989	1.009	0.97	0.98	0.952	0.992	0.975	1.011	0.987	1.001	1.039	0.998	0.987	1.012	0.968	0.989	0.974	0.996	1.001	0.971	NaN	1.007	1.049	0.009	NaN	0.969	NaN	0.976	0.997	0.986	0.998	0.952	0.994	0.985
BSU18180_yngB	1.014	0.963	1.007	0.396	0.991	1.008	0.986	0.973	0.998	0.989	1.035	0.995	0.968	0.975	0.988	0.946	1.031	0.995	1.018	0.976	0.97	0.995	1.022	0.989	1.015	1	0.993	0.999	1.011	1.009	0.985	0.999	1.04	0.987	1.023	NaN	1.024	1.016	-0.134	NaN	1.021	NaN	0.965	1.013	1.008	0.985	1.028	0.988	1.019
BSU18350_dacC	0.992	1.004	0.97	0.56	1.042	1.019	0.996	0.999	0.993	1.045	1.018	1.012	1.02	0.982	1.003	0.99	1.002	1.006	0.963	1.026	0.983	0.996	0.949	0.989	1.012	0.983	1.02	1.023	0.98	1.02	0.998	0.971	1.072	0.959	1.02	NaN	1.005	0.932	-0.16	NaN	1.035	NaN	0.994	0.96	1.002	0.998	1.02	0.984	0.999
BSU18380_iseA	0.933	1.02	1.001	NaN	0.982	1.014	0.924	0.978	0.985	0.962	0.996	0.958	0.976	1.033	1.029	0.973	0.997	0.963	1.026	0.725	0.971	1.01	0.979	0.998	1.035	1.029	0.967	1.003	0.99	0.986	0.99	1.01	1.028	0.964	0.977	NaN	1.008	1.032	0.082	NaN	0.991	NaN	1.004	1.017	1.018	0.992	0.981	0.99	0.97
BSU18410_ggt	0.985	1.036	1.029	0.483	1.006	1.025	1.015	0.974	1.013	0.985	0.996	1.024	1.002	1.017	1.014	0.97	1.021	0.989	1.002	0.991	1.004	1.011	1.01	0.98	0.995	0.986	0.999	1.007	1.017	0.996	1.005	0.998	1.021	1.004	0.999	NaN	1.015	0.972	NaN	NaN	1.024	NaN	1.039	0.986	1.02	1.021	0.973	0.99	1.002
BSU19210_yocH	1.012	1.004	1.039	0.727	0.913	1.045	1.065	1.003	0.994	1.014	1	0.99	1.015	1.002	1.003	1.006	1.039	0.996	1.012	0.981	1.009	0.993	1.024	1.009	0.976	0.999	1.03	1.008	1.013	0.997	1.03	0.987	0.97	0.996	0.98	NaN	1.054	1.05	0.124	NaN	1.001	NaN	0.945	0.972	0.967	1.001	1.007	1.007	0.976
BSU19410_cwlS	1.012	1.015	1.013	0.571	0.996	1.016	1.009	0.986	1.004	0.947	1.01	0.999	1.009	1.016	0.994	1.01	1.013	1.008	0.98	1.011	1.037	1.048	1.015	1.024	1.003	1.01	0.989	1.015	0.998	0.998	1.007	1.042	1.026	1.013	1.001	NaN	1.011	1.006	0.103	NaN	1.02	NaN	0.989	0.962	1.007	0.976	1.012	0.989	0.981
BSU19620_yodJ	0.993	1.008	1.024	0.623	1.021	1.009	1.02	0.963	0.993	1.035	1.002	0.986	1.007	1.018	1.005	1.01	0.999	1.018	0.984	0.983	0.981	1.027	1.001	1.011	1.026	0.97	0.999	1.023	0.971	1	0.994	1.014	1.007	0.99	1.006	-0.021	1.018	0.992	0.098	NaN	0.985	NaN	0.955	1.022	0.984	1.016	1.017	0.981	0.996
BSU19810_yodU	1	1.017	1.001	0.634	1.022	1.019	1.014	0.992	1.014	1.019	1.002	1.009	0.98	0.988	1.006	1.016	1.018	0.999	0.976	1	0.986	1.035	1.012	1.008	0.998	1.028	1.046	1.019	0.991	1.006	1.003	0.982	0.97	0.976	0.99	NaN	0.971	1.008	0.152	NaN	0.995	NaN	0.983	0.997	0.997	0.984	0.986	1.001	0.998
BSU21350_cwlP	0.977	1.021	0.981	0.549	0.971	1.013	0.997	1.014	0.984	1.016	1.013	1.007	1.015	0.982	1.003	0.997	1.003	0.996	1.049	0.963	1.004	0.958	1.041	1.011	1.002	0.967	1.004	1.013	0.972	1.009	0.999	1.006	0.997	0.956	1.029	-0.168	1.036	0.997	0.12	NaN	0.991	NaN	0.937	1.003	1.013	0.988	0.985	0.997	0.988
BSU21410_blyA	1.013	1.037	1.057	0.587	1.04	1.013	1.006	1.005	1.028	0.988	1.004	1.017	1.018	0.996	1.025	1.002	0.998	1.022	0.983	0.976	1.017	0.999	0.987	1.004	1.033	1.007	0.996	1.004	1.008	1.01	1.023	1	1.015	1.022	1.023	NaN	1.041	0.984	-0.156	NaN	0.999	NaN	0.998	0.998	1.007	1.032	1.023	1.004	1.003
BSU22030_dynA	1.024	0.977	0.997	0.631	0.977	0.995	1.011	1	0.99	0.977	1.009	0.986	1.023	0.996	0.985	1.039	1	0.984	1.009	1.004	1.011	1.013	1.011	0.983	1.004	0.997	1.022	0.981	0.992	0.985	0.99	0.999	1.021	1.039	0.989	0.023	1.01	1.024	0.078	NaN	0.997	NaN	1.019	1.022	1.003	1.015	1.013	1.006	1.005
BSU22180_gpsB	1.006	0.961	1.024	0.658	0.979	1.01	1.023	1.015	0.994	0.986	0.993	1.023	0.99	1.001	0.984	1.026	0.993	0.989	1.016	1.059	1.032	0.995	0.923	0.99	1.007	1.049	0.991	1.008	0.96	0.992	0.997	1.008	1.004	1.019	0.976	NaN	1.022	0.98	NaN	NaN	1.001	NaN	0.959	0.992	0.985	1.014	1.005	1.007	0.999
BSU23190_dacB	1.034	1.011	1.029	0.615	1.035	0.976	1.008	0.986	0.993	0.98	0.998	1.005	0.993	1.008	1.019	1.018	1.01	1.026	1.023	0.966	1.013	1.01	0.971	1.008	0.967	1.001	0.999	0.993	0.976	0.991	0.988	1.025	0.963	0.967	0.997	-0.363	1.012	1.005	0.036	NaN	0.957	NaN	0.985	1.003	1.013	1.013	1.039	0.982	1.014
BSU23530_spoIIM	1.013	0.972	1.007	0.628	0.985	1.008	0.992	1.004	0.994	0.987	0.993	1.013	1.01	0.986	1.033	1.006	1.001	1.004	0.993	0.996	0.983	0.983	1.024	1.01	1.04	1.008	0.991	0.998	0.995	0.985	1.016	0.982	1.029	0.994	1.018	NaN	1.011	0.991	NaN	NaN	1.014	NaN	1	0.993	0.998	1.001	1.037	1.007	0.989
BSU23616_mciZ	0.989	1.002	1.004	0.571	1.003	1.006	1.042	1.029	1.009	0.997	1.051	1.005	0.993	0.98	1.001	1.008	1.014	1.012	1.028	1.023	0.991	0.956	0.987	1.037	0.973	1.004	0.983	1.011	0.994	0.974	0.996	0.989	1.042	1.028	0.993	NaN	1.001	0.998	0.125	NaN	0.996	NaN	1.006	1.013	1.041	1.017	1.019	1.02	1
BSU24190_yqiI	0.957	1.038	1.001	0.335	0.942	0.994	1.013	0.963	0.981	NaN	0.994	1.001	1.033	1.021	0.982	1.004	1.007	0.954	1.013	1.032	0.987	0.984	1.004	0.98	1.059	0.971	1.007	0.995	0.987	1.002	1.008	1.019	0.999	0.975	1.001	NaN	1	0.968	0.032	NaN	0.995	NaN	1.024	0.984	1.036	1.005	0.96	0.997	0.997
BSU24830_yqgT	1.015	0.997	0.996	NaN	1.023	1.01	1.01	0.976	0.998	1.017	1.042	1.007	1.038	1.005	1.001	1.014	0.998	1.013	1.042	1.007	1.057	1.024	0.963	1.036	1.009	1.006	1.011	1.004	1.008	0.998	0.983	0.99	1.028	0.975	0.976	NaN	0.987	0.995	0.077	NaN	0.999	NaN	0.981	1.021	1.004	0.939	1.018	1	1.019
BSU24840_yqgS	1.001	1.014	1.057	NaN	1.009	1.01	1.033	0.975	1.016	1.028	0.978	1.017	0.984	0.968	0.986	1.014	1.005	0.958	1.007	0.996	1.003	1.002	1.024	1.002	1.002	0.999	0.994	0.99	0.999	0.997	1.002	0.975	1.025	0.966	0.978	NaN	1.017	0.962	NaN	NaN	0.984	NaN	0.989	1.015	0.967	1.002	0.976	0.995	0.993
BSU25310_dgkA	NaN	NaN	NaN	NaN	NaN	NaN	NaN	NaN	NaN	NaN	NaN	NaN	NaN	NaN	NaN	NaN	NaN	NaN	NaN	NaN	NaN	NaN	NaN	NaN	NaN	NaN	NaN	NaN	NaN	NaN	NaN	NaN	NaN	NaN	NaN	NaN	NaN	NaN	NaN	NaN	NaN	NaN	NaN	NaN	NaN	NaN	NaN	NaN	NaN
BSU25530_spoIIP	0.999	0.989	1.036	0.671	1.04	0.992	1.02	0.999	1.013	1.001	1.003	0.979	0.995	0.984	1.017	1.001	0.983	0.974	0.998	1.013	1.01	1.007	0.989	1.007	0.993	0.997	1.001	1.002	0.991	0.98	0.999	0.985	0.999	0.986	0.994	-0.144	1.026	1.008	0.105	NaN	1.008	NaN	0.993	0.988	1.006	0.972	1.011	0.985	0.987
BSU25710_cwlH	0.966	1.003	1.038	0.657	0.917	0.987	1.031	0.981	1.01	1.007	1.034	1.004	1.004	1.012	1.028	1.005	0.973	0.987	1.029	1	1.001	0.973	0.993	1.016	1.012	0.996	1.013	0.987	0.947	0.975	1.012	0.994	1.014	0.997	0.963	NaN	1.055	1.018	0.008	NaN	1.008	NaN	0.97	1.032	0.994	0.99	1.021	1.015	0.991
BSU25900_cwlA	0.971	0.945	1.064	0.535	0.97	0.993	1	0.966	1.024	0.975	0.973	0.986	1.014	0.988	0.995	0.992	1.011	1.027	1.018	1.003	1.004	1.026	0.988	1.008	1.007	0.986	1	0.975	0.998	1.008	1	1.02	0.993	1.034	1.01	NaN	1.015	1.019	0.033	NaN	0.99	NaN	0.984	0.977	1.012	1.006	0.992	1.008	1.011
BSU26810_yrpC	0.982	0.988	0.989	NaN	0.989	1.012	1.019	0.972	1.009	0.969	1.013	0.989	0.991	1.002	0.996	1.012	0.976	1.011	1.038	0.982	1.008	0.989	0.978	1.022	0.986	1.014	0.963	1.02	1.008	0.956	0.987	1.014	1.013	1.01	0.986	NaN	1.02	0.991	NaN	NaN	1.008	NaN	0.981	0.986	1.015	1.026	1.021	0.988	0.986
BSU27310_pbpI	1.01	0.952	1.032	0.643	0.994	0.994	1.056	0.985	1.006	0.947	0.96	0.987	1.023	1.015	1.016	0.992	1.02	1	0.979	0.932	0.976	0.995	0.97	0.968	0.988	0.984	1	1.044	1.005	1.007	0.994	0.99	1.076	1.007	0.997	NaN	1.016	0.94	0.201	NaN	0.979	NaN	1.012	0.997	0.984	0.997	0.987	0.982	0.976
BSU27580_yrvJ	1.033	1.006	1.023	0.643	1.051	1.016	1.012	1.005	0.967	1.013	1.002	1	0.994	1.015	0.987	1.011	1	0.993	0.983	0.98	0.993	0.994	1.005	0.997	0.997	0.991	1.012	1.027	0.986	0.999	1.015	1.002	1.012	0.974	1.024	NaN	0.997	1.036	0.254	NaN	0.984	NaN	1	0.991	0.997	0.999	1.008	1.001	1.006
BSU27670_spoVB	0.773	0.786	0.736	0.523	0.723	0.737	0.734	0.804	0.78	0.864	0.691	0.764	0.693	0.72	0.758	0.778	0.782	0.742	0.69	0.78	0.761	0.774	0.711	0.753	0.753	0.679	0.74	0.679	0.77	0.72	0.825	0.776	0.816	0.782	0.767	NaN	0.765	0.862	0.347	NaN	0.745	NaN	0.705	0.77	0.81	0.734	0.706	0.733	0.759
BSU27990_minD	0.989	1.014	1.022	0.624	1.042	0.998	1.049	1.039	1.016	1.008	1.002	1.001	0.978	1.001	1.025	1.005	0.992	0.996	1.029	1.039	1.012	0.987	0.962	1.006	1.014	0.995	0.986	1.011	1.01	1.002	1.001	1.027	1	0.979	1.005	NaN	1.056	1.018	0.058	NaN	1.018	NaN	0.966	1.004	1.017	1.009	0.999	1.006	0.991
BSU28000_minC	0.216	0.112	-0.07	0.14	0.363	0.301	0.117	0.276	0.013	-0.286	0.608	0.187	0.549	0.477	0.003	-0.019	0.635	0.174	-0.177	0.042	0.457	0.122	0.007	0.056	0.138	0.057	-0.061	0.12	0.184	0.072	0	0.251	0.119	-0.125	0.123	NaN	0.534	-0.064	0.107	NaN	0.02	NaN	-0.106	-0.104	0.055	0.225	0.083	0.301	0.006
BSU28050_maf	0.987	0.985	0.968	0.559	1.003	1.019	0.992	1.004	1.035	1.016	0.998	0.975	0.998	0.993	0.983	0.988	1.005	0.983	1.017	0.997	1.004	1.006	1.008	1.049	1.021	1.013	1.027	1.017	0.979	0.994	1.004	1.003	1.027	1.002	0.993	-0.13	1.007	1.025	-0.043	NaN	0.986	NaN	0.992	0.977	0.988	1.007	1.025	1.009	0.982
BSU28610_zapA	0.999	0.979	0.957	NaN	0.997	1.006	0.964	1.033	0.983	0.963	0.984	0.993	1.003	0.953	1.047	0.968	0.967	1.016	0.948	0.925	1.017	1.109	0.966	0.979	1.045	0.998	0.992	1.041	1.056	0.949	1.006	1.003	0.909	0.998	0.965	NaN	1.04	0.943	0.146	NaN	1.006	NaN	1.004	0.936	1.018	1.01	0.965	0.985	1
BSU28900_ysbB	1.029	1.038	0.999	0.598	1.016	1.016	1.011	0.995	0.978	1.026	1.028	0.994	0.996	0.985	1.009	1.002	1.009	1	1.011	1.016	1.027	1.023	1.003	0.979	1.047	1.012	0.979	0.998	1.004	0.993	1.016	1.003	1.006	1.014	1.005	NaN	1.053	1.039	0.107	NaN	0.998	NaN	0.996	1.01	0.975	0.987	1.028	0.986	1.003
BSU28920_lytT	0.986	0.983	0.995	0.552	1.039	1.024	1.016	0.995	1.018	1.014	1.013	1.047	1.01	1.01	1.023	1.006	1.005	1.017	1.035	0.992	1.02	1.006	1.004	1.034	1.035	0.982	0.982	1.046	0.988	1.005	1.034	1.021	0.957	1.058	1.047	NaN	1.023	1.032	0.17	NaN	1.024	NaN	1.002	1.041	1.019	0.97	1.026	0.998	1.038
BSU28930_lytS	0.965	1.014	1.002	NaN	0.969	1.008	1.019	0.982	1.022	0.993	0.996	1.015	1.003	1.002	0.998	1.022	0.984	0.988	1.022	1.01	1.004	1.013	0.993	1.04	1.031	1.007	0.967	1.006	1.002	0.99	0.998	1.013	1.022	1.015	0.985	NaN	1.002	0.992	NaN	NaN	1.018	NaN	1.008	1.007	0.998	1.008	0.981	1.008	1.006
BSU29610_ezrA	0.83	0.896	NaN	NaN	NaN	0.971	NaN	0.927	0.93	0.724	0.895	0.911	0.948	0.889	0.991	0.837	0.937	0.977	0.856	0.996	1.054	0.888	0.926	0.926	NaN	0.965	0.909	0.928	0.892	0.937	0.875	0.934	NaN	0.863	0.923	NaN	NaN	1.006	NaN	NaN	1.003	NaN	0.807	0.966	0.944	0.923	NaN	0.904	0.891
BSU29630_refZ	1.004	1.024	1.018	0.61	1.043	1.016	0.993	0.995	1.042	1.019	0.974	1.014	0.992	0.98	1.02	1.009	1.005	0.98	1.011	1.026	1.019	1.024	1.028	1.021	1.017	1.013	1.021	1.006	1.028	0.997	1.016	1.01	1.002	0.982	1.013	NaN	1.008	1.027	0.132	NaN	0.983	NaN	1.001	1.006	1.003	1.002	1.002	0.994	0.993
BSU30050_ytgP	1.031	1.018	0.988	0.527	1.029	1.015	1.025	1.04	1.018	1.009	1.023	1.039	1.025	0.996	1.006	1.018	1.013	0.993	1.008	0.987	0.996	1.032	1.006	1.023	1.023	0.993	1.009	1.026	0.992	1.011	1.015	0.99	1.018	1.032	1.018	NaN	1.054	0.946	0.284	NaN	0.988	NaN	0.994	1.011	1.007	1.011	1.005	1.011	0.999
BSU30640_ytkC	1.036	0.979	1.01	NaN	1.062	1.015	1.02	1.002	1.006	1.065	1.033	0.974	1.012	1.028	1.011	1.026	1.009	1.021	1.006	0.989	1.05	1.021	0.966	1.007	0.972	0.981	1.012	1.032	0.981	0.986	1.014	1.015	1.013	1.034	1.012	NaN	0.983	1.012	0.129	NaN	1.001	NaN	1.069	0.978	1.056	0.959	1.016	0.993	0.973
BSU31010_floT	NaN	NaN	NaN	NaN	NaN	NaN	NaN	NaN	NaN	NaN	NaN	0.937	0.968	NaN	NaN	NaN	NaN	0.952	NaN	NaN	NaN	NaN	1.021	NaN	0.902	NaN	NaN	NaN	NaN	NaN	1	NaN	NaN	NaN	NaN	NaN	NaN	NaN	NaN	NaN	NaN	NaN	NaN	NaN	NaN	NaN	NaN	0.943	NaN
BSU31020_yuaF	0.981	1.025	1.061	0.618	0.956	0.973	0.984	0.999	1.013	0.996	1	0.984	0.998	0.969	0.971	1.013	1	0.957	1.001	0.967	1.003	0.986	0.979	0.999	0.997	0.978	1.026	0.973	0.986	1.011	1.001	0.992	0.98	1.004	0.99	-0.413	1.021	0.991	0.113	NaN	0.986	NaN	1	0.991	0.971	0.994	1.004	0.978	0.986
BSU31120_lytG	1.047	1	1.019	0.596	0.973	1.002	1.031	0.976	1.012	1.01	0.988	1.005	0.991	0.977	1.011	0.995	0.982	0.977	0.978	0.975	1.001	1.014	1.012	1.014	0.995	0.999	1.011	1.018	1.01	0.987	0.994	1.002	0.997	1.016	0.992	NaN	1.014	0.97	0.032	NaN	0.987	NaN	0.999	0.973	1.013	0.981	1.024	1.004	1.022
BSU31490_pbpD	1.024	0.989	0.996	0.459	1.007	0.956	1.029	0.994	0.981	0.955	0.978	0.952	0.965	0.95	0.975	1.036	0.979	0.982	0.975	0.958	0.971	1.034	0.976	1.017	1.012	0.985	0.962	0.972	0.983	0.967	0.967	0.99	0.97	0.986	0.951	NaN	1.024	0.999	NaN	NaN	0.996	NaN	0.968	0.98	0.974	0.973	0.966	0.997	0.966
BSU32340_lytH	1.034	0.973	0.991	NaN	0.903	0.996	0.952	1.074	0.992	0.981	1.009	1.001	1.006	0.952	0.994	1.011	1	0.979	1.07	0.984	0.939	1.047	1.003	1	1.008	1.049	0.977	1.008	0.957	0.99	1.012	0.976	1.013	1.008	0.969	NaN	1.024	1.019	NaN	NaN	0.983	NaN	1.034	0.981	0.948	1.004	1.002	0.988	0.973
BSU33360_yvgJ	1.033	1.019	1.035	0.403	0.981	1.018	1.034	0.983	1.044	1.021	1.008	1.016	1.02	1.006	1.01	0.999	1.013	0.991	0.987	0.95	0.998	1.009	1.019	1.01	1.005	1.005	0.988	1.013	0.96	1.035	0.994	1.008	0.994	0.959	1.031	NaN	1.029	1.012	0.132	NaN	1.013	NaN	0.991	1.018	1.017	0.994	1.014	0.998	1.048
BSU34760_glmR	0.803	0.839	0.853	0.51	0.724	0.869	0.863	0.879	0.924	0.85	0.801	0.848	0.843	0.831	0.863	0.826	0.827	0.867	0.841	0.901	0.907	0.911	0.875	0.841	0.75	0.875	0.815	0.808	0.826	0.831	0.882	0.879	0.825	0.805	0.85	NaN	0.768	0.299	NaN	NaN	0.868	NaN	0.877	0.867	0.867	0.874	0.838	0.875	0.856
BSU34800_cwlO	0.932	0.954	0.992	0.265	0.903	0.925	0.905	0.956	1.011	0.914	0.961	0.975	0.954	0.934	0.913	0.959	0.908	0.954	0.902	0.887	0.899	0.941	0.943	0.926	0.94	0.955	0.961	0.915	0.927	0.928	0.949	0.946	0.993	0.896	0.958	NaN	0.926	0.914	NaN	NaN	0.93	NaN	0.875	0.963	0.946	0.934	0.933	0.89	0.94
BSU35010_nagA	0.972	1.025	1.027	NaN	0.98	1.018	1.009	0.977	0.989	0.967	1.041	1.007	0.962	0.973	0.979	0.989	1.019	1.017	0.955	0.999	0.993	1.025	0.995	1.001	0.985	0.994	1.021	0.997	0.997	0.933	1.007	0.988	1.015	1.011	0.984	NaN	1.013	0.945	NaN	NaN	0.98	NaN	1.008	0.935	1.02	1.015	0.997	0.976	0.977
BSU35020_nagB	0.978	1	1.061	0.389	0.988	1.027	1.004	0.938	1.016	1.034	1.011	0.994	0.98	0.988	1.02	1.018	0.982	0.999	0.99	1.024	0.998	0.988	1.003	1.015	1.002	1.007	0.994	1.04	0.995	0.989	0.993	0.994	1.017	1.038	0.996	NaN	1.028	0.963	NaN	NaN	1.014	NaN	0.987	1.013	1.01	0.983	0.987	0.996	0.996
BSU35220_minJ	1.055	1.038	1.073	0.629	1.043	1.038	1.016	1.072	1.015	0.992	1.014	1.061	1.029	1.022	1.039	1.051	1.07	1.062	1.036	1.076	1.012	1.004	1.023	1.03	1.011	1.013	1.021	1.006	1.038	1.05	1.026	1.04	1.042	1.032	1.04	NaN	1.095	0.991	0.28	NaN	1.048	NaN	1.006	1.015	1.049	1.059	1.049	1.032	1.006
BSU35520_tagV	1.004	0.976	1.023	0.595	1.046	1.016	1.043	1.003	0.991	1.026	1.018	1.04	1.007	1.025	1.032	1.009	1.004	1.004	1.026	1.016	1.019	1.05	1.014	1.026	1.018	0.989	1.003	1.015	0.997	1.019	1.022	1.002	1.052	0.995	1.017	NaN	1.023	1.02	0.156	NaN	1.004	NaN	1.011	0.999	1.016	1.005	0.995	0.994	0.996
BSU35540_tuaH	1.008	0.981	0.993	0.451	1.035	1.038	1.009	0.984	0.993	0.98	1.029	1.017	1.001	1.001	1.038	1.011	1.009	1.029	1.028	0.991	1.048	1.013	1.006	1.009	0.975	1.026	1.016	1.014	1.044	0.997	0.999	1.017	1.024	1.028	1.028	NaN	1.024	0.975	0.081	NaN	0.992	NaN	0.986	1.015	1.005	1.019	1.037	0.991	1.012
BSU35550_tuaG	0.962	0.985	1.043	0.638	0.981	1.003	0.995	1.004	1.006	0.997	0.96	1.002	0.99	0.979	0.999	0.983	1.01	1.01	1.023	1.04	1.038	1.01	1.008	0.976	0.949	1.029	1.002	1.048	1.009	1.006	0.998	0.973	0.979	0.978	1.018	NaN	1.016	0.99	0.243	NaN	0.984	NaN	0.971	0.959	0.95	0.997	1.012	0.988	0.99
BSU35560_tuaF	1.062	0.948	1.01	0.55	1.054	1.008	1.028	1.006	0.996	0.953	1.033	1.005	1.047	1.01	0.974	0.95	1.042	1.008	0.945	1.006	0.997	0.982	1.043	1.015	0.988	0.99	1.039	1.062	0.997	0.983	0.997	0.955	1.07	0.989	0.955	NaN	1.034	0.998	NaN	NaN	1.008	NaN	0.995	1.039	1.007	0.982	1.01	0.986	1.041
BSU35570_tuaE	1.036	0.963	1.038	0.659	0.995	0.966	1.027	0.988	0.996	0.931	1.008	1.01	1.001	0.995	1.049	1.023	0.989	1.02	1.024	1.064	1	1.029	0.995	0.909	1.007	1.047	0.985	1.041	1.005	0.992	1.028	1.007	1.026	0.989	0.989	NaN	1.007	1.009	NaN	NaN	1.02	NaN	0.942	0.978	1.017	1.012	1.025	1.011	1.016
BSU35580_tuaD	0.989	1.042	1.012	0.551	0.968	1.018	0.993	1.014	0.999	0.975	0.996	1.019	1.023	1	0.983	1.01	1.009	1.002	1.019	0.98	1.015	1.019	1.014	1.013	1.014	0.989	0.987	0.984	0.994	1.01	0.998	0.983	0.982	1.026	1.009	NaN	1.052	0.97	-0.137	NaN	0.995	NaN	1.016	1.003	0.996	1.028	1.015	0.988	1.008
BSU35590_tuaC	1.019	1.005	0.96	0.613	1.022	1	0.988	0.999	1.026	1.004	0.975	1.01	0.977	0.959	1	0.982	0.973	0.984	1.002	1.035	0.961	0.984	0.959	1.015	1.001	0.95	0.95	0.999	1.027	0.945	0.995	1.004	0.986	1.008	0.996	NaN	0.978	0.899	NaN	NaN	0.978	NaN	1.023	0.995	1.023	0.984	1.005	0.988	0.997
BSU35609_tuaA1	0.975	0.999	1.048	NaN	1.066	1.005	0.944	0.973	1.044	NaN	0.957	1.016	1	1.003	0.99	1.01	0.992	0.967	1.06	0.933	1.005	0.98	0.981	0.99	0.926	1.018	0.988	1.042	0.996	1.012	0.965	0.984	0.995	1.108	1.013	NaN	1.003	0.946	NaN	NaN	0.969	NaN	0.96	1.001	1.042	0.989	1.003	0.976	0.978
BSU35620_lytC	0.99	0.942	0.986	NaN	NaN	0.983	1.085	1.011	0.983	0.99	1.01	1.024	1.011	1.008	0.968	0.969	1.009	1.009	1.014	0.987	0.985	1.003	0.94	0.979	0.947	0.947	1.015	0.975	0.961	0.999	1.029	1.005	1.018	0.979	1.003	NaN	1.058	0.963	0.067	NaN	0.962	NaN	1.018	0.95	1.024	0.949	0.94	1.004	1.007
BSU35630_lytB	0.997	1.015	1.036	0.578	0.995	1.003	1.016	0.996	0.989	0.984	1.019	0.998	0.999	1.014	1.004	1.001	0.996	0.993	0.991	0.981	0.99	1.053	0.985	1.003	1.002	0.998	1.008	1.027	0.962	0.988	1.008	0.984	1.011	1.003	1.01	NaN	1.01	0.978	NaN	NaN	0.999	NaN	0.985	0.983	1.028	1.017	0.997	0.997	1.002
BSU35650_tagU	0.992	1.026	1.005	0.609	0.98	1.011	1.03	0.992	1.017	0.969	1.001	1.01	1.033	0.982	1.027	1.016	0.974	0.999	0.947	0.973	1.038	1.006	1.013	0.996	1.027	1.028	0.972	1.021	0.959	0.962	0.999	0.999	1.027	0.993	0.989	NaN	0.999	1.014	0.187	NaN	0.988	NaN	1.004	1.015	0.965	0.995	0.987	0.968	0.995
BSU35670_gtaB	1.05	0.977	1.066	0.328	1.074	1.04	0.999	0.981	1.038	1.025	0.946	1.018	1.032	1.071	1.03	1.007	1.03	1.054	1.033	0.981	1.085	1.013	1.064	1.025	1.003	1.022	1.07	1.071	1.031	0.992	0.998	0.981	1.023	1.003	1.051	NaN	1.038	1.034	0.192	NaN	1.024	NaN	1.035	1.033	1.011	1.049	1.067	0.995	1.049
BSU35690_ggaA	1.06	0.997	1.031	0.602	0.993	1.011	0.999	1.005	1.006	0.99	0.981	1.01	0.953	1.021	1.043	1.016	1.003	1.006	0.978	0.978	1.001	1.011	1.004	1.004	1.019	1.019	1.001	1.035	0.986	0.992	1.014	1.022	1.032	1.052	0.982	NaN	1.027	0.993	NaN	NaN	0.984	NaN	0.993	1.005	1.002	0.998	0.991	1.005	0.986
BSU35730_tagE	0.165	0.121	0.072	-0.273	0.277	0.093	-0.099	0.028	0.336	0.009	0.261	-0.104	-0.084	-0.066	0.111	0.407	0.023	0.054	0.369	0.17	0.198	0.112	0.313	0.148	-0.149	0.038	0.187	0.442	0.152	0.14	0.36	0.268	0.025	-0.233	0.163	NaN	0.064	0.04	0.164	NaN	0.48	NaN	-0.03	-0.075	0.266	0.011	-0.209	0.283	0.197
BSU35770_tagC	1.014	0.978	1.028	0.623	0.987	1.014	1.004	1.027	1.016	0.983	0.997	0.998	1.046	1.004	1.011	0.957	0.985	0.981	1.016	1.007	0.98	0.957	1.01	0.995	1.01	1.012	0.982	0.98	0.953	0.973	0.989	0.967	0.99	0.985	0.991	NaN	1.014	0.974	0.037	NaN	1.005	NaN	1.033	0.979	1.036	0.996	0.988	0.999	1.017
BSU35780_lytD	0.971	0.982	1.017	0.534	0.991	0.996	0.997	0.977	1.007	1.002	0.981	0.986	0.998	0.982	1.009	0.983	0.973	1	1.008	1.056	1.016	0.972	0.995	0.992	1.008	0.974	0.987	0.984	1.001	0.989	0.982	0.998	0.981	0.994	1.023	0.077	1.05	1.031	0.089	NaN	0.997	NaN	0.996	1.01	0.989	1.015	0.99	0.991	0.955
BSU35840_tagT	0.981	1.045	0.987	0.629	0.982	1.026	0.987	1.004	1.016	0.987	1.019	1.001	1.032	0.981	1.06	0.997	0.996	0.996	0.998	1.003	1.001	1.052	1.026	1.027	1.025	0.994	1.013	0.978	1.033	1.024	1.005	0.986	1.063	0.992	0.982	NaN	1.07	1.008	0.093	NaN	0.973	NaN	1.021	1.032	1.019	0.976	1.014	1.021	1.003
BSU35860_pgdS	0.994	0.978	1.088	0.503	0.958	1.013	1.033	0.999	1.004	0.84	1.026	0.988	0.982	0.968	0.99	1.011	1.025	1.009	0.956	1.029	0.953	1.021	0.98	1.001	1.005	0.968	0.973	1.014	0.966	1.005	0.995	1.002	0.951	0.972	0.985	NaN	1.046	1.027	0.235	NaN	0.934	NaN	1.013	1.006	1.022	0.986	0.985	1.007	1.014
BSU35870_capE	1.006	0.981	0.979	0.531	1.028	1.015	1.048	1.009	1.022	0.965	0.978	0.982	0.997	0.968	1.053	1.027	1.021	1.017	0.993	0.952	0.979	0.993	0.972	1.043	0.98	0.971	0.98	0.99	1.013	0.965	1.004	1.005	1.01	0.998	1.005	NaN	0.989	0.962	0.195	NaN	0.964	NaN	0.981	0.993	0.992	0.989	0.942	0.996	0.982
BSU35880_capA	1.028	1.02	0.981	0.601	1.026	0.99	1.021	1.001	0.982	0.953	1.01	0.971	0.999	0.977	0.996	0.975	1.038	0.962	1.006	1.028	0.962	1.01	0.991	1.043	1.041	0.983	1.027	1.006	0.978	0.991	0.978	1.007	1.012	1.026	0.963	NaN	1.048	0.982	0.146	NaN	1.02	NaN	1.03	1.026	1.008	1.005	0.974	0.987	1.02
BSU35890_capC	1.013	0.975	0.998	NaN	0.853	0.963	1.093	1.028	0.981	1.026	0.965	0.982	0.987	0.982	1.004	0.983	1.016	0.986	0.958	1.013	1.034	1.016	1.081	1.054	0.981	1.027	0.985	1.014	1.009	0.97	0.969	1.046	1.001	0.962	1.012	NaN	1.026	1.029	NaN	NaN	1.014	NaN	0.973	1.046	1.015	1.028	0.963	0.963	1.008
BSU35900_capB	0.949	0.964	NaN	NaN	NaN	1.019	1.045	0.981	1.047	1.012	1.009	1.038	0.978	1.008	1.018	0.997	1.003	0.974	1.057	NaN	0.978	1.066	0.94	0.991	1.024	1.059	0.99	0.99	1.005	1.031	0.956	0.965	0.977	1.01	1.017	NaN	0.983	1.056	0.459	NaN	0.985	NaN	1.028	1.017	0.969	0.962	0.979	0.968	1.02
BSU36410_mbl	0.572	0.615	0.904	0.535	0.681	0.567	0.546	0.528	0.627	0.561	0.466	0.584	0.534	0.506	0.619	0.503	0.541	0.542	0.514	1.01	0.464	0.551	0.541	0.454	0.49	0.615	0.516	0.544	0.547	0.561	0.553	0.569	0.511	0.6	0.56	NaN	0.186	0.021	0.136	NaN	0.489	NaN	0.459	0.538	0.592	0.595	0.511	0.546	0.585
BSU36530_bcrC	0.907	0.835	0.925	0.602	0.81	0.901	0.9	0.894	0.899	0.876	0.934	0.876	0.895	0.89	0.914	0.903	0.908	0.917	0.863	0.941	0.919	0.898	0.891	0.887	0.899	0.852	0.909	0.917	0.894	0.887	0.903	0.912	0.916	0.946	0.895	NaN	0.671	0.568	0.168	NaN	0.889	NaN	0.932	0.899	0.89	0.89	0.862	0.825	0.895
BSU36750_spoIID	1	1.056	0.959	NaN	0.99	1.035	1.045	1.034	0.977	1.014	1.046	1.025	1.018	1.053	1.02	0.989	0.994	1.013	1.046	1.026	1.003	1.069	1.022	0.987	1.013	1.016	0.989	1.044	1.001	0.985	1.028	0.969	0.956	1.009	0.97	NaN	0.992	0.995	NaN	NaN	1.003	NaN	0.961	1.053	1.028	0.965	0.961	0.982	1.032
BSU37030_racA	1.034	0.998	0.998	0.587	1.019	1.025	1.021	0.996	1.014	1.008	1.025	1	1	0.995	1.031	1.007	0.999	0.995	1.019	1.005	0.997	1.02	0.977	1.051	0.997	0.995	0.955	0.994	1.012	1	0.993	1.001	1.018	0.99	1.013	NaN	1.003	1.018	0.06	NaN	1.03	NaN	0.973	0.986	0.981	0.978	1.025	0.985	0.998
BSU37100_murAB	0.983	1.04	1.001	0.604	0.902	1.015	1.016	0.993	1.012	0.985	0.997	1.034	0.994	0.969	1.004	0.962	0.963	0.993	0.994	1.011	0.976	1.016	0.971	1.022	1.048	1.052	0.983	1.041	0.999	1.012	1	0.979	0.991	0.984	1.029	NaN	1.006	1.051	0.404	NaN	0.977	NaN	1.018	0.943	0.987	0.988	1.052	1.001	0.93
BSU37510_pbpG	1.002	1.046	0.946	NaN	1.017	0.951	0.97	1.052	1.054	1.029	1.002	1.018	1.007	0.96	1.014	1.026	0.965	1.005	1.017	1.005	0.949	1.002	1.02	0.979	1.028	1.004	0.943	1.011	1.018	0.986	1.04	0.982	1.016	1.053	0.971	NaN	0.986	0.989	NaN	NaN	0.996	NaN	1.05	0.989	1.03	0.931	0.979	0.987	1.035
BSU38210_gtcA	1.035	0.991	1.009	0.611	1.013	1.012	1.027	1.033	1.017	0.985	1.018	0.991	1	0.993	1.014	0.994	1.021	1.007	0.997	0.986	1.001	1.033	1.011	1	1.012	0.997	0.99	1.016	1.009	0.971	0.983	1.021	0.976	1.003	1.03	NaN	1.009	1.007	0.116	NaN	0.979	NaN	1.003	1	1.014	1.024	0.99	0.992	1.011
BSU38500_dltA	0.707	0.389	NaN	NaN	0.792	0.542	0.587	0.491	0.592	NaN	0.516	0.565	0.573	0.594	0.499	0.66	0.49	0.565	0.622	0.442	0.613	0.595	0.414	0.535	0.628	0.609	0.567	0.541	0.528	0.734	0.567	0.479	0.533	0.47	0.602	NaN	0.58	0.68	-0.058	NaN	0.65	NaN	0.52	0.465	0.597	0.723	0.521	0.486	0.642
BSU38510_dltB	NaN	NaN	NaN	NaN	NaN	0.583	NaN	0.517	NaN	NaN	-0.05	NaN	NaN	0.644	NaN	0.475	NaN	0.537	0.627	NaN	NaN	NaN	NaN	0.439	NaN	NaN	NaN	NaN	0.43	NaN	0.46	0.386	NaN	NaN	NaN	NaN	NaN	NaN	NaN	NaN	NaN	NaN	NaN	NaN	NaN	0.629	NaN	0.505	NaN
BSU38520_dltC	0.705	0.585	0.849	NaN	0.759	0.716	0.787	0.822	0.896	0.788	0.626	0.846	0.663	0.645	0.846	0.863	0.798	0.783	0.646	0.879	0.774	0.765	0.576	0.574	0.705	0.627	0.705	0.663	0.67	0.57	0.887	0.773	0.795	0.843	0.838	NaN	0.706	0.799	NaN	NaN	0.764	NaN	0.674	0.788	0.878	0.797	0.604	0.732	0.772
BSU38530_dltD	0.626	0.371	NaN	NaN	0.778	0.571	0.652	0.57	0.568	0.314	0.591	0.573	0.705	0.498	0.487	0.626	0.581	0.549	0.481	0.503	0.656	0.429	0.557	0.546	0.541	0.52	0.579	0.622	0.423	0.711	0.561	0.547	0.365	0.518	0.596	NaN	0.568	0.446	0.083	NaN	0.612	NaN	0.514	0.539	0.619	0.541	0.477	0.432	0.55
BSU38540_dltE	0.728	0.582	0.822	0.042	0.824	0.766	0.764	0.697	0.718	0.66	0.711	0.721	0.747	0.676	0.742	0.769	0.7	0.691	0.611	0.687	0.766	0.712	0.636	0.637	0.714	0.644	0.708	0.719	0.698	0.736	0.715	0.686	0.771	0.696	0.668	NaN	0.719	0.749	-0.074	NaN	0.726	NaN	0.654	0.693	0.682	0.734	0.703	0.669	0.692
BSU40370_walJ	0.882	0.875	0.963	0.612	0.921	0.922	0.903	0.896	0.863	0.809	0.929	0.892	0.893	0.887	0.898	0.878	0.903	0.893	0.883	0.838	0.857	0.911	0.859	0.876	0.865	0.837	0.883	0.881	0.858	0.92	0.914	0.878	0.929	0.845	0.884	NaN	0.92	0.973	0.127	NaN	0.832	NaN	0.888	0.91	0.876	0.863	0.842	0.873	0.923
BSU40380_yycI	0.091	0.045	-0.033	-0.205	0.239	0.092	0.067	0.163	-0.002	-0.109	0.087	0.061	-0.185	0.023	0.074	0.163	0.167	0.12	0.251	0.165	0.03	0.068	-0.02	-0.072	-0.046	0.118	0.205	0.191	0.464	0.223	0.113	0.12	0.157	0.087	0.179	NaN	0.291	0.122	0.108	NaN	0.293	NaN	0.121	0.24	-0.025	0.008	0.036	0.201	0.004
BSU40390_yycH	0.873	0.888	0.909	0.395	0.907	0.895	0.908	0.874	0.904	0.875	0.912	0.894	0.877	0.904	0.943	0.885	0.911	0.877	0.891	0.885	0.894	0.919	0.89	0.873	0.91	0.918	0.912	0.895	0.907	0.897	0.906	0.873	0.915	0.9	0.911	-0.058	0.917	0.985	0.23	NaN	0.882	NaN	0.88	0.893	0.913	0.918	0.853	0.893	0.912
BSU40990_noc	1	NaN	NaN	0.531	0.884	1.003	0.963	0.887	1.039	NaN	0.987	0.985	0.964	0.995	0.976	0.957	0.992	1.026	1.006	0.977	0.993	0.999	0.809	1.032	1.039	0.993	1	1.025	1.049	1.009	0.924	1.035	NaN	0.974	1.028	NaN	1.082	0.785	NaN	NaN	1.007	NaN	1.026	1.021	1.003	0.836	0.998	0.968	0.953
BSU14000_patA	NaN	0.236	0.28	NaN	NaN	0.152	0.328	0.055	0.046	NaN	0.043	-0.058	0.128	0.139	0.206	-0.12	0.075	0.251	-0.035	0.137	0.405	-0.114	NaN	-0.117	0.311	-0.254	NaN	NaN	0.385	-0.016	0.108	-0.027	0.123	-0.101	0.048	NaN	0.368	0.143	NaN	NaN	0.581	NaN	-0.18	0.045	-0.003	0.027	0.15	0.155	0.289
BSU07710_ltaS	0.979	0.921	0.947	0.395	1.033	0.995	1.053	0.952	0.994	1.024	0.956	0.99	0.976	0.972	1.019	0.981	0.956	0.95	0.956	0.961	0.994	0.966	0.964	0.982	0.981	0.987	0.969	0.981	0.985	0.968	0.936	1.004	0.96	0.962	0.976	NaN	0.971	0.81	0.099	NaN	0.967	NaN	0.956	1.017	0.999	0.947	0.981	0.963	0.961
BSU09310_pgcA	0.965	1.035	NaN	NaN	NaN	0.999	1.057	1.054	1.058	NaN	1.034	0.966	0.995	0.996	1.019	0.963	0.932	1.042	1.01	0.98	1.035	NaN	1.053	1.037	1.023	0.985	NaN	0.894	1.011	1.029	1.003	1.056	1.007	1.009	0.982	NaN	1.04	0.957	NaN	NaN	1.03	NaN	1.054	1.047	1.016	1.058	NaN	0.978	1.001
BSU00100_dacA	1.004	1.002	1.013	0.602	1.004	1.008	1.033	0.975	1.019	0.984	1.028	1.004	0.997	1.001	0.985	0.995	1.004	1.023	0.987	0.983	0.936	1.055	0.994	1.018	1.021	1.011	0.992	0.988	0.994	0.993	0.998	0.993	1.037	1.011	1.004	NaN	1.016	1.019	0.124	NaN	0.999	NaN	1.031	0.99	1.015	0.961	1.012	1.009	1.013
BSU22320_ponA	0.829	0.806	NaN	NaN	NaN	0.807	0.832	0.865	0.856	NaN	0.873	0.762	0.758	0.855	0.852	0.862	0.802	0.82	0.753	0.891	0.723	0.741	0.74	0.904	0.878	0.778	0.872	0.716	0.715	0.792	0.828	0.735	0.812	0.696	0.727	NaN	0.83	0.52	NaN	NaN	0.873	NaN	0.791	0.738	0.848	0.9	0.802	0.706	0.807
BSU23480_dacF	1.007	1.012	0.987	0.576	1.004	1.01	0.987	1.018	1.011	1.036	0.997	1.017	1.005	0.996	1.017	1.013	1.008	1.008	0.997	0.991	1.009	0.995	0.982	1.003	1.017	1.013	1.003	1.016	0.996	0.997	0.999	1.002	0.993	0.995	0.991	-0.408	1.016	1.013	0.045	NaN	0.985	NaN	1.003	0.986	1.023	1.001	0.997	0.988	1.001
BSU25000_pbpA	1.019	NaN	0.931	NaN	1	0.993	0.979	0.998	1.016	NaN	1.002	1.018	0.997	1.021	0.961	0.97	1.042	1.005	1.01	1.044	0.916	1.025	1.037	0.995	1.025	0.873	0.966	1.021	0.986	0.991	0.976	1.113	0.994	0.954	0.985	NaN	1.045	0.978	NaN	NaN	0.989	NaN	1.045	1.067	1.057	0.996	1.027	0.99	1.008
BSU15780_cpgA-1	0.568	0.473	0.406	0.509	0.467	0.443	0.358	0.496	0.514	0.46	0.432	0.415	0.438	0.504	0.549	0.548	0.498	0.429	0.564	0.435	0.6	0.365	0.487	0.538	0.381	0.516	0.433	0.467	0.449	0.37	0.465	0.536	0.435	0.468	0.499	NaN	0.516	0.648	0.264	NaN	0.404	NaN	0.4	0.515	0.483	0.784	0.591	0.428	0.461
BSU21920_ugtP	1.028	1.018	1.071	0.549	1.025	1.054	1.04	1.042	1.046	1.03	1.075	1.036	1.044	1.041	1.034	1.018	1.041	1.026	1.029	0.954	1.074	1.045	1.007	1.049	1.021	1.029	1.011	1.054	1.031	1.002	1.034	1.012	1.06	1.03	1.029	NaN	1.053	1.028	0.141	NaN	1.023	NaN	1.053	1.038	1.032	1.043	1.023	1.024	1.004
BSUCTR01_control	1.006	0.975	1.003	0.526	0.986	0.997	0.987	1.007	1.003	1.009	0.995	1.017	0.999	1.002	0.995	1.013	0.991	1	0.994	0.99	1.004	1.031	0.994	0.994	1.003	0.987	1.011	1.004	0.99	1.014	1.005	0.967	1.007	0.995	1.015	NaN	1.021	0.974	NaN	NaN	0.992	NaN	0.983	1	0.997	0.994	0.983	0.986	0.985
BSUCTR03_control	0.983	0.968	0.961	0.598	0.992	0.994	1.012	0.982	1.011	0.96	0.99	0.981	0.961	0.963	1.007	0.986	0.947	0.998	0.99	0.996	0.95	1.045	0.975	0.976	1.004	0.959	0.983	0.984	0.971	0.929	1.002	0.967	1.008	0.97	0.983	0.17	1.015	0.973	0.055	NaN	0.968	NaN	0.975	0.964	0.967	0.987	0.954	0.966	0.979
BSUCTR04_control	0.941	0.992	0.992	0.597	1.005	0.997	0.985	1.009	1.007	1.016	0.978	0.985	0.986	0.988	1.007	1.021	0.992	0.977	0.982	0.954	0.992	0.991	0.978	1	0.985	0.963	0.983	1.037	1.003	0.969	0.992	0.989	1	0.976	1.014	NaN	1.007	0.997	0.298	NaN	1	NaN	1.002	1.001	0.98	0.997	1.007	0.996	0.985
BSUCTR05_control	0.971	0.957	1.001	0.508	1.005	0.988	0.962	1.015	0.995	0.987	1.007	0.973	0.996	1.016	1.017	0.979	1.041	0.996	1	0.999	1.007	0.98	0.996	1.026	0.955	0.964	0.986	1.007	1.016	1.012	0.999	0.981	0.953	1.007	0.998	NaN	1.003	1.005	0.112	NaN	0.998	NaN	0.987	1.047	0.986	0.99	1.011	0.994	1.022
BSUCTR06_control	1.033	1.004	0.969	0.554	1.017	1.015	1.005	0.997	0.995	1.045	0.988	1.01	1.03	0.996	1.053	0.997	1.03	1.012	0.993	1.03	0.983	1.029	1.01	0.968	0.992	1.019	0.997	1.009	1.016	0.989	1.011	0.992	0.995	0.973	0.996	NaN	1.046	0.956	NaN	NaN	0.976	NaN	0.998	1.014	0.973	1.007	0.98	1.002	1.007
BSUCTR07_control	1.035	0.972	0.968	0.557	1.008	1.01	1.004	0.991	1.026	1.019	1.013	1.013	1.019	1.021	1.008	1.015	1.003	1.026	1.021	1.044	0.974	1.03	1.012	1.003	1.012	1.004	0.991	1.012	1.019	0.998	1.002	0.985	1.001	0.995	1.005	NaN	1.03	1.054	0.177	NaN	1.041	NaN	1.062	1.008	1.017	1.019	1	0.995	0.997
BSUCTR08_control	0.998	1.035	0.948	NaN	0.972	0.985	1.006	1.001	1.007	0.956	1.005	0.977	0.983	0.988	1.052	0.997	0.974	0.997	0.97	1.034	0.986	1.003	1.025	0.989	1.009	0.992	1.011	0.995	0.986	0.965	0.983	0.976	0.966	1.021	1.007	NaN	1.014	0.963	NaN	NaN	0.982	NaN	1.007	0.976	1.009	0.98	0.995	1	1.017
BSUCTR09_control	0.992	1.07	1.044	0.534	0.958	1.009	1.017	0.989	0.985	1.005	1.004	1.011	0.974	1.028	1	0.982	1.014	1.002	1.008	0.995	1.026	0.994	0.997	1.004	1.001	1.031	0.97	1.014	1.003	0.998	1.007	0.976	0.997	1.042	0.996	NaN	1.016	0.955	0.19	NaN	0.997	NaN	1.036	1.007	0.986	1.006	1.035	1.003	0.985
BSUCTR10_control	1.004	1.028	0.986	0.557	0.949	0.991	1.023	0.982	1.031	0.934	0.993	0.969	0.992	0.983	1.013	0.985	0.987	0.963	0.959	0.964	1.033	0.997	1.009	1.004	0.978	0.996	0.998	1.005	0.991	1.009	0.982	0.992	0.974	1.021	1	NaN	0.994	1.028	-0.199	NaN	0.999	NaN	1.012	0.968	1.009	0.971	0.974	0.999	1.002
BSUCTR11_control	1.015	1.028	1.069	0.643	0.956	0.973	0.977	1.022	0.994	1.061	0.99	0.996	1.01	0.992	0.984	1.013	0.994	1.011	0.959	0.969	1.019	1.037	0.992	1.035	1.011	0.992	1.005	1.042	1.018	1.042	1.025	0.973	0.995	0.984	1	NaN	1.054	1.02	0.237	NaN	1.011	NaN	0.945	1.01	1.008	1.02	0.996	1.006	0.987
BSUCTR12_control	1	1.006	0.986	0.565	0.985	1.01	0.982	0.989	0.98	1.016	0.984	0.992	0.989	1.002	1.028	0.991	0.995	0.976	0.979	0.978	0.993	1.005	1	0.991	0.997	1.026	0.998	1.031	0.988	0.989	0.978	0.982	1	1.029	1.012	NaN	1.003	1.022	0.147	NaN	0.992	NaN	1.016	0.998	0.98	1.008	1.01	0.982	0.986
BSUCTR13_control	1.03	0.987	0.989	0.576	0.936	1.004	1.032	0.981	0.976	0.961	0.953	0.99	1.003	0.987	0.99	0.991	0.997	1.006	1.018	0.965	1.018	1.03	1	1.006	1.011	1.023	0.982	1.02	1.021	0.99	0.971	1.003	1.001	0.991	0.98	NaN	0.992	0.992	0.191	NaN	1.003	NaN	1.029	1.005	0.981	0.994	1.034	0.995	1.016
BSUCTR14_control	0.989	1.012	1.005	0.559	1.01	0.999	0.984	0.985	1.015	0.972	1.042	1.027	0.999	1.008	1.036	0.988	1.018	0.997	0.983	0.987	1.013	0.976	0.969	0.981	0.971	0.971	0.961	0.983	1.006	1.027	1.012	0.998	1.018	0.989	1.03	NaN	1.013	0.995	0.142	NaN	0.98	NaN	1.017	1.003	1.003	0.964	0.991	0.989	0.999
BSUCTR15_control	1.004	1.01	0.977	0.626	1.015	0.975	1.001	0.966	1.008	1.034	1.013	0.973	1.02	1.028	0.995	0.988	1.006	1.008	1.042	0.984	0.978	1.002	1.002	1.027	0.986	0.996	1.006	1.015	0.992	1.002	1.01	0.986	0.982	1.004	1.006	-0.146	1.025	0.941	0.192	NaN	1.006	NaN	1.015	0.995	1.018	0.998	1.017	0.989	0.981
BSUCTR16_control	1.025	1.002	0.983	0.538	0.992	0.995	1.016	0.994	0.973	1.037	1.008	0.988	1.045	0.999	1.013	1.011	0.984	1.001	1.009	0.995	0.988	1.039	0.989	0.994	1.043	1	1.054	1	0.993	1.007	0.993	1.015	1.022	0.971	1.008	NaN	1.015	1.028	NaN	NaN	0.943	NaN	1.006	1.009	1.01	0.969	0.983	0.98	0.987
BSUCTR17_control	0.994	1.025	1.01	0.573	1.045	0.999	1.023	0.991	0.974	1.033	0.971	0.98	0.991	1.031	1.053	1	0.999	0.997	0.992	0.981	1.004	1.013	1.019	1.013	1.003	1.009	0.996	1.027	0.986	1.005	1.009	1.026	0.975	1.024	0.98	NaN	0.982	1.011	0.027	NaN	1.006	NaN	1.004	1	0.999	1.038	1.003	1.01	1.021
BSUCTR18_control	0.989	0.977	1.009	0.585	0.999	0.995	1.004	1.007	0.999	0.984	1.03	0.975	0.999	0.991	0.976	0.989	0.981	1.015	1.005	0.983	0.995	1.037	0.993	1.01	1.001	1.003	0.997	0.995	0.983	1	1.006	1.021	1.012	1.035	1.005	-0.061	1.007	1.046	0.049	NaN	0.977	NaN	1.012	0.99	0.99	0.993	1.014	0.995	0.996
BSUCTR19_control	1.002	1.035	1.053	NaN	0.97	1.016	0.953	1.037	1.018	0.962	1.012	0.979	1.015	1	0.998	1.019	1.03	0.979	0.971	1.043	0.993	0.999	1.013	1.047	0.989	1.016	0.998	1.005	0.96	0.974	0.975	1.006	0.974	0.986	1.005	NaN	1.053	0.962	NaN	NaN	0.94	NaN	0.993	1.002	1.001	1.016	1.009	1.017	1.012
BSUCTR20_control	1.002	1.026	0.992	0.556	0.931	0.982	0.958	1.011	1.007	1.012	1.004	1.025	1.028	1.001	0.997	0.997	0.985	0.964	1	0.956	1.007	1.036	0.99	0.99	1.004	1.021	1.001	1.029	1.008	1.021	0.994	1.017	1.026	1.018	1.031	NaN	1.042	1.044	0.059	NaN	0.981	NaN	1.015	0.995	1.001	0.982	1.004	0.986	0.995
BSUCTR21_control	0.982	0.984	1	0.635	0.995	0.99	1.001	0.973	0.99	0.994	0.99	0.981	1.006	1.004	0.991	1.01	0.984	0.989	0.989	0.993	0.965	1.013	0.995	1.022	0.994	0.985	0.987	1.028	0.996	0.981	0.995	0.992	0.994	1.002	0.994	-0.216	1.025	0.996	0.169	NaN	1	NaN	1.023	0.998	0.978	0.978	1.011	0.981	0.997
BSUCTR22_control	1.009	0.952	1.039	0.646	1.013	1.009	1.018	0.988	0.99	0.953	1.023	1.012	0.985	1.014	0.987	0.994	1.038	0.989	1.06	1.027	1.006	1	0.983	1.008	0.988	1.012	1.027	1.02	0.968	0.975	1	1.006	0.985	1.038	0.979	NaN	1.041	1.025	0.201	NaN	1.009	NaN	0.982	1.013	0.989	0.957	1.021	0.977	0.991
BSUCTR23_control	1.015	1.012	1.005	0.617	1.007	0.999	0.996	1.035	0.983	1.012	0.99	0.987	0.995	0.98	0.993	0.987	0.963	0.99	0.951	1.002	1.067	1.012	1.03	0.994	1.006	0.93	0.977	1.052	1.002	1.007	0.99	0.975	0.961	1.005	1.015	-0.178	1.011	0.996	0.18	NaN	1.005	NaN	0.968	0.997	0.991	1.002	1.038	0.988	0.975
BSUCTR24_control	1.01	1.004	1.035	0.638	1.003	1.011	1.031	1	1.009	1.019	1.031	1.003	1.042	1.004	1.023	0.997	1	1.001	1.004	1.014	1.009	1.04	0.997	1.005	0.978	0.992	0.997	1.022	0.994	0.996	1.007	0.982	1.023	1.019	0.985	-0.245	1.021	0.993	0.309	NaN	1.02	NaN	1.015	1	1.01	0.983	1.001	1.002	0.988
BSUCTR25_control	0.972	1.029	1.035	0.611	1.049	0.986	1.022	0.973	1.02	0.986	1.012	0.997	0.994	0.981	0.967	0.996	0.989	1.002	0.993	0.989	0.995	0.994	0.999	1.003	1.013	1.009	0.979	1.021	0.995	1.007	1.012	0.998	1.022	0.951	1.012	-0.152	1.007	0.992	0.245	NaN	0.999	NaN	1.014	0.969	1.011	0.992	0.993	1.001	1.023
BSUCTR27_control	0.982	1.034	1.052	0.68	1.012	1.027	1.023	1.012	1.01	0.975	1.01	0.999	1.017	0.996	1.046	1.025	1.008	0.988	1.029	1.019	1.015	1.004	1.016	0.998	1.014	0.99	0.977	1.037	0.993	1.02	1.011	1.013	1.012	0.999	0.993	NaN	1.019	1.066	-0.055	NaN	0.983	NaN	1.011	1.013	0.982	1.01	1.005	1.01	0.977
BSUCTR28_control	1.011	1.007	0.97	0.624	0.957	1.009	1.035	1.004	1.026	1.021	1.016	0.999	0.971	0.988	1.01	1.01	0.988	0.969	1	1.022	1.006	1.017	1.017	1.019	1.018	0.982	1.032	1.006	1.018	0.991	1.027	1.016	1.009	1.001	0.998	0.168	1.056	1.005	0.048	NaN	1.032	NaN	0.956	0.983	1.053	0.984	1	0.999	1.025
BSUCTR29_control	0.985	1.01	0.98	0.497	0.997	1.004	1.021	0.969	0.98	1.024	0.998	1.015	1.02	0.989	1.037	0.989	0.975	0.997	1.021	1.037	0.998	1.043	0.965	0.991	0.986	0.997	0.974	1.001	0.992	1.008	1.005	1.006	1.012	0.993	0.992	NaN	1.064	0.996	0.084	NaN	0.99	NaN	0.985	0.984	0.988	0.99	0.993	0.979	1.006
BSUCTR30_control	1.015	1.018	1.001	0.702	0.956	1.011	0.992	1.011	1.004	0.991	1.025	1	1.043	0.986	1.015	1.001	0.981	1.021	1.018	1.012	1.02	0.993	0.999	1.056	0.977	1.01	0.971	1.016	0.975	0.978	1.007	0.994	0.976	1.013	1.003	NaN	1.017	0.98	NaN	NaN	1.03	NaN	1.028	1.009	1.008	0.968	0.992	1.001	0.992
BSUCTR31_control	0.975	0.977	1.01	0.611	0.974	0.992	0.998	0.992	1.008	0.988	0.96	1.008	0.992	0.979	1.013	1.02	1.025	1.027	1.012	0.989	0.985	1.028	0.957	0.997	1	0.984	0.989	1.016	0.993	0.991	1.009	0.997	0.999	0.999	1.014	-0.182	1.011	0.997	0.027	NaN	0.978	NaN	1.013	0.979	0.998	0.991	0.969	0.995	1.014
BSUCTR32_control	0.991	1.009	1.02	NaN	0.919	0.975	1.041	1.006	1.016	0.922	0.992	1.013	0.982	1.011	1.005	0.973	0.984	1.032	0.971	1.021	0.972	1.005	0.996	0.998	0.932	1.044	0.968	0.998	1.03	0.979	1.01	1.041	0.994	0.98	0.997	NaN	1.02	1.018	-0.151	NaN	0.964	NaN	0.954	0.988	1.008	1.021	1.003	0.98	1.004
BSUCTR33_control	0.992	0.983	1.007	0.652	1.013	1.02	0.993	0.984	0.985	0.942	0.964	1.018	1.004	0.995	1.043	1.022	0.971	0.992	1.015	1.002	1.006	1.006	0.997	1.009	0.952	1.012	0.993	0.999	0.975	0.994	0.997	1.009	1.024	0.955	1.016	-0.069	1.02	1.034	0.211	NaN	0.996	NaN	1.037	0.988	0.976	1.018	1.003	0.988	1.006
BSUCTR35_control	0.971	0.982	1.034	0.68	0.994	1.005	1.023	0.975	1.014	1.004	1.032	0.979	1.01	0.986	1.002	0.968	0.996	0.997	1.024	1.04	1.007	1.001	1.007	0.993	1.002	1.003	0.979	1.006	0.976	0.988	0.996	0.955	0.987	0.993	1.002	NaN	1.017	0.983	NaN	NaN	1.012	NaN	1.013	1	0.994	1.022	0.997	0.997	0.988
BSUCTR37_control	1.025	1.001	1.003	0.558	0.978	1.008	1.063	1.004	1.018	0.985	0.989	1.001	0.978	1.002	1.019	1.014	1.001	0.967	1.013	0.984	0.993	1.033	1.046	1.029	0.975	0.984	1.033	0.993	1.04	1.009	1.032	0.974	1.002	1.02	1.032	0.023	1.035	1.027	0.14	NaN	0.976	NaN	0.986	1	0.986	0.997	0.972	0.972	0.986
BSUCTR43_control	0.998	1.023	1.01	0.715	0.977	0.993	1.005	1.014	0.996	1.008	1.018	1.001	0.997	1.011	1.032	1.006	1.016	0.995	0.985	0.981	0.986	1.021	1	1.002	1.008	1.024	0.989	0.993	1.003	1.018	0.974	0.985	0.989	0.989	0.984	-0.363	1.033	0.963	0.007	NaN	0.997	NaN	1.004	0.993	1	0.999	1.002	1.008	0.997
BSUCTR45_control	0.973	0.971	1.033	0.644	0.991	1.008	1.025	0.998	1.008	0.983	1.052	0.991	0.977	0.999	1.01	0.963	0.985	1.003	0.989	1.052	1.014	1.002	1.005	1.029	1.012	0.998	1.012	1.034	0.977	0.985	0.997	0.994	0.981	0.986	0.99	NaN	0.998	1.041	0.172	NaN	0.997	NaN	0.958	0.983	0.987	0.975	1.013	1	0.989
BSUCTR46_control	0.982	1.008	0.969	0.595	0.969	1.018	0.993	0.986	0.992	1.018	1.023	1.026	0.989	0.997	0.979	0.998	1.007	0.966	0.985	1.018	0.963	1.02	0.996	0.97	1.011	1.012	0.983	0.965	0.989	0.993	1.003	0.972	1.013	0.959	1.006	NaN	1.051	1.05	0.085	NaN	1.033	NaN	0.978	0.96	0.992	1.002	1.028	0.993	0.994
BSU10750_yisK	1.024	0.977	1.004	0.526	0.994	1.012	1.006	0.964	1.002	0.97	1.017	1.005	0.99	1.006	1.007	0.979	0.99	1.002	0.986	0.983	0.982	1.005	1.004	1.017	1.01	0.999	0.991	1.031	0.996	0.972	0.961	0.993	0.993	0.998	1.002	-0.232	1.024	1.021	0.072	NaN	0.983	NaN	0.989	0.981	0.994	0.999	0.989	1.001	0.999
BSU27370_yrrL	0.903	0.748	0.96	0.593	0.87	0.84	0.943	0.942	0.806	0.732	0.945	0.877	0.861	0.884	0.788	0.876	0.813	0.86	0.906	0.751	0.888	0.885	0.9	0.827	0.886	0.903	0.863	0.903	0.79	0.923	0.79	0.865	0.721	0.737	0.855	NaN	0.846	0.873	0.223	NaN	0.849	NaN	0.862	0.909	0.86	0.812	0.883	0.878	0.789
BSU15240_divIB	0.947	1.035	0.987	NaN	1.007	1.029	1.022	0.991	1.014	1.066	1.005	0.995	1.01	0.976	0.966	0.986	0.982	1	1.029	0.96	1.056	0.996	1.026	1.012	1.03	1.016	0.991	1.016	0.986	1.015	1.015	1.007	1.06	NaN	0.94	NaN	0.969	0.742	NaN	NaN	0.979	NaN	1.028	0.959	1.001	1.015	0.956	1.014	0.959
BSU15280_ftsA	NaN	NaN	NaN	NaN	NaN	0.979	NaN	NaN	0.055	NaN	NaN	NaN	NaN	NaN	NaN	NaN	NaN	NaN	NaN	NaN	NaN	NaN	NaN	NaN	NaN	NaN	0.954	NaN	NaN	NaN	0.22	NaN	NaN	0.273	-0.074	NaN	NaN	NaN	NaN	NaN	NaN	NaN	NaN	NaN	NaN	NaN	NaN	0.555	NaN
BSU04230_ydaH	0.977	1.068	0.994	0.521	1.024	1.013	1.025	1.015	1.014	1.086	0.962	0.986	0.986	1.006	1.016	1.002	0.974	0.995	1.008	1.001	0.977	1.017	0.985	1.02	0.969	1.034	0.97	1.035	1.022	1.005	0.978	0.996	1.001	0.962	0.974	NaN	1.013	0.993	0.037	NaN	0.991	NaN	0.956	0.957	1.011	0.963	1.02	1.013	1.003
BSU41040_oxaAA	NaN	NaN	NaN	NaN	NaN	NaN	NaN	NaN	NaN	NaN	NaN	NaN	NaN	NaN	NaN	NaN	NaN	NaN	NaN	NaN	NaN	NaN	NaN	NaN	NaN	NaN	NaN	NaN	NaN	NaN	NaN	NaN	NaN	NaN	NaN	NaN	NaN	NaN	NaN	NaN	NaN	NaN	NaN	NaN	NaN	NaN	NaN	NaN	NaN
BSU04640_alrA-2	0.939	0.954	1.001	NaN	0.911	0.982	0.984	0.94	1.011	0.947	0.965	0.989	0.951	0.984	1.005	0.999	0.996	0.967	0.979	1.007	0.993	0.994	0.967	0.961	0.895	0.977	0.986	0.949	0.995	0.947	1.007	0.983	0.987	1.001	1.011	NaN	0.973	1.016	0.144	NaN	0.943	NaN	0.977	0.984	0.973	0.971	0.918	0.992	0.957
BSU16750_asd-1	NaN	NaN	NaN	NaN	NaN	NaN	NaN	NaN	NaN	NaN	NaN	NaN	NaN	NaN	NaN	NaN	NaN	NaN	NaN	NaN	NaN	NaN	NaN	NaN	NaN	NaN	NaN	NaN	NaN	NaN	NaN	NaN	NaN	NaN	NaN	NaN	NaN	NaN	NaN	NaN	NaN	NaN	NaN	NaN	NaN	NaN	NaN	NaN	NaN
BSU16750_asd-2	NaN	NaN	NaN	NaN	NaN	NaN	NaN	NaN	NaN	NaN	NaN	NaN	NaN	NaN	NaN	NaN	NaN	NaN	NaN	NaN	NaN	NaN	NaN	NaN	NaN	NaN	NaN	NaN	NaN	NaN	NaN	NaN	NaN	NaN	NaN	NaN	NaN	NaN	NaN	NaN	NaN	NaN	NaN	NaN	NaN	NaN	NaN	NaN	NaN
BSU15020_coaD-1	0.895	0.846	1	NaN	NaN	0.954	0.779	0.925	0.956	1.04	0.93	0.982	0.95	0.945	0.933	0.931	0.965	0.962	0.938	0.997	0.923	0.897	0.913	0.917	0.933	0.924	0.947	0.964	0.955	0.889	0.979	0.941	0.878	0.999	0.957	NaN	1.019	0.887	NaN	NaN	0.944	NaN	0.841	0.953	0.912	0.978	0.956	0.925	0.925
BSU15020_coaD-2	0.587	0.687	0.778	0.165	0.604	0.679	0.689	0.68	0.739	0.739	0.644	0.685	0.697	0.654	0.644	0.693	0.706	0.715	0.688	0.664	0.716	0.659	0.635	0.724	0.613	0.669	0.704	0.667	0.685	0.627	0.719	0.708	0.668	0.69	0.627	NaN	0.777	0.717	0.19	NaN	0.676	NaN	0.776	0.741	0.65	0.646	0.592	0.656	0.643
BSU22490_dapB-1	NaN	1.015	1.041	NaN	NaN	0.951	1.033	0.928	1.009	NaN	0.902	1.01	0.995	0.909	1.056	1.034	0.971	1.025	NaN	0.991	0.917	0.972	0.956	0.857	0.934	0.932	NaN	0.874	0.981	0.841	0.939	0.965	NaN	NaN	NaN	NaN	1.023	0.925	NaN	NaN	0.961	NaN	0.975	0.954	0.971	1.007	0.971	0.966	0.831
BSU32170_dapF-1	1.003	0.937	0.959	NaN	0.93	0.994	1.023	0.966	1.026	1.01	0.936	0.999	1.013	0.974	1.029	1.037	0.993	0.978	0.951	0.963	1.075	0.993	0.98	0.952	0.894	0.951	1.017	1.019	1.008	0.996	1.017	0.962	0.976	0.993	0.983	NaN	0.95	0.976	0.183	NaN	1.009	NaN	0.982	0.99	0.962	0.969	0.962	0.997	0.956
BSU32170_dapF-2	0.972	1.052	0.971	0.682	0.94	1.001	1.013	0.999	0.975	0.985	0.957	1.004	0.995	0.969	1.053	1.003	0.996	1.006	0.992	1.022	0.995	1.021	0.991	0.986	0.993	0.999	0.993	0.987	1.025	0.981	1.001	0.982	1.001	0.987	1.005	NaN	1.021	0.983	-0.257	NaN	0.994	NaN	1.014	0.95	1.005	0.983	0.975	1.003	1.012
BSU14180_dapH-1	0.776	NaN	0.989	NaN	NaN	1.017	0.937	0.979	0.973	0.93	0.878	1.023	0.959	0.99	0.99	0.975	1.006	0.968	0.948	0.995	0.941	1.025	0.831	0.986	0.948	1.012	0.939	0.972	0.935	0.915	0.99	0.934	NaN	NaN	1.007	NaN	1.002	1.056	NaN	NaN	0.982	NaN	0.974	0.975	0.994	0.969	1.009	0.979	0.992
BSU04560_ddl-1	0.905	0.971	0.983	NaN	0.927	0.933	1.002	0.944	0.994	0.9	0.938	0.959	0.966	0.894	0.949	0.991	0.98	0.922	0.975	0.969	0.949	0.959	0.952	0.939	0.974	0.958	0.988	0.979	0.959	0.974	0.999	0.966	1.022	0.882	0.916	NaN	0.984	1.06	0.184	NaN	0.952	NaN	0.877	0.951	0.979	0.952	1.003	0.973	0.932
BSU04560_ddl-2	0.975	0.991	0.98	0.648	0.926	0.96	0.945	0.985	0.994	0.998	0.962	0.991	0.958	0.964	0.989	0.968	0.992	0.96	0.952	0.956	0.956	0.985	0.934	0.97	0.959	0.957	0.974	0.954	0.97	0.951	0.985	0.968	1.02	0.988	0.993	0.228	0.949	0.865	0.213	NaN	0.977	NaN	0.985	0.951	0.968	0.993	0.937	0.966	0.977
BSU15240_divIB-1	1.031	1.041	1.025	0.634	0.781	0.997	1.021	0.967	1.034	0.935	0.934	1.01	0.98	0.984	1.021	0.972	1.035	1.003	0.996	0.744	0.999	0.995	0.899	0.957	0.962	0.962	0.963	0.986	0.973	0.937	1.021	0.971	1	1.016	1.014	NaN	0.372	0.675	NaN	NaN	1.016	NaN	0.979	0.975	1.006	0.982	0.913	0.963	0.957
BSU15240_divIB-2	0.963	0.97	0.902	0.442	0.769	0.928	0.97	0.962	0.931	0.904	0.881	0.928	0.903	0.897	0.932	0.967	0.909	0.919	0.996	0.354	0.94	0.875	0.892	0.938	0.884	0.926	0.939	0.906	0.966	0.895	0.963	0.927	0.953	0.905	0.952	NaN	0.168	0.72	NaN	NaN	0.964	NaN	0.948	0.89	0.856	0.959	0.878	0.908	0.917
BSU00620_divIC-1	0.936	1.09	1.037	NaN	1.034	0.994	0.986	1.007	0.993	1.012	0.957	1.017	0.994	0.979	1.006	1.016	0.989	1.019	1.008	1.039	1.004	1.056	0.975	1.014	1.019	1.005	1.002	0.996	1.016	1.024	1.022	1.032	0.984	1.025	1.017	NaN	0.918	0.779	NaN	NaN	1.025	NaN	0.969	1.032	1.008	0.976	1.01	1.004	1.004
BSU15280_ftsA-2	0.969	0.997	0.979	0.586	0.909	1	1.022	1.023	1.012	1.044	0.93	1.01	0.98	1.025	1.03	0.987	1.012	0.97	0.979	0.99	0.982	0.993	0.955	0.95	0.946	0.984	0.977	0.976	0.992	0.962	1.028	1.011	0.971	1.032	0.988	NaN	0.938	0.719	0.006	NaN	1.021	NaN	0.987	0.987	1.029	0.996	0.963	1.005	0.979
BSU15150_ftsL-1	0.988	0.964	1	0.627	1.053	1.027	1.014	1.003	1.002	1.024	1.011	0.996	0.986	0.999	1.022	1.019	1.003	1.004	0.992	1.037	1.016	1.019	0.974	1.008	1.039	0.995	0.998	0.992	1.002	1.002	0.994	0.9	1.028	0.996	0.984	NaN	0.823	0.924	0.012	NaN	1.014	NaN	0.961	1.001	0.992	0.989	0.972	1.016	1.031
BSU14850_ftsW-1	1.025	0.961	1.085	0.522	0.969	0.983	0.959	0.971	1.022	0.985	1.013	1.001	1.017	1.003	1.004	0.983	0.987	1.009	0.994	1.035	1.06	0.994	0.952	0.984	0.999	0.977	1.004	0.989	1.025	1.011	0.973	0.99	1.001	1.016	1.021	NaN	0.822	0.96	0.013	NaN	0.983	NaN	0.986	1.006	1.022	0.986	0.951	0.991	1.002
BSU00500_gcaD-2	0.758	0.758	0.764	0.446	0.711	0.799	0.84	0.763	0.726	0.781	0.821	0.783	0.757	0.797	0.805	0.762	0.839	0.789	0.772	0.798	0.817	0.848	0.748	0.767	0.746	0.733	0.772	0.815	0.805	0.767	0.792	0.759	0.69	0.715	0.746	NaN	0.816	0.798	0.211	NaN	0.756	NaN	0.784	0.778	0.807	0.816	0.732	0.797	0.741
BSU01770_glmM-1	1.007	0.991	1.015	0.525	0.992	1.003	1.036	1.016	1.003	1.025	1.053	1.044	1.033	1.02	1.037	0.996	1.023	1.023	1.038	1.005	1.019	1.02	1.028	1.031	1.025	1.01	1.022	1.021	1.006	1.075	1.022	1.008	1.03	1.001	1.015	NaN	1.031	0.927	0.069	NaN	1	NaN	0.999	0.991	1.031	1.012	1.007	1.01	1.03
BSU01780_glmS-1	1.052	1.043	1.023	0.585	1.001	1.051	1.063	1.028	1.032	0.971	1.018	1.031	1.035	1.013	1.025	1.036	1.026	1.03	1.012	1.041	1.072	1.04	1.015	1.085	1.011	1.071	1.044	1.056	1.019	1.01	1.044	1.053	1.083	1.038	1.037	NaN	0.987	0.99	0.054	NaN	1.019	NaN	1.017	1.037	1.007	1.067	1.024	1.03	1.033
BSU01770_glmM-2	0.978	1	1.032	0.575	0.978	1.032	1.038	1.01	1.024	0.997	1.005	1.007	1.043	0.998	1.059	1.013	0.995	1.03	0.989	1.012	0.963	1.05	1.012	1.007	1.018	0.976	1.005	0.984	1.02	1.027	1.022	1.044	1.01	1.037	1.02	NaN	1.019	0.967	0.175	NaN	1.028	NaN	1.042	0.996	1.003	1.009	0.991	1.005	1.016
BSU01780_glmS-2	1.035	1.021	1.05	0.674	0.897	1.038	1.054	1.065	1.036	1.028	0.991	1.065	1.076	1.025	1.046	1.046	1.052	1.019	1.018	1.034	1.061	1.036	1.028	1.049	1	1.028	1.036	1.035	1.039	1.002	1.061	1.036	1.027	1.04	1.045	NaN	0.887	0.809	NaN	NaN	1.029	NaN	1.028	1.012	1.044	1.05	0.976	1.036	1.063
BSU35660_mnaA-1	NaN	NaN	NaN	NaN	NaN	NaN	NaN	NaN	NaN	NaN	NaN	NaN	NaN	NaN	NaN	NaN	NaN	NaN	NaN	NaN	NaN	NaN	NaN	NaN	NaN	NaN	NaN	NaN	NaN	NaN	NaN	NaN	NaN	NaN	NaN	NaN	NaN	NaN	NaN	NaN	NaN	NaN	NaN	NaN	NaN	NaN	NaN	NaN	NaN
BSU35660_mnaA-2	0.41	0.487	0.443	NaN	0.423	0.635	0.588	0.574	0.832	0.581	0.396	0.654	0.336	0.48	0.93	0.686	0.617	0.636	0.764	0.782	0.377	0.451	0.344	0.354	0.176	0.554	0.448	0.349	0.663	0.344	0.798	0.646	0.711	0.831	0.67	NaN	0.024	-0.05	NaN	NaN	0.64	NaN	0.724	0.562	0.753	0.588	0.697	0.713	0.648
BSU28030_mreB-1	1.012	0.991	1.052	0.516	1.009	0.994	1.018	0.997	1.011	0.99	1.029	0.991	1.012	1.013	1.004	1.011	1.017	0.999	1.034	1.005	0.986	1.028	1	1.035	1.005	0.994	1.002	1.009	1.001	0.979	1.013	1.03	1.009	1.056	1.003	NaN	1.004	1.001	0.06	NaN	0.981	NaN	0.993	1.018	1.04	0.97	1.015	1.007	1.028
BSU28030_mreB-2	0.936	1.001	1.052	0.525	1.023	1.018	1.031	1.049	1.007	1.002	1	0.999	1.011	0.994	1.033	0.999	0.998	0.996	1.028	0.99	1.007	0.996	0.99	1.001	1.007	0.989	0.996	1.032	1.019	1.024	1.016	0.983	1.031	0.999	1.022	NaN	1.019	1.008	0.135	NaN	1.028	NaN	1.005	1.015	1.021	0.986	0.959	1.006	1.015
BSU36760_murAA-1	0.744	0.794	0.734	0.354	0.748	0.745	0.784	0.786	0.765	0.72	0.773	0.762	0.777	0.709	0.795	0.817	0.779	0.757	0.805	0.992	0.859	0.771	0.803	0.732	0.769	0.723	0.805	0.73	0.769	0.767	0.747	0.806	0.769	0.758	0.759	NaN	0.69	0.763	0.086	NaN	0.757	NaN	0.742	0.729	0.712	0.774	0.791	0.695	0.772
BSU29790_murC-1	NaN	NaN	NaN	NaN	NaN	NaN	NaN	NaN	NaN	NaN	NaN	NaN	NaN	NaN	NaN	NaN	NaN	NaN	NaN	NaN	NaN	NaN	NaN	NaN	NaN	NaN	NaN	NaN	NaN	NaN	NaN	NaN	NaN	NaN	NaN	NaN	NaN	NaN	NaN	NaN	NaN	NaN	NaN	NaN	NaN	NaN	NaN	NaN	NaN
BSU15180_murE-2	0.978	1.008	1.008	0.607	0.981	0.999	1.024	0.98	1.004	0.991	0.986	0.979	1	0.991	1.001	1.006	0.983	0.984	1.015	1.009	1.02	1.003	0.977	1.002	0.986	0.99	1.007	1.012	0.997	0.984	1.001	1.023	0.984	0.981	0.986	NaN	1.044	1.036	0.236	NaN	0.994	NaN	1.004	0.985	0.976	1.004	1.044	1.01	0.997
BSU15220_murG-1	NaN	NaN	NaN	NaN	NaN	NaN	NaN	NaN	NaN	NaN	NaN	NaN	NaN	NaN	NaN	NaN	NaN	NaN	NaN	NaN	NaN	NaN	NaN	NaN	NaN	NaN	NaN	NaN	NaN	NaN	NaN	NaN	NaN	NaN	NaN	NaN	NaN	NaN	NaN	NaN	NaN	NaN	NaN	NaN	NaN	NaN	NaN	NaN	NaN
BSU14000_patA-1	0.878	NaN	NaN	NaN	NaN	0.997	NaN	NaN	0.904	NaN	NaN	0.941	1.027	NaN	NaN	1.023	NaN	0.994	NaN	NaN	0.984	0.838	NaN	1.031	NaN	0.949	NaN	NaN	NaN	1.082	1.053	0.97	0.948	NaN	0.953	NaN	0.935	0.913	NaN	NaN	0.885	NaN	NaN	0.942	NaN	NaN	0.99	0.932	NaN
BSU14000_patA-2	0.98	1.004	1.012	0.591	0.992	0.997	1.005	1.006	0.979	0.987	0.988	0.991	1.013	1.014	1.01	0.976	1.012	1.006	1.004	0.977	1.01	1.002	1.011	1.002	0.999	1.021	1	0.986	1.004	0.989	1.017	0.985	0.996	0.989	1.014	NaN	1.025	1.028	0.305	NaN	1.002	NaN	1.031	0.989	1.017	0.996	0.995	1.004	0.981
BSU28390_racE-1	0.966	1.009	0.994	0.615	0.978	0.978	0.985	0.994	1.011	1.035	0.937	1.01	1.019	0.972	1.019	0.994	0.986	1.015	0.947	0.986	0.944	0.963	0.953	0.977	0.971	0.959	1.014	0.966	1.031	0.961	1.028	1.004	1.007	1.052	0.997	NaN	0.96	0.974	-0.029	NaN	0.967	NaN	0.97	0.982	1.021	0.991	0.927	0.975	1.002
BSU38120_rodA-1	0.981	0.966	0.968	0.46	0.969	0.972	0.961	0.976	1.008	1.01	0.969	0.99	0.993	0.992	1.015	0.977	0.973	0.999	0.98	0.963	1.035	0.992	0.997	0.983	0.948	0.953	0.958	1	0.954	0.942	1.006	0.987	0.973	0.963	0.997	NaN	0.984	0.981	0.131	NaN	0.979	NaN	0.931	0.98	0.963	0.986	0.97	0.987	0.972
BSU38120_rodA-2	0.906	0.967	0.992	0.501	0.781	0.886	0.903	0.938	0.954	0.928	0.871	0.919	0.876	0.871	0.93	0.943	0.91	0.923	0.869	0.989	0.921	0.957	0.847	0.882	0.843	0.876	0.926	0.914	0.931	0.846	0.957	0.921	0.913	0.951	0.929	NaN	0.836	0.398	0.296	NaN	0.895	NaN	0.874	0.93	0.97	0.918	0.854	0.895	0.892
BSU35750_tagA-2	0.833	0.831	0.814	0.628	0.724	0.839	0.836	0.921	0.909	0.838	0.827	0.859	0.775	0.862	0.916	0.896	0.896	0.842	0.916	0.891	0.876	0.855	0.822	0.87	0.801	0.748	0.849	0.761	0.837	0.816	0.938	0.877	0.903	0.933	0.915	0.129	0.483	0.472	0.07	NaN	0.867	NaN	0.836	0.874	0.879	0.842	0.767	0.864	0.895
BSU35600_tuaB-1	0.98	0.935	0.983	0.525	0.997	0.98	1.024	1.009	1.007	1.019	1.019	0.994	1.013	1.004	1.013	1.027	1.003	1.01	1.023	1.017	1.01	1.026	1.004	1.018	1.008	0.984	0.978	1.014	1.01	0.977	1.018	1.005	1.017	1.001	1.012	NaN	0.987	0.986	-0.055	NaN	1.003	NaN	0.953	0.995	1.033	1.006	0.989	0.985	0.986
BSU35530_tagO-2	0.656	0.826	0.369	0.675	0.428	0.723	0.719	0.81	0.769	0.812	0.567	0.763	0.66	0.712	0.816	0.778	0.778	0.725	0.766	0.899	0.678	0.793	0.631	0.642	0.687	0.678	0.691	0.671	0.769	0.601	0.9	0.733	0.815	0.815	0.822	NaN	0.329	0.174	-0.057	NaN	0.696	NaN	0.695	0.735	0.794	0.753	0.589	0.784	0.799
BSU35600_tuaB-2	1.006	0.988	1.025	0.607	1.002	1.015	1	1.02	0.999	0.994	0.986	1	0.976	0.998	1.003	1.01	1.004	0.993	1.016	0.99	1.006	1.019	0.99	1.004	1.025	0.997	1.004	0.996	0.983	0.986	1.009	1.005	0.988	0.97	1.009	0.104	1.022	1.01	0.19	NaN	1.005	NaN	0.975	1.002	0.985	1.004	1.004	0.992	0.995
BSU16530_uppS-3	0.876	0.933	0.946	0.43	0.936	0.932	0.919	0.955	0.925	0.898	0.88	0.932	0.9	0.91	0.955	0.915	0.939	0.927	0.904	0.952	0.906	0.917	0.893	0.888	0.892	0.925	0.915	0.933	0.912	0.901	0.957	0.972	0.922	0.917	0.964	-0.385	0.96	0.963	0.266	NaN	0.941	NaN	0.923	0.916	0.961	0.958	0.878	0.936	0.933
BSU40410_walR-1	0.933	0.974	0.978	0.443	1	0.99	1.002	0.991	1.002	0.976	0.968	0.961	0.958	0.984	0.98	0.983	0.98	0.963	0.939	0.993	0.967	0.962	0.944	0.97	0.971	0.968	0.969	0.984	0.978	0.941	1.012	0.961	1.016	1.004	0.954	NaN	1.003	0.921	0.213	NaN	0.972	NaN	0.943	0.978	0.967	0.972	0.945	0.988	0.998
BSU40410_walR-2	0.917	1.003	0.945	0.55	0.92	0.942	0.949	0.93	0.978	1.009	0.943	0.987	0.931	0.978	0.981	0.969	1.008	0.936	0.917	1.04	0.972	0.985	0.924	0.959	0.99	0.901	0.934	0.931	0.986	0.919	0.984	0.986	0.982	0.982	0.972	NaN	0.946	0.925	0.106	NaN	0.948	NaN	0.955	0.949	0.952	0.96	0.927	0.971	0.957
BSU15770_prkC	0.671	0.437	0.57	0.57	0.603	0.468	0.496	0.505	0.478	0.511	0.444	0.528	0.539	0.46	0.453	0.449	0.514	0.497	0.514	0.648	0.661	0.554	0.486	0.506	0.548	0.455	0.365	0.378	0.46	0.444	0.522	0.485	0.468	0.434	0.474	NaN	0.487	0.571	NaN	NaN	0.491	NaN	0.368	0.424	0.553	0.478	0.483	0.453	0.477
BSU13450_sigI	1.006	0.967	1.046	NaN	0.949	0.998	1.027	1.018	1.01	0.997	0.998	1.019	1.059	1.021	1.009	0.977	1.005	0.983	1.034	0.968	0.984	1.012	1.041	1.006	0.98	0.969	1.029	1.02	1.005	0.973	1.013	1.02	1.084	1.028	0.959	NaN	1.039	0.995	NaN	NaN	0.998	NaN	1.034	1.025	1.038	1	0.98	0.998	0.989
BSU27120_sigV	1.07	1	1.019	0.503	0.923	0.986	1.007	1.023	1	0.988	0.976	1.001	1.001	1.005	1.05	0.994	1.017	1.002	0.998	1.003	1.012	1.05	0.985	1.053	0.994	0.971	1.027	1.047	1.014	1.017	1.032	1.015	0.973	1.002	1.02	NaN	1.035	0.988	NaN	NaN	1.013	NaN	1.031	0.999	1.039	1.039	1.001	1.007	1.017
BSU38700_sigY	0.963	1.056	0.979	NaN	1.028	0.997	1.02	1.03	0.962	0.908	0.949	0.948	0.995	1.002	1.003	1.006	0.984	1.011	1.04	0.98	0.99	1.032	1.002	0.998	0.954	1.029	0.981	0.983	0.971	1.025	0.994	1.017	0.945	0.984	1.034	NaN	1.052	0.926	NaN	NaN	1.016	NaN	0.98	0.994	0.998	0.997	0.977	0.995	1.059
BSU26840_sigZ	1.017	1.037	1.017	0.609	0.972	1.006	0.97	1.025	1.005	1.06	0.996	0.973	0.973	1.028	1.02	1.02	1.001	0.993	1.006	1.001	0.968	0.996	0.926	1.016	1.001	1.004	0.986	1.021	0.988	1.005	0.993	1.012	1.005	1.012	0.989	NaN	1.039	1.021	0.141	NaN	0.991	NaN	1.013	0.982	1.03	1.003	0.994	1.006	0.998
BSU14730_ylaC	0.999	0.977	1.01	NaN	1.059	1.002	1.064	1.025	0.992	0.986	1.056	0.998	0.99	0.979	1.003	1.014	0.985	0.998	1.051	0.966	1.022	0.977	1.013	1.043	1.021	1.004	0.978	1.056	1.012	0.979	0.992	0.976	1.054	0.987	1.04	NaN	1.023	0.945	NaN	NaN	1.016	NaN	1.007	1.016	0.966	0.983	0.979	1.021	0.96
BSU16560_rasP-2	NaN	NaN	NaN	NaN	NaN	NaN	NaN	NaN	NaN	NaN	NaN	NaN	NaN	NaN	NaN	NaN	NaN	NaN	NaN	0.977	NaN	NaN	NaN	NaN	NaN	NaN	NaN	NaN	NaN	NaN	NaN	NaN	NaN	NaN	NaN	NaN	NaN	NaN	NaN	NaN	NaN	NaN	NaN	NaN	NaN	NaN	NaN	NaN	NaN
BSU22940_prsW	1.05	1.042	1.034	0.649	1.013	1.007	1.021	1.011	1.053	1.031	1.044	1.024	1.007	1.007	1.025	1.027	0.993	1.017	1.012	1.034	1.012	1.022	1.022	1.009	0.997	1.018	1.007	1.015	0.985	1.044	1.016	0.985	1.061	1.019	0.998	NaN	1.014	1.05	0.27	NaN	1.033	NaN	0.969	1.015	1.042	0.991	0.986	1.002	0.996
BSU15760_prpC	0.697	0.857	0.903	0.552	0.792	0.862	0.766	0.886	0.933	0.921	0.818	0.873	0.838	0.829	0.923	0.885	0.855	0.862	0.823	0.9	0.841	0.84	0.8	0.839	0.744	0.8	0.866	0.817	0.922	0.774	0.841	0.858	0.829	0.92	0.854	NaN	0.903	0.882	-0.307	NaN	0.817	NaN	0.812	0.789	0.829	0.842	0.788	0.84	0.852
BSU15780_cpgA-2	0.411	0.342	NaN	0.477	NaN	0.439	0.564	0.346	0.385	NaN	NaN	0.513	0.421	0.301	NaN	0.387	0.488	0.364	0.375	NaN	0.21	0.033	NaN	0.593	NaN	NaN	0.134	0.426	0.425	0.35	0.46	0.285	NaN	0.883	0.51	-0.415	0.377	-0.164	-0.016	NaN	0.552	NaN	0.221	0.323	0.713	0.371	NaN	0.398	0.345
BSU14460_ykpC	NaN	NaN	NaN	NaN	NaN	NaN	1.019	NaN	NaN	0.915	0.943	0.936	NaN	0.951	NaN	0.988	1.003	1.023	NaN	0.884	1.054	NaN	NaN	NaN	0.931	NaN	NaN	0.918	1.006	0.903	1.008	NaN	1.073	1.009	NaN	NaN	0.991	NaN	NaN	NaN	NaN	NaN	NaN	NaN	NaN	1.064	NaN	1.015	NaN
BSU01660_nagZ	1.018	1.034	1.006	NaN	0.946	0.985	1.073	1.012	1.007	1.12	1	0.985	1.033	0.992	1.002	0.941	0.993	0.98	0.995	1.029	1	1.037	0.987	0.992	0.959	1.054	0.982	1.025	0.952	0.972	0.995	0.963	1.041	1.039	0.981	NaN	1.012	1.055	0.186	NaN	0.988	NaN	0.929	1.01	1.024	1.016	1.023	0.997	1.016
BSU09420_lytE	1.027	0.983	1.031	0.595	1.016	1.019	0.992	1.026	1.008	0.995	0.974	1.019	1.006	1.006	1.012	1.001	1.003	1.019	1.027	1.002	1.036	1.078	0.988	1.038	0.971	1.004	0.997	1.026	0.98	0.992	0.998	0.992	0.978	1.026	0.973	NaN	0.999	1.006	NaN	NaN	1.014	NaN	1.008	0.99	1.046	1.003	1.012	1.002	1.036
BSU13980_pbpH	NaN	NaN	NaN	NaN	NaN	NaN	NaN	NaN	NaN	NaN	NaN	NaN	NaN	NaN	NaN	NaN	NaN	NaN	NaN	NaN	NaN	NaN	NaN	NaN	NaN	NaN	NaN	NaN	NaN	NaN	NaN	NaN	NaN	NaN	NaN	NaN	NaN	NaN	NaN	NaN	NaN	NaN	NaN	NaN	NaN	NaN	NaN	NaN	NaN
BSU25380_floA	0.976	1.015	0.97	NaN	1.051	0.999	1.031	0.98	1.012	0.982	0.968	1.01	0.981	1.021	1.008	0.963	0.973	0.943	0.978	0.996	1.024	1.07	0.947	0.989	0.992	1.016	0.955	1.051	0.993	0.957	1.001	1.01	0.965	0.979	0.982	NaN	1.021	1.082	0.124	NaN	0.951	NaN	1.003	0.998	0.96	0.98	1.01	0.959	1.013
BSU34440_pbpE	1.003	1	1.002	NaN	1.025	1.01	0.984	1.023	1.009	1.049	1.034	1.016	1.024	1.012	0.994	0.993	0.956	1.034	0.999	1.002	0.998	1.006	1.005	1.042	0.984	1.038	1.042	1.054	0.926	1.008	1.038	1.053	1.032	0.964	1.003	NaN	1.008	1.031	NaN	NaN	0.999	NaN	1.07	1.004	0.969	0.984	1.071	0.997	0.974
BSU35640_lytA	0.978	0.997	0.999	0.506	0.957	1.005	1.016	1.003	1.032	1.023	0.985	1.007	0.996	0.976	0.959	1.03	1.004	0.972	1.037	0.951	1.002	1.028	0.981	1.001	0.989	1.022	1.025	1.006	1.014	0.986	0.991	1.002	0.997	0.967	1.014	NaN	1.007	0.955	NaN	NaN	0.994	NaN	1.046	0.981	1.007	0.975	0.978	1.018	0.996
BSU39230_wapA	-0.066	0.176	0.01	-0.03	0.076	-0.257	-0.172	-0.007	0.064	-0.275	0.085	0.391	-0.062	-0.017	0.015	0.014	0.211	-0.084	0.138	-0.359	0.099	-0.112	-0.059	0.424	-0.028	0.045	-0.011	0.285	-0.202	0.34	0.342	0.002	0.01	0.006	0.156	NaN	0.209	-0.17	0.104	NaN	-0.382	NaN	0.154	0.21	-0.328	0.155	-0.069	0.18	-0.013
BSU35680_ggaB	1.056	0.985	0.998	0.298	1.038	1.01	1.005	0.943	1.005	1.035	1.016	1.003	1.036	0.982	1.005	0.97	1	0.997	0.953	1.015	0.974	1.078	0.951	0.993	0.995	0.956	1.012	1.064	1.016	1.011	1	0.986	1.041	1.002	1.014	NaN	0.997	1.077	NaN	NaN	0.997	NaN	0.996	1.031	0.944	0.99	0.979	1.025	0.966
BSUCTR02_control	1.003	1.008	1.011	0.624	0.979	1.007	1.013	0.985	1	0.997	1.007	0.995	0.994	0.995	1.031	0.99	1.017	1.005	1.018	0.979	1.021	0.983	1.001	1.002	1.015	0.99	0.992	1.011	1.003	0.996	1.005	1.022	1.002	1	0.997	NaN	1.002	0.998	-0.025	NaN	1.002	NaN	0.987	0.984	1.028	0.986	0.998	0.997	1.011
BSUCTR26_control	0.997	1.004	1.015	0.599	0.985	1.01	1.03	1.001	0.998	0.993	1.001	0.998	1.003	1.003	1.022	1.018	1.004	1.002	1.001	0.996	0.998	1.03	1.004	1.008	1.017	1.017	1.016	1.028	1.003	0.983	1.007	0.999	1.019	1.017	0.997	0.016	1.028	1.019	0.124	NaN	1.003	NaN	0.998	0.99	1.003	0.995	1.005	0.992	0.992
BSUCTR34_control	1.042	0.988	1.018	0.624	0.963	1.035	0.986	0.988	1.022	1.029	0.998	0.998	1.01	0.984	0.949	1.014	0.992	1.003	0.985	0.965	1.004	0.997	1.01	0.976	0.982	1.011	0.994	0.995	1.002	0.997	1.021	0.962	1.034	0.999	1.004	NaN	1.028	1.022	0.155	NaN	1.02	NaN	0.978	1.004	0.999	1.011	0.982	0.994	0.991
BSUCTR36_control	1.001	1.013	1.043	0.597	1.001	0.998	1.008	1.009	1.016	1.04	1.034	1.023	1.017	1.009	1.015	0.992	0.989	0.994	1.005	1.02	0.986	1.02	1.013	0.994	0.99	0.992	0.972	1.011	1	1.007	1.012	0.993	0.978	0.997	0.989	-0.391	1.031	0.983	0.131	NaN	1.002	NaN	0.996	0.997	1.005	0.982	1.001	1.001	1.001
BSUCTR38_control	1.015	1.005	1.029	0.528	1.008	0.996	1.02	1	0.993	0.986	0.989	1.016	1.012	1.006	0.986	1.017	1.011	1.001	1.008	1.011	1.02	1.031	1.006	1.008	1.009	0.974	1.025	1.012	0.986	0.988	0.982	1.019	1.008	1.005	0.997	NaN	1.026	0.958	0.16	NaN	0.994	NaN	1	1	0.999	1.007	1.002	0.977	0.978
BSUCTR39_control	0.961	1.009	0.968	0.595	0.977	0.982	0.993	0.967	1.001	0.968	0.976	0.979	0.98	0.99	0.979	0.971	0.974	0.995	0.994	1.001	0.994	0.969	0.97	0.999	0.997	1	0.979	0.987	0.994	0.965	0.977	0.991	0.976	1.007	0.987	-0.063	1.002	1.004	0.071	NaN	0.969	NaN	0.973	1.007	1.001	0.972	0.971	0.986	0.99
BSUCTR40_control	0.947	0.987	1.008	0.571	1.049	1.001	0.979	0.998	1.019	1.009	0.993	0.982	1.009	0.97	1.034	1.011	1.002	1.033	1.004	1.046	1.049	1.017	1.042	0.987	1.014	0.987	0.975	0.978	1.016	0.966	1.005	1.008	0.953	1.03	0.974	NaN	1.029	1.001	0.056	NaN	1.001	NaN	1.01	0.996	1.005	1.005	1.011	0.984	1.01
BSUCTR41_control	0.924	0.895	0.97	NaN	0.99	1.051	1.002	0.987	0.971	0.807	1.03	0.979	0.969	1.032	0.996	1.041	1.034	1.005	1.049	1.03	1.022	1.065	1.009	1.068	1.043	0.927	1.041	1.011	1	0.996	0.997	1.025	1.019	0.992	0.996	NaN	1.012	1.098	0.297	NaN	1	NaN	0.9	0.983	1.005	1.003	1.044	1.009	0.976
BSUCTR42_control	NaN	1.059	0.977	NaN	1.006	0.992	1.06	0.989	1.018	0.984	0.95	1.011	1.055	0.974	0.984	0.981	0.967	0.988	1.027	1	0.955	NaN	0.923	1.004	0.985	1.053	0.917	0.934	1.035	0.985	1	0.933	0.972	0.997	1.05	NaN	0.996	1.053	NaN	NaN	0.996	NaN	1.006	0.997	NaN	1.02	0.927	0.984	0.943
BSUCTR44_control	1.007	1.012	1.027	0.467	1	1.012	1.021	0.974	1.024	0.982	1.006	1.002	0.987	0.993	0.992	1.014	0.991	1	0.971	0.975	1.001	1.032	1.003	1.001	0.995	1.002	0.994	1.012	0.99	0.997	1.013	0.99	1.002	1.008	1.006	NaN	1.015	0.98	0.011	NaN	1.005	NaN	1.008	1.002	1.009	1.02	1.028	1.005	0.991
BSU19640_yodL-1	NaN	NaN	NaN	NaN	NaN	NaN	NaN	NaN	NaN	NaN	NaN	NaN	NaN	NaN	NaN	NaN	NaN	NaN	NaN	NaN	NaN	NaN	NaN	NaN	NaN	NaN	NaN	NaN	NaN	NaN	NaN	NaN	NaN	NaN	NaN	NaN	NaN	NaN	NaN	NaN	NaN	NaN	NaN	NaN	NaN	NaN	NaN	NaN	NaN
BSU04640_alrA-1	0.99	0.992	0.976	0.541	0.93	0.99	0.977	0.999	0.986	1.07	0.992	0.999	1.013	0.979	1.011	1.008	1.012	0.981	1.013	0.995	0.998	0.972	0.987	0.999	0.972	0.989	0.992	0.974	0.984	0.986	0.994	1.001	1	0.974	1.02	NaN	0.989	1.07	0.047	NaN	0.984	NaN	0.968	1.001	0.989	0.986	0.962	1	1.001
BSU06720_dagK-1	0.936	0.979	0.929	0.479	0.924	0.943	0.952	0.957	0.977	0.944	0.927	0.972	0.931	0.94	0.968	0.981	0.961	0.941	0.936	1.02	0.94	1	0.915	0.968	0.912	0.938	0.951	0.941	0.972	0.925	0.986	0.966	0.986	0.985	0.973	0.065	0.95	0.975	0.052	NaN	0.967	NaN	0.944	0.945	0.957	0.945	0.923	0.951	0.971
BSU06720_dagK-2	NaN	NaN	NaN	NaN	NaN	NaN	NaN	NaN	NaN	NaN	NaN	NaN	NaN	NaN	NaN	NaN	NaN	NaN	NaN	NaN	NaN	NaN	NaN	NaN	NaN	NaN	NaN	NaN	NaN	NaN	NaN	NaN	NaN	NaN	NaN	NaN	NaN	NaN	NaN	NaN	NaN	NaN	NaN	NaN	NaN	NaN	NaN	NaN	NaN
BSU22490_dapB-2	0.823	0.827	0.848	0.515	0.778	0.847	0.86	0.814	0.829	0.829	0.811	0.833	0.831	0.858	0.857	0.846	0.839	0.824	0.797	0.885	0.836	0.837	0.831	0.821	0.826	0.851	0.819	0.824	0.835	0.799	0.835	0.808	0.831	0.834	0.825	0	0.778	0.714	0.071	NaN	0.835	NaN	0.82	0.835	0.841	0.833	0.834	0.807	0.835
BSU14180_dapH-2	0.695	0.902	0.702	NaN	NaN	0.804	0.81	0.851	0.874	0.924	0.803	0.853	0.853	0.826	0.83	0.905	0.846	0.863	0.834	0.881	0.798	0.855	0.756	0.929	0.802	0.771	0.859	0.898	0.894	0.845	0.868	0.869	0.785	0.854	0.912	NaN	0.883	0.851	0.234	NaN	0.783	NaN	0.731	0.847	0.806	0.854	0.682	0.834	0.879
BSU00620_divIC-2	1.055	0.953	0.943	0.545	0.959	0.977	0.977	0.985	0.999	0.977	0.896	0.997	0.973	0.995	0.994	0.976	0.962	0.995	1.021	0.998	0.988	0.97	0.955	0.998	0.947	1.014	0.954	0.966	1.006	0.97	0.994	0.977	1.005	0.925	0.981	NaN	0.648	0.789	-0.023	NaN	0.948	NaN	1.04	0.951	1.008	0.959	0.894	0.978	0.938
BSU15280_ftsA-1	0.932	1.035	1.027	0.566	0.875	1.031	1.005	0.996	0.986	1.029	0.991	1.027	1.01	0.955	1.047	1.053	0.99	0.999	0.987	0.966	0.975	0.992	0.945	1.037	0.98	1.001	0.993	0.951	0.982	0.906	1.022	1.026	1.051	1.056	1.018	NaN	0.891	0.695	NaN	NaN	1.047	NaN	1.011	1.013	1.051	1.022	0.968	1.004	1.016
BSU15150_ftsL-2	0.965	0.999	NaN	0.564	0.93	1.004	0.983	1.01	0.93	0.982	0.924	0.972	0.972	0.97	0.997	0.987	0.949	1.019	0.912	1.059	1.024	1.007	0.954	0.989	0.973	0.963	0.977	0.927	0.969	0.951	0.988	0.987	0.985	0.962	0.983	NaN	0.557	0.767	-0.038	NaN	0.982	NaN	0.977	0.939	0.973	0.973	0.932	1.002	0.964
BSU14850_ftsW-2	0.919	0.98	0.942	0.56	0.819	0.926	0.92	0.958	1.017	0.986	0.826	0.96	0.915	0.943	0.949	0.954	0.951	0.936	0.888	1.005	1	0.931	0.881	0.909	0.885	0.937	0.948	0.925	0.925	0.871	0.975	0.951	0.994	0.944	0.975	NaN	0.692	0.776	0.127	NaN	0.929	NaN	0.916	0.899	0.972	0.953	0.82	0.936	0.912
BSU36760_murAA-2	0.989	1.017	1.023	0.658	0.964	1.011	1.007	1.01	1.053	0.992	0.976	0.991	0.998	1.017	1.034	1.018	0.998	0.998	1.013	1.053	0.995	1.01	0.985	0.963	0.966	1.042	1.017	0.978	0.995	0.974	0.992	0.997	1.009	1.042	0.965	NaN	0.931	0.826	0.109	NaN	0.953	NaN	1.007	1.025	1.009	1.002	0.961	0.997	0.99
BSU29790_murC-2	NaN	NaN	NaN	NaN	NaN	NaN	NaN	NaN	NaN	NaN	NaN	NaN	NaN	NaN	NaN	NaN	NaN	NaN	NaN	NaN	NaN	NaN	NaN	NaN	NaN	NaN	NaN	NaN	NaN	NaN	NaN	NaN	NaN	NaN	NaN	NaN	NaN	NaN	NaN	NaN	NaN	NaN	NaN	NaN	NaN	NaN	NaN	NaN	NaN
BSU15180_murE-1	0.982	0.994	0.982	NaN	1.048	0.995	1.008	0.995	1.009	0.984	1.027	0.99	0.988	0.97	0.999	1.012	0.993	1.013	0.995	1.034	0.986	1	0.964	0.994	1.019	1.023	0.988	1.04	0.99	0.989	0.966	0.989	1.008	0.997	1.007	NaN	0.998	1.012	NaN	NaN	1.012	NaN	0.924	0.964	1.058	0.994	0.981	1.002	0.979
BSU35750_tagA-1	1.004	0.993	0.99	0.578	0.999	0.995	1.006	0.995	0.986	0.974	0.978	0.988	0.996	0.989	0.988	0.99	0.989	0.998	0.986	0.99	0.999	1.002	0.988	0.991	0.987	0.989	0.975	0.988	0.978	0.989	0.986	0.99	0.988	0.992	0.987	-0.178	1.001	0.99	0.122	NaN	0.989	NaN	0.981	0.981	0.978	0.996	1	0.984	0.991
BSU35740_tagD-1	0.77	0.876	0.954	0.197	0.797	0.815	0.835	0.871	0.924	0.899	0.724	0.836	0.751	0.773	0.851	0.869	0.86	0.822	0.847	0.984	0.746	0.866	0.707	0.753	0.688	0.722	0.807	0.745	0.827	0.742	0.934	0.813	0.861	0.821	0.847	NaN	0.719	0.351	0.138	NaN	0.846	NaN	0.838	0.788	0.898	0.849	0.711	0.85	0.829
BSU35740_tagD-2	NaN	0.889	NaN	NaN	0.803	0.915	0.911	0.984	0.973	NaN	0.898	0.888	0.768	0.91	0.917	0.961	0.829	0.898	0.991	0.98	0.809	0.925	0.791	0.784	0.904	0.705	0.845	0.816	0.935	0.811	0.968	0.982	0.901	0.882	0.878	NaN	0.801	0.498	NaN	NaN	0.925	NaN	0.947	0.816	0.969	0.902	0.82	0.964	0.885
BSU16530_uppS-1	0.924	0.946	0.988	0.421	0.935	0.942	0.959	0.941	0.991	0.959	0.878	0.945	0.944	0.902	0.954	0.925	0.939	0.924	0.947	0.97	0.935	0.956	0.89	0.903	0.858	0.892	0.902	0.941	0.926	0.869	0.956	0.914	0.945	0.962	0.953	NaN	0.946	0.99	0.223	NaN	0.947	NaN	0.935	0.907	0.968	0.923	0.901	0.923	0.921
BSU09520_sigM-1	0.98	1.068	0.973	0.655	1.053	1.021	1.019	1.002	1.034	0.919	1.029	1.011	1.007	1.007	1.002	1.011	1.002	1.021	1.003	1.059	0.99	1.016	0.998	1.005	1.013	1.029	1.039	1.018	1.026	1.039	0.992	1.028	1.002	1.002	1.008	NaN	0.984	1.002	0.043	NaN	1.001	NaN	0.998	1.066	1.01	1.015	0.978	1.016	1.009
BSU23100_sigX	0.945	1.001	0.973	NaN	1.047	0.969	0.988	0.982	0.948	1.015	0.969	0.984	0.984	0.973	1.011	1.006	0.988	0.951	1.007	0.952	0.964	0.974	0.911	0.993	0.985	0.926	0.983	0.979	0.984	0.99	0.971	0.974	1.001	0.946	0.996	NaN	1.017	0.983	0.114	NaN	0.966	NaN	1.003	0.995	0.952	0.991	0.981	0.967	0.961
BSU24280_yqiD	0.627	0.688	0.581	0.384	0.605	0.699	0.637	0.679	0.664	0.633	0.655	0.624	0.605	0.626	0.681	0.635	0.624	0.691	0.654	0.64	0.662	0.664	0.64	0.646	0.639	0.686	0.631	0.671	0.678	0.656	0.7	0.675	0.668	0.67	0.666	-0.028	0.679	0.641	0.098	NaN	0.671	NaN	0.669	0.655	0.691	0.647	0.668	0.663	0.666
BSU01730_sigW	1.003	0.997	1.056	0.641	1.003	1.021	1.024	1.004	1.034	1.002	1.003	1.031	1.038	1.026	1.061	1.027	1.029	1.022	0.986	0.989	1.037	1.026	0.992	1.019	1.041	0.992	1.022	1.037	1.044	1.031	1.029	1.023	0.999	0.984	1.004	NaN	1.02	1.001	-0.038	NaN	1.01	NaN	0.982	1.033	1.026	1.005	1.031	1.003	0.996
BSU10040_ecsA	1.024	0.991	1.009	NaN	1.009	0.999	1.044	1.015	1.06	1.045	1	1.001	0.978	0.977	1.022	1.024	0.978	1	1.039	1.016	1.002	1.017	1.003	1.008	0.985	0.992	0.987	1.052	1.01	0.956	1.003	1.007	0.988	0.973	1.014	NaN	1.025	0.998	0.201	NaN	0.988	NaN	1.029	1	0.994	0.982	0.952	1.007	0.979
BSU12920_dppA	0.974	1.046	0.995	0.565	1.024	1.025	1.022	0.96	0.992	0.895	0.966	1.041	0.973	0.998	1.022	0.994	1.035	1.006	0.993	1.01	1.003	0.984	0.993	0.989	0.977	0.996	1.025	0.975	0.995	0.998	0.988	0.992	0.968	NaN	0.984	NaN	0.99	0.981	0.189	NaN	0.965	NaN	0.972	1	0.997	1.017	0.943	0.964	0.978
BSU13900_ptsH	0.734	0.6	0.624	0.342	0.578	0.672	0.741	0.737	0.665	0.674	0.666	0.654	0.739	0.716	0.71	0.736	0.704	0.67	0.7	0.729	0.665	0.697	0.572	0.64	0.687	0.674	0.639	0.723	0.7	0.67	0.63	0.729	0.732	0.704	0.661	NaN	0.715	0.605	0.201	NaN	0.658	NaN	0.711	0.747	0.688	0.62	0.735	0.694	0.7
BSU13910_ptsI	0.704	0.605	0.669	0.262	0.72	0.655	0.673	0.647	0.69	0.656	0.672	0.679	0.711	0.671	0.688	0.664	0.694	0.698	0.668	0.653	0.639	0.693	0.632	0.64	0.674	0.682	0.648	0.666	0.699	0.714	0.632	0.709	0.676	0.702	0.688	NaN	0.675	0.705	0.197	NaN	0.677	NaN	0.716	0.706	0.676	0.694	0.667	0.663	0.69
BSU14090_ykuI	1.034	1.028	1.063	0.56	1	0.999	1.01	1.009	1.018	0.998	1.018	1.01	1.012	1.013	1.023	1.005	1.012	1.008	1.036	1.026	1.018	1.051	1.038	1.022	1.012	1.005	1.027	1.016	1.008	1.008	1.021	1.012	1.011	0.995	1.021	-0.267	1.031	1.024	0.103	NaN	1.024	NaN	1.016	1.019	0.987	1.015	1.027	1.019	0.998
BSU16960_ymdA	0.327	0.502	0.275	0.082	0.348	0.347	0.345	0.372	0.528	0.375	0.295	0.381	0.411	0.425	0.421	0.345	0.369	0.342	0.438	0.34	0.371	0.324	0.432	0.372	0.297	0.356	0.46	0.431	0.343	0.374	0.36	0.372	0.257	0.397	0.475	-0.041	0.374	0.314	0.132	NaN	0.453	NaN	0.325	0.372	0.336	0.472	0.325	0.357	0.347
BSU16960_ymdA-1	1.035	1.013	1.028	0.587	1.034	1.02	1.04	1.009	1.02	1.02	1.029	1.018	1.035	1.018	1.018	1.028	1.018	1.024	1.029	1.02	1.029	1.033	1.031	1.037	1.019	1.038	1.015	1.037	1.026	1.027	1.019	1.02	1.025	1.018	1.012	0.014	1.042	1.019	0.167	NaN	1.025	NaN	1.027	1.031	1.017	1.03	1.041	1.018	1.027
BSU22910_ypfA	1.006	0.991	0.981	0.478	1.027	1.001	1.006	1.022	0.987	1.015	1.008	0.98	0.988	0.98	1.012	0.988	0.981	0.998	0.991	0.967	0.996	1.013	0.997	1.016	0.991	0.983	1	0.996	0.986	0.987	0.996	1.018	0.988	1.024	1.004	NaN	1.004	0.985	0.067	NaN	1.018	NaN	0.959	0.982	1.052	0.981	0.973	0.993	0.999
BSU25050_yqgA	1.037	1.002	0.969	0.545	1.1	1.002	0.938	1.025	0.99	1.044	0.967	1.004	1.009	1.002	1.001	1.002	0.994	1.014	1.031	1.022	1.016	1.042	0.944	0.983	0.991	0.996	1.007	0.981	0.974	0.992	0.993	0.999	1.058	0.944	1.035	NaN	0.952	1.011	-0.049	NaN	1.011	NaN	0.97	1.005	1.023	0.992	0.991	0.98	1.011
BSU25690_sda	0.658	0.704	0.727	0.538	0.645	0.709	0.756	0.74	0.761	0.718	0.627	0.723	0.708	0.722	0.724	0.701	0.737	0.712	0.679	0.806	0.675	0.812	0.678	0.741	0.705	0.756	0.698	0.71	0.677	0.694	0.781	0.726	0.736	0.751	0.76	-0.093	0.733	0.73	0.119	NaN	0.737	NaN	0.696	0.707	0.743	0.668	0.708	0.712	0.76
BSU29740_ccpA	0.904	0.779	0.817	0.484	0.795	0.78	0.768	0.75	0.75	0.452	0.795	0.743	0.803	0.75	0.74	0.791	0.759	0.769	0.783	0.746	0.772	0.844	0.785	0.792	0.837	0.74	0.778	0.81	0.809	0.767	0.753	0.82	0.794	0.875	0.782	NaN	0.754	0.737	NaN	NaN	0.707	NaN	0.721	0.714	0.77	0.803	0.767	0.763	0.794
BSU31740_yuxH	1.017	0.997	1.035	0.593	0.991	1.002	1.004	1	1.002	1.013	1.005	0.988	1.003	0.998	1.003	1.001	0.997	1.005	1.015	1.006	0.992	1.014	0.986	1.007	1.003	0.995	0.996	1.009	1	1.01	1.001	1	0.994	1.007	1.009	0.095	1.009	0.998	0.107	NaN	0.991	NaN	1.01	0.994	0.993	0.998	1	0.999	0.998
BSU33630_secG	NaN	NaN	NaN	NaN	NaN	NaN	NaN	NaN	NaN	NaN	NaN	NaN	NaN	NaN	NaN	NaN	NaN	NaN	NaN	NaN	NaN	NaN	NaN	NaN	NaN	NaN	NaN	NaN	NaN	NaN	NaN	NaN	NaN	NaN	NaN	NaN	NaN	NaN	NaN	NaN	NaN	NaN	NaN	NaN	NaN	NaN	NaN	NaN	NaN
BSU35250_ftsX	0.957	0.941	0.945	0.511	0.925	0.942	0.941	0.926	0.956	0.931	0.943	0.934	0.986	0.926	0.961	0.941	0.932	0.931	0.879	0.907	0.918	0.955	0.982	0.942	0.937	0.951	0.964	0.947	0.93	0.92	0.954	0.942	0.944	0.862	0.952	0.044	0.904	0.882	0.173	NaN	0.929	NaN	0.936	0.956	0.954	0.954	0.947	0.866	0.945
BSU35260_ftsE	0.954	0.937	0.922	0.479	0.893	0.915	0.921	0.918	0.945	0.9	0.878	0.91	0.892	0.916	0.935	0.91	0.942	0.922	0.843	0.829	0.917	0.934	0.924	0.921	0.926	0.936	0.905	0.938	0.927	0.938	0.944	0.921	0.925	0.877	0.919	NaN	0.89	0.783	NaN	NaN	0.897	NaN	0.929	0.948	0.887	0.936	0.907	0.816	0.968
BSU40510_yybT	0.987	0.999	0.973	0.453	0.998	0.991	1.004	0.94	0.947	0.958	0.954	0.967	0.971	0.965	0.973	0.978	0.997	0.973	0.935	0.931	0.967	1	0.971	0.97	0.958	1.025	0.926	0.99	0.988	0.932	0.957	0.952	0.967	0.969	0.957	NaN	1.035	0.931	0.021	NaN	0.973	NaN	0.965	0.961	1.001	0.967	1	0.985	1.035
BSU40960_parB	0.978	0.973	0.999	0.582	0.974	0.99	0.997	0.984	1.016	1.01	1.007	0.987	0.988	0.99	0.98	0.973	0.985	1.002	1.011	0.986	0.997	1.003	1	0.997	0.966	0.986	0.98	1.005	0.974	0.98	0.986	0.991	1.01	0.994	1.016	0.183	0.993	1.028	0.154	NaN	1.017	NaN	1.001	0.984	0.988	0.996	1	0.986	1.011
BSU40970_parA	1	1.003	0.984	0.592	0.98	0.992	1.006	0.987	0.979	1.012	0.992	0.989	0.975	0.991	0.995	1	0.981	0.979	0.998	1.013	0.988	1.008	0.995	0.983	0.982	0.999	0.982	0.993	0.983	1.001	0.992	0.978	0.987	0.996	0.992	0.022	0.983	0.997	0.091	NaN	0.981	NaN	0.967	0.99	0.98	0.992	0.975	0.983	0.98
BSU00020_dnaN-1	0.998	0.995	1.043	0.647	1.013	1	0.998	1.01	1.002	0.955	0.99	0.995	0.997	0.987	1.015	1.015	0.996	0.992	0.992	0.987	1.001	0.983	1.004	0.992	0.993	0.976	0.98	0.996	0.978	0.987	1.002	1.012	0.963	0.986	0.991	NaN	1.026	0.987	NaN	NaN	1.033	NaN	1.054	1.011	0.981	0.969	1.029	0.97	0.983
BSU01000_secE-1	0.81	0.821	0.876	0.147	0.763	0.836	0.813	0.908	0.94	0.928	0.701	0.895	0.783	0.81	0.918	0.909	0.883	0.866	0.794	0.93	0.741	0.87	0.689	0.766	0.714	0.748	0.836	0.773	0.852	0.713	0.936	0.884	0.906	0.944	0.913	0.085	0.857	0.884	0.136	NaN	0.863	NaN	0.784	0.806	0.934	0.859	0.675	0.869	0.882
BSU01000_secE-2	0.977	1.019	0.988	0.509	0.957	0.981	0.985	1.011	1.005	1.063	1.009	0.989	0.973	0.992	0.999	0.989	0.998	0.996	0.999	0.964	0.986	1.003	0.983	1.005	0.962	0.973	1.002	1.022	0.977	0.978	1.014	1.008	1	1.021	0.99	NaN	1.016	0.996	0.097	NaN	1.001	NaN	0.99	0.995	1.006	0.985	1.012	0.998	1.022
BSU01360_secY-1	1.004	1.037	1.018	0.451	0.995	1.014	0.979	0.965	1.01	0.997	0.979	1.008	1.018	1.011	0.982	1.004	1.014	1	0.985	0.993	0.995	1.037	1.02	1.001	1.01	0.982	0.975	0.969	0.995	0.997	0.987	1.004	0.959	0.983	0.996	NaN	0.995	1.057	0.03	NaN	0.988	NaN	0.983	1.005	1.016	0.986	0.999	1.015	0.988
BSU14840_ylaN-1	1.05	0.813	0.918	NaN	1.029	1.054	1.05	1.021	1.004	NaN	1.018	1.015	1.01	0.956	1.035	0.97	0.986	1.002	0.985	0.941	0.985	0.943	1.062	1.04	1.011	0.994	1.045	1.019	0.988	1.021	0.948	1.026	0.973	1.026	0.922	NaN	1.02	0.895	NaN	NaN	1	NaN	0.997	1.005	1.057	0.967	0.951	0.973	1.02
BSU14840_ylaN-2	0.997	1.002	0.998	0.564	0.987	1.007	1.007	0.998	0.998	1.009	0.995	1.001	1.001	1.003	0.987	0.996	0.999	0.993	1.01	0.987	1.013	1.021	1.001	1.01	0.988	1	1.014	1.016	1	1.01	0.998	0.998	1.001	1.005	0.985	0.031	1.009	0.999	0.18	NaN	0.997	NaN	0.971	0.988	0.994	0.998	1.003	0.995	1.002
BSU15950_ftsY-1	1.014	1.006	1.027	0.603	1.017	1.002	1.022	0.992	0.996	0.98	1.007	0.996	1.012	0.997	0.98	1.01	0.979	0.997	0.989	1.019	0.987	1.038	1.003	1.005	1.023	0.994	1.003	1.012	1.022	0.989	0.999	1.002	1.001	0.989	1.005	NaN	1.005	0.961	NaN	NaN	0.998	NaN	0.979	0.979	0.982	1.01	0.996	0.978	1.013
BSU15950_ftsY-2	0.992	1.004	0.955	0.465	1.01	1.001	1.004	1.025	0.975	0.977	0.994	1.005	0.985	1.001	1.01	0.998	0.995	0.986	0.997	0.95	0.951	1.005	1.031	1.019	0.961	1.009	0.957	1.017	0.983	1.032	0.987	1.002	1.006	0.981	0.996	NaN	1.002	1.017	0.207	NaN	1	NaN	1.014	0.982	1.009	0.997	1.006	0.989	0.989
BSU15980_ffh-1	0.991	0.999	1.001	0.617	1.012	1.006	1.034	0.981	1.012	1.01	1.011	1.004	1.004	0.991	1.007	0.996	0.996	0.993	1.014	1.005	0.989	1.015	1.003	1.008	0.992	1.01	0.992	1.033	0.982	1	0.996	0.997	0.999	0.984	1	-0.051	1.024	1.016	0.12	NaN	0.994	NaN	1	1.003	1.005	1.006	0.997	0.994	0.977
BSU16580_polC-1	1.003	0.972	0.988	0.518	1.007	0.999	1.01	0.976	1.004	0.982	0.994	0.999	0.996	1.015	1.014	0.993	1	0.983	1.015	0.982	0.976	1.037	0.983	0.964	1.01	1.007	1.01	1.017	1.001	0.988	1	0.997	0.979	0.987	1.037	NaN	1.028	1.037	0.222	NaN	0.961	NaN	0.977	1.023	0.983	0.983	0.968	1.012	0.977
BSU16580_polC-2	1.038	1.012	0.989	0.629	1.007	0.996	1.016	1.008	1.018	0.982	0.994	1.017	0.964	0.992	1.008	1.003	1.002	0.995	1.029	0.979	0.987	1.027	1.011	1.007	0.996	0.987	1.031	1.068	0.988	0.954	0.997	1.02	1.019	0.973	0.993	NaN	1.026	0.941	NaN	NaN	0.995	NaN	1.011	0.994	1.02	0.977	0.999	1.002	0.996
BSU17910_yneF-1	1.033	0.987	1.008	0.558	0.998	1	1.051	0.992	0.993	0.953	1.01	1.022	0.999	0.996	1.017	1.006	1.005	0.988	0.988	1.007	1.024	0.984	0.989	1.001	1.017	1.009	1.005	1.03	0.99	1.012	0.997	0.983	0.986	1.014	0.985	-0.014	1.03	0.97	0.04	NaN	0.993	NaN	0.972	0.979	0.993	0.999	0.983	0.991	1.006
BSU17910_yneF-2	0.948	0.956	0.948	0.543	0.99	0.981	0.993	0.96	0.993	0.939	0.958	0.988	0.951	0.955	0.981	0.965	0.987	0.957	0.972	1.002	0.927	1.002	0.958	0.967	0.982	0.954	0.967	0.984	0.98	0.956	0.974	0.967	1	0.98	0.981	-0.001	0.997	0.931	0.121	NaN	0.972	NaN	0.935	0.967	0.988	0.963	0.955	0.978	0.957
BSU18090_parE-1	0.989	0.987	1.019	0.65	0.952	0.987	0.995	1.006	1.002	1.031	0.959	1	1	0.975	1.001	1.005	0.991	0.982	0.978	0.977	0.995	1.024	0.996	0.997	0.995	0.987	0.979	0.988	0.968	0.987	0.994	0.985	0.986	0.994	0.975	-0.036	0.99	1.002	0.139	NaN	1.012	NaN	0.959	0.988	1.025	0.986	0.986	1.003	1.008
BSU18090_parE-2	NaN	NaN	NaN	NaN	NaN	NaN	NaN	NaN	NaN	NaN	NaN	NaN	NaN	NaN	NaN	NaN	NaN	NaN	NaN	NaN	NaN	NaN	NaN	NaN	NaN	NaN	NaN	NaN	NaN	NaN	NaN	NaN	NaN	NaN	NaN	NaN	NaN	NaN	NaN	NaN	NaN	NaN	NaN	NaN	NaN	NaN	NaN	NaN	NaN
BSU18100_parC-2	1.003	1.007	1.021	0.595	1.007	1.006	1.018	0.989	1.002	0.999	1.01	1.001	1.002	1.001	1.004	0.995	1.001	0.984	0.999	0.995	0.989	1.029	0.992	1.006	1.006	1	1.001	1.016	0.998	1.002	0.998	0.99	1.002	1.01	1.003	-0.025	1.023	0.987	0.093	NaN	1.002	NaN	1	0.994	1.017	1	1.003	0.998	0.999
BSU24340_accC-1	1.017	1.004	0.992	0.716	0.946	0.991	1.01	1.011	1.035	1.006	0.962	0.998	0.989	0.988	0.999	0.99	1.026	1.001	0.988	0.966	0.98	1.012	0.985	1.025	0.941	0.987	1.006	1.021	0.981	1.013	1.004	0.999	0.998	0.999	0.985	NaN	1.077	0.908	0.09	NaN	0.991	NaN	0.969	1.008	0.974	1.004	0.948	0.99	1.014
BSU24340_accC-2	0.462	0.578	0.54	0.103	0.53	0.579	0.546	0.518	0.609	0.567	0.518	0.57	0.554	0.576	0.57	0.605	0.572	0.556	0.606	0.712	0.481	0.526	0.486	0.503	0.539	0.544	0.587	0.554	0.598	0.597	0.573	0.607	0.62	0.61	0.614	-0.032	0.518	0.403	0.085	NaN	0.576	NaN	0.559	0.535	0.572	0.516	0.512	0.529	0.596
BSU24350_accB-1	0.986	0.985	1.006	0.597	0.981	0.994	0.992	0.999	1.001	0.96	0.97	0.992	0.988	0.993	1.009	1.01	0.986	0.999	1.009	1.009	0.986	1.001	0.978	0.994	1.003	1	0.995	1.003	0.988	0.966	0.99	0.998	1.001	0.978	0.995	NaN	1.016	0.971	0.101	NaN	0.985	NaN	0.995	0.983	1.004	0.995	0.976	0.997	0.989
BSU25310_dgkA-1	1.053	1.02	0.99	0.634	1.01	1.001	1.003	1	0.99	1.035	1.028	1.002	1.024	1.041	0.983	1.024	0.986	0.995	1.018	1.033	1.023	1.009	1.016	1.006	1.015	1.01	1.001	1.013	0.992	1.005	0.995	1.011	1.026	1.009	0.999	NaN	1.027	0.988	0.077	NaN	1.01	NaN	0.987	1.011	0.992	1.008	1.029	0.996	1.006
BSU25680_yqeG-1	1.013	1.003	1.009	0.599	0.987	1.005	1.014	0.992	1.009	1.012	0.991	1.003	1.027	1.01	1.013	1.01	1	0.997	1.015	1.014	1.004	0.995	1.001	1.011	1.011	1.008	1.022	1.016	0.988	1.01	1.015	1.014	0.984	1.021	0.998	0.128	1.024	1.013	0.081	NaN	1.009	NaN	1.01	1.006	0.993	0.997	1.011	0.99	1.004
BSU25680_yqeG-2	NaN	NaN	NaN	NaN	NaN	NaN	NaN	NaN	NaN	NaN	NaN	NaN	NaN	NaN	NaN	NaN	NaN	NaN	NaN	NaN	NaN	NaN	NaN	NaN	NaN	NaN	NaN	NaN	NaN	NaN	NaN	NaN	NaN	NaN	NaN	NaN	NaN	NaN	NaN	NaN	NaN	NaN	NaN	NaN	NaN	NaN	NaN	NaN	NaN
BSU29200_accA-1	0.802	0.819	0.849	0.374	0.798	0.812	0.823	0.869	0.904	0.853	0.767	0.867	0.776	0.796	0.867	0.855	0.855	0.849	0.88	0.857	0.808	0.823	0.778	0.796	0.789	0.767	0.778	0.801	0.831	0.775	0.887	0.84	0.87	0.859	0.855	0.166	0.648	0.728	0.126	NaN	0.829	NaN	0.796	0.794	0.887	0.852	0.757	0.821	0.854
BSU29200_accA-2	1.012	0.999	0.999	0.559	0.986	1.008	0.993	1.007	1.013	0.982	1.016	0.994	1.018	0.996	1.006	0.997	1.004	0.996	1.025	0.993	1.006	0.99	0.992	1.011	1.02	1.038	0.992	1.033	0.99	1.022	1.006	0.988	1.007	0.964	1.011	NaN	1.008	1.011	NaN	NaN	1.009	NaN	0.994	0.989	0.999	1.001	0.985	1.01	0.995
BSU29210_accD-1	1.001	1.017	1.015	0.587	0.99	0.997	1.02	0.999	1.007	1.015	1.025	1.012	1.011	1.004	1.018	1.002	1.01	1.012	1.005	1.024	1	1.036	1.001	1.006	0.991	1.008	0.994	1.02	1.009	0.993	1.022	0.999	1.016	1.002	0.995	-0.017	1.048	1.025	0.116	NaN	0.999	NaN	1	1.005	0.999	0.993	1.009	0.997	0.99
BSU29210_accD-2	1.007	1.003	1.01	0.609	0.999	1.001	1.012	0.999	1.018	1.004	0.999	1.008	1.014	1.006	0.997	1.002	1.007	1.007	1.006	1.003	1.003	1.007	0.995	1.012	0.996	0.997	1.008	1.026	0.997	0.991	1.009	1.007	1.02	1.006	0.999	NaN	1.013	0.998	0.071	NaN	1	NaN	1.01	1.005	1.003	0.99	0.999	1	1.005
BSU35300_secA-1	0.993	1.006	1.007	0.599	0.995	0.992	1.031	0.988	0.999	1.008	1.008	1.006	1.005	0.981	0.98	1.003	0.995	0.999	0.985	0.994	1.017	1.009	1.009	1.012	1.011	0.998	1.005	0.999	0.997	0.985	1.002	1.012	1.004	0.976	1.004	-0.266	1.011	1.016	0.038	NaN	1.006	NaN	1.001	0.995	0.995	1.011	0.998	0.996	1.011
BSU36370_fabZ-1	1.016	1.021	1.037	0.609	0.99	1.01	1.018	0.996	1.015	1.038	1.015	1.013	1.013	1.001	0.997	1.005	1.006	0.997	1.004	1.001	1.006	1.018	1.004	0.995	1.007	1.002	1.005	1.041	0.998	0.989	0.999	0.997	1.022	1.006	1.001	-0.128	1.033	1.025	0.161	NaN	1.011	NaN	1.001	0.999	0.998	1.003	1.004	1.013	1.004
BSU36370_fabZ-2	0.955	1.006	0.999	0.567	1.005	1	0.992	0.974	1.016	1.004	1.012	1.008	0.975	0.974	1.011	0.994	1.009	1.009	0.994	0.969	0.99	0.991	1.001	1.007	0.96	0.969	1.009	0.997	0.986	0.98	1	0.976	1.029	1.006	0.99	NaN	1	0.997	0.111	NaN	0.998	NaN	0.957	1.003	0.988	0.995	0.973	0.977	0.982
[truncated: 1,261 more columns]

## Sheet: T0 to T2 RF
X.	BSU00400_yabE	BSU00490_spoVG	BSU00570_yabM	BSU00690_ftsH	BSU00880_disA	BSU01670_amiE	BSU01680_murP	BSU01690_murR	BSU01700_murQ	BSU02350_gamP	BSU02200_ybfG	BSU02360_gamA	BSU02370_ybgA	BSU02600_cwlJ	BSU02810_cwlK	BSU04140_pbpC	BSU04970_cwlT	BSU05710_ydhD	BSU06250_ydjM	BSU07260_yfnI	BSU09370_lytF	BSU10110_pbpF	BSU10770_wprA	BSU11570_cwlQ	BSU12100_pdaC	BSU12420_yjoB	BSU12460_xlyB	BSU12780_xepA	BSU12810_xlyA	BSU12980_ykfB	BSU12990_ykfC	BSU13820_ykvT	BSU14040_ldt	BSU14470_mreBH	BSU15170_spoVD	BSU15210_spoVE	BSU15390_sepF	BSU15420_divIVA	BSU16560_rasP.1	BSU16910_rodZ	BSU16950_pbpX	BSU17410_cwlC	BSU17860_yneA	BSU18180_yngB	BSU18350_dacC	BSU18380_iseA	BSU18410_ggt	BSU19210_yocH	BSU19410_cwlS
BSU00400_yabE	0.989	0.983	0.996	0.66	1.001	1.006	0.996	0.999	1.011	0.98	0.996	1.003	1.002	1.006	1.005	0.988	0.989	1	0.997	0.994	1.006	0.991	0.985	1.014	1.005	0.987	0.991	1.001	0.999	1.001	0.994	0.999	0.996	1.003	0.986	0.181	1.006	1.012	0.282	NaN	0.998	NaN	0.991	0.995	1.014	1.008	0.994	1.003	0.997
BSU00490_spoVG	0.994	1.019	0.984	0.66	1.014	1.003	0.989	0.99	1.005	1.005	1.013	0.987	0.991	0.988	0.984	0.989	0.993	0.994	0.971	0.984	0.995	1.006	1.003	0.996	0.975	0.997	1.031	1.017	1	0.979	0.998	0.994	0.997	0.974	0.999	0.414	1	1.022	0.351	NaN	1.003	NaN	0.972	0.993	0.998	0.994	1.004	0.997	1.015
BSU00570_yabM	1.02	0.991	1.019	0.665	1.003	0.993	1.019	0.994	1.006	1.012	1.013	1.012	0.995	1.003	0.997	1.013	1.006	1.002	1.009	0.988	1.004	1.007	0.995	0.994	1.005	1.003	1.011	1.006	1.013	1.006	1.012	1.001	1.019	0.999	1.004	0.195	1.002	0.999	0.326	NaN	1.005	NaN	1.007	1.001	1.012	1.003	1.017	1.002	1.004
BSU00690_ftsH	NaN	0.534	NaN	NaN	NaN	0.644	0.573	0.59	0.632	NaN	0.572	0.647	NaN	0.585	NaN	0.493	0.646	NaN	NaN	NaN	0.634	0.615	NaN	0.699	0.796	0.527	NaN	NaN	NaN	0.591	0.619	0.653	NaN	0.615	0.662	NaN	0.592	0.885	0.273	NaN	0.518	NaN	NaN	0.598	0.618	NaN	NaN	0.656	0.745
BSU00880_disA	0.999	1.008	1.011	0.68	0.988	1.002	1.002	1.006	1.006	1.018	1.011	1.011	1.007	0.998	1.012	1.013	0.999	0.994	0.986	1.011	1	1.003	0.996	1.017	1.002	1.007	1.005	0.995	0.998	1.015	1.001	1.005	1.025	1.01	1.024	0.182	1.007	1.005	0.287	NaN	1.004	NaN	0.981	1.01	1.012	1.006	1.004	1.003	0.998
BSU01670_amiE	1	0.989	1.008	0.691	1.02	0.999	0.987	0.989	1.011	0.992	0.987	1.018	1.001	1	1.003	1.016	1.002	1.003	0.988	0.997	1.01	0.999	0.998	1.012	1.014	0.988	1.004	0.984	1.007	0.998	1.006	0.999	1.02	1.006	1.009	0.138	1.002	1.013	0.311	NaN	1.005	NaN	0.999	1.005	1.013	1.007	0.999	0.992	1
BSU01680_murP	NaN	NaN	0.863	0.683	NaN	0.991	NaN	1.009	1.02	NaN	NaN	1	0.969	1.024	NaN	0.969	1.004	0.995	0.975	NaN	0.946	1.018	0.999	0.999	1.008	NaN	0.98	NaN	1.015	1.007	0.982	1.023	0.982	NaN	1.016	NaN	1.004	1.037	0.374	NaN	0.95	NaN	NaN	0.966	0.985	0.982	1.011	1.014	0.946
BSU01690_murR	1.006	0.995	1.008	0.682	0.997	0.996	0.992	1.001	0.996	1.005	0.992	0.991	1.001	1.005	1	1.011	1.011	0.988	0.989	1.017	1.001	1.002	0.993	1.006	0.997	0.991	1.007	1.005	0.994	1.003	0.991	1.014	1.005	1.015	0.985	0.256	0.999	1.036	0.338	NaN	0.984	NaN	1.012	1.002	1.014	0.999	0.995	0.989	0.996
BSU01700_murQ	1.014	1.007	1.009	0.698	1.012	1.003	0.998	1.013	1	0.997	1.017	0.993	0.998	1.005	0.992	1.021	1.001	1.01	1.016	1.006	1.005	1.008	1.015	1.018	0.989	1.009	1.001	1.008	1.005	1.008	1.01	1.003	1.012	1.004	1.01	0.197	1.006	1.027	0.308	NaN	1.012	NaN	0.991	1.002	1.01	1.005	0.989	1.004	1
BSU02350_gamP	0.982	0.995	1.007	0.629	0.995	0.999	1.011	1.013	1.006	0.999	1.004	1.004	0.999	1.001	0.981	1.011	1.002	1.008	0.977	1.007	1.009	1.002	1	1.011	1	0.999	0.987	0.986	1.01	0.986	1.005	1.002	1.012	1.001	0.998	0.245	0.992	1.008	0.354	NaN	0.999	NaN	0.981	1.006	1.013	1.01	1.017	0.996	0.999
BSU02200_ybfG	0.995	1.003	1.028	0.617	0.997	1.002	1.002	1.015	1.007	0.999	1.004	1.003	1.004	1.005	0.998	0.997	1.006	1.001	0.981	0.988	1.006	1.006	0.999	1.009	0.998	0.978	1.016	1	1.001	0.995	1.002	1.009	1.004	0.995	0.982	NaN	1.006	1	0.362	NaN	0.995	NaN	0.991	0.994	1.012	0.996	0.997	0.993	1
BSU02360_gamA	0.974	1.009	0.996	0.65	0.991	0.998	0.975	0.99	1.016	0.962	1.005	1.003	1.021	1.002	1	0.999	1.022	0.99	0.999	1.023	1.018	0.991	0.987	0.996	1.007	1.001	1.002	0.993	0.999	0.996	1.008	1.014	1.007	1.026	1.017	0.209	1.003	0.995	0.311	NaN	1.006	NaN	0.999	0.998	1.004	1.001	1.013	1.01	1.015
BSU02370_ybgA	1.014	1.006	0.986	0.57	1.02	0.984	0.98	1.002	0.96	0.993	1.013	1.022	1	1.006	0.975	1.016	0.999	0.997	0.982	0.998	0.988	0.968	0.996	1.015	0.978	0.984	1	0.96	0.999	1.005	0.978	0.993	1.018	0.991	1.004	NaN	1.026	1.028	0.223	NaN	0.998	NaN	1.004	1.002	0.996	0.999	1.002	0.995	1.003
BSU02600_cwlJ	1.023	0.99	0.997	0.686	0.996	1.001	1.002	1.002	1.003	1.003	1.007	0.997	1.012	1.003	0.999	1	1.005	0.968	0.967	1.002	0.992	1	0.995	1.017	0.987	0.985	1.003	0.989	1.012	0.991	0.989	1.005	0.992	1	1.001	0.41	1.004	0.991	0.285	NaN	1.014	NaN	0.991	0.992	1.013	0.975	0.98	0.999	0.996
BSU02810_cwlK	1.014	0.998	0.988	0.693	0.987	1.015	0.994	1.002	0.995	0.998	0.961	0.996	0.995	0.982	1.005	1.015	1.008	1.005	0.988	1.005	1.007	1.001	1.005	0.995	0.981	0.994	0.997	1.003	1.008	1.014	0.998	1.011	1.006	0.975	1	0.241	1.019	0.998	0.193	NaN	1.01	NaN	0.996	0.993	1.002	0.982	0.993	0.992	0.984
BSU04140_pbpC	0.987	1.007	1	0.714	1.004	0.988	1.007	0.997	1.006	0.994	0.985	1.018	1.015	1.008	0.998	1	1.005	1.007	0.992	0.994	0.999	1.011	1.004	1.011	1.006	1.007	0.999	0.997	1.008	1.01	1.005	0.988	1.005	1.004	1.006	0.176	1.009	1	0.356	NaN	1.015	NaN	1.006	0.998	0.992	0.998	1.007	1.004	0.998
BSU04970_cwlT	0.983	0.999	1.008	0.719	1.021	0.99	0.977	1.007	1.013	0.997	1.007	1.016	1.018	1.014	0.991	1.013	1.003	1.016	1.005	1.018	1.014	1.004	1.007	1.024	1.001	1.009	1.017	1.004	0.995	1.006	0.983	0.991	0.994	0.967	0.998	0.235	0.995	1	0.288	NaN	1.015	NaN	0.996	1.029	1.008	1.017	1.014	1.01	1.003
BSU05710_ydhD	0.97	1.009	0.994	0.696	0.999	0.981	0.984	0.976	0.993	1.015	1.007	0.996	0.979	0.997	0.996	1.004	0.999	0.996	0.997	1.018	0.99	0.976	0.999	1.024	0.993	0.99	0.994	1.008	1.026	1.004	1	1.024	1.004	0.993	0.997	0.16	0.99	0.968	0.357	NaN	1.008	NaN	0.989	1	0.997	1.011	0.999	0.999	0.99
BSU06250_ydjM	0.988	0.976	1.015	0.641	1.016	0.981	0.993	0.986	0.986	0.988	0.97	0.996	0.988	0.999	0.98	1.01	0.995	0.992	0.966	0.993	0.999	0.994	0.983	1.016	1.009	0.992	1.005	0.982	0.992	0.986	0.985	0.995	1.007	0.998	1.011	0.242	0.992	0.996	0.193	NaN	0.995	NaN	1.013	0.999	0.997	0.992	0.998	0.977	1.004
BSU07260_yfnI	0.973	1	0.994	0.687	1.017	0.992	0.994	1.004	1.004	1.022	0.991	1.006	1.002	1	1.007	1.009	1	0.99	0.991	1.004	1.005	0.989	0.993	1.017	0.997	0.995	0.994	1	0.996	0.998	0.995	1.002	1	1.001	1.004	0.227	1.007	1.001	0.318	NaN	1.013	NaN	1.002	1.003	1.008	0.996	0.994	0.992	0.993
BSU09370_lytF	0.995	0.992	1.032	0.697	1.015	1	0.999	0.998	1.018	1.003	1.025	1.016	1.012	0.997	0.997	1.01	1.014	1	1.016	1.029	1.005	0.987	1.023	1.02	0.991	0.993	1.01	0.995	1.019	1.02	1.007	1.012	1.011	1.024	0.992	0.294	1.013	1.019	0.226	NaN	1.015	NaN	1.007	1.016	1.014	1.009	0.999	0.995	1.018
BSU10110_pbpF	1.009	0.988	0.988	0.688	1.023	1	0.984	0.997	1.006	1.018	1.008	0.996	0.997	1.007	1.002	1.01	1.016	1.001	0.987	1.022	1.009	0.991	0.995	1.013	0.989	0.981	0.993	0.99	1.01	1.004	1.011	1.003	1.004	1.003	1.008	0.275	1.012	1.008	0.375	NaN	1.012	NaN	0.981	1.002	1.01	1.009	1.003	1.009	0.994
BSU10770_wprA	0.979	1.002	0.993	0.515	1.011	0.988	0.991	1.012	1.008	1.016	0.983	1.003	0.992	0.994	0.986	0.97	0.999	1.007	0.993	1.014	0.985	1.007	0.985	1.017	1.009	0.979	0.982	1.006	1.003	0.994	1.001	0.978	0.999	0.993	0.987	NaN	0.996	0.973	0.298	NaN	0.988	NaN	0.986	0.988	1.014	0.989	0.985	0.987	1.004
BSU11570_cwlQ	1.006	0.975	1.015	0.644	0.997	1.008	0.982	1.003	0.998	0.989	0.993	1.014	0.997	0.995	1.012	1.02	1.004	1.008	0.998	1.013	0.995	0.99	0.987	1.017	0.994	1.017	1.01	0.992	1.009	1.001	1.01	1.007	1.014	1.014	1.002	0.22	0.998	1	0.231	NaN	1.012	NaN	1.012	1.001	0.986	1.012	1.006	1	1.007
BSU12100_pdaC	0.991	1.028	1.002	0.664	1.015	1	0.978	0.997	1.001	1.028	0.995	0.999	1.015	1.005	1.007	1.013	1.015	1.007	0.986	0.975	1.005	0.992	0.992	1.015	1.005	1.012	0.999	0.984	1.009	1.005	0.998	0.994	0.999	1.011	1.002	0.241	1.006	1.026	0.361	NaN	1.004	NaN	0.991	1.005	0.994	1.002	1.008	1.01	1.015
BSU12420_yjoB	0.973	0.994	0.976	0.559	0.917	0.985	0.993	1.011	1.008	0.995	0.999	0.984	0.992	1.009	0.974	0.989	1.003	0.992	0.977	0.967	1.011	0.998	1	0.978	0.993	1.002	0.977	0.977	1.004	0.984	0.981	0.974	1.004	1.03	1.001	NaN	1.006	0.991	0.318	NaN	0.982	NaN	1.001	1.005	1.004	0.979	0.992	0.992	1.008
BSU12460_xlyB	0.997	0.974	1.005	0.653	1.007	1	0.994	1.008	0.997	0.982	0.993	1.02	1.015	0.985	0.996	1.003	0.981	1.004	0.989	0.989	0.992	0.964	1.008	1.018	1.009	0.982	0.99	0.969	0.987	0.986	1.007	1	0.996	1.019	1.014	0.321	1.011	0.996	0.368	NaN	0.994	NaN	1.004	0.995	1.007	1.002	1.004	0.997	1.001
BSU12780_xepA	0.995	0.989	1.001	0.668	0.989	1.011	0.993	1	0.994	1	0.999	0.999	0.998	0.991	1.007	0.992	0.987	0.997	0.991	0.992	1.003	0.989	1.011	0.992	1.011	0.985	1.013	0.999	0.988	1.001	0.996	1.012	1.006	0.995	0.999	0.236	1.005	1.023	0.304	NaN	1.002	NaN	1.006	1	1.014	0.993	1.008	0.997	1.006
BSU12810_xlyA	0.987	0.97	1.01	0.607	0.983	1.003	0.995	1.016	0.999	0.944	1.008	0.998	1.01	0.994	1.002	0.999	0.982	0.996	0.972	0.99	1.007	0.987	0.987	1.001	0.969	1.012	1.004	1.009	0.971	1.008	0.994	1.024	1.003	0.994	0.998	0.207	0.984	1.025	0.361	NaN	1.021	NaN	0.99	0.982	0.968	0.995	1.007	0.982	1.001
BSU12980_ykfB	0.994	1.019	0.999	0.664	0.967	0.991	0.987	1.006	1.015	0.972	0.995	0.998	0.996	1.004	0.985	1.003	0.995	1.012	0.979	0.997	1.002	1.001	0.994	1.005	1.001	0.993	0.983	0.979	1.009	1.005	1	1	0.985	0.972	1.016	0.257	1.008	1.017	0.286	NaN	0.999	NaN	0.98	0.996	1.011	0.984	0.999	1.004	1.002
BSU12990_ykfC	0.991	0.994	1.021	0.659	1.003	0.995	0.996	0.994	1.002	0.985	0.99	0.997	1.004	1.004	1.002	1.018	0.982	0.995	0.978	0.985	1.008	0.996	1.016	1.007	1	1.001	1.007	0.985	0.995	0.999	0.998	0.99	0.998	0.986	1.011	0.224	1.003	1.003	0.338	NaN	0.999	NaN	1.018	1.018	1.003	0.988	1.003	1.002	1.004
BSU13820_ykvT	0.991	1.002	0.969	0.702	1.008	1.01	0.991	1.005	1.005	0.992	0.996	0.998	0.995	0.991	0.999	1.002	1.025	1.005	0.994	0.99	0.999	0.983	0.997	1.01	1	1.015	1.001	0.996	0.999	1.019	1.003	1.001	1.015	1.022	0.994	0.294	1.011	0.998	0.301	NaN	0.99	NaN	0.997	1.013	1.006	1.009	1.004	1.005	1.003
BSU14040_ldt	0.982	1.02	1.014	0.688	NaN	1.012	0.999	1.001	0.978	1	0.996	0.987	0.995	1.012	0.997	1.015	1.007	1.014	0.97	1.023	0.994	0.979	0.965	1.008	1.006	1.01	0.988	0.993	1.029	0.994	1.017	1	1.013	0.98	1.032	0.225	0.986	1.014	0.256	NaN	0.996	NaN	0.974	1.013	0.983	0.99	1.011	0.984	0.958
BSU14470_mreBH	0.964	0.996	0.988	0.715	1.031	0.996	0.988	1.008	1.017	1.007	1.007	1.011	1.007	1.008	1.005	0.999	1.011	0.997	0.996	1.007	1.017	0.988	0.998	1.01	1.003	0.98	1.014	1.009	0.989	1.008	1.01	1.009	0.983	1.01	1.007	0.265	1.005	1.026	0.347	NaN	1.015	NaN	1.003	0.99	1.005	1.016	1.016	1.009	1.016
BSU15170_spoVD	0.984	0.994	1.012	0.621	0.97	0.996	0.993	0.999	1.009	1.004	1.003	1.011	1.003	1.008	1.005	1.003	1.008	1.002	0.996	0.987	1.007	0.998	0.994	1.004	0.999	1.002	1.004	0.997	1	1.002	0.997	1.015	1.001	1.005	1.025	0.255	1.002	1.011	0.274	NaN	1.006	NaN	1.008	1.009	1.005	1.009	1.009	1.001	1.005
BSU15210_spoVE	NaN	NaN	NaN	NaN	NaN	NaN	NaN	NaN	0.611	NaN	NaN	0.5	NaN	0.94	NaN	0.293	0.545	0.764	NaN	NaN	NaN	NaN	NaN	NaN	NaN	NaN	NaN	0.942	NaN	NaN	0.575	NaN	NaN	NaN	NaN	NaN	NaN	NaN	0.374	NaN	NaN	NaN	NaN	0.735	0.501	NaN	NaN	0.833	0.797
BSU15390_sepF	1.041	1.015	1.015	0.703	1.02	1.003	1.009	1.02	1.021	0.987	1.037	1.003	1.024	1.013	0.995	1.016	1.017	1.025	1.001	1.001	1.021	1.01	1.018	1.008	1.001	1.003	1.024	1.011	1.019	1.001	1.011	1.01	1.031	1.021	1.007	0.169	1.003	1.014	0.347	NaN	1.022	NaN	0.989	1.024	1.013	1.019	1.016	1.014	1.008
BSU15420_divIVA	0.984	NaN	NaN	NaN	NaN	0.932	0.955	1.057	NaN	NaN	NaN	NaN	0.996	NaN	NaN	1.004	NaN	NaN	NaN	NaN	0.973	NaN	NaN	NaN	1.004	NaN	NaN	NaN	NaN	0.973	0.931	NaN	1.019	NaN	NaN	NaN	NaN	NaN	NaN	NaN	NaN	NaN	0.99	NaN	NaN	NaN	NaN	0.989	NaN
BSU16560_rasP-1	NaN	NaN	NaN	0.428	NaN	0.564	NaN	0.313	0.461	NaN	NaN	0.442	NaN	0.73	NaN	NaN	0.376	0.335	0.669	NaN	NaN	NaN	0.749	0.399	NaN	NaN	NaN	NaN	0.476	NaN	0.284	0.266	NaN	NaN	NaN	0.284	0.784	0.858	0.392	NaN	0.513	NaN	NaN	0.944	0.703	0.373	NaN	0.327	0.51
BSU16910_rodZ	NaN	NaN	NaN	NaN	NaN	NaN	NaN	NaN	NaN	NaN	NaN	NaN	NaN	NaN	NaN	NaN	NaN	NaN	NaN	NaN	NaN	NaN	NaN	NaN	NaN	NaN	NaN	NaN	NaN	NaN	NaN	NaN	NaN	NaN	NaN	NaN	NaN	NaN	NaN	NaN	NaN	NaN	NaN	NaN	NaN	NaN	NaN	NaN	NaN
BSU16950_pbpX	0.996	0.948	1.008	NaN	0.998	0.996	0.991	1.009	1.006	0.985	1.026	0.996	1.005	0.985	0.991	1.001	0.998	1.017	1.012	0.983	1.008	0.997	0.985	1.015	1.013	0.996	1.02	0.99	0.993	1.001	1.009	0.991	1.02	0.961	1.014	NaN	1.003	1.025	0.314	NaN	1.006	NaN	1	0.991	0.988	0.993	0.967	1.007	0.993
BSU17410_cwlC	0.497	0.46	0.692	0.197	0.296	0.716	0.146	0.263	0.516	0.596	0.458	0.55	0.41	0.284	0.353	0.626	0.381	0.568	0.253	0.386	0.393	0.317	0.459	0.582	0.232	0.483	0.33	0.249	0.376	0.369	0.441	0.363	0.36	0.518	0.349	0.179	0.686	0.305	0.234	NaN	0.504	NaN	0.392	0.541	0.448	0.465	0.424	0.314	0.215
BSU17860_yneA	1.02	0.98	1.01	0.682	1.02	0.992	0.993	1.003	1.004	0.986	0.986	0.983	1.005	1.002	1	0.986	0.997	0.981	0.992	0.971	1	1	0.99	0.994	1.014	0.991	1.014	0.991	1.012	1.002	0.991	0.986	1.019	1.011	0.99	0.211	0.995	1.044	0.262	NaN	0.986	NaN	0.992	1.012	0.981	0.994	0.985	0.986	1.009
BSU18180_yngB	0.987	1.001	0.996	0.582	0.997	0.999	0.991	0.994	0.999	1.017	1.008	1.007	0.99	0.997	1.005	0.98	1.019	1.013	0.988	1.005	0.986	0.991	1.007	1.011	1.004	0.995	0.998	0.984	1.018	1.008	0.996	1.004	1.009	1.005	1.001	0.266	1.02	1.019	0.23	NaN	1.003	NaN	0.993	1.001	0.985	1.006	1.008	0.997	0.987
BSU18350_dacC	1.011	1.002	1.012	0.711	1.014	0.987	1.006	1.008	1.018	NaN	1.012	1.013	1.021	0.974	1.015	0.987	1.026	1.016	1.007	1.003	0.987	1.009	0.976	0.99	1.007	1.009	1.008	1.003	0.993	1.015	0.999	0.998	1.012	0.993	1.007	0.283	0.983	0.971	0.179	NaN	1.007	NaN	1.019	0.97	0.992	1.021	0.997	0.994	1.025
BSU18380_iseA	0.985	1.005	0.996	0.725	1.009	1.005	0.95	0.988	0.958	0.993	1	0.999	1	1.026	1.015	0.988	1.015	0.992	1.013	0.882	1.006	0.989	1.007	1.035	0.995	1.013	0.997	0.989	0.986	1.009	0.992	0.995	1.023	0.984	1.016	0.278	1.017	1.01	0.223	NaN	0.989	NaN	1.008	1.008	1.002	1.015	1.012	1.007	1.004
BSU18410_ggt	1.009	0.99	1.012	0.666	0.988	1.011	0.998	0.99	0.993	0.98	1.001	1.006	1.012	1.001	1	1.012	1.001	0.997	0.999	1.007	1.003	1	1.009	1.01	0.988	0.976	1.01	1.001	1.006	1.007	0.999	1.003	1.015	1.008	0.985	NaN	1.013	1.002	0.35	NaN	1	NaN	1.011	0.989	1.007	1.014	1.017	0.997	0.995
BSU19210_yocH	0.995	0.962	1.011	0.726	0.988	1.016	0.983	0.98	1.01	1.01	1.001	1.011	0.991	1	0.988	1.001	0.985	1.009	0.976	0.97	1.007	0.969	1.005	1.009	0.993	0.984	1.025	0.991	0.991	1.006	1.003	0.987	0.97	0.997	0.98	0.241	1.015	1.02	0.341	NaN	1.013	NaN	0.963	0.995	0.997	0.997	1.012	0.99	0.985
BSU19410_cwlS	1.006	1.003	1.005	0.665	0.997	0.984	0.997	1.018	1.013	0.975	0.993	1	1.007	1.001	0.983	1.004	1.004	1.006	0.981	1.003	1.012	1.013	1	1.004	0.994	0.994	1.003	0.995	1.006	0.999	1.002	1	1.012	1.008	1.003	0.221	0.997	1.02	0.294	NaN	1.011	NaN	0.997	1.003	1.01	0.987	1.008	0.996	0.996
BSU19620_yodJ	0.988	1.004	1.017	0.713	1.003	1	0.988	1.001	0.99	1.013	1.003	1.005	0.99	1.008	0.993	1.007	0.994	0.998	0.997	1.017	1	1	0.992	0.999	1.009	0.989	1.007	1.008	0.989	1.01	0.999	1.018	1.007	1.009	1.005	0.278	1.002	0.99	0.311	NaN	1.003	NaN	0.992	0.993	0.988	0.998	1.011	0.992	1.013
BSU19810_yodU	1.004	0.996	1.005	0.678	0.999	1	0.996	1.003	1.013	1.031	1.002	1.002	0.993	1.006	0.997	0.995	1.008	0.996	0.995	0.996	0.991	0.98	1	1.006	1.014	0.995	1.034	0.995	0.987	1.016	1.001	0.991	0.993	0.976	0.994	0.251	0.987	1.005	0.291	NaN	1.009	NaN	0.997	0.999	0.992	0.984	0.987	0.999	0.997
BSU21350_cwlP	0.986	1.009	1.013	0.673	1.004	1.002	0.979	0.991	1.013	1.004	0.997	1.011	1.006	0.998	0.988	0.995	1.016	0.991	1.002	0.986	1.009	0.999	1.032	1.039	1.012	0.982	1.012	0.992	0.996	1.001	0.992	0.992	0.987	1	0.985	0.255	1.008	1.025	0.317	NaN	0.998	NaN	0.981	1.014	1.019	1.005	1	0.996	0.988
BSU21410_blyA	0.99	0.999	1.023	0.65	1.001	0.991	0.971	1.001	1.006	1.006	1.001	1.007	1.002	0.986	0.999	0.994	0.997	1.004	0.992	0.997	1.001	1	0.998	1.007	0.995	1.007	0.99	0.967	1.002	1.005	0.994	0.988	1.004	0.996	1.01	0.323	0.992	0.991	0.164	NaN	0.998	NaN	0.996	1.007	0.99	1.014	0.993	0.997	0.993
BSU22030_dynA	1.011	0.99	1.022	0.69	0.985	0.993	0.999	1.005	1.001	0.973	1.002	0.993	1.008	1.004	0.992	1.006	1.009	0.998	0.992	1.001	1.012	0.993	1.007	1.008	1.016	0.989	1.016	0.992	1.006	0.987	1	0.988	1.007	1.025	0.997	0.154	0.991	1.018	0.279	NaN	1.001	NaN	1	1.001	1	1.001	0.991	1.003	0.996
BSU22180_gpsB	0.999	1.005	1.025	0.647	1.009	1.008	1.001	1.012	1.004	1.011	1.008	1.003	1.012	1.014	0.991	1.027	0.992	1.019	0.998	1.03	1.014	0.996	0.974	1.011	1.018	1.01	1.005	1.001	0.994	1.004	0.996	0.994	1.015	1.015	1.005	NaN	1.008	1.003	0.186	NaN	1.014	NaN	0.997	1	0.997	1.008	1.011	1.006	1.013
BSU23190_dacB	1.001	0.986	1.013	0.678	1.019	0.993	1.002	1.004	1.001	1	0.996	1	1.005	1.009	0.995	1.002	1.009	1.006	1.017	0.992	1.009	1.007	0.995	1.012	0.991	1.01	1.01	1.002	0.997	0.995	0.997	1.013	0.982	0.99	1	0.184	1.003	1.016	0.268	NaN	0.991	NaN	0.996	1.013	1.018	0.995	1.012	0.993	0.997
BSU23530_spoIIM	0.992	0.988	1.008	0.661	1.005	1.004	0.983	0.995	0.987	0.997	0.989	0.999	1.008	1.002	0.999	0.984	1.006	0.998	0.976	0.991	0.994	0.983	0.994	1.011	1.009	0.991	1.003	0.992	1.008	1.004	1.002	0.984	0.995	0.998	0.999	0.259	1.002	1.002	0.223	NaN	1.013	NaN	0.996	1.005	0.998	1.005	1.001	0.999	1.007
BSU23616_mciZ	0.995	0.989	0.987	0.668	1.002	0.986	1.009	1.006	1.011	1.005	1.008	1.012	1.001	0.995	1.009	1.017	1.024	0.993	1.009	1.009	0.992	0.984	0.986	1.017	0.994	0.998	0.985	1.009	1.001	0.997	0.999	1	1.023	1.003	1.001	0.274	0.991	1.002	0.319	NaN	1.005	NaN	1.016	1.004	1.008	1.009	1.003	1.007	0.999
BSU24190_yqiI	0.986	1.008	0.998	0.602	0.985	0.991	0.991	0.991	1	0.987	0.987	1.006	1.013	1.019	0.992	0.993	1.007	0.989	1.005	1.002	0.999	0.958	1	1.011	1.022	0.981	1.008	0.987	1.011	1.009	0.998	1.013	1.026	1.002	1	0.253	0.998	0.978	0.284	NaN	1.001	NaN	1.01	0.992	1.016	0.988	0.981	0.995	0.996
BSU24830_yqgT	0.999	0.993	1.018	0.664	1.006	0.998	0.996	0.988	1.007	1.029	1.017	1.005	1.006	0.993	1.009	0.986	1.003	1.004	0.994	1.004	1.001	0.988	0.971	1.007	1.009	1.012	1.008	0.993	1.013	1.014	0.999	0.995	1.002	1.011	0.997	0.246	0.999	1.029	0.282	NaN	1.011	NaN	0.991	1.021	1	0.975	1.004	1.011	1.002
BSU24840_yqgS	1	1.005	1.025	0.614	0.976	1	1.003	0.998	1.017	1.028	0.995	0.998	1.001	0.984	0.999	1.003	1.011	0.994	0.993	0.993	1.02	0.991	0.984	1	0.995	0.978	0.999	0.991	0.991	1.003	1.003	0.995	1.011	0.956	1.006	0.312	1.019	1.001	0.365	NaN	0.995	NaN	0.998	1.007	0.984	1.009	0.997	1.004	0.998
BSU25310_dgkA	NaN	NaN	NaN	NaN	NaN	NaN	NaN	NaN	NaN	NaN	NaN	NaN	NaN	NaN	NaN	NaN	NaN	NaN	NaN	NaN	NaN	NaN	NaN	NaN	NaN	NaN	NaN	NaN	NaN	NaN	NaN	NaN	NaN	NaN	NaN	NaN	NaN	NaN	NaN	NaN	NaN	NaN	NaN	NaN	NaN	NaN	NaN	NaN	NaN
BSU25530_spoIIP	0.993	1	1.017	0.717	1.005	0.999	0.998	1.004	1.004	1.03	0.998	0.997	1.021	1.003	0.996	1.001	0.992	0.989	0.997	1.004	1.009	1.004	0.985	1.006	1	1.007	1.003	0.993	1.009	0.995	0.991	0.99	1.004	0.999	1	0.179	1.014	1.015	0.321	NaN	1.001	NaN	1.007	0.999	1.012	0.994	0.995	0.997	1
BSU25710_cwlH	0.984	0.997	1.025	0.697	0.969	0.998	0.993	1	1.008	1.004	1.009	0.998	1.001	1.016	1.004	1.003	1.003	1.003	0.994	1.002	1.01	0.974	0.991	1.014	1.002	0.999	1.012	0.973	0.994	1.004	1.009	1.014	0.999	1	0.991	0.161	1.012	1.014	0.252	NaN	0.999	NaN	0.977	1.012	0.991	0.991	1.01	0.998	0.981
BSU25900_cwlA	0.988	0.976	1.012	0.649	0.991	0.994	1.002	0.993	1.008	0.994	0.964	0.989	0.996	1.001	0.992	0.998	1.008	1.017	0.973	1.022	0.995	0.995	1.001	0.999	0.996	1.007	0.994	0.995	0.992	1.003	0.994	1.005	0.985	0.98	1.019	0.224	0.984	1.011	0.219	NaN	0.995	NaN	1.01	1.002	1.012	1.007	0.983	0.992	0.998
BSU26810_yrpC	0.982	1.001	0.989	0.615	0.992	0.995	1.002	0.967	0.994	0.998	0.984	0.991	0.994	0.997	1.001	0.992	0.985	1.003	0.993	0.994	1.005	0.978	1.005	1.007	0.998	0.985	0.995	0.985	0.988	0.985	0.987	1.001	1.016	0.994	0.984	0.561	1.005	1.001	0.257	NaN	0.998	NaN	0.98	0.988	1.003	0.994	1.006	0.984	0.993
BSU27310_pbpI	0.995	0.974	1.014	0.716	0.968	0.997	0.998	0.998	0.987	0.993	0.985	0.997	0.993	1.002	0.999	1	0.992	1.006	0.99	0.986	0.97	1.005	0.975	1.004	1.01	1.008	0.997	1.001	1.016	1.004	0.992	1.011	1.001	0.97	1.001	0.201	0.986	0.997	0.366	NaN	0.999	NaN	1	0.995	1.003	0.991	0.989	0.999	1.007
BSU27580_yrvJ	0.998	0.992	1	0.682	1.015	1.002	0.982	0.999	0.994	1.007	1.008	1.003	1	1.007	0.976	1.02	1.004	0.994	0.995	0.992	1	0.975	1.011	1.011	1.002	0.989	0.994	1.007	0.996	0.99	1.004	0.993	1.002	0.985	1.018	0.087	1.003	1.022	0.362	NaN	1.003	NaN	0.996	1.008	1.002	1.009	0.997	1.004	0.996
BSU27670_spoVB	0.876	0.825	0.775	0.597	0.823	0.824	0.842	0.882	0.833	0.871	0.817	0.839	0.843	0.831	0.881	0.87	0.886	0.825	0.793	0.907	0.848	0.837	0.768	0.822	0.839	0.779	0.82	0.785	0.856	0.825	0.873	0.846	0.886	0.87	0.856	0.068	0.847	0.856	0.415	NaN	0.836	NaN	0.833	0.837	0.869	0.847	0.816	0.833	0.866
BSU27990_minD	0.995	1.009	1.013	0.69	1.017	1.015	0.996	1.021	1.013	1.005	0.998	1.01	0.992	1.006	1.007	1.008	1.004	0.994	0.992	1.019	1.015	0.998	0.971	1.011	1.005	0.999	1.002	1.006	1.006	0.999	1.013	1.022	1.013	1.008	1.005	0.25	1.004	1.012	0.277	NaN	0.996	NaN	0.99	0.995	1.013	1.005	1.015	1.007	1.005
BSU28000_minC	0.451	0.421	0.341	0.412	0.523	0.511	0.392	0.525	0.381	0.227	0.664	0.467	0.659	0.6	0.363	0.322	0.698	0.445	0.253	0.426	0.557	0.375	0.363	0.376	0.413	0.373	0.344	0.358	0.471	0.371	0.377	0.482	0.426	0.326	0.419	0.27	0.599	0.287	0.323	NaN	0.38	NaN	0.289	0.286	0.411	0.485	0.375	0.515	0.362
BSU28050_maf	1.002	0.98	0.992	0.67	0.997	1.004	0.994	0.996	0.993	1.024	1.003	0.992	1.001	1.004	0.992	1.005	1.019	0.982	1.012	0.992	1.007	1.018	1.008	1.021	0.999	0.995	1.008	1	1.003	0.999	1.002	1.004	1.012	1.011	0.997	0.202	1.003	1.01	0.236	NaN	0.994	NaN	1.001	1.003	1.007	1.012	1.007	1.005	1.003
BSU28610_zapA	0.985	0.99	0.999	0.648	0.984	0.983	0.968	0.989	0.994	0.986	1.013	0.979	0.975	0.972	1.019	0.978	0.99	0.981	0.987	0.967	1.006	0.994	0.984	0.996	1	0.987	0.993	0.992	1.001	0.981	0.992	1.012	0.971	0.987	1.001	0.3	0.994	0.987	0.347	NaN	0.981	NaN	0.988	0.979	1.018	0.992	0.993	0.994	0.99
BSU28900_ysbB	1.017	1.01	0.992	0.683	0.998	1.006	0.979	1.008	1.006	0.978	0.99	1	1.003	1.004	0.991	1.007	1.016	1.001	1.011	1.004	0.999	1.014	0.996	0.994	1.004	0.984	0.995	1.001	1.002	0.982	0.999	1.011	1.004	1	0.999	0.182	1.004	1.029	0.308	NaN	1.001	NaN	0.998	0.998	1.004	0.997	0.998	0.995	0.996
BSU28920_lytT	0.996	0.987	0.996	0.69	1.012	1.015	1.02	1.003	1.007	1.011	1.01	1.021	1	1.015	1.014	1.016	1.01	1.026	1.018	0.996	1.01	0.995	1.013	1.019	1.022	0.998	1.02	0.999	1.006	1.003	1.02	1.021	0.998	1.034	1.02	0.129	1.013	1.017	0.333	NaN	1.01	NaN	1.002	1.026	1.036	1.008	1.007	1.006	1.016
BSU28930_lytS	0.972	0.994	1.014	0.619	0.971	1.006	1.004	0.999	1.002	0.993	0.985	1.01	0.999	1.006	0.995	1.011	0.999	0.998	1	1.002	1.003	1.003	1	1.014	1.009	0.988	0.996	1.01	1.008	0.996	1.003	1.023	0.994	1.018	0.996	NaN	1.004	0.987	0.33	NaN	1.013	NaN	1.017	0.997	1.008	1.02	1.005	1.006	1.006
BSU29610_ezrA	0.878	0.964	NaN	NaN	NaN	0.963	0.906	0.932	0.949	0.887	0.923	0.963	0.938	0.944	0.959	0.925	0.953	0.955	0.885	1.057	0.993	0.949	0.921	0.946	0.914	0.965	NaN	0.911	0.938	0.978	0.944	0.963	0.913	0.945	0.941	NaN	0.345	1.029	0.19	NaN	0.959	NaN	0.797	0.955	0.936	0.97	0.906	0.95	0.952
BSU29630_refZ	0.993	0.992	1.013	0.68	1.009	1.007	1.003	0.996	1.006	1.008	0.989	1.011	0.994	1.007	1.004	1.017	0.998	0.993	1.003	1.012	1.013	1.01	0.995	1.019	0.995	0.99	1.015	0.99	1.009	1.015	0.998	1.004	1.008	0.998	1.004	0.211	1.013	1.018	0.317	NaN	0.993	NaN	0.982	1.009	1.014	0.994	1.004	0.991	0.999
BSU30050_ytgP	0.994	0.992	0.983	0.645	1.015	0.997	0.99	1.013	1.005	1.004	1.016	1.013	1.016	1.02	0.997	1.031	1.016	0.996	0.998	0.998	1.011	0.997	1.011	1.014	0.997	1.004	1.031	1.002	1.002	1.008	1.003	1.008	1.012	1.016	1.018	0.228	1.024	0.977	0.388	NaN	1.002	NaN	1.006	1.017	1.008	1.003	1.017	1.012	0.991
BSU30640_ytkC	1.008	0.971	1.019	0.658	1.027	0.997	0.971	1.001	0.999	1.002	1.005	0.986	0.996	1.011	0.993	0.988	1.01	0.999	0.989	1.002	1.016	0.977	0.98	1.001	0.989	0.968	0.991	0.987	1.005	1.002	1	0.998	0.986	1.014	1.012	0.252	0.98	0.996	0.284	NaN	0.996	NaN	1.005	0.996	1.028	0.991	1.011	0.996	0.991
BSU31010_floT	NaN	NaN	NaN	NaN	NaN	NaN	NaN	NaN	NaN	NaN	NaN	0.953	0.934	NaN	NaN	NaN	NaN	0.964	NaN	NaN	NaN	NaN	0.998	NaN	NaN	NaN	0.939	NaN	NaN	NaN	0.947	NaN	NaN	NaN	NaN	NaN	NaN	NaN	NaN	NaN	NaN	NaN	NaN	NaN	NaN	NaN	NaN	0.942	NaN
BSU31020_yuaF	0.993	1.016	1.026	0.698	0.997	0.995	0.986	1.004	1.001	1.012	1.001	0.997	0.991	0.997	0.979	0.992	0.996	0.987	0.997	0.995	0.981	0.988	1	1.013	0.997	0.993	0.998	0.984	1.003	0.99	0.997	0.994	1.003	1.019	0.993	0.16	1.005	0.994	0.33	NaN	0.994	NaN	0.996	1	0.988	0.989	0.987	0.981	0.989
BSU31120_lytG	1.005	0.989	0.988	0.681	0.976	1.001	0.997	0.996	1	1.005	0.979	1.006	0.986	0.991	0.993	0.994	1.003	0.996	0.989	0.985	1.005	1.008	0.988	1.009	0.982	0.996	1.003	1.01	0.991	1.007	0.99	1.007	0.986	0.987	1.005	0.376	1.013	0.996	0.262	NaN	0.994	NaN	0.994	0.997	0.999	0.996	0.997	0.993	1.003
BSU31490_pbpD	1.001	0.973	1.006	0.591	0.986	0.977	0.985	0.988	0.995	0.96	0.984	0.972	0.985	0.981	0.977	1	0.996	0.984	0.962	0.985	0.997	1.025	0.983	1.011	0.991	0.989	0.992	0.981	0.998	0.991	0.971	0.992	0.983	0.976	0.986	NaN	0.997	0.985	0.206	NaN	0.994	NaN	0.988	0.979	0.984	0.985	0.979	0.982	0.969
BSU32340_lytH	0.989	0.995	1.011	NaN	NaN	0.988	0.975	1.014	1.005	0.987	0.999	0.997	0.999	1.006	0.986	1.005	1	1.005	1.031	1.027	0.985	0.994	1.016	1.019	1.016	1.011	0.989	0.999	0.999	1.012	1.017	0.98	0.987	0.986	0.987	0.233	0.99	1.027	0.234	NaN	1.01	NaN	1.012	0.999	0.995	1.009	0.998	1.007	0.993
BSU33360_yvgJ	0.994	1.01	1.01	0.644	1.008	1.012	1.009	0.998	1.024	1.003	0.994	1.009	1.003	1.011	0.995	1	0.999	1.012	1.001	1	1.002	1.002	1.009	1.011	1.005	1.001	0.998	1.005	0.985	1.021	0.999	1.009	0.993	0.997	1.01	0.326	0.995	1.019	0.292	NaN	1.023	NaN	0.994	0.998	1.019	1.004	1.02	1.005	1.003
BSU34760_glmR	0.925	0.909	0.915	0.669	0.855	0.919	0.917	0.938	0.958	0.921	0.907	0.917	0.905	0.911	0.938	0.92	0.907	0.936	0.872	0.939	0.951	0.913	0.903	0.912	0.892	0.916	0.899	0.899	0.924	0.895	0.913	0.932	0.9	0.909	0.932	0.269	0.87	0.651	0.182	NaN	0.929	NaN	0.921	0.94	0.931	0.931	0.89	0.923	0.917
BSU34800_cwlO	0.957	0.936	0.961	0.48	0.934	0.943	0.923	0.966	0.974	0.94	0.947	0.971	0.965	0.964	0.95	0.963	0.957	0.95	0.893	0.93	0.932	0.949	0.946	0.95	0.948	0.966	0.98	0.944	0.94	0.951	0.969	0.966	0.983	0.914	0.961	0.283	0.924	0.929	0.195	NaN	0.967	NaN	0.909	0.973	0.966	0.949	0.954	0.892	0.97
BSU35010_nagA	0.985	0.978	0.977	0.626	0.986	0.995	0.98	1.014	1.012	0.964	0.991	1.013	0.975	0.983	0.987	1.001	1.007	1.005	0.973	0.994	1.008	1.004	0.976	1.01	0.997	1.007	0.998	0.981	1.002	0.976	0.998	1	1.003	1.01	0.996	NaN	0.993	0.982	0.336	NaN	1.002	NaN	1.008	0.965	1.001	1.004	0.984	0.991	0.992
BSU35020_nagB	0.981	0.992	1.003	0.627	0.988	0.999	0.965	0.981	1.01	1.017	0.99	0.99	0.986	0.982	1.001	1.002	0.988	0.985	0.994	1.007	0.991	0.987	0.989	1.014	1.005	0.988	0.998	1	0.99	0.979	0.996	0.998	0.991	1.003	1.003	NaN	1.002	0.994	0.286	NaN	0.994	NaN	0.991	0.985	1.002	1	0.98	0.995	0.99
BSU35220_minJ	1.049	1.024	1.028	0.661	1.029	1.03	0.997	1.039	1.01	1.022	1.026	1.032	1.041	1.02	1.038	1.032	1.049	1.03	1.018	1.023	1.036	1.017	1.026	1.039	1.028	1.012	1.019	1.034	1.029	1.038	1.019	1.028	1.026	1.013	1.04	0.189	1.04	1.002	0.371	NaN	1.037	NaN	1.017	1.032	1.034	1.037	1.02	1.02	1.018
BSU35520_tagV	1.021	1.001	1.028	0.68	1.023	1.008	1.019	1.019	1.012	1.038	1.017	1.027	1.021	1.008	1.034	1.02	1.019	1.012	1.01	1.007	1.017	1.021	1.005	1.025	1.024	1.008	1.022	1.02	1.014	1.018	1.023	1.019	1.025	1.022	1.023	0.156	1.021	1.032	0.307	NaN	1.016	NaN	1.008	1.017	1.029	1.021	1.021	1.009	1.01
BSU35540_tuaH	1.007	0.967	0.98	0.651	1.002	1.001	1.002	0.988	1.018	1.001	1.02	1.005	1.008	1.01	1.001	1.001	0.994	1	1.003	1.002	1.017	0.993	0.994	1.012	0.999	1.006	1.011	0.986	1.02	1	1.001	1.006	1.008	1.01	1.005	0.436	1.011	1.004	0.261	NaN	1.003	NaN	0.983	0.995	1.004	1.019	1.023	0.991	0.998
BSU35550_tuaG	0.99	0.957	1.024	0.733	NaN	1.01	0.996	0.995	1.008	0.982	0.982	0.994	0.987	0.991	0.995	0.998	1.017	1.008	0.984	1.001	1.016	0.997	1.009	1.001	0.975	1.008	0.991	1.021	0.995	1.006	0.998	0.996	1.006	0.979	1.01	0.298	0.992	0.987	0.362	NaN	1.004	NaN	0.991	1.021	0.996	1.012	1.014	0.987	1.001
BSU35560_tuaF	1.017	0.966	1.03	0.675	1	1.025	1.004	1.003	0.998	0.997	1.018	1.007	0.997	1.011	0.976	0.997	1.012	1.004	0.984	0.993	1.006	0.988	1.009	0.998	0.979	0.988	1.038	1	1.01	1.01	1.004	0.986	1.029	0.995	0.99	0.313	1.005	0.995	0.187	NaN	1.025	NaN	1.006	1.014	1.008	0.99	1.031	0.988	1.006
BSU35570_tuaE	0.995	0.987	1.006	0.695	1.003	0.977	1.001	0.982	0.995	0.987	1.016	1.002	1.001	1.009	0.999	0.998	0.997	1.003	1.006	1.014	1.007	1.003	0.995	0.968	1.01	1.007	1	1.013	1	1.011	0.997	1.004	1.02	1.012	0.999	0.271	1.008	1.013	0.269	NaN	1.023	NaN	0.988	1	1.005	1.002	1.006	1	1.002
BSU35580_tuaD	0.988	1.022	1.02	0.617	0.994	1.002	0.991	1.004	1.011	1.01	1.004	1.008	1.004	1.002	0.987	1.01	1.012	1.003	1.001	1	1.015	1	1.005	1.006	1.009	0.996	0.99	0.99	1.003	1.008	1.005	0.998	0.999	1.005	1.007	0.252	1.009	1.008	0.225	NaN	1.001	NaN	1	1.005	1.006	1.004	1.01	0.995	1
BSU35590_tuaC	1.004	1.025	0.982	0.666	1.022	0.999	0.995	0.992	1.003	0.994	0.982	1.017	0.993	1.005	0.997	1.013	1.005	1.002	0.996	1.01	1	0.991	0.974	1.024	1.006	0.986	0.988	0.99	0.994	0.971	0.998	0.998	0.976	1.018	1.012	NaN	0.985	0.96	0.228	NaN	1.005	NaN	1.011	0.99	1.008	0.978	0.998	0.994	1.011
BSU35609_tuaA1	0.982	0.988	0.991	0.654	1.013	0.995	0.978	0.985	1.002	NaN	0.999	1.013	1.005	0.982	1.005	1.025	1.009	0.993	1.006	0.949	1.007	0.989	1.001	0.996	0.971	1.006	1	1.028	1.013	0.996	0.984	1.01	1.011	1.037	1.022	NaN	1.008	0.993	0.289	NaN	0.984	NaN	0.979	0.996	1.014	0.997	1.008	0.985	0.996
BSU35620_lytC	1.003	0.975	1.012	0.74	NaN	1.002	1.011	1.006	0.981	0.99	1.017	1.006	1.011	0.992	0.982	0.996	0.984	0.998	0.98	1.002	0.993	0.974	0.949	1.003	0.988	0.995	1.011	0.983	0.971	1.002	0.999	0.99	0.974	1.027	1.004	0.169	1.018	0.981	0.311	NaN	0.982	NaN	0.993	1.004	1.012	0.995	0.971	1.004	1.002
BSU35630_lytB	0.998	0.984	1.021	0.642	1.001	1.003	0.985	0.998	1	1.005	0.994	1.001	1.004	0.988	1.004	0.996	0.998	1.001	0.975	1.004	1.002	1	0.995	1.003	0.996	0.983	1.012	0.997	0.997	0.997	0.995	0.995	1.001	0.999	1.006	0.272	1.001	1	0.289	NaN	1.001	NaN	0.994	0.991	1.001	1.01	0.998	1.003	1.017
BSU35650_tagU	0.988	1.023	1.006	0.681	1.006	1.015	0.995	0.982	0.999	1.016	1.016	1.016	1.009	0.992	0.999	1.025	0.98	1.013	0.975	1.004	1.012	1.001	1.005	1.01	1.016	1.016	1	1.008	0.999	0.997	0.998	1.01	1.006	1.006	0.996	0.177	1	1.023	0.332	NaN	1.008	NaN	0.999	1.01	0.995	1.007	1.011	1.002	1.013
BSU35670_gtaB	1.026	1.013	0.996	0.431	1.026	1.007	0.997	0.975	1.027	1.02	0.965	1.019	0.993	1.028	1.008	1.011	0.992	1.024	1.012	0.978	1.018	0.991	1.027	1.011	1.009	1.012	1.02	1.033	1.028	0.987	1.006	0.983	0.995	1.018	1.006	0.255	1.011	1.021	0.348	NaN	1.018	NaN	1.016	1.011	1.022	1.022	1.007	0.991	1.02
BSU35690_ggaA	1.024	0.99	1.018	0.629	0.978	1.003	0.988	1	0.991	1.006	0.979	0.992	0.979	1.003	1.008	1.005	0.985	1	0.967	0.991	1.001	0.968	0.994	1.01	0.995	0.989	0.999	0.977	1	0.986	0.991	1.004	1.019	1.006	0.997	NaN	0.992	1.019	0.18	NaN	0.979	NaN	0.981	0.986	1.003	0.997	0.99	0.989	0.989
BSU35730_tagE	0.455	0.417	0.435	0.214	0.524	0.454	0.313	0.434	0.576	0.417	0.509	0.36	0.381	0.348	0.452	0.619	0.42	0.427	0.588	0.452	0.497	0.413	0.546	0.469	0.345	0.393	0.465	0.593	0.483	0.464	0.579	0.504	0.406	0.298	0.498	0.342	0.402	0.34	0.305	NaN	0.641	NaN	0.38	0.335	0.535	0.395	0.265	0.541	0.519
BSU35770_tagC	1.01	0.987	1	0.673	1.004	1.003	0.993	1.004	1.002	0.992	1.008	1	0.99	0.992	0.991	0.994	0.991	0.988	1.016	1	1.013	0.978	0.997	1.011	1.014	1.001	0.993	0.98	0.982	0.99	0.99	1.006	1.003	0.995	1.009	0.274	1.005	0.989	0.276	NaN	0.996	NaN	1.025	1.005	1.018	1.045	1.012	1.005	0.979
BSU35780_lytD	0.985	0.998	1.014	0.66	1	1.001	0.996	0.992	1	1.007	0.977	1.003	1.002	0.99	0.998	1.014	0.993	1	0.992	0.99	1.004	0.996	0.995	1.012	1.015	1.017	0.992	0.979	1.01	0.989	0.985	0.999	1.008	0.998	1.001	0.238	1.015	1.017	0.311	NaN	0.998	NaN	1	1.009	0.998	1.005	1.01	0.987	0.98
BSU35840_tagT	0.977	1.012	1.024	0.708	0.977	1.026	0.978	1.004	1	0.991	0.993	1.014	1.016	1.004	0.999	1.017	1.004	0.998	1.008	0.995	1.002	1.012	1.027	1.008	1.021	1.026	1.028	0.987	1.004	1.017	1.017	1.015	1.025	1.012	0.995	0.321	1.029	1.015	0.289	NaN	1.004	NaN	1	1.012	1.017	1.005	1.018	1.002	1.006
BSU35860_pgdS	1.005	1.003	1.027	0.646	1.001	1.004	1.013	1.01	1.005	NaN	1.019	1.004	1.011	1.016	0.985	1.021	1.01	1.003	0.968	1.017	1	1.006	1.001	1.001	1.001	0.97	1.005	1.006	0.984	1.006	0.997	0.999	0.99	0.997	0.992	0.203	1.02	1.013	0.383	NaN	0.986	NaN	0.989	1.001	1.022	0.994	0.991	0.995	1.003
BSU35870_capE	1	0.964	1.003	0.664	0.991	0.989	0.99	0.997	1.013	1.01	0.998	0.994	0.989	0.985	1.009	0.996	0.995	1.008	0.989	0.994	0.997	0.983	0.994	1.017	0.99	0.996	0.975	0.976	1.002	0.979	1.015	0.988	1.007	1	0.994	0.236	0.978	1.017	0.371	NaN	0.997	NaN	1.008	1.003	1.01	1.008	0.977	0.997	1.002
BSU35880_capA	1.006	1.005	1	0.69	1.002	0.996	0.999	1.014	0.985	0.935	1.017	0.995	1.015	1.005	0.995	1.004	1.011	1.001	1	0.991	0.996	1.003	1.001	1	1.025	1.008	1.003	1.01	1.011	1	0.996	1.007	1.011	1.016	1.001	0.19	0.995	1.002	0.297	NaN	1.014	NaN	1.031	1.014	1.01	0.996	0.99	0.991	1.021
BSU35890_capC	1.02	1.002	0.985	NaN	NaN	0.974	1.018	1.027	1.009	1.015	0.957	0.979	0.983	0.989	0.989	1.003	0.987	1	0.998	0.978	1.037	1.015	1.013	1.043	0.996	0.995	0.986	0.966	0.982	0.987	0.985	0.996	0.983	0.997	1.019	NaN	1.018	1.006	0.238	NaN	1.004	NaN	0.981	1.043	1.023	1.011	1.004	0.974	1.001
BSU35900_capB	1.007	0.992	NaN	0.684	NaN	1.009	0.97	0.991	1.037	1.014	1.007	1.009	0.999	1.019	1.029	0.973	1.003	0.999	0.983	NaN	0.975	1.017	0.986	1.024	1.006	1.026	0.99	0.973	0.991	1.024	0.986	1.007	0.998	1.018	0.978	0.259	0.969	1.037	0.427	NaN	0.985	NaN	0.992	1.005	1.016	0.982	0.982	0.988	0.999
BSU36410_mbl	0.77	0.803	0.956	0.638	0.832	0.785	0.785	0.78	0.826	0.804	0.732	0.801	0.775	0.757	0.815	0.759	0.776	0.781	0.747	0.994	0.734	0.781	0.77	0.728	0.746	0.802	0.757	0.773	0.78	0.788	0.79	0.778	0.762	0.799	0.796	0.205	0.602	0.512	0.314	NaN	0.757	NaN	0.749	0.775	0.797	0.801	0.768	0.781	0.806
BSU36530_bcrC	0.948	0.917	0.987	0.701	0.932	0.948	0.932	0.943	0.96	0.958	0.941	0.95	0.947	0.954	0.962	0.952	0.956	0.961	0.913	0.99	0.963	0.941	0.931	0.954	0.95	0.942	0.954	0.946	0.953	0.953	0.956	0.957	0.947	0.974	0.968	0.261	0.828	0.792	0.348	NaN	0.94	NaN	0.965	0.955	0.963	0.957	0.929	0.912	0.958
BSU36750_spoIID	1.012	0.982	NaN	0.63	0.964	1.014	1.016	1.002	0.988	1.03	1.002	1.036	1.008	1.021	1.02	0.988	1.026	1.013	1.001	1.042	1.024	1.003	1.015	0.988	1.018	0.983	1.011	1.01	1.032	1.013	0.999	1.02	1.016	1.02	0.995	0.22	1.018	1.03	0.362	NaN	1.022	NaN	0.999	1.021	1.007	1	0.971	0.991	1.014
BSU37030_racA	0.997	1.002	0.999	0.651	1.008	0.997	0.996	0.997	1.008	0.997	1.013	1.008	1.005	0.986	1.002	0.994	1.005	1.006	0.98	0.992	0.992	1.015	1.005	1.009	1.012	1.002	0.997	0.99	1.004	1.014	0.993	1.012	1.012	0.984	1	0.24	0.998	0.994	0.271	NaN	1.019	NaN	0.991	0.999	0.999	0.987	1.002	1.001	0.996
BSU37100_murAB	0.996	NaN	1.018	0.673	NaN	1.006	0.995	1.02	0.989	1.019	0.985	1.001	0.998	0.991	0.996	0.977	1	1.008	0.995	0.99	0.999	1.009	1	1.003	1.013	0.996	1.018	1.018	1.011	1.009	0.994	0.982	1.006	0.994	1.022	0.251	0.982	1.019	0.384	NaN	1.008	NaN	1.003	0.985	1.009	1.001	0.991	1.001	0.989
BSU37510_pbpG	1.005	1.018	1.002	0.59	0.992	0.962	0.995	0.983	1.028	1.005	1.006	0.995	0.999	0.981	0.99	1.011	0.985	0.984	0.981	1.026	0.988	1.009	1.008	0.974	1.007	0.993	0.983	0.984	0.989	0.992	1.004	0.982	0.997	1.014	0.984	0.332	1.001	1.009	0.344	NaN	1.003	NaN	1.005	1.009	0.997	1.001	0.989	0.997	1.008
BSU38210_gtcA	0.997	0.988	1.015	0.694	0.979	0.995	0.989	1.014	1	1.001	1	0.99	1.002	0.989	1.007	0.99	1.003	0.996	0.988	0.983	0.993	0.997	0.994	1.003	1.005	0.982	1.012	1.003	0.996	0.973	0.987	0.999	0.983	0.991	1.003	0.117	1.002	0.983	0.331	NaN	0.982	NaN	1.003	0.988	1.004	1.001	1.011	0.99	1.001
BSU38500_dltA	0.726	0.563	0.678	0.318	0.716	0.664	0.674	0.672	0.705	0.685	0.641	0.706	0.704	0.671	0.646	0.746	0.66	0.709	0.688	0.599	0.708	0.702	0.571	0.666	0.706	0.707	0.665	0.668	0.674	0.73	0.69	0.628	0.672	0.647	0.695	0.249	0.682	0.752	0.21	NaN	0.752	NaN	0.65	0.641	0.707	0.722	0.633	0.632	0.732
BSU38510_dltB	0.69	NaN	0.703	NaN	NaN	0.649	NaN	0.711	0.769	NaN	0.679	0.606	0.574	0.694	NaN	0.61	0.723	0.599	0.674	NaN	0.755	NaN	0.697	0.677	0.706	0.623	NaN	NaN	0.685	0.53	0.635	0.52	NaN	NaN	NaN	NaN	NaN	0.771	0.265	NaN	0.633	NaN	NaN	0.647	0.581	0.73	NaN	0.678	NaN
BSU38520_dltC	0.831	0.726	0.905	0.252	0.866	0.824	0.851	0.879	0.932	0.89	0.714	0.893	0.774	0.813	0.888	0.917	0.874	0.878	0.773	0.896	0.905	0.83	0.718	0.736	0.776	0.781	0.81	0.749	0.801	0.746	0.937	0.86	0.87	0.936	0.883	NaN	0.808	0.887	0.208	NaN	0.826	NaN	0.826	0.839	0.922	0.882	0.744	0.837	0.861
BSU38530_dltD	0.684	0.556	0.625	0.318	0.822	0.677	0.716	0.706	0.682	0.583	0.686	0.672	0.781	0.594	0.623	0.699	0.694	0.666	0.583	0.647	0.756	0.625	0.653	0.679	0.648	0.615	0.699	0.718	0.599	0.746	0.686	0.662	0.584	0.667	0.693	0.334	0.671	0.649	0.247	NaN	0.695	NaN	0.658	0.678	0.724	0.659	0.623	0.595	0.66
BSU38540_dltE	0.805	0.682	0.838	0.31	0.851	0.819	0.802	0.794	0.799	0.785	0.783	0.8	0.792	0.778	0.799	0.815	0.795	0.786	0.728	0.799	0.852	0.785	0.759	0.758	0.802	0.751	0.787	0.786	0.792	0.796	0.799	0.779	0.858	0.806	0.782	0.125	0.808	0.829	0.184	NaN	0.799	NaN	0.75	0.784	0.796	0.788	0.793	0.758	0.793
BSU40370_walJ	0.944	0.95	0.939	0.681	0.926	0.931	0.936	0.93	0.941	0.955	0.943	0.937	0.942	0.948	0.927	0.942	0.958	0.936	0.929	0.945	0.918	0.952	0.928	0.938	0.931	0.907	0.955	0.923	0.915	0.958	0.95	0.951	0.978	0.927	0.942	0.254	0.94	0.982	0.327	NaN	0.924	NaN	0.919	0.963	0.942	0.93	0.926	0.93	0.955
BSU40380_yycI	0.492	0.458	0.415	0.248	0.572	0.488	0.467	0.534	0.458	0.392	0.457	0.484	0.345	0.432	0.503	0.539	0.499	0.51	0.556	0.515	0.462	0.496	0.419	0.415	0.38	0.502	0.546	0.499	0.686	0.558	0.488	0.52	0.515	0.497	0.536	0.29	0.572	0.507	0.302	NaN	0.582	NaN	0.47	0.54	0.452	0.452	0.445	0.548	0.446
BSU40390_yycH	0.937	0.946	0.964	0.581	0.953	0.942	0.937	0.947	0.949	0.934	0.931	0.942	0.937	0.951	0.953	0.958	0.962	0.937	0.93	0.936	0.935	0.945	0.941	0.944	0.94	0.939	0.95	0.936	0.944	0.935	0.942	0.928	0.945	0.941	0.952	0.193	0.956	0.994	0.382	NaN	0.94	NaN	0.927	0.944	0.953	0.943	0.919	0.941	0.956
BSU40990_noc	0.974	0.921	NaN	0.688	0.905	0.999	0.981	0.975	1.024	NaN	0.992	0.994	0.974	0.998	1.005	0.998	0.989	0.989	0.999	1.026	0.988	1.003	0.932	1.019	1.018	1.008	0.997	1	1.002	0.992	0.962	1.021	NaN	0.977	1.009	NaN	1.008	0.812	0.378	NaN	1.008	NaN	0.989	1.004	0.998	0.94	1.001	0.99	0.952
BSU14000_patA	0.658	0.489	0.401	0.29	0.414	0.44	0.484	0.372	0.4	0.467	0.324	0.336	0.437	0.403	0.462	0.327	0.406	0.483	0.263	0.447	0.557	0.406	0.28	0.269	0.482	0.239	0.416	0.235	0.536	0.288	0.451	0.32	0.426	0.271	0.383	NaN	0.492	0.315	0.325	NaN	0.615	NaN	0.311	0.342	0.378	0.328	0.388	0.43	0.497
BSU07710_ltaS	0.962	0.913	0.946	0.55	0.981	0.969	0.966	0.964	0.985	1.004	0.951	0.981	0.98	0.975	0.978	0.983	0.949	0.971	0.953	0.939	0.961	0.963	0.968	0.965	0.978	0.962	0.979	0.953	0.979	0.98	0.962	0.988	0.979	0.969	0.976	0.254	0.959	0.906	0.275	NaN	0.976	NaN	0.965	0.988	0.995	0.956	0.959	0.947	0.968
BSU09310_pgcA	0.993	0.982	NaN	NaN	NaN	1.011	1.019	1.018	1.058	NaN	1.028	1.008	1.019	1.025	0.981	1.028	0.982	1.015	1.009	1.023	1.023	0.852	0.994	1.017	1.001	1.007	NaN	0.983	1.003	1.018	0.996	1.028	1.016	NaN	1.038	NaN	1.031	1.003	NaN	NaN	1.033	NaN	1.033	1.029	0.999	1.034	0.981	0.996	1.016
BSU00100_dacA	0.994	1.013	1.025	0.671	1.016	1.008	1.01	1.017	1.006	0.994	1.005	1.005	1.01	1.012	0.979	1.003	1.012	1.017	0.983	1.011	0.986	1.022	1.009	1.026	1.013	1.005	1.002	1.004	0.993	1.009	1.008	1.008	1.006	1.013	1.005	0.245	1.008	1.026	0.315	NaN	1.004	NaN	1.008	0.994	1.008	0.986	1.011	1.011	1.008
BSU22320_ponA	0.854	0.88	NaN	0.388	NaN	0.872	0.863	0.906	0.895	NaN	0.842	0.851	0.798	0.877	0.893	0.898	0.867	0.87	0.818	0.888	0.826	0.838	0.771	0.944	0.913	0.804	0.872	0.764	0.811	0.829	0.918	0.823	0.904	0.804	0.818	NaN	0.871	0.743	0.233	NaN	0.929	NaN	0.844	0.845	0.947	0.901	0.799	0.826	0.852
BSU23480_dacF	0.998	1	1.003	0.654	1.01	1.005	1.001	1.01	1.007	1.012	0.994	1.009	1.007	1.002	1.002	1.01	1.006	1.003	1.001	0.968	1.017	0.996	1.001	1.015	1.005	1.001	1.009	0.992	1.005	1	0.999	1.005	0.997	0.99	1.003	0.18	1.006	1.018	0.256	NaN	1.002	NaN	1.004	0.999	1	1	0.997	0.996	1.002
BSU25000_pbpA	1.003	NaN	0.994	NaN	0.976	0.992	0.984	0.993	1.012	NaN	0.984	1.004	0.973	0.991	0.964	0.97	1.012	0.981	0.993	1.019	0.962	0.997	1.005	1.008	1.026	0.962	0.985	0.991	0.982	1.014	0.979	1.008	0.996	0.97	0.975	NaN	1.009	1.006	NaN	NaN	1.009	NaN	1.013	1.01	1.01	1.005	1.001	0.994	1.009
BSU15780_cpgA-1	0.743	0.684	0.663	0.623	0.681	0.674	0.631	0.697	0.706	0.69	0.622	0.662	0.669	0.691	0.729	0.734	0.698	0.677	0.711	0.677	0.756	0.613	0.681	0.718	0.607	0.694	0.694	0.655	0.672	0.638	0.698	0.717	0.664	0.717	0.711	0.337	0.697	0.779	0.391	NaN	0.667	NaN	0.669	0.681	0.691	0.868	0.696	0.673	0.698
BSU21920_ugtP	1.017	1.022	1.043	0.635	1.032	1.023	1.024	1.034	1.029	1.012	1.044	1.033	1.039	1.024	1.021	1.021	1.036	1.028	1.022	0.997	1.037	1.025	1.012	1.039	1.025	1.026	1.021	1.02	1.034	1.02	1.03	1.027	1.035	1.016	1.021	0.162	1.032	1.03	0.311	NaN	1.025	NaN	1.038	1.037	1.023	1.028	1.024	1.019	1.008
BSUCTR01_control	1.003	0.998	0.998	0.618	0.997	0.995	0.998	1.011	1.012	0.998	1.007	1.002	1.007	1.008	0.992	1.016	0.993	0.998	0.994	1	1.005	1.007	0.98	1.012	0.997	0.993	1.014	0.997	1	1.006	0.996	0.999	0.99	0.972	1.009	0.17	0.995	0.999	0.33	NaN	0.996	NaN	0.996	0.997	1.008	1.002	0.998	0.998	1.005
BSUCTR03_control	0.993	0.977	0.954	0.662	0.984	0.98	0.991	0.981	0.996	0.984	0.986	0.986	0.967	0.973	0.992	0.993	0.972	0.996	0.972	0.984	0.961	0.997	0.976	0.986	0.987	0.96	0.98	0.98	0.967	0.961	0.99	0.978	0.997	0.979	0.986	0.317	0.995	0.98	0.266	NaN	0.971	NaN	0.982	0.968	0.98	0.976	0.977	0.976	0.979
BSUCTR04_control	0.98	0.987	1.011	0.687	0.991	0.99	1.007	0.999	1.003	1.009	1.008	0.993	0.992	0.995	0.994	1.015	1.003	0.999	0.979	0.984	1.017	0.989	0.988	1.007	1.005	0.965	0.996	0.992	0.995	1.004	1.006	0.998	0.998	1.004	1.004	0.22	1.01	1.015	0.392	NaN	1.001	NaN	0.992	1.009	0.991	0.993	1.002	1.003	1.001
BSUCTR05_control	0.997	0.989	0.989	0.634	0.97	0.994	0.979	1.004	1	0.997	0.99	1.006	1	0.998	0.981	0.995	1.021	0.999	0.986	0.987	1.01	0.971	0.994	1.012	0.987	1.001	1.003	0.987	0.999	1.014	1.019	0.997	0.993	1.01	1.007	0.293	1.001	1.015	0.3	NaN	1.009	NaN	1.001	1.008	1.007	0.99	0.994	1	1.008
BSUCTR06_control	1.05	1	1	0.616	0.996	1.002	0.996	1.015	1.004	1.002	1.005	1.004	0.997	1.001	0.994	0.99	1.004	1.005	0.982	1.005	1.003	1	1.01	0.99	1.001	1.003	1.015	0.999	0.999	0.991	1.002	0.996	0.989	1.006	1.001	NaN	1.027	0.993	0.265	NaN	0.993	NaN	1.019	1.003	1.007	1.004	1.001	0.996	1.012
BSUCTR07_control	1.037	1.001	0.997	0.664	1.016	1.014	1.004	0.987	1.021	0.997	1.021	1.02	1.017	1.013	1.007	1.019	1.015	1.016	1.001	1.022	1.013	1.018	1.023	1.013	1.028	1.005	1.014	1.005	1.016	1.025	1.014	1.009	1.009	1.006	1.023	0.237	1.021	1.048	0.345	NaN	1.016	NaN	1.036	1.027	1.033	1	1.007	1.009	1.001
BSUCTR08_control	0.997	1.002	0.993	0.65	0.984	1.013	0.988	1.006	1.02	0.989	1.014	1.011	1.002	1.001	1.011	1.009	1.005	0.998	0.996	1.011	0.99	1.011	1.019	1.007	1.008	1.001	1.019	0.995	0.994	0.995	0.992	0.998	0.998	1.019	1.003	NaN	1.019	0.986	0.315	NaN	1.007	NaN	1.009	1	1.015	1	1.009	1.01	1.005
BSUCTR09_control	0.988	1.018	1.017	0.641	0.977	0.992	0.998	1	0.987	0.998	1.002	1.002	1.005	1.015	0.997	0.987	1.005	1.006	0.999	0.987	1.011	0.99	0.987	1.001	1.002	1.012	0.983	0.993	0.997	1.002	0.995	0.994	0.999	1.009	1.01	0.173	1.008	0.979	0.324	NaN	0.995	NaN	1.006	1.003	1.001	1.002	1.009	1	0.996
BSUCTR10_control	1.002	1.017	0.987	0.661	0.999	0.996	1.001	0.987	1.012	0.971	1	0.977	1.012	0.993	0.997	0.998	0.991	0.984	1.001	0.993	1.018	0.995	1.003	1.003	0.996	0.998	1.005	0.991	1.01	1.004	0.999	1	1	0.99	0.994	0.305	0.998	1.025	0.271	NaN	0.995	NaN	0.996	1.001	1.009	0.995	0.998	1.001	1.002
BSUCTR11_control	1.001	1.003	1.01	0.711	0.972	0.999	0.988	1.006	1.003	1.034	1.017	0.999	1.016	0.993	0.971	0.998	1.013	1.012	0.988	0.983	1.01	0.989	0.988	1.018	0.988	0.99	0.993	0.997	1.01	1.019	1.005	1.003	0.991	1.018	1.008	0.22	1.013	1.036	0.376	NaN	1.006	NaN	0.992	1.003	1.002	1.006	0.996	1.004	0.994
BSUCTR12_control	1.008	1.014	1.001	0.666	0.997	0.994	0.996	0.992	1.004	1.033	0.99	0.998	0.994	1.002	0.997	1.004	0.998	0.996	0.981	0.999	1.001	0.982	0.999	1.006	0.996	1.005	1.012	0.998	1.004	0.998	0.983	0.992	1.002	1.014	1.008	0.219	0.999	1.017	0.309	NaN	1.004	NaN	1.016	1	0.992	1.014	1.017	0.993	0.994
BSUCTR13_control	1.012	0.997	0.994	0.662	0.975	0.996	0.997	1.012	0.997	0.996	0.987	0.998	1.001	0.999	0.987	0.995	0.99	1.001	0.99	0.997	1.004	1.015	0.979	1.011	0.999	1.002	0.997	1.008	1.006	0.996	0.993	0.999	1.021	0.993	0.988	0.227	1.009	0.99	0.334	NaN	0.995	NaN	1.002	0.994	0.988	0.997	1.016	1	1.018
BSUCTR14_control	0.988	1.008	1	0.672	1.013	0.996	0.986	1.001	0.993	0.963	1.018	1.019	1.004	1.007	1.003	0.988	1	0.992	1.001	0.989	1.006	0.991	1.005	1.013	0.996	0.996	0.982	0.974	1.001	1.01	1.001	1.011	1.017	0.992	1.003	0.221	1	0.996	0.309	NaN	1	NaN	0.996	1.019	1	0.984	0.997	0.997	1.018
BSUCTR15_control	0.997	1.016	1.01	0.716	1.005	0.992	0.984	0.982	1.005	1.016	1.006	0.988	1.022	1.006	0.982	1	1.011	1.009	0.991	0.995	1.014	0.985	1.002	1.018	1.003	0.998	0.998	1.007	1.003	1.002	1.013	0.986	0.966	1.007	0.994	0.199	1.008	0.976	0.351	NaN	1.002	NaN	0.999	1.008	0.976	1.001	1	1.002	0.992
BSUCTR16_control	1.007	0.993	1.011	0.635	0.997	1.004	0.988	1	0.996	1.001	1.006	0.991	1.005	1.004	0.996	1.002	0.989	1.004	0.994	1.01	0.999	1.011	0.993	0.994	1.007	1	1.025	0.997	1.007	1.002	0.999	1.001	1.018	0.981	0.996	NaN	0.998	1.032	0.296	NaN	0.96	NaN	0.995	1.002	1.013	0.995	1.009	0.985	1.005
BSUCTR17_control	1.005	1.004	0.999	0.669	1.007	0.993	1.02	1.015	0.996	1.013	0.993	0.995	1	1.019	1.025	1.005	1.005	0.996	0.999	0.992	1.012	1.004	1.007	1.011	0.986	1.012	0.993	1.008	0.992	1.001	1.001	1.003	1.002	1.008	0.995	0.264	1.001	0.99	0.256	NaN	1.013	NaN	1.006	0.993	1.019	1.019	1.004	1.007	1.014
BSUCTR18_control	0.987	0.991	1.01	0.684	1.007	0.997	0.989	1.003	1.01	0.991	0.996	1.002	1.002	1	0.989	0.999	1.007	1.014	0.98	1.004	1.016	0.996	0.997	1.013	0.993	1.005	1.004	0.986	1.002	0.999	0.999	1.01	1.007	1.015	1	0.222	1.002	1.023	0.286	NaN	1.001	NaN	0.99	0.997	1.006	0.998	1.006	0.994	0.991
BSUCTR19_control	0.956	0.985	1.002	NaN	0.963	1.004	0.966	1.021	0.999	0.986	1.011	1.002	0.993	0.973	0.995	1.024	0.999	1.003	0.979	1.006	1.013	0.983	0.977	1.021	1.011	0.989	0.996	0.992	0.991	1.007	0.981	1.017	0.983	1.008	0.974	NaN	1.01	1.011	0.267	NaN	0.966	NaN	1.006	1.018	1.013	1.001	0.997	0.997	0.998
BSUCTR20_control	1.003	0.996	0.992	0.676	1.029	1.001	0.993	1	1.007	1.009	0.996	1.015	0.997	1.011	0.985	0.993	1.001	0.986	0.99	1.01	1.01	0.999	0.992	0.995	1.01	0.995	1.003	0.995	0.998	1.01	0.99	1.009	1.019	1.016	1.012	0.268	1.006	1.008	0.255	NaN	0.996	NaN	1.035	0.998	1.009	1.004	0.994	0.996	0.994
BSUCTR21_control	0.992	0.988	0.986	0.704	1.003	0.983	0.984	1.003	0.994	0.998	0.989	0.991	1.003	0.996	0.998	1.006	0.998	0.99	0.99	0.988	0.981	0.999	0.993	1.011	0.983	0.998	0.989	0.999	1.004	0.999	0.999	0.998	0.996	0.986	0.996	0.128	1.007	1.012	0.344	NaN	0.998	NaN	1.011	0.989	1.002	0.996	1.004	0.996	1.009
BSUCTR22_control	0.992	0.977	1.006	0.706	0.986	1.004	0.992	1.002	1.001	NaN	1.018	1.001	0.999	0.999	0.995	0.999	1.009	1.004	1.01	1.02	1.03	0.994	1	1.012	0.998	1.003	1.005	0.992	0.991	0.999	0.999	1	0.994	1.01	1.005	0.287	1.007	1.006	0.36	NaN	1.006	NaN	0.993	1.014	1.004	0.997	1.007	0.991	1.017
BSUCTR23_control	0.993	0.997	1.009	0.708	1.023	1.011	0.996	1.026	0.983	0.985	0.987	0.997	0.998	0.99	0.979	0.996	1.003	1.001	0.984	0.996	1.02	0.983	1.018	1.004	0.993	0.97	0.997	1.012	1.006	1.001	1.006	0.99	1.008	1.001	1.001	0.255	0.989	0.997	0.338	NaN	0.997	NaN	0.989	0.994	0.994	1.011	1.001	0.99	0.985
BSUCTR24_control	1.007	0.988	1.014	0.708	1	0.994	0.996	1.002	1.005	1.006	1.003	1.004	1.007	0.989	0.99	0.994	1.017	0.999	0.993	1.006	0.998	1	0.985	1.001	0.985	0.985	0.994	0.996	0.996	0.994	1.016	0.992	1.02	0.995	1.003	0.187	1.002	1.006	0.384	NaN	1.008	NaN	1.001	1.002	1.003	1.001	1.01	0.998	0.991
BSUCTR25_control	0.997	0.978	0.993	0.695	1.001	0.987	0.999	0.99	1.008	1.011	0.994	0.996	0.994	0.993	0.99	0.991	1	0.99	0.997	0.98	0.997	1	0.999	1.004	0.997	1.003	0.991	0.986	1	1.002	0.99	0.985	0.989	0.99	1	0.189	0.991	1.006	0.37	NaN	0.996	NaN	0.997	0.997	1.007	0.993	0.993	0.995	0.995
BSUCTR27_control	1.009	0.998	1.035	0.704	1.009	1.01	1	1.004	1.001	0.976	1.002	1.002	1.008	1.002	0.996	1.001	1.013	0.997	1.006	0.992	1.013	0.989	0.997	1.017	1.007	0.995	1.001	1	0.995	1	1.01	1.003	1.012	1.01	1.001	0.147	1.003	1.029	0.257	NaN	0.982	NaN	1.018	1.001	1	0.989	0.991	1.003	1.001
BSUCTR28_control	0.996	1.008	1.002	0.709	1.008	1.011	1.006	1.013	1.007	1.016	1.003	1.012	0.998	0.995	0.994	1.017	0.996	0.99	0.993	1.001	1.019	0.999	1.005	1.015	0.983	0.996	1.021	1.013	0.988	1.008	1.006	0.997	1.013	1.009	0.993	0.187	1.011	1.006	0.28	NaN	0.997	NaN	0.998	0.997	1.019	1.004	0.988	0.997	0.997
BSUCTR29_control	0.979	1.004	0.987	0.652	0.999	1.003	0.995	1.001	0.999	0.995	0.997	1.008	1.009	0.999	1.009	0.989	0.997	1.006	0.992	1.003	1.017	1	0.994	1.008	1.008	0.996	0.988	0.992	1.005	0.997	1.008	1.009	1.006	0.984	0.997	0.231	1	1.007	0.292	NaN	1.006	NaN	0.989	1.002	1.015	1.003	1.002	0.99	1
BSUCTR30_control	0.996	0.99	1.012	0.653	0.985	0.995	1.014	0.997	1.022	0.987	1.004	0.997	1.016	0.995	0.996	1.004	0.996	1.004	1.002	0.992	1.006	0.997	1	1.013	1.004	0.989	0.999	1.009	0.991	0.995	0.992	0.987	0.997	1.009	1.003	NaN	1.009	1.01	0.276	NaN	1.022	NaN	1.016	0.996	0.988	1.005	0.992	0.996	0.987
BSUCTR31_control	1.002	0.995	1.018	0.671	0.984	0.995	1.01	0.996	0.991	1.011	0.978	1.02	0.999	0.995	1.01	0.999	1.018	1.013	1.013	1.001	0.99	1.019	0.978	1.012	1.008	0.997	0.997	1.011	1.005	0.993	0.996	1.005	0.995	0.997	1.004	0.22	1.006	1.014	0.273	NaN	1.001	NaN	1.005	0.99	1	1.004	0.993	0.999	1.012
BSUCTR32_control	0.989	0.994	1.005	0.691	0.957	0.991	1.009	1.015	1.023	0.979	1	1.013	0.99	0.993	1.001	1.001	1.012	1	0.989	0.996	0.998	0.983	0.991	1.026	0.951	1.016	1.001	0.987	0.997	0.982	1	0.998	0.999	0.977	1.016	0.235	1.034	1.015	0.173	NaN	0.993	NaN	1.002	1.01	1.004	1.004	1.004	0.995	1.012
BSUCTR33_control	0.995	0.996	0.999	0.693	1.013	1.002	0.989	0.992	1.001	0.985	0.994	1.006	1.002	0.991	1.01	1.015	0.992	0.999	0.986	1.008	1.005	0.996	0.996	1.005	0.988	0.999	1.008	0.999	0.988	0.998	1.002	0.999	1.011	0.983	1.003	0.298	1	1.018	0.347	NaN	1.001	NaN	1.021	0.998	0.992	1.002	0.998	0.994	1.009
BSUCTR35_control	1.001	0.991	1.01	0.677	1.013	0.999	0.998	0.988	0.994	1.001	1.01	1.01	1.014	0.988	0.99	1.002	0.998	1.006	1	1.013	1.015	1.002	0.99	1.003	1.005	1.001	0.999	0.979	1.001	1.004	0.989	0.99	1.001	1.011	0.988	NaN	0.999	1.012	0.241	NaN	1.015	NaN	0.994	0.996	1.015	1.005	1.002	0.999	0.996
BSUCTR37_control	0.998	1.003	1.017	0.679	0.993	0.997	0.979	1.005	0.996	1.025	0.997	0.997	0.981	1.011	1.006	1.018	1.009	0.984	1.009	1.005	1.01	1.01	1.012	1.009	0.998	0.995	1.018	0.997	1.006	0.999	0.998	0.999	1.005	0.998	1.011	0.269	1.019	1.013	0.334	NaN	1.012	NaN	0.992	1.003	0.996	1.008	0.988	0.994	0.999
BSUCTR43_control	0.985	1.022	1.013	0.731	0.976	0.993	0.992	1.001	0.993	1.005	0.992	0.992	0.991	1.003	0.969	1	1	1.012	0.986	1.008	0.999	0.987	0.991	1.003	0.994	1.008	0.986	0.975	0.997	0.991	0.992	0.992	0.987	1	1	0.135	1.002	0.983	0.256	NaN	1.01	NaN	1.015	1	1.019	1.003	0.998	0.999	0.997
BSUCTR45_control	0.99	0.998	1.002	0.696	0.991	1.001	0.989	1.002	0.995	0.995	1.011	1.003	0.991	0.996	1.009	0.991	0.997	0.992	0.986	0.994	1.001	0.988	0.999	1.012	0.998	0.991	1.002	1.007	0.989	1.004	1.007	1.006	1.004	1.012	0.988	0.274	0.999	1.022	0.347	NaN	1.001	NaN	0.986	1.003	0.986	0.99	1.003	1.002	1.003
BSUCTR46_control	0.987	1.007	0.989	0.706	0.979	1.001	0.976	1.005	1.005	1.005	0.998	1.016	1.013	1.002	0.98	0.998	1.018	1.007	0.989	1.028	0.998	1.002	1	1.015	1.005	0.988	1.005	0.974	1.002	1.005	1.013	1.003	1.048	0.999	0.997	0.227	1.014	1.026	0.295	NaN	1.017	NaN	0.983	0.994	1	1.006	1.02	0.993	0.993
BSU10750_yisK	0.992	0.999	1.008	0.658	1.002	0.998	1.004	0.995	1	0.994	0.997	1.004	0.998	1.006	1.003	0.994	0.993	1.006	0.977	0.992	0.996	0.98	0.997	1.005	1.018	0.993	1.003	1.002	0.999	0.992	0.989	0.995	1.001	0.983	0.998	0.193	1.004	1.012	0.292	NaN	0.984	NaN	0.998	0.991	1.013	0.991	0.988	1.002	0.997
BSU27370_yrrL	0.907	0.87	0.973	0.655	0.929	0.904	0.945	0.955	0.891	0.856	0.939	0.912	0.903	0.927	0.867	0.936	0.894	0.918	0.917	0.852	0.946	0.931	0.922	0.903	0.938	0.927	0.905	0.925	0.879	0.947	0.893	0.919	0.855	0.873	0.922	0.31	0.921	0.923	0.349	NaN	0.904	NaN	0.921	0.926	0.915	0.908	0.908	0.935	0.883
BSU15240_divIB	1.003	0.999	1.02	0.694	0.993	1.005	1.015	1.015	1.018	1.04	1.024	0.996	0.992	0.985	0.995	1.013	0.996	1.018	1.005	1.025	1.025	1.006	0.985	1.011	1.011	0.993	0.992	1.008	1.014	1.037	1.012	1.001	1.019	0.921	0.989	NaN	0.986	0.895	0.341	NaN	1.009	NaN	1.026	1.02	0.993	1.022	0.994	1.011	0.986
BSU15280_ftsA	NaN	NaN	NaN	NaN	NaN	0.986	NaN	0.41	0.41	NaN	NaN	0.407	NaN	NaN	0.289	NaN	0.682	0.308	NaN	0.584	NaN	NaN	NaN	NaN	NaN	NaN	0.956	NaN	NaN	NaN	0.464	NaN	0.595	0.454	0.435	NaN	NaN	NaN	0.292	NaN	NaN	NaN	NaN	NaN	0.895	NaN	NaN	0.734	NaN
BSU04230_ydaH	1	0.993	0.979	0.678	1.034	1.011	0.981	0.997	0.997	1.008	0.981	0.999	1.002	1.017	1.01	1.013	1.011	1.005	0.992	1.007	0.999	0.995	0.993	1.007	0.993	1.006	0.974	0.997	0.979	0.996	0.986	0.991	0.979	0.996	1.001	0.237	0.983	1.015	0.302	NaN	0.997	NaN	0.981	0.996	0.991	0.999	1.017	0.994	1.008
BSU41040_oxaAA	NaN	NaN	NaN	NaN	NaN	NaN	NaN	NaN	NaN	NaN	NaN	NaN	NaN	NaN	NaN	NaN	NaN	NaN	NaN	NaN	NaN	NaN	NaN	NaN	NaN	NaN	NaN	NaN	NaN	NaN	NaN	NaN	NaN	NaN	NaN	NaN	NaN	NaN	NaN	NaN	NaN	NaN	NaN	NaN	NaN	NaN	NaN	NaN	NaN
BSU04640_alrA-2	0.988	0.955	1.008	0.642	0.965	0.991	0.985	0.976	1.013	0.994	0.968	1.001	0.971	0.976	0.991	1.019	0.994	0.974	0.984	1.005	0.994	1.001	0.985	0.987	0.975	0.984	0.986	0.992	0.991	0.994	1.003	0.994	1.008	0.997	1.009	0.283	0.97	1.018	0.328	NaN	0.978	NaN	0.997	0.997	1.006	0.995	0.969	0.992	0.989
BSU16750_asd-1	NaN	NaN	NaN	NaN	NaN	NaN	NaN	NaN	NaN	NaN	NaN	NaN	NaN	NaN	NaN	NaN	NaN	NaN	NaN	NaN	NaN	NaN	NaN	NaN	NaN	NaN	NaN	NaN	NaN	NaN	NaN	NaN	NaN	NaN	NaN	NaN	NaN	NaN	NaN	NaN	NaN	NaN	NaN	NaN	NaN	NaN	NaN	NaN	NaN
BSU16750_asd-2	NaN	NaN	NaN	NaN	NaN	NaN	NaN	NaN	NaN	NaN	NaN	NaN	NaN	NaN	NaN	NaN	NaN	NaN	NaN	NaN	NaN	NaN	NaN	NaN	NaN	NaN	NaN	NaN	NaN	NaN	NaN	NaN	NaN	NaN	NaN	NaN	NaN	NaN	NaN	NaN	NaN	NaN	NaN	NaN	NaN	NaN	NaN	NaN	NaN
BSU15020_coaD-1	0.921	0.93	0.993	0.666	NaN	0.958	0.91	0.988	0.982	0.99	0.951	0.964	0.967	0.974	0.958	0.975	0.969	0.991	0.931	0.949	0.97	0.942	0.965	0.972	0.96	0.941	0.955	0.936	0.971	0.944	0.982	0.976	0.936	0.972	0.969	0.362	0.979	0.968	0.308	NaN	0.977	NaN	0.943	0.972	0.98	0.994	0.96	0.954	0.96
BSU15020_coaD-2	0.794	0.827	0.856	0.489	0.78	0.816	0.801	0.828	0.87	0.849	0.788	0.835	0.831	0.821	0.793	0.831	0.815	0.838	0.788	0.822	0.844	0.817	0.81	0.852	0.809	0.81	0.829	0.809	0.826	0.802	0.849	0.829	0.818	0.841	0.822	0.232	0.856	0.88	0.344	NaN	0.843	NaN	0.844	0.871	0.848	0.811	0.795	0.806	0.805
BSU22490_dapB-1	NaN	0.977	1.001	NaN	NaN	0.986	0.955	0.912	1.016	NaN	0.925	1	0.973	0.975	1.021	1.027	0.963	1.005	NaN	0.957	0.996	1.005	0.968	0.951	NaN	0.959	NaN	0.95	0.978	0.956	0.966	0.993	NaN	NaN	NaN	0.252	1.004	0.99	0.401	NaN	0.988	NaN	0.981	0.985	1.021	1.008	0.998	0.977	0.897
BSU32170_dapF-1	1.016	0.966	0.979	NaN	0.937	0.986	0.993	0.981	1.022	0.948	0.974	1.009	1.008	0.981	1.014	1.02	1.012	0.998	0.969	0.993	1.019	1.001	0.995	0.974	0.963	1.009	1.015	1.003	1.013	0.967	1.005	0.988	0.984	1.01	1.01	0.266	0.977	0.999	0.38	NaN	0.992	NaN	0.97	0.996	0.983	0.997	0.984	1.005	0.981
BSU32170_dapF-2	1.016	1.003	1.02	0.696	0.964	1.004	0.996	0.997	0.993	0.977	0.991	0.997	0.986	0.984	1.009	1.005	1.01	1.003	1	1.006	0.99	0.996	0.982	1.014	1.002	0.983	0.989	0.988	1	0.988	1.007	1.008	0.997	0.989	1.026	0.273	1.002	1.006	0.155	NaN	0.998	NaN	1.012	0.991	1.002	0.986	0.989	0.993	1.01
BSU14180_dapH-1	NaN	NaN	0.94	0.581	NaN	1.006	0.952	0.988	1.009	0.973	0.959	1.008	0.99	1.01	0.998	1.008	0.993	1	0.935	0.989	0.978	0.998	NaN	0.988	0.953	0.98	0.968	1.022	0.988	0.964	0.99	0.966	NaN	NaN	1.009	NaN	1.009	1.042	0.337	NaN	0.96	NaN	0.983	0.988	1.003	1.01	1.002	0.985	1.01
BSU04560_ddl-1	0.963	0.998	0.973	0.654	0.971	0.961	0.969	0.985	0.991	0.966	0.941	0.968	0.986	0.949	0.954	0.985	0.992	0.955	0.986	0.986	0.978	0.983	0.972	0.988	0.974	0.977	0.985	0.98	0.983	0.976	0.994	0.978	1.017	0.945	0.964	0.229	0.965	1.019	0.38	NaN	0.97	NaN	0.916	0.968	0.998	0.967	0.974	0.956	0.948
BSU04560_ddl-2	0.983	0.975	0.982	0.702	0.958	0.97	0.966	0.974	0.997	0.976	0.974	0.977	0.965	0.984	0.988	0.985	0.978	0.976	0.969	0.976	0.969	0.961	0.965	0.98	0.965	0.978	0.985	0.957	0.986	0.967	0.988	0.978	0.998	1	0.992	0.23	0.941	0.923	0.344	NaN	0.973	NaN	0.993	0.962	0.982	0.989	0.976	0.974	0.991
BSU15240_divIB-1	1.019	0.999	1.042	0.665	0.864	0.991	1.005	1.004	1.016	0.98	0.974	1.011	1.002	1.001	1.006	0.989	1.018	1.014	0.971	0.889	1.011	1.002	0.955	0.997	1.011	0.986	0.99	0.99	0.996	0.978	1.007	1.007	1.005	1.015	1.03	NaN	0.68	0.824	0.148	NaN	1.012	NaN	1.005	1.007	1.012	0.999	0.976	0.993	0.996
BSU15240_divIB-2	0.972	0.981	0.955	0.588	0.884	0.977	0.967	0.981	0.967	0.965	0.945	0.964	0.953	0.959	0.953	0.979	0.965	0.959	0.96	0.679	0.984	0.944	0.94	0.977	0.961	0.961	0.982	0.941	0.983	0.969	0.981	0.976	0.982	0.972	0.973	0.244	0.507	0.863	0.307	NaN	0.996	NaN	0.968	0.951	0.945	0.999	0.931	0.972	0.979
BSU00620_divIC-1	1.021	1.025	1.052	0.623	1.025	0.998	0.981	1	1.004	1.02	1.001	1.016	1.012	1.007	1.001	1.025	1.003	1.015	0.998	1.018	1.044	1.023	0.985	1.01	1.021	0.986	1.002	0.992	1.025	1.003	1.026	1.01	1.006	1.023	1.03	NaN	0.97	0.921	0.308	NaN	1.022	NaN	0.992	1.019	1	1.017	0.983	1.013	1.017
BSU15280_ftsA-2	0.997	1.01	1.004	0.68	0.969	0.997	1.016	1.011	1.013	1.032	0.962	1.014	0.993	0.998	1.013	0.991	1.012	1.001	0.99	1.009	0.993	0.998	0.976	0.999	0.991	0.981	1.005	0.998	1.002	0.988	1.01	1.011	1.011	1.02	1.007	0.308	0.967	0.881	0.224	NaN	1.012	NaN	0.987	1.006	1.005	1.007	0.996	1.001	1.003
BSU15150_ftsL-1	1	1	1.012	0.635	1.031	1.008	1.006	1.008	0.994	1.022	0.986	0.994	1.004	1.004	1.015	0.998	1.019	1.003	1.002	1.018	1.016	1.003	0.995	1.005	1.03	0.994	1.01	0.987	1.009	1.007	1.01	0.964	1.014	1.009	1.016	0.191	0.924	0.971	0.25	NaN	1.008	NaN	0.999	1.013	1.004	1.007	1.012	1.009	1.007
BSU14850_ftsW-1	0.991	0.976	1.033	0.669	0.961	0.988	0.977	0.982	0.993	1.005	1.013	1.011	1.012	1.017	1.01	0.998	1.003	1.019	0.986	1.012	1.025	1.003	0.991	0.997	0.991	0.997	1.014	0.966	1.006	1.006	0.996	1.009	0.996	0.998	1.01	0.228	0.903	0.981	0.285	NaN	1.008	NaN	1.013	0.997	1.027	1.007	0.983	1.002	0.991
BSU00500_gcaD-2	0.808	0.84	0.821	0.57	0.841	0.821	0.847	0.812	0.812	0.817	0.828	0.843	0.799	0.814	0.831	0.831	0.87	0.824	0.82	0.866	0.832	0.849	0.788	0.821	0.798	0.793	0.845	0.826	0.822	0.799	0.828	0.801	0.78	0.802	0.823	0.207	0.836	0.834	0.347	NaN	0.793	NaN	0.796	0.813	0.828	0.823	0.784	0.824	0.812
BSU01770_glmM-1	1.014	1.022	1.025	0.641	0.996	1.003	1.026	1.017	1.016	1	1.027	1.02	1.014	1.016	1.014	0.998	1.011	1.009	1.013	0.994	1.004	1.001	1.018	1.029	1.032	1.023	1.008	1.008	1.024	1.049	1.002	1.007	1.01	0.999	1.029	0.191	1.025	0.991	0.249	NaN	1.007	NaN	1.006	1	1.028	1.001	1.008	1.014	1.008
BSU01780_glmS-1	1.032	1.029	1.015	0.692	1.021	1.028	1.029	1.035	1.025	1.013	1.022	1.046	1.02	1.019	1.023	1.034	1.026	1.023	1.016	1.037	1.041	1.001	1.026	1.048	1.02	1.035	1.04	1.036	1.032	1.015	1.023	1.023	1.043	1.04	1.03	0.113	0.998	1.018	0.272	NaN	1.038	NaN	1.011	1.032	1.026	1.036	1.028	1.023	1.037
BSU01770_glmM-2	0.982	0.999	1.029	0.636	1.02	1.022	1.008	1.015	1.015	1.057	1.012	1.016	1.015	1.015	1.012	1.016	1.018	1.029	0.995	1.009	1.003	1.032	1.003	1.024	1.001	1.014	1.007	0.984	1.013	1.023	1.006	1.024	1.014	1.003	1.02	0.255	1.017	0.986	0.321	NaN	1.029	NaN	1.016	1.006	1.011	1.013	1.008	1.004	1.017
BSU01780_glmS-2	1.028	1.023	1.02	0.668	0.963	1.024	1.028	1.023	1.035	1.042	0.979	1.041	1.025	1.018	1.022	1.025	1.038	1.029	1.022	1.018	1.034	1.013	1.012	1.027	1.004	1.022	1.027	1.017	1.03	1.018	1.039	1.044	1.035	1.05	1.032	0.246	0.911	0.906	0.295	NaN	1.029	NaN	1.028	1.022	1.05	1.054	0.98	1.026	1.026
BSU35660_mnaA-1	NaN	NaN	NaN	NaN	NaN	NaN	NaN	NaN	NaN	NaN	NaN	NaN	NaN	NaN	NaN	NaN	NaN	NaN	NaN	NaN	NaN	NaN	NaN	NaN	NaN	NaN	NaN	NaN	NaN	NaN	NaN	NaN	NaN	NaN	NaN	NaN	NaN	NaN	NaN	NaN	NaN	NaN	NaN	NaN	NaN	NaN	NaN	NaN	NaN
BSU35660_mnaA-2	NaN	NaN	NaN	NaN	NaN	NaN	NaN	NaN	NaN	NaN	NaN	NaN	NaN	NaN	NaN	NaN	NaN	NaN	NaN	NaN	NaN	NaN	NaN	NaN	NaN	NaN	NaN	NaN	NaN	NaN	NaN	NaN	NaN	NaN	NaN	NaN	NaN	NaN	NaN	NaN	NaN	NaN	NaN	NaN	NaN	NaN	NaN	NaN	NaN
BSU28030_mreB-1	1.004	0.995	1.017	0.648	1.009	0.995	0.999	1.006	1.003	1.009	1.01	0.995	1.003	1.006	0.996	0.994	0.998	0.997	1.001	1.005	1.004	1.003	1.001	1.009	1.003	0.992	1.002	0.992	0.999	1.003	1.005	1.015	1.014	1.016	1.008	0.151	0.995	1.018	0.266	NaN	1.002	NaN	0.997	1	1.015	0.989	1.016	0.999	1.015
BSU28030_mreB-2	0.972	0.995	1.019	0.642	1.005	0.99	0.987	1.01	1.001	0.998	0.997	0.99	0.996	1.003	0.993	1.004	0.999	0.991	1.004	0.99	0.997	1.006	0.982	1.006	0.995	0.982	0.994	0.992	1.002	0.995	1.007	0.999	1.005	0.993	1.019	0.156	1.005	0.992	0.313	NaN	1.012	NaN	1.008	1.01	0.993	1.003	0.993	1.002	0.999
BSU36760_murAA-1	0.85	0.884	0.84	0.581	0.856	0.861	0.872	0.891	0.884	0.867	0.871	0.861	0.872	0.835	0.881	0.89	0.889	0.865	0.862	0.997	0.899	0.835	0.888	0.864	0.856	0.841	0.879	0.848	0.884	0.869	0.87	0.882	0.863	0.877	0.871	0.163	0.808	0.863	0.274	NaN	0.868	NaN	0.86	0.857	0.837	0.885	0.885	0.843	0.863
BSU29790_murC-1	NaN	NaN	NaN	NaN	NaN	NaN	NaN	NaN	NaN	NaN	NaN	NaN	NaN	NaN	NaN	NaN	NaN	NaN	NaN	NaN	NaN	NaN	NaN	NaN	NaN	NaN	NaN	NaN	NaN	NaN	NaN	NaN	NaN	NaN	NaN	NaN	NaN	NaN	NaN	NaN	NaN	NaN	NaN	NaN	NaN	NaN	NaN	NaN	NaN
BSU15180_murE-2	1.005	1.003	1	0.667	1.002	1.003	1.008	0.997	1.007	0.989	1.001	0.993	1.003	1	0.993	1.003	1.007	1.01	1.009	1.004	0.997	0.999	1.009	0.995	0.979	0.984	1.02	1.004	1.006	1.005	0.997	1.017	0.983	0.994	1.001	0.256	1.027	1.018	0.367	NaN	1.008	NaN	1.016	0.992	1.001	1.005	1.014	1.01	1.001
BSU15220_murG-1	NaN	NaN	NaN	NaN	NaN	NaN	NaN	NaN	NaN	NaN	NaN	NaN	NaN	NaN	NaN	NaN	NaN	NaN	NaN	NaN	NaN	NaN	NaN	NaN	NaN	NaN	NaN	NaN	NaN	NaN	NaN	NaN	NaN	NaN	NaN	NaN	NaN	NaN	NaN	NaN	NaN	NaN	NaN	NaN	NaN	NaN	NaN	NaN	NaN
BSU14000_patA-1	NaN	NaN	NaN	NaN	NaN	NaN	NaN	0.877	NaN	NaN	NaN	NaN	1.019	NaN	NaN	1.018	NaN	0.948	NaN	NaN	1.007	0.955	NaN	1.054	NaN	0.844	NaN	NaN	NaN	1.027	1.014	1.008	0.999	NaN	0.986	NaN	0.968	NaN	NaN	NaN	0.953	NaN	NaN	0.931	NaN	NaN	0.99	1.016	NaN
BSU14000_patA-2	0.981	0.997	1.006	0.667	1	1.002	0.995	1.007	0.992	0.994	0.987	0.991	1	0.992	1.002	0.999	1.007	1	1.001	0.995	1.01	0.982	0.994	1.008	1.001	1.013	1.01	0.994	0.998	0.998	1.008	1.008	0.993	1.007	1.008	0.212	1.01	1.015	0.372	NaN	0.998	NaN	0.998	0.993	1.005	1.005	0.993	0.993	0.996
BSU28390_racE-1	0.975	1.01	1.007	0.686	0.977	0.995	0.986	1.02	1.006	1.027	0.967	1.009	0.999	0.991	1.006	1.009	0.996	1.018	0.976	1.002	0.988	0.984	0.97	0.998	0.99	0.984	1.016	0.977	1.019	0.981	1.01	0.99	1.011	1.001	1.009	0.297	0.985	0.995	0.208	NaN	1.009	NaN	1	1.003	1.011	0.999	0.953	0.994	1.012
BSU38120_rodA-1	0.984	0.985	0.997	0.602	0.982	0.992	0.973	0.983	1.002	1.012	0.968	0.991	0.984	0.992	0.996	0.997	0.992	0.995	0.981	0.975	1.014	0.999	1.004	0.985	0.96	0.969	0.987	0.985	0.982	0.976	0.997	1.001	0.986	0.98	1.003	0.27	0.971	0.987	0.28	NaN	0.987	NaN	0.967	0.999	0.981	0.989	0.994	0.997	0.993
BSU38120_rodA-2	0.943	0.954	0.995	0.609	0.875	0.938	0.941	0.961	0.967	0.963	0.91	0.954	0.926	0.932	0.956	0.963	0.952	0.939	0.906	0.988	0.944	0.955	0.912	0.935	0.91	0.931	0.95	0.937	0.958	0.92	0.969	0.949	0.96	0.957	0.96	0.162	0.901	0.681	0.379	NaN	0.941	NaN	0.934	0.951	0.965	0.957	0.933	0.938	0.945
BSU35750_tagA-2	NaN	NaN	NaN	NaN	NaN	NaN	NaN	NaN	NaN	NaN	NaN	NaN	NaN	NaN	NaN	NaN	NaN	NaN	NaN	NaN	NaN	NaN	NaN	NaN	NaN	NaN	NaN	NaN	NaN	NaN	NaN	NaN	NaN	NaN	NaN	NaN	NaN	NaN	NaN	NaN	NaN	NaN	NaN	NaN	NaN	NaN	NaN	NaN	NaN
BSU35600_tuaB-1	0.981	0.962	0.981	0.623	0.952	0.991	0.998	0.999	1.002	1.007	0.998	1	1	1.01	1.001	1.023	1.009	1.002	0.998	1	1.008	1.006	0.993	1.016	0.988	0.998	0.997	1.013	1.014	1.006	1.011	0.999	1.001	1.013	0.996	0.26	1.004	1.005	0.276	NaN	1.003	NaN	0.988	1.002	1.012	1.001	0.998	1.002	0.988
BSU35530_tagO-2	0.837	0.92	0.664	0.735	0.728	0.869	0.864	0.916	0.903	0.924	0.795	0.903	0.837	0.87	0.92	0.918	0.902	0.881	0.875	0.961	0.846	0.899	0.813	0.844	0.847	0.858	0.858	0.842	0.897	0.812	0.96	0.883	0.916	0.917	0.932	0.198	0.584	0.573	0.201	NaN	0.869	NaN	0.86	0.87	0.918	0.895	0.812	0.907	0.915
BSU35600_tuaB-2	1.001	0.993	1.008	0.7	0.989	1.001	0.991	1.003	0.998	0.991	0.989	1.001	1.001	1	0.998	1.003	1.007	0.999	0.988	0.997	1.009	1.01	1.002	1.01	1.013	0.978	1.009	0.986	0.998	0.997	1.002	1.003	0.999	0.986	0.991	0.302	1.005	1.011	0.346	NaN	0.991	NaN	0.987	1.007	0.999	1.003	1.005	1	1.001
BSU16530_uppS-3	0.92	0.966	0.954	0.597	0.929	0.948	0.94	0.965	0.958	0.94	0.923	0.948	0.937	0.936	0.956	0.948	0.947	0.954	0.923	0.971	0.951	0.944	0.932	0.934	0.941	0.95	0.94	0.947	0.952	0.941	0.97	0.952	0.958	0.951	0.949	0.18	0.951	0.964	0.369	NaN	0.952	NaN	0.936	0.945	0.97	0.959	0.926	0.953	0.945
BSU40410_walR-1	0.962	0.974	0.989	0.603	0.979	0.987	0.987	1.006	1	0.993	0.978	0.987	0.977	0.983	0.977	0.985	0.988	0.975	0.957	1.001	0.988	0.978	0.969	0.995	0.978	0.977	0.981	0.974	0.984	0.978	1.006	0.987	0.988	1.001	0.995	0.146	1.007	0.958	0.318	NaN	0.989	NaN	0.985	0.996	0.983	0.988	0.964	0.995	0.989
BSU40410_walR-2	0.962	1	0.956	0.66	0.961	0.964	0.957	0.934	0.988	1.005	0.97	0.989	0.958	1.001	0.975	0.991	1	0.976	0.951	0.988	0.996	0.978	0.959	0.97	1	0.955	0.975	0.966	0.976	0.961	0.989	1.003	1.002	1.014	0.983	0.268	0.977	0.957	0.304	NaN	0.984	NaN	0.975	0.979	0.976	0.973	0.956	0.975	0.989
BSU15770_prkC	0.829	0.682	0.731	0.631	0.731	0.699	0.697	0.706	0.699	0.751	0.649	0.728	0.726	0.681	0.707	0.688	0.709	0.718	0.684	0.785	0.764	0.748	0.672	0.693	0.705	0.671	0.698	0.636	0.683	0.657	0.741	0.718	0.731	0.679	0.734	NaN	0.695	0.744	0.24	NaN	0.706	NaN	0.654	0.672	0.753	0.702	0.682	0.69	0.71
BSU13450_sigI	1.001	0.955	1.043	0.687	0.991	0.998	1.025	1.006	1.008	1.006	1.016	0.995	1.034	1.009	1.02	0.995	1.012	0.99	1.018	0.999	1.008	1.009	1.031	1.004	1.004	1.006	1.018	1.022	1.006	0.989	1	1.011	1.041	1.009	0.993	0.286	1.003	1.007	0.302	NaN	0.992	NaN	1.016	0.999	1.007	1.01	0.995	0.997	1.011
BSU27120_sigV	1.021	0.994	0.976	0.608	0.99	0.979	0.979	1.004	0.988	0.992	0.983	0.991	0.998	1.001	1.009	0.994	1.001	0.99	0.99	0.987	0.996	1.008	0.984	1.025	1.007	0.981	0.998	0.986	0.986	0.995	0.988	0.996	1.007	0.977	0.988	0.27	1.006	1.001	0.312	NaN	1.008	NaN	0.996	0.991	1.007	1.004	1.006	0.993	0.973
BSU38700_sigY	0.979	1.017	0.996	0.644	1.015	0.996	1.011	0.995	0.973	NaN	1.013	0.989	1.004	0.996	0.975	0.996	0.994	0.997	1.013	1	0.991	0.998	1.01	1.001	0.985	1.016	1	0.979	1.008	1.02	1.006	1.011	0.983	1.006	1.012	0.364	0.997	0.983	0.196	NaN	1.008	NaN	0.96	1	0.992	0.98	1.001	1	1.008
BSU26840_sigZ	1.011	0.997	1.007	0.697	0.994	0.987	0.997	1.011	0.996	0.993	0.995	0.998	0.996	1	1.001	1.009	0.996	1	0.978	0.982	1.015	0.988	0.993	1.01	0.999	0.995	0.997	0.987	0.981	1.001	1.005	1.006	0.992	0.979	0.999	0.286	1.022	1.032	0.314	NaN	1	NaN	0.996	0.999	1.003	0.995	1.012	0.999	1.013
BSU14730_ylaC	0.995	0.977	1.001	0.619	1.004	0.988	1.004	1.025	1.007	1.021	1.007	1	1.003	1.001	1.008	1.023	1.015	1.009	1.003	0.981	1.01	0.992	0.986	1.034	0.998	0.982	0.995	1.009	1	0.997	0.987	0.993	0.984	0.985	1.015	0.501	1.015	0.994	0.332	NaN	1.014	NaN	0.995	1.015	0.988	1.002	1.033	1.001	0.998
BSU16560_rasP-2	NaN	NaN	NaN	0.474	NaN	0.718	0.865	NaN	0.381	NaN	NaN	0.213	NaN	NaN	0.309	NaN	NaN	0.593	NaN	0.988	NaN	NaN	NaN	NaN	NaN	NaN	NaN	NaN	NaN	NaN	0.259	NaN	NaN	NaN	0.333	NaN	NaN	NaN	0.255	NaN	0.572	NaN	NaN	NaN	NaN	NaN	NaN	0.572	NaN
BSU22940_prsW	1.033	1.009	1.027	0.704	0.998	0.994	0.981	1.005	1.019	1.022	1.022	1.004	0.999	0.994	1.015	1	1.009	1.019	1.01	1.016	1.007	1.003	0.994	1.019	1	0.999	1.015	0.995	1.007	1.011	0.993	1.015	1.01	1.026	1.001	0.19	1.021	1.034	0.395	NaN	1.008	NaN	0.999	1.007	1.005	0.998	0.998	1.005	1.01
BSU15760_prpC	0.832	0.899	0.927	0.63	0.878	0.897	0.875	0.914	0.947	0.948	0.907	0.92	0.895	0.912	0.928	0.929	0.92	0.916	0.915	0.945	0.911	0.911	0.879	0.907	0.878	0.908	0.888	0.867	0.934	0.871	0.93	0.901	0.913	0.926	0.912	0.332	0.939	0.921	0.184	NaN	0.915	NaN	0.908	0.896	0.931	0.902	0.888	0.909	0.924
BSU15780_cpgA-2	0.589	0.594	NaN	0.607	NaN	0.603	0.679	0.599	0.598	NaN	0.627	0.679	0.659	0.559	0.709	0.631	0.689	0.611	0.603	0.541	0.563	0.557	0.56	0.699	0.599	0.629	0.517	0.624	0.609	0.597	0.676	0.572	0.433	0.888	0.69	0.313	0.623	0.509	0.293	NaN	0.726	NaN	0.588	0.591	0.713	0.584	0.569	0.612	0.602
BSU14460_ykpC	NaN	NaN	NaN	NaN	NaN	NaN	0.982	NaN	NaN	0.928	0.981	0.955	NaN	0.968	NaN	0.97	NaN	1.024	NaN	NaN	1.044	NaN	NaN	NaN	NaN	NaN	NaN	NaN	0.978	0.962	0.992	NaN	1.012	0.993	NaN	NaN	1	NaN	NaN	NaN	NaN	NaN	NaN	NaN	NaN	1.026	NaN	0.987	NaN
BSU01660_nagZ	1.04	1.006	1.003	0.662	1.007	0.992	1.019	0.996	1.018	0.964	1.009	0.994	1.029	1.02	1.035	0.983	1.002	0.996	0.99	1.022	1.022	1.007	1.004	1.005	0.965	1.001	1.004	1.009	0.983	0.996	0.997	1.007	1.03	1.003	1.009	0.236	0.995	1.039	0.373	NaN	1.025	NaN	0.956	1.018	1.029	1.016	1.04	1.002	1.029
BSU09420_lytE	1.003	1.005	0.995	0.661	1.003	1.006	0.994	1.012	1.014	0.975	1.005	1.014	1.005	0.998	1.006	1.005	1.001	1.006	0.991	1.007	1.025	1.004	0.99	1.017	0.985	0.986	1.009	1.006	0.993	1	1.003	1.006	0.986	0.997	0.989	0.217	1.018	1.013	0.203	NaN	1.012	NaN	1.021	0.994	1.026	1.001	1.013	0.996	1
BSU13980_pbpH	NaN	NaN	NaN	NaN	NaN	NaN	NaN	NaN	NaN	NaN	NaN	NaN	NaN	NaN	NaN	NaN	NaN	NaN	NaN	NaN	NaN	NaN	NaN	NaN	NaN	NaN	NaN	NaN	NaN	NaN	NaN	NaN	NaN	NaN	NaN	NaN	NaN	NaN	NaN	NaN	NaN	NaN	NaN	NaN	NaN	NaN	NaN	NaN	NaN
BSU25380_floA	1.014	1.014	0.994	0.639	1.003	0.994	0.971	1.017	1.001	1.018	0.989	1.024	1.001	1.01	1.002	1.011	0.982	0.997	0.977	1.017	1.031	1.027	1.001	0.992	1.014	0.989	0.997	1.015	1.003	0.997	1.003	1.019	0.989	0.992	0.998	0.282	1.016	1.06	0.317	NaN	0.977	NaN	0.992	0.979	1.008	1.014	0.996	0.997	1.001
BSU34440_pbpE	1.009	0.988	1.001	0.662	0.982	1.013	0.992	1.009	1.021	1.049	1.011	0.995	1.01	0.993	0.974	0.988	0.987	1.011	0.996	1.011	1.008	0.986	0.996	1.012	0.993	0.991	1.017	1.026	0.955	0.991	1.011	1.006	0.993	0.986	1.024	NaN	1.014	1.013	NaN	NaN	1.013	NaN	1.008	1.008	0.998	1	1.001	1.005	0.993
BSU35640_lytA	0.986	0.97	0.995	0.587	0.978	0.987	0.991	0.996	1	1.02	0.992	1.009	0.989	0.986	0.999	1.018	0.994	1.005	1	0.983	1.018	0.998	0.978	1.004	1.002	0.993	1.012	0.973	1	0.987	1.005	1.013	1.007	0.992	1.007	NaN	1.01	0.989	NaN	NaN	1.009	NaN	1.018	1	1.014	1.01	0.985	0.995	0.997
BSU39230_wapA	0.407	0.485	0.419	0.343	0.45	0.253	0.333	0.413	0.435	0.288	0.43	0.601	0.381	0.397	0.407	0.424	0.531	0.368	0.49	0.203	0.458	0.306	0.343	0.567	0.374	0.406	0.415	0.529	0.313	0.577	0.583	0.412	0.399	0.403	0.493	0.333	0.49	0.321	0.319	NaN	0.191	NaN	0.477	0.509	0.232	0.482	0.343	0.508	0.409
BSU35680_ggaB	0.998	0.999	0.991	0.543	0.998	1.001	0.993	0.976	0.992	1.053	1.012	1.003	1.02	0.991	1.005	0.998	1.005	0.981	0.985	0.99	1.01	1.026	0.981	1.034	0.99	0.968	0.994	0.996	1.001	0.989	1.006	0.987	1.02	1.013	1.003	0.271	1.008	1.018	0.322	NaN	1.01	NaN	0.997	1.003	0.976	0.987	1.007	0.996	0.973
BSUCTR02_control	0.994	0.999	1.006	0.647	1.008	1.003	0.993	1.004	0.998	0.999	0.993	1.002	1.008	1.003	0.999	1.017	1.003	0.999	0.995	1.013	1.009	0.984	1	1.013	1.013	0.99	1.009	0.999	0.999	1.011	1.007	1.001	1.004	1.007	1.015	0.22	1.01	1.015	0.265	NaN	1.013	NaN	1.002	0.994	1.016	1.005	1.005	0.997	1.004
BSUCTR26_control	0.994	1.001	1.003	0.664	0.99	0.998	0.993	1.001	1.001	0.988	0.995	0.996	0.999	0.997	0.998	1.001	0.994	0.997	0.992	0.99	1.004	0.998	0.993	1.007	0.995	0.997	0.996	0.998	1.001	0.995	0.991	1.001	1	1.002	1.005	0.209	0.994	1.006	0.3	NaN	1.007	NaN	1	0.997	1.003	0.992	1.002	0.993	1
BSUCTR34_control	0.986	0.987	1.018	0.677	0.977	1.013	1.005	1.001	0.996	1.032	1.008	0.994	1.011	1.012	0.982	1.009	1.012	1.013	0.992	0.988	1.006	0.99	0.999	0.992	0.988	0.999	0.978	0.986	1.008	0.976	1	0.983	1.011	1.01	1.014	0.181	1.01	1.017	0.346	NaN	1.015	NaN	0.984	0.997	1.006	1.007	0.998	0.996	1.017
BSUCTR36_control	1	0.995	1.013	0.688	1.015	0.999	0.989	0.997	1.001	1.011	0.999	0.999	1.011	1.002	1.002	1.011	0.996	0.992	0.992	1.008	1	1	1.004	0.999	0.995	0.996	1.002	0.993	1.002	1.001	0.997	1.005	0.988	1.01	1.002	0.131	1.005	0.996	0.306	NaN	1.003	NaN	0.996	1.002	1.009	0.994	1.001	0.997	1.002
BSUCTR38_control	1.028	1.009	1.041	0.621	1.024	1.01	1.011	1.011	1.015	1.014	1.019	1.029	1.017	1.021	1.001	1.03	1.012	1.023	1.004	1.029	1.024	1.016	1.021	1.029	1.024	1.001	1.018	1.015	1.011	1.018	1.014	1.031	1.019	1.016	1.015	0.341	1.025	1.004	0.327	NaN	1.016	NaN	0.999	1.02	1.009	1.018	1.007	1.003	1.016
BSUCTR39_control	0.973	0.995	1.002	0.696	0.988	0.985	0.984	0.985	0.992	0.995	0.983	0.985	0.988	0.991	0.988	0.978	0.987	0.994	0.992	0.989	0.991	0.989	0.979	1.001	0.99	0.984	0.993	0.972	0.996	0.99	0.988	0.985	0.985	0.995	1	0.214	0.99	1.004	0.294	NaN	0.991	NaN	0.989	0.997	0.994	0.992	0.992	0.987	0.991
BSUCTR40_control	0.985	0.994	1.004	0.705	1.018	1.014	0.993	1.006	1.006	0.985	1.013	0.998	1.017	0.994	1.004	0.992	1.012	1.008	0.997	1.001	1.017	0.999	1.013	0.994	0.997	1.002	1.007	1.004	1.02	0.998	1.008	1.015	1.013	1.01	1.005	0.282	1.02	1.018	0.277	NaN	1.009	NaN	0.994	1.007	1.007	0.995	1.029	1.004	1.008
BSUCTR41_control	NaN	0.938	0.992	0.696	0.982	1.013	1.001	1.02	0.976	NaN	1.014	0.984	1.002	1.017	0.995	1.007	1.015	1.004	1	1.023	1.004	1.017	1.02	1.031	1.025	0.998	1.014	1.021	1.051	1.008	1.006	0.997	1.002	1.009	0.989	0.246	1.017	1.051	0.398	NaN	1.005	NaN	0.966	0.997	0.999	1.008	1.012	0.993	1.001
BSUCTR42_control	NaN	1.026	NaN	0.741	1.02	0.995	1.013	0.993	1.01	1	0.994	1.005	1.021	1.007	0.993	NaN	1.007	1.018	0.975	1	1.004	NaN	0.942	1.013	1.004	1.044	0.974	0.979	1.003	1	1.008	0.955	0.995	1.005	0.981	0.276	1.008	1.044	0.28	NaN	1.028	NaN	1.013	1.013	NaN	1.012	0.965	0.988	1.009
BSUCTR44_control	1.002	1.001	1.009	0.569	1.018	1.002	0.998	0.995	1.001	1.006	1.004	1.001	0.998	0.996	0.998	1.008	0.997	1	0.986	0.997	1.001	1.005	0.997	1.014	1.001	0.984	1.006	0.991	0.999	1.002	1.003	1.002	0.997	1.004	0.997	NaN	1.003	1	0.187	NaN	1.001	NaN	1.004	0.999	1.002	1.009	1.005	0.999	0.993
BSU19640_yodL-1	NaN	NaN	NaN	NaN	NaN	NaN	NaN	NaN	NaN	NaN	NaN	NaN	NaN	NaN	NaN	NaN	NaN	NaN	NaN	NaN	NaN	NaN	NaN	NaN	NaN	NaN	NaN	NaN	NaN	NaN	NaN	NaN	NaN	NaN	NaN	NaN	NaN	NaN	NaN	NaN	NaN	NaN	NaN	NaN	NaN	NaN	NaN	NaN	NaN
BSU04640_alrA-1	1.009	1.013	1.015	0.64	0.957	0.987	0.991	1.001	0.999	1.008	0.989	0.993	1.018	1.001	0.993	0.995	1.01	0.982	0.986	1.018	0.994	0.984	0.994	1	0.994	0.992	0.997	0.989	0.983	1	1.007	1.005	1.002	1.003	1.022	0.231	0.996	1.039	0.278	NaN	0.998	NaN	0.991	1.013	1.007	1.002	0.995	1.005	0.998
BSU06720_dagK-1	NaN	NaN	NaN	NaN	NaN	NaN	NaN	NaN	NaN	NaN	NaN	NaN	NaN	NaN	NaN	NaN	NaN	NaN	NaN	NaN	NaN	NaN	NaN	NaN	NaN	NaN	NaN	NaN	NaN	NaN	NaN	NaN	NaN	NaN	NaN	NaN	NaN	NaN	NaN	NaN	NaN	NaN	NaN	NaN	NaN	NaN	NaN	NaN	NaN
BSU06720_dagK-2	NaN	NaN	NaN	NaN	NaN	NaN	NaN	NaN	NaN	NaN	NaN	NaN	NaN	NaN	NaN	NaN	NaN	NaN	NaN	NaN	NaN	NaN	NaN	NaN	NaN	NaN	NaN	NaN	NaN	NaN	NaN	NaN	NaN	NaN	NaN	NaN	NaN	NaN	NaN	NaN	NaN	NaN	NaN	NaN	NaN	NaN	NaN	NaN	NaN
BSU22490_dapB-2	0.884	0.875	0.903	0.648	0.848	0.886	0.884	0.881	0.877	0.895	0.861	0.888	0.879	0.889	0.892	0.9	0.893	0.891	0.86	0.915	0.893	0.876	0.871	0.885	0.885	0.892	0.878	0.869	0.883	0.867	0.9	0.881	0.888	0.889	0.884	0.243	0.85	0.828	0.278	NaN	0.886	NaN	0.879	0.891	0.886	0.89	0.878	0.87	0.903
BSU14180_dapH-2	NaN	0.909	NaN	0.582	NaN	0.901	0.864	0.922	0.945	0.949	0.884	0.923	0.909	0.899	0.957	0.913	0.916	0.932	0.923	0.941	0.894	0.931	0.871	0.954	0.905	0.884	0.935	0.899	0.935	0.922	0.937	0.915	0.887	0.947	0.94	NaN	0.918	0.929	0.382	NaN	0.901	NaN	0.87	0.936	0.922	0.885	0.851	0.905	0.936
BSU00620_divIC-2	1.017	0.987	0.977	0.677	0.95	0.989	1.006	1.001	1.009	1.014	0.958	0.991	0.988	1.008	1.001	0.999	1.004	1.003	0.982	1.012	1	0.963	0.979	1.023	0.977	0.989	0.991	0.998	1.003	0.99	1.01	1.012	1.009	0.989	1.006	0.229	0.84	0.916	0.24	NaN	0.991	NaN	0.996	0.986	0.994	0.992	0.973	1.005	0.993
BSU15280_ftsA-1	0.969	0.987	0.998	0.676	0.942	1.01	0.99	1.014	1.023	1.001	0.991	1.016	1.022	0.978	0.999	1.006	1.012	1.016	0.987	1.008	1.004	0.99	0.976	1.024	0.977	1.013	1.014	0.965	1.001	0.95	1.008	1.017	1.011	1.022	1.001	NaN	0.948	0.871	0.188	NaN	1.016	NaN	1.002	1.017	1.028	1.009	1	1.014	1.008
BSU15150_ftsL-2	0.984	1.004	0.973	0.688	0.946	1.008	0.973	1.009	0.981	1.01	0.965	1.008	0.997	0.987	1.009	1.012	0.984	1.011	0.973	1.035	1.002	0.99	0.986	0.985	0.992	0.987	1.005	0.983	0.991	0.992	1.004	1.004	0.993	1.001	0.996	0.323	0.773	0.917	0.231	NaN	0.984	NaN	0.973	1.003	1.017	0.989	0.969	1.004	0.985
BSU14850_ftsW-2	0.946	0.985	0.976	0.634	0.9	0.961	0.96	0.994	1.003	0.998	0.927	0.985	0.962	0.974	0.985	1	0.985	0.977	0.937	1.005	1.021	0.953	0.942	0.976	0.957	0.966	0.983	0.948	0.967	0.95	0.993	0.981	0.98	0.993	0.99	0.26	0.837	0.909	0.266	NaN	0.965	NaN	0.985	0.96	1.007	0.985	0.925	0.967	0.969
BSU36760_murAA-2	0.985	1.002	0.995	0.701	0.946	0.993	0.982	1.014	1.011	1	0.986	1.003	0.98	1.002	0.994	1.005	1	1.003	0.959	1.01	0.994	0.974	0.961	0.976	0.96	1.01	1.017	0.981	0.987	0.988	1.01	1.014	1.002	1.015	0.99	0.141	0.923	0.896	0.308	NaN	0.977	NaN	0.983	1.012	1.014	1.003	0.983	0.98	1.014
BSU29790_murC-2	NaN	NaN	NaN	NaN	NaN	NaN	NaN	NaN	NaN	NaN	NaN	NaN	NaN	NaN	NaN	NaN	NaN	NaN	NaN	NaN	NaN	NaN	NaN	NaN	NaN	NaN	NaN	NaN	NaN	NaN	NaN	NaN	NaN	NaN	NaN	NaN	NaN	NaN	NaN	NaN	NaN	NaN	NaN	NaN	NaN	NaN	NaN	NaN	NaN
BSU15180_murE-1	1.004	1	0.999	0.654	1.009	0.99	1	1.015	0.999	1	1.004	0.988	1.005	0.979	1.003	1.007	0.999	1.005	1.012	1.008	1.004	0.994	0.993	1.007	1.02	1.005	1.015	0.991	1.003	1.004	0.999	0.991	1.009	0.996	1.013	NaN	1.007	1.018	0.28	NaN	0.999	NaN	0.975	0.986	1.035	1.007	0.987	0.992	0.996
BSU35750_tagA-1	0.994	0.988	1	0.67	0.996	0.994	0.997	1.006	0.99	0.99	0.99	0.995	1	0.994	0.995	1.006	0.999	0.997	0.989	0.99	1.002	0.994	0.993	1.008	1.002	0.993	0.995	0.995	0.996	1.004	0.992	0.999	0.999	0.999	1.003	0.134	1.004	1.004	0.308	NaN	0.993	NaN	0.995	0.999	1	1.003	0.999	0.996	0.992
BSU35740_tagD-1	0.9	0.936	0.988	0.464	0.891	0.904	0.907	0.945	0.972	0.957	0.865	0.928	0.873	0.889	0.938	0.935	0.932	0.912	0.888	0.994	0.865	0.923	0.862	0.886	0.834	0.869	0.91	0.855	0.913	0.874	0.975	0.92	0.95	0.92	0.943	0.163	0.844	0.664	0.301	NaN	0.933	NaN	0.919	0.903	0.959	0.922	0.858	0.929	0.927
BSU35740_tagD-2	0.977	0.966	NaN	0.52	0.901	0.945	0.918	1.011	1.008	NaN	0.973	0.969	0.887	0.977	0.987	0.999	0.953	0.919	0.946	0.952	0.935	0.982	0.937	0.927	0.938	0.889	0.966	0.924	0.977	0.866	1.004	0.982	0.934	NaN	0.951	0.273	0.953	0.719	0.189	NaN	0.958	NaN	1.002	0.881	1.016	0.987	0.865	0.987	0.96
BSU16530_uppS-1	0.937	0.94	0.947	0.612	0.952	0.942	0.942	0.956	0.963	0.944	0.912	0.948	0.943	0.936	0.949	0.961	0.943	0.942	0.94	0.959	0.932	0.923	0.913	0.935	0.921	0.917	0.934	0.922	0.938	0.914	0.961	0.941	0.961	0.955	0.963	0.22	0.939	0.977	0.344	NaN	0.948	NaN	0.945	0.93	0.976	0.952	0.926	0.942	0.949
BSU09520_sigM-1	0.994	1.03	1.013	0.714	1.015	1.015	1.014	1.01	1.019	0.987	1.009	1.014	1.021	1.011	0.999	1.003	1.016	1.008	1.001	1.062	1.03	0.994	1.004	1.023	1.006	1.031	1.02	0.994	1.03	1.029	1.014	1.025	1.015	1.013	1.004	0.303	0.997	1.034	0.262	NaN	1.008	NaN	1.011	1.03	1.012	1.011	1.009	1.005	1.01
BSU23100_sigX	0.975	0.985	0.995	0.357	0.968	0.979	0.981	0.999	0.982	0.982	0.965	0.981	0.982	0.982	1.003	0.979	0.995	0.982	0.987	0.941	0.977	0.99	0.936	1.003	0.983	0.955	0.974	0.988	0.978	0.993	0.98	0.984	0.991	0.992	0.989	0.239	0.998	1.008	0.3	NaN	0.987	NaN	0.989	0.994	0.98	0.972	0.987	0.983	0.971
BSU24280_yqiD	0.776	0.815	0.761	0.541	0.767	0.811	0.774	0.813	0.816	0.802	0.791	0.787	0.776	0.788	0.811	0.793	0.781	0.816	0.777	0.805	0.79	0.803	0.778	0.784	0.791	0.798	0.796	0.806	0.813	0.806	0.816	0.81	0.812	0.797	0.812	0.247	0.814	0.797	0.3	NaN	0.804	NaN	0.791	0.796	0.817	0.801	0.8	0.802	0.817
BSU01730_sigW	0.991	0.991	1.037	0.669	1.041	1.006	0.99	1.013	1.012	1.006	0.999	1.009	1.023	1.013	1.011	1.008	1.012	1.016	0.99	1.002	1.016	1.002	1.011	1.027	1.011	0.997	1.009	1.008	1.012	1.03	1.007	1.013	0.997	1	1.006	0.242	1.002	1.017	0.302	NaN	1.011	NaN	0.989	1.017	1.005	1.018	1.015	1.003	0.997
BSU10040_ecsA	1.006	0.974	1.001	0.624	1.002	0.992	0.983	1.005	1.017	1	1.012	0.995	0.997	0.978	0.976	1.011	1	0.995	0.982	1.004	0.996	0.982	1.024	1.011	0.999	0.996	1.006	1.002	0.991	0.981	1.003	1.005	1.009	1.002	1.01	NaN	0.987	1.009	0.32	NaN	1.006	NaN	0.986	0.999	1.007	0.997	0.975	1.003	0.991
BSU12920_dppA	1.011	1.013	0.995	0.682	1.003	1.003	1	0.992	0.997	0.936	0.992	1.021	1.009	1.001	1.012	1.011	1.012	1.002	0.979	1	1.013	1.017	0.99	1.012	1.008	0.998	1.004	1.002	0.995	1.008	1.008	1.009	0.99	NaN	0.983	NaN	0.993	1.011	0.306	NaN	0.998	NaN	1.001	1.009	1.008	1.014	0.951	0.994	1.001
BSU13900_ptsH	0.737	0.669	0.669	0.477	0.679	0.696	0.702	0.755	0.699	0.708	0.699	0.692	0.708	0.712	0.717	0.75	0.704	0.697	0.684	0.734	0.691	0.707	0.651	0.665	0.715	0.686	0.697	0.679	0.703	0.699	0.68	0.687	0.719	0.708	0.706	0.276	0.713	0.675	0.343	NaN	0.686	NaN	0.738	0.719	0.718	0.679	0.745	0.705	0.71
BSU13910_ptsI	0.712	0.658	0.702	0.4	0.727	0.699	0.695	0.714	0.726	0.683	0.691	0.715	0.719	0.699	0.71	0.707	0.734	0.721	0.694	0.712	0.687	0.703	0.654	0.694	0.704	0.672	0.69	0.682	0.723	0.717	0.691	0.727	0.711	0.722	0.719	0.129	0.708	0.744	0.292	NaN	0.707	NaN	0.729	0.717	0.725	0.721	0.69	0.7	0.723
BSU14090_ykuI	1.024	1.023	1.026	0.681	0.995	1.004	1.016	1.006	1.02	1.016	1.018	1.016	1.017	1.016	1.004	1.02	1.013	1.016	1.019	1.024	1.023	1.033	1.027	1.016	1.02	1.011	1.018	1.01	1.017	1.008	1.025	1.015	1.007	1.016	1.015	0.226	1.027	1.029	0.306	NaN	1.018	NaN	1.022	1.029	1.009	1.024	1.019	1.014	1.012
BSU16960_ymdA	0.604	0.694	0.591	0.401	0.637	0.626	0.616	0.648	0.727	0.657	0.607	0.65	0.653	0.666	0.657	0.636	0.645	0.645	0.659	0.617	0.64	0.605	0.65	0.633	0.599	0.634	0.69	0.64	0.635	0.655	0.643	0.641	0.606	0.647	0.702	0.244	0.641	0.625	0.31	NaN	0.686	NaN	0.614	0.631	0.637	0.705	0.615	0.633	0.639
BSU16960_ymdA-1	1.012	1.013	1.017	0.674	1.017	1.012	1.014	1.016	1.015	1.019	1.017	1.02	1.019	1.022	1.013	1.02	1.018	1.016	1.011	1.009	1.025	1.013	1.015	1.028	1.018	1.017	1.016	1.014	1.026	1.024	1.012	1.02	1.02	1.018	1.019	0.221	1.02	1.022	0.326	NaN	1.018	NaN	1.022	1.022	1.017	1.02	1.025	1.016	1.022
BSU22910_ypfA	1.006	0.988	0.997	0.654	1.005	0.989	0.99	1.025	0.994	0.996	0.993	0.99	1.009	0.999	1.004	1.009	0.998	0.991	0.991	0.993	1.019	1.004	0.989	1.007	1.001	0.974	1.001	0.992	0.992	1.004	0.991	1.023	0.99	1.002	1.003	0.293	1.007	0.988	0.265	NaN	1.014	NaN	0.998	1.001	1.011	1.006	0.995	1.001	1.007
BSU25050_yqgA	0.999	0.995	0.984	0.664	1.011	0.993	0.925	0.993	1.006	1.014	1	1.005	1.013	0.99	1.003	1.005	0.998	1.009	0.989	1.028	0.999	1.003	0.978	1.001	0.983	0.997	0.998	0.993	0.994	0.99	0.984	1.006	1.012	0.977	1.019	0.194	0.989	1.023	0.229	NaN	1.005	NaN	1.002	0.995	1.02	0.998	0.989	0.983	1.005
BSU25690_sda	0.8	0.816	0.835	0.638	0.79	0.818	0.833	0.836	0.855	0.84	0.77	0.833	0.811	0.826	0.829	0.822	0.839	0.831	0.802	0.868	0.809	0.866	0.801	0.838	0.822	0.851	0.83	0.798	0.815	0.812	0.861	0.826	0.851	0.85	0.853	0.22	0.834	0.825	0.29	NaN	0.832	NaN	0.825	0.823	0.849	0.813	0.825	0.825	0.847
BSU29740_ccpA	0.891	0.829	0.856	0.504	0.842	0.831	0.802	0.852	0.836	0.863	0.841	0.838	0.842	0.805	0.83	0.838	0.837	0.831	0.85	0.84	0.823	0.858	0.815	0.852	0.868	0.799	0.856	0.819	0.844	0.838	0.834	0.851	0.839	0.874	0.833	0.268	0.795	0.836	0.245	NaN	0.806	NaN	0.817	0.828	0.848	0.879	0.839	0.819	0.832
BSU31740_yuxH	1.007	0.992	1.02	0.671	1.008	1.002	1	1.007	1.003	1.011	1.006	1.007	1.01	1.005	1.001	1.004	1.008	1.007	1.003	1.008	1.004	1.001	0.996	1.014	1.006	0.995	1.011	1.001	1.002	1.016	1.002	1.002	1.001	1.01	1.011	0.253	1.006	1.01	0.299	NaN	1.003	NaN	1.008	1.002	1.007	1.002	1.001	1.001	1.004
BSU33630_secG	NaN	NaN	NaN	NaN	NaN	NaN	NaN	NaN	NaN	NaN	NaN	NaN	NaN	NaN	NaN	NaN	NaN	NaN	NaN	NaN	NaN	NaN	NaN	NaN	NaN	NaN	NaN	NaN	NaN	NaN	NaN	NaN	NaN	NaN	NaN	NaN	NaN	NaN	NaN	NaN	NaN	NaN	NaN	NaN	NaN	NaN	NaN	NaN	NaN
BSU35250_ftsX	0.958	0.933	0.961	0.606	0.959	0.955	0.953	0.954	0.967	0.95	0.961	0.956	0.969	0.952	0.965	0.95	0.951	0.955	0.91	0.94	0.962	0.954	0.967	0.963	0.956	0.958	0.967	0.952	0.953	0.954	0.966	0.955	0.954	0.913	0.955	0.234	0.935	0.936	0.336	NaN	0.951	NaN	0.945	0.961	0.97	0.964	0.953	0.906	0.957
BSU35260_ftsE	0.952	0.93	0.96	0.585	0.957	0.953	0.934	0.957	0.965	0.957	0.928	0.962	0.944	0.947	0.971	0.962	0.96	0.952	0.907	0.916	0.947	0.954	0.943	0.961	0.953	0.965	0.953	0.955	0.965	0.959	0.97	0.963	0.959	0.937	0.96	NaN	0.936	0.902	0.249	NaN	0.964	NaN	0.958	0.964	0.94	0.968	0.94	0.877	0.962
BSU40510_yybT	0.965	0.955	0.974	0.614	0.98	0.969	0.986	0.965	0.96	0.98	0.956	0.964	0.968	0.969	0.955	0.988	0.959	0.979	0.95	0.941	0.963	0.957	0.966	0.975	0.963	0.997	0.951	0.959	0.971	0.955	0.966	0.977	0.959	0.973	0.977	0.12	0.979	0.952	0.235	NaN	0.981	NaN	0.978	0.98	0.982	0.989	0.978	0.977	1.017
BSU40960_parB	0.995	0.963	1.014	0.714	1.003	0.996	0.994	0.993	1.01	0.998	1.009	1.006	0.997	1.001	0.992	0.999	0.998	1	1.004	1.01	1.006	0.993	0.989	0.998	0.996	0.991	0.987	0.995	0.99	0.996	0.996	1.002	0.994	0.997	1.011	0.33	1.012	1.009	0.347	NaN	1.017	NaN	1.012	0.997	1.01	1	0.988	0.997	1.008
BSU40970_parA	0.997	0.997	0.995	0.704	1.006	0.992	0.992	1.003	0.996	1.004	0.993	1	0.99	0.995	0.993	1.006	0.992	0.996	0.988	1.016	0.996	0.99	0.993	1.004	1.001	1.005	1.003	0.992	0.998	1.001	0.999	0.989	0.992	1.002	1.003	0.248	0.992	1.005	0.318	NaN	1.004	NaN	0.985	0.992	0.994	1.003	1.003	0.993	0.991
BSU00020_dnaN-1	0.996	0.996	1.026	0.672	1.015	0.993	0.995	1.008	0.998	0.997	1	0.999	1.007	0.988	0.996	0.994	1.004	1.008	0.979	0.986	1.002	0.994	1.002	1.013	1.009	0.985	0.99	0.978	1.008	0.997	1.004	0.998	0.998	1.012	0.97	0.509	1.018	0.995	0.244	NaN	0.999	NaN	0.997	1.005	0.999	0.989	0.994	0.981	0.99
BSU01000_secE-1	0.891	0.911	0.934	0.45	0.879	0.911	0.886	0.955	0.971	0.967	0.843	0.952	0.884	0.904	0.945	0.959	0.946	0.929	0.888	0.963	0.87	0.925	0.839	0.883	0.851	0.862	0.916	0.866	0.924	0.848	0.968	0.943	0.96	0.972	0.958	0.273	0.924	0.939	0.318	NaN	0.932	NaN	0.889	0.906	0.969	0.936	0.835	0.932	0.941
BSU01000_secE-2	0.982	1.002	1.012	0.625	0.987	0.984	0.992	1.013	1.003	1.011	0.998	1.005	0.988	1.004	0.992	0.989	0.991	1.012	0.987	1.003	0.994	0.987	0.976	1.011	0.991	0.994	1.02	1	0.996	0.997	0.996	1.004	1	0.992	1.004	0.313	1.002	1.003	0.28	NaN	1.016	NaN	1.003	0.996	1.001	1.011	0.994	1.002	1.012
BSU01360_secY-1	0.996	1.011	1.007	0.631	1.022	1.002	0.979	1.009	0.99	1.013	0.998	1.009	0.993	1.002	1.005	1.002	0.999	1.01	0.999	1.005	0.998	0.992	1.002	1.004	1.028	0.984	0.989	0.993	1.001	0.996	0.992	0.994	0.992	0.972	0.998	0.299	1.005	1.022	0.263	NaN	0.998	NaN	0.987	1.006	0.997	1.001	1.001	0.999	0.991
BSU14840_ylaN-1	0.998	NaN	0.989	0.74	0.982	1.015	0.991	1.012	1.022	NaN	1.016	0.991	1.001	0.99	0.999	0.982	1.022	1.006	0.992	0.938	0.996	0.934	1.019	1.029	0.999	1.005	1.008	1.003	1.005	1.027	0.986	1.016	0.991	1.008	0.981	NaN	0.999	0.962	0.29	NaN	0.997	NaN	0.996	1.019	1.01	1.027	0.969	0.988	1.015
BSU14840_ylaN-2	1.002	0.999	1.01	0.638	0.999	1.005	0.993	1.005	1	1.001	0.998	1.006	1.006	1.006	0.996	1.005	1.007	1.004	0.999	1.006	1.016	1	1.005	1.014	1.006	0.996	1.008	1.003	1.005	1.006	1.001	1.005	1.008	1.005	1.003	0.233	1.014	1.014	0.299	NaN	1.006	NaN	0.993	1.003	1.005	1.008	1.006	0.999	1.002
BSU15950_ftsY-1	1.001	0.982	1	0.65	1.005	0.999	0.998	1.006	1.006	1.009	0.999	1.003	1.003	0.997	0.99	1.004	0.994	1	0.989	1.002	0.998	1.004	0.988	1.013	1.001	0.987	1.003	0.992	1.004	0.999	0.998	1.009	0.999	0.997	0.995	0.307	0.993	0.995	0.252	NaN	1.006	NaN	0.999	0.997	0.991	1.005	1.009	0.99	1.007
BSU15950_ftsY-2	1.004	0.996	0.985	0.624	0.99	1	0.993	1.036	1.012	0.998	0.991	1.007	0.996	1.008	0.997	1.012	1.009	1.012	1.001	0.993	1	0.985	0.999	1.023	1.006	1.012	0.99	0.994	0.991	1	0.995	1	1.004	0.977	1	0.244	1.005	1.006	0.242	NaN	1.015	NaN	0.996	1.002	1.01	0.99	1.007	1.002	0.999
BSU15980_ffh-1	0.99	0.989	1.001	0.679	0.994	0.991	0.987	0.994	0.999	0.996	0.994	0.997	0.991	0.995	0.992	0.998	0.996	1	0.984	0.989	0.991	0.985	0.99	1.006	0.99	0.995	0.995	0.985	0.996	0.999	0.994	0.995	0.992	0.991	1.002	0.21	0.994	1.006	0.297	NaN	0.993	NaN	0.998	0.999	0.999	0.995	0.993	0.99	0.994
BSU16580_polC-1	0.993	1.006	1.005	0.641	0.998	0.989	0.996	0.984	1.002	0.99	0.995	0.99	1.01	0.996	0.99	1	0.99	0.997	0.981	0.996	0.982	1.003	0.991	0.985	1.009	0.986	0.999	0.982	0.996	0.989	1.008	1.009	0.986	0.987	1.005	0.254	0.998	1.017	0.346	NaN	0.986	NaN	0.976	1.01	0.991	0.994	0.982	0.994	0.993
BSU16580_polC-2	0.994	0.986	1.012	0.669	1.01	0.998	0.998	1.018	1.015	1.009	1.009	1.005	0.992	1.001	0.999	1.003	0.998	1.001	0.992	0.997	1.004	1.003	0.995	1.01	0.997	0.976	1.016	0.996	1.008	0.983	1.003	1.01	1.008	0.996	1.001	0.289	1.004	0.969	0.124	NaN	0.993	NaN	1.003	1.003	1.014	0.982	1.001	0.992	0.993
BSU17910_yneF-1	1.015	0.993	0.982	0.668	0.998	0.999	1.007	1.008	0.99	0.994	0.997	1.006	1.004	0.998	0.995	1.001	0.999	1	0.995	1.002	1.012	0.976	0.989	1.008	1.008	0.99	1.011	0.999	0.998	1.002	0.994	1.003	1	0.996	1.002	0.231	1.002	0.989	0.287	NaN	0.983	NaN	0.995	1.005	1.007	1.001	0.991	0.998	0.995
BSU17910_yneF-2	0.959	0.964	0.984	0.655	0.966	0.984	0.978	0.987	0.991	0.978	0.965	0.988	0.97	0.976	0.975	0.986	0.991	0.979	0.982	0.987	0.954	0.974	0.957	0.977	0.97	0.955	0.981	0.971	1	0.973	0.988	0.973	0.995	0.978	0.991	0.204	0.98	0.976	0.314	NaN	0.991	NaN	0.97	0.976	0.994	0.983	0.98	0.984	0.986
BSU18090_parE-1	0.996	0.995	0.978	0.732	0.984	0.983	0.981	0.995	0.996	0.998	0.981	0.997	0.997	0.979	0.98	0.974	0.97	0.983	0.974	0.987	0.996	0.992	0.972	0.97	0.975	0.985	0.984	0.977	0.989	0.982	0.981	0.984	0.976	0.977	0.98	0.242	0.989	0.994	0.323	NaN	0.989	NaN	0.981	0.981	0.981	0.984	0.981	0.985	0.99
BSU18090_parE-2	NaN	NaN	NaN	NaN	NaN	NaN	NaN	NaN	NaN	NaN	NaN	NaN	NaN	NaN	NaN	NaN	NaN	NaN	NaN	NaN	NaN	NaN	NaN	NaN	NaN	NaN	NaN	NaN	NaN	NaN	NaN	NaN	NaN	NaN	NaN	NaN	NaN	NaN	NaN	NaN	NaN	NaN	NaN	NaN	NaN	NaN	NaN	NaN	NaN
BSU18100_parC-2	1.003	0.995	1.01	0.677	1.013	1	0.999	0.999	0.999	0.994	1.005	1	1	1.001	1.001	0.999	1.002	0.998	0.995	0.997	1.001	1.009	0.998	1.012	1.007	0.999	1.003	0.997	1.002	1.002	1.003	1.003	1.002	0.998	1.004	0.205	1.008	1.002	0.289	NaN	1.006	NaN	1	1	1.005	1	1.002	1.002	1.003
BSU24340_accC-1	NaN	NaN	NaN	NaN	NaN	NaN	NaN	NaN	NaN	NaN	NaN	NaN	NaN	NaN	NaN	NaN	NaN	NaN	NaN	NaN	NaN	NaN	NaN	NaN	NaN	NaN	NaN	NaN	NaN	NaN	NaN	NaN	NaN	NaN	NaN	NaN	NaN	NaN	NaN	NaN	NaN	NaN	NaN	NaN	NaN	NaN	NaN	NaN	NaN
BSU24340_accC-2	0.64	0.705	0.68	0.418	0.668	0.701	0.687	0.691	0.721	0.722	0.666	0.706	0.681	0.699	0.687	0.729	0.71	0.7	0.718	0.762	0.662	0.672	0.659	0.672	0.682	0.675	0.718	0.688	0.713	0.724	0.717	0.723	0.728	0.736	0.722	0.299	0.656	0.609	0.303	NaN	0.703	NaN	0.684	0.676	0.726	0.68	0.675	0.677	0.716
BSU24350_accB-1	0.998	0.997	1.009	0.664	0.991	0.999	0.986	1.005	1.003	0.994	0.981	1.007	0.996	0.996	0.988	1.002	1.001	1	0.988	1.009	0.996	0.988	0.983	0.996	0.999	0.984	1.001	0.988	0.998	0.988	0.994	1.001	0.996	0.995	1	0.302	1.006	0.999	0.252	NaN	1.002	NaN	0.998	0.997	1.003	1.006	0.985	0.998	0.996
BSU25310_dgkA-1	1	0.994	0.992	0.682	1.01	0.994	0.988	1.005	0.999	1.004	1.002	1.003	1.003	1.01	0.992	1.014	1.001	0.998	0.993	1.008	1.006	0.99	1.001	1.016	0.998	0.987	1.007	0.99	1.002	0.999	0.999	1.004	1.011	1.001	1.001	0.218	1.007	0.997	0.246	NaN	1.011	NaN	0.985	1.002	0.999	1.003	1.002	0.996	0.996
BSU25680_yqeG-1	0.997	0.993	1.003	0.672	0.994	0.992	0.995	1.002	1.002	1.017	1.003	1.003	1.007	0.997	0.997	0.997	1.003	0.993	1.001	1.001	1.006	1.005	1.004	1.012	1.01	0.993	0.992	0.999	1.004	1.005	1.003	1	0.999	1.006	1.01	0.315	1.016	1.012	0.293	NaN	1.011	NaN	1	1.004	1.007	1.004	1.007	1.004	1
BSU25680_yqeG-2	NaN	NaN	NaN	NaN	NaN	NaN	NaN	NaN	NaN	NaN	NaN	NaN	NaN	NaN	NaN	NaN	NaN	NaN	NaN	NaN	NaN	NaN	NaN	NaN	NaN	NaN	NaN	NaN	NaN	NaN	NaN	NaN	NaN	NaN	NaN	NaN	NaN	NaN	NaN	NaN	NaN	NaN	NaN	NaN	NaN	NaN	NaN	NaN	NaN
BSU29200_accA-1	0.868	0.881	0.906	0.546	0.86	0.868	0.865	0.901	0.926	0.892	0.84	0.898	0.85	0.868	0.895	0.9	0.894	0.893	0.896	0.926	0.849	0.864	0.834	0.87	0.848	0.842	0.854	0.848	0.891	0.846	0.921	0.907	0.894	0.905	0.905	0.156	0.769	0.834	0.289	NaN	0.879	NaN	0.865	0.871	0.929	0.893	0.835	0.877	0.908
BSU29200_accA-2	1.004	1.012	1.002	0.643	1.022	1	0.991	1.011	1.021	1.004	1	1.001	1.005	1.001	1.003	1.014	1	1.008	1.002	0.995	1	0.998	0.99	1.008	1.001	1.005	1.012	1.013	1.005	1.01	1.004	1.003	1.007	0.987	0.997	0.342	1.009	1.025	0.212	NaN	1.01	NaN	1	1.01	1.004	1.005	0.993	1	0.998
BSU29210_accD-1	0.997	0.989	1.001	0.68	0.994	0.997	0.996	1.007	1.005	1.008	1.001	1.002	1	1.002	0.994	1.005	1.002	1.003	0.992	1.013	1.001	1.007	1.003	1.009	0.999	1.005	1.001	0.996	1.005	1.003	1.004	1.007	1.007	0.997	1.003	0.227	1.009	1.014	0.301	NaN	1.003	NaN	1.001	1.005	1.002	1.005	1.003	0.995	1.001
BSU29210_accD-2	0.997	0.99	1.002	0.631	0.996	1	0.996	1.001	1.004	1.001	0.995	1.006	1	1.003	0.994	1.003	1	1	0.997	0.998	1.003	1.001	0.998	1.006	0.995	0.989	1.003	0.994	1	1	0.999	1.003	1.001	1.001	1.002	0.114	1.002	1.002	0.213	NaN	1.003	NaN	1	1	1	0.996	1.001	0.998	0.998
BSU35300_secA-1	0.994	0.994	1.009	0.699	1	0.996	1	1.001	0.994	1.004	1.008	1.003	0.998	0.992	0.985	0.991	0.997	0.999	0.988	1.004	1.004	0.988	1.002	1.005	0.997	1.001	1.001	0.993	0.998	1	0.999	1.003	0.997	0.99	0.998	0.127	1.004	1.003	0.277	NaN	0.999	NaN	0.998	1.005	1.004	1.008	1.003	0.994	0.997
BSU36370_fabZ-1	0.999	0.998	1.016	0.685	0.994	0.992	1	1.003	1	1.005	1.004	1.006	1.002	0.999	0.989	0.998	1.003	0.999	0.995	1.001	1.003	0.993	1.001	1.007	1.004	1.005	1.007	0.995	1.004	0.997	0.994	0.997	1.003	1.003	1.004	0.153	1.004	1.01	0.33	NaN	1.003	NaN	0.997	1.002	0.999	1.001	1.001	1.003	0.997
BSU36370_fabZ-2	0.971	1.008	1.001	0.677	0.987	0.982	0.981	0.987	1.005	0.983	1.001	1	0.986	0.996	0.994	1.018	0.989	1.013	0.988	0.977	0.989	0.994	0.982	1.01	0.983	0.986	0.994	0.974	0.999	1	1.001	0.991	1.01	0.997	0.991	0.287	0.98	0.998	0.31	NaN	1	NaN	0.974	1.008	0.989	1.011	0.989	0.988	0.992
[truncated: 1,261 more columns]

## Sheet: T2 to T3 RF
X.	BSU00400_yabE	BSU00490_spoVG	BSU00570_yabM	BSU00690_ftsH	BSU00880_disA	BSU01670_amiE	BSU01680_murP	BSU01690_murR	BSU01700_murQ	BSU02350_gamP	BSU02200_ybfG	BSU02360_gamA	BSU02370_ybgA	BSU02600_cwlJ	BSU02810_cwlK	BSU04140_pbpC	BSU04970_cwlT	BSU05710_ydhD	BSU06250_ydjM	BSU07260_yfnI	BSU09370_lytF	BSU10110_pbpF	BSU10770_wprA	BSU11570_cwlQ	BSU12100_pdaC	BSU12420_yjoB	BSU12460_xlyB	BSU12780_xepA	BSU12810_xlyA	BSU12980_ykfB	BSU12990_ykfC	BSU13820_ykvT	BSU14040_ldt	BSU14470_mreBH	BSU15170_spoVD	BSU15210_spoVE	BSU15390_sepF	BSU15420_divIVA	BSU16560_rasP.1	BSU16910_rodZ	BSU16950_pbpX	BSU17410_cwlC	BSU17860_yneA	BSU18180_yngB	BSU18350_dacC	BSU18380_iseA	BSU18410_ggt	BSU19210_yocH	BSU19410_cwlS
BSU00400_yabE	1.003	0.997	1.02	NaN	1.016	0.99	0.987	0.975	0.981	1.055	0.989	1.002	0.997	0.972	0.972	1.015	1.014	0.997	0.974	0.991	1.011	1.015	1.002	0.997	0.963	0.979	0.996	0.987	0.989	0.993	0.99	1.003	1.002	1.019	1.007	NaN	0.991	0.924	NaN	NaN	0.989	NaN	1.011	1.004	0.974	0.99	1.006	0.988	1.002
BSU00490_spoVG	0.997	0.984	1.027	NaN	0.954	0.982	0.986	0.988	0.956	0.945	0.977	0.969	1.002	1.033	0.96	1.018	0.948	0.989	0.949	1.085	1.019	0.986	0.959	1.021	1.009	0.965	0.943	0.932	0.985	0.997	0.974	0.983	0.958	0.996	0.992	NaN	0.98	0.953	NaN	NaN	1.02	NaN	0.998	0.991	0.992	1.006	0.93	0.977	0.969
BSU00570_yabM	0.998	1.021	1.012	0.575	1.011	1.024	0.977	1.022	1.028	0.979	1.023	1.005	1	1.013	1.036	1.003	0.975	1.022	0.986	1.009	1.031	1.024	1.013	1.039	1.017	1.015	1.003	1.019	1.027	0.998	1.001	1.024	0.995	1.01	1.028	NaN	0.999	0.92	NaN	NaN	1.008	NaN	0.99	1.023	1.019	1.017	0.967	1.027	1.013
BSU00690_ftsH	NaN	NaN	NaN	NaN	NaN	NaN	NaN	NaN	NaN	NaN	NaN	NaN	NaN	NaN	NaN	NaN	NaN	NaN	NaN	NaN	NaN	NaN	NaN	NaN	NaN	NaN	NaN	NaN	NaN	NaN	NaN	NaN	NaN	NaN	NaN	NaN	NaN	0.786	NaN	NaN	NaN	NaN	NaN	NaN	NaN	NaN	NaN	NaN	NaN
BSU00880_disA	0.958	0.979	0.988	NaN	1.004	0.983	0.969	0.982	1	1.027	0.968	0.989	0.972	0.976	0.959	0.971	0.986	1.013	1.001	0.994	0.981	1.001	0.982	0.988	0.976	0.97	0.968	1.003	0.99	0.986	0.998	1	0.964	0.95	0.964	NaN	0.969	0.946	NaN	NaN	0.959	NaN	0.965	1.007	0.935	0.984	0.983	0.984	1.006
BSU01670_amiE	1.01	1.022	0.972	0.511	1.011	0.991	1.019	1.028	1.001	0.977	1.02	0.992	0.987	1.006	1.005	0.999	0.98	1.006	0.993	0.974	0.98	1.028	1.005	1.01	0.989	1.005	1.006	1.016	0.996	1.024	1.014	1.018	0.988	0.974	1.01	NaN	1.023	0.933	NaN	NaN	0.993	NaN	1.01	1	0.998	0.992	0.981	0.999	1.015
BSU01680_murP	NaN	NaN	NaN	NaN	1.043	1.032	0.906	0.993	0.971	NaN	0.912	0.989	1.025	1.025	1.004	1.014	0.916	0.988	1.016	NaN	0.923	1.02	0.959	1.035	1.012	NaN	1.048	NaN	0.903	1.025	1.026	0.996	0.997	NaN	0.98	NaN	1.039	0.963	NaN	NaN	1.053	NaN	0.932	1.113	0.996	1.055	0.971	0.984	1.035
BSU01690_murR	0.969	1.018	1.019	0.532	0.995	0.995	1.032	1.007	1.009	1.012	1.004	1.02	1.011	1.027	1.007	0.997	1.008	0.997	0.978	0.993	1.003	1.034	1.008	1.004	0.991	1.018	0.996	0.991	1.026	1.017	1.024	0.981	1.027	0.973	0.988	NaN	1.032	0.903	NaN	NaN	0.996	NaN	0.952	1.007	1	0.994	1.007	1.013	0.987
BSU01700_murQ	0.996	1.006	0.982	0.614	0.997	0.987	1.028	0.972	1.013	0.961	0.971	1.007	0.987	0.993	1.002	0.984	0.998	1.005	0.978	0.997	1.005	1.01	0.977	1.019	0.996	0.994	1.011	0.965	0.983	1.009	0.982	1.007	0.995	0.984	1.008	NaN	1.002	0.941	NaN	NaN	1	NaN	0.994	0.999	1.002	1.002	0.999	0.995	0.987
BSU02350_gamP	1.012	1.016	1.029	NaN	0.992	0.984	0.99	0.97	0.98	1.041	1.005	0.985	1.013	1.006	1.02	0.996	1.001	1.013	1.012	1.02	0.999	0.998	0.991	1.033	1.036	1	1.016	1.025	1.011	1.018	0.992	0.989	1.001	1.016	0.989	NaN	1.014	0.926	NaN	NaN	1.026	NaN	0.967	1.053	0.979	0.996	0.994	0.984	1.023
BSU02200_ybfG	1.001	1.004	0.98	NaN	1.02	1.003	0.959	0.97	1.022	1.032	1.022	1.011	0.989	0.972	1.011	1.015	1.008	1.001	1.003	1.018	1.033	0.996	0.989	0.995	0.976	1.038	0.991	1.019	0.98	0.979	1.013	0.971	1.007	0.976	1.021	NaN	1.018	0.952	NaN	NaN	1.004	NaN	1.011	1.023	1.017	1.009	0.998	1.016	1.002
BSU02360_gamA	0.983	1.009	1.009	NaN	0.991	0.988	1.019	1.046	0.989	1.044	1.002	0.98	0.973	0.998	0.995	1.007	0.962	1.023	1.004	0.962	0.969	1.058	1	1.041	0.983	0.978	0.973	0.971	0.955	1.004	0.995	0.984	1.007	0.957	0.984	NaN	1.036	0.985	NaN	NaN	0.97	NaN	1.036	0.995	1.015	0.971	1.023	0.985	0.972
BSU02370_ybgA	0.98	0.995	0.965	NaN	1	1.011	0.933	0.977	1.056	1.031	0.978	0.988	0.942	0.959	0.997	0.97	0.996	1.02	1.048	0.963	1.014	1.066	1.009	0.971	0.938	0.99	1.005	0.968	0.98	0.936	1.033	0.985	0.957	1.011	0.978	NaN	0.976	0.895	NaN	NaN	0.969	NaN	0.958	1.008	0.997	1.003	0.952	0.965	0.983
BSU02600_cwlJ	0.966	1.004	1.036	NaN	0.962	0.983	1.012	1.01	0.987	0.991	0.966	0.992	0.967	1.006	0.985	1.018	0.969	1.003	0.993	0.999	1.016	1.008	0.995	1.024	0.994	0.982	0.975	0.954	0.992	1.014	0.971	0.989	1.027	0.953	1	NaN	1.021	1.011	NaN	NaN	0.995	NaN	0.999	1.001	1.007	1.042	0.994	0.999	1.007
BSU02810_cwlK	1.006	0.986	1.022	NaN	1.02	1.002	0.971	1.012	1.036	0.953	1.045	1.02	1.008	1.028	0.977	1.006	1.011	1.008	0.992	0.988	1.024	1.023	0.967	1.005	1.054	1.001	1.012	0.988	0.965	0.993	1.012	0.977	0.997	1.032	1.025	NaN	0.978	0.968	NaN	NaN	0.972	NaN	0.999	1.03	1.014	1.02	1.029	1.018	1.01
BSU04140_pbpC	0.998	0.976	1.054	NaN	0.994	1.009	0.982	0.978	0.982	1.068	0.995	0.992	0.994	1.015	1.04	1.017	1.027	0.996	0.987	1.022	1.034	1.028	1.007	1.003	0.988	1.008	1.032	0.996	0.984	1.018	0.993	1.032	0.991	0.997	0.985	NaN	0.986	0.996	NaN	NaN	1.014	NaN	0.976	1.034	1.005	1.047	0.998	1.002	1.001
BSU04970_cwlT	0.961	1.014	1.051	NaN	0.927	0.993	0.992	0.999	0.994	0.989	0.951	0.983	0.986	0.985	1.014	0.996	0.979	0.984	0.991	0.99	0.971	0.998	0.999	0.973	1.035	1.029	1.02	0.95	0.997	0.988	1.023	0.986	0.965	1.006	1.024	NaN	1.012	0.911	NaN	NaN	0.985	NaN	1.005	0.952	1.011	0.979	1.009	0.976	1.009
BSU05710_ydhD	0.986	1.002	0.978	0.562	0.965	0.986	0.992	1.044	0.99	1.032	0.996	1.018	1.002	1.009	0.976	1.012	1.018	1.007	0.992	1.021	1.028	1.03	0.989	0.999	1.036	1.019	0.984	0.955	0.952	1.042	0.965	0.983	0.965	1.003	1.003	NaN	1.027	0.99	NaN	NaN	1.02	NaN	1.066	1.029	1.005	0.972	1.004	0.987	0.999
BSU06250_ydjM	1.017	0.99	1	NaN	0.945	0.998	1.002	1.038	0.998	1.041	1.026	0.973	1.011	1.022	1.001	1.016	0.983	1.012	1.001	1.022	0.994	0.991	1.01	1.01	0.964	1.003	0.963	1.001	1.01	1.032	1.005	1.002	0.981	0.983	0.999	NaN	0.997	0.935	NaN	NaN	0.994	NaN	0.998	0.999	0.984	1.007	1.02	0.987	1.015
BSU07260_yfnI	1.001	0.981	0.994	0.566	1.018	0.997	1.026	1.004	1.004	0.984	1	1.007	0.993	1.023	1.02	1.011	1.005	1.003	0.992	0.99	1.01	1.016	1.024	1.017	1.016	1.013	1.002	0.986	1.006	1.004	1.004	1.001	1.003	0.98	1.001	NaN	1.008	0.965	NaN	NaN	0.977	NaN	0.985	0.997	0.999	1.011	0.982	1.017	1.014
BSU09370_lytF	1.028	0.981	0.973	NaN	0.94	1.001	1.005	1.01	0.999	0.998	0.96	0.988	0.981	0.999	0.998	1.018	0.965	0.978	0.964	0.984	0.989	1.038	0.958	0.999	1.026	1.004	0.971	0.986	1	0.975	1.004	0.978	0.963	0.956	1.036	NaN	1.016	0.954	NaN	NaN	0.972	NaN	0.999	0.984	1.023	1.006	1.002	1.006	0.992
BSU10110_pbpF	0.96	1.015	0.977	0.582	0.96	1.011	1.014	1.043	0.976	0.976	0.995	1.007	1.011	0.994	0.989	1.012	1.006	1.02	0.986	1.009	1	1.043	0.975	1.022	1.021	1.009	0.983	0.997	0.979	1.021	0.992	0.997	0.985	1.015	0.979	NaN	1	0.936	NaN	NaN	1.006	NaN	0.996	0.992	0.996	0.983	0.962	0.991	0.984
BSU10770_wprA	0.995	0.949	1.011	NaN	0.943	1.005	1.02	0.996	0.984	0.928	1.02	0.995	0.982	0.99	1.024	1.019	1.028	0.99	1.002	0.978	1.031	1.009	0.993	0.989	0.969	1.01	1.007	0.993	1.003	0.957	0.981	1.01	1.033	1.032	1.02	NaN	0.994	0.933	NaN	NaN	1.009	NaN	1.008	1.013	0.954	0.997	1.031	1.011	0.969
BSU11570_cwlQ	0.993	1.057	1.005	NaN	0.964	0.996	1.035	1.004	1.013	1.002	1.002	0.985	0.997	0.999	0.966	1.029	0.986	1.001	0.988	0.989	1.015	1.07	1.028	0.988	1.028	0.989	1.003	1.001	1	0.984	0.984	1.006	1.009	1.024	0.988	NaN	1.026	0.938	NaN	NaN	1.022	NaN	0.994	1.024	1.035	1.003	0.996	0.992	0.997
BSU12100_pdaC	1.001	0.978	0.988	NaN	0.94	0.992	0.991	0.99	0.971	0.997	1.009	1.013	0.953	0.979	0.964	0.955	0.971	0.975	0.991	1.015	0.978	1.01	1.023	0.999	1.018	0.961	0.997	0.979	0.978	0.988	1.006	0.982	0.993	0.998	1.014	NaN	0.997	0.901	NaN	NaN	1.005	NaN	0.951	1.018	0.997	0.996	0.978	0.968	0.988
BSU12420_yjoB	0.98	1.007	1.029	NaN	0.946	0.981	0.969	0.974	0.997	1.001	0.93	0.993	0.983	0.958	0.978	0.992	0.954	1.015	0.95	1.039	0.949	0.931	0.945	1.032	0.998	0.972	1.016	0.981	0.973	0.976	0.97	0.974	0.965	0.916	1	NaN	0.961	0.997	NaN	NaN	1.024	NaN	0.96	0.932	0.964	0.993	0.967	0.986	0.96
BSU12460_xlyB	0.996	1.087	0.999	NaN	1.016	1.014	1.002	0.993	1.006	1.051	1.005	1.001	1.009	1.012	0.969	1.006	1.017	0.995	1.01	1.047	1.029	1.014	1.007	0.986	0.993	1.006	1.023	1.038	1.008	0.999	1.017	1.024	0.986	0.982	1.02	NaN	0.975	1.024	NaN	NaN	1.008	NaN	0.949	0.993	1.007	0.978	1.008	1.019	1.017
BSU12780_xepA	0.967	1.016	1.011	NaN	1.029	0.967	0.99	0.976	1.03	1.015	1.023	1.029	0.999	1.006	0.979	0.984	1.034	0.991	0.98	1.028	0.993	1.036	0.984	1.039	1.013	1.01	0.967	1.018	0.99	0.998	1.03	0.984	1.021	0.981	0.99	NaN	0.985	0.942	NaN	NaN	1.008	NaN	0.999	1.014	1.007	1.03	0.975	1	0.982
BSU12810_xlyA	0.991	0.997	0.993	NaN	0.986	1	1	0.994	0.967	1.067	0.979	1.018	0.977	1.055	1.007	0.996	1.013	1.015	1.007	1.012	0.981	1.018	1.018	0.993	1.059	0.961	0.986	0.997	1.059	1	1.019	1.029	0.963	0.999	1.008	NaN	1.025	0.953	NaN	NaN	0.982	NaN	1.002	0.971	1.017	1.026	0.993	1.021	1.018
BSU12980_ykfB	0.987	0.974	1.015	NaN	0.987	0.977	1.018	1.021	1.015	1.057	0.995	1.002	1.006	0.985	1.004	1.038	1.014	0.987	1.002	0.989	0.982	1.029	0.974	1.008	0.999	0.999	1.038	0.989	0.972	1.025	0.972	1.002	1.017	1.016	1.008	NaN	1.013	0.899	NaN	NaN	1.006	NaN	1.03	1.015	0.978	1.011	1.004	0.999	1.027
BSU12990_ykfC	1.009	1.009	0.985	0.762	1.016	1.01	1.03	0.978	0.984	1.025	0.998	1.015	1.003	0.985	1.005	0.981	1.009	1.007	0.985	0.983	0.971	1.026	0.996	1.006	1.009	0.977	1.001	1.018	1.005	1.01	0.992	1.036	1.018	1.015	0.99	NaN	0.988	0.96	NaN	NaN	1.007	NaN	0.962	0.992	1.023	1.021	1.002	0.998	1.003
BSU13820_ykvT	1.004	1.026	1.073	NaN	1.001	0.976	1.001	0.998	1.032	1.036	1.021	1.026	1.009	1.045	0.988	1.005	0.958	0.992	0.995	1.015	1.018	1.011	1.009	0.995	1.002	0.967	0.983	1.006	1.033	1.009	1.003	1.01	0.985	0.988	1.001	NaN	1.016	0.953	NaN	NaN	1.032	NaN	1.002	0.975	1	1.005	0.99	0.997	1.018
BSU14040_ldt	1.054	1.069	0.969	NaN	0.926	0.978	0.959	1.021	0.997	0.952	0.983	1.049	0.986	1.008	0.968	0.97	1.012	0.998	1.028	0.987	1.023	1.054	1.02	0.991	1.024	0.962	1.023	0.978	1.007	0.995	0.977	0.99	0.997	1.019	0.967	NaN	0.985	0.953	NaN	NaN	0.965	NaN	1.057	1.002	1.024	1.028	1.047	1.019	0.943
BSU14470_mreBH	1.069	1.005	1.057	NaN	0.986	1.003	1.026	0.982	0.975	0.978	0.993	0.986	0.98	0.97	0.99	0.961	0.972	0.999	1.035	0.997	0.988	1.03	0.987	0.994	0.99	1.001	0.982	0.981	0.983	1.017	0.98	0.961	1.026	0.983	0.949	NaN	0.998	0.984	NaN	NaN	1.015	NaN	0.978	1.008	1.004	1.022	0.973	0.993	1.008
BSU15170_spoVD	0.988	1.046	0.975	NaN	1.055	1.01	0.996	1.001	1.008	1.02	0.961	0.956	0.987	0.982	0.994	1.04	0.984	1.001	0.975	0.998	0.975	1.009	1.011	1.017	1.017	0.983	1.024	0.989	1.002	0.991	1.001	1.007	0.987	0.993	0.964	NaN	0.995	0.971	NaN	NaN	0.997	NaN	0.972	0.999	1.005	0.987	1	1.001	1.005
BSU15210_spoVE	NaN	NaN	NaN	NaN	NaN	NaN	NaN	NaN	NaN	NaN	NaN	NaN	NaN	0.966	NaN	NaN	NaN	NaN	NaN	NaN	NaN	NaN	NaN	NaN	NaN	NaN	NaN	NaN	NaN	NaN	NaN	NaN	NaN	NaN	NaN	NaN	NaN	NaN	NaN	NaN	NaN	NaN	NaN	NaN	NaN	NaN	NaN	0.881	NaN
BSU15390_sepF	0.978	0.958	1.026	NaN	0.945	1.034	1.013	1.004	0.995	1.026	0.996	1.043	0.995	0.981	1.034	0.987	1.03	1.004	1.034	1.033	0.99	1.017	0.986	1.016	1.004	1.009	0.991	1.034	0.979	1.029	1.001	1.038	1.011	0.987	1.011	NaN	1.028	0.849	NaN	NaN	1.004	NaN	1.028	0.999	1.009	1.008	1.016	0.978	1.014
BSU15420_divIVA	1.031	NaN	NaN	NaN	NaN	0.954	0.982	0.883	NaN	NaN	0.683	NaN	0.945	0.795	NaN	0.86	0.908	NaN	0.602	NaN	0.935	0.739	NaN	NaN	0.79	NaN	NaN	NaN	NaN	0.95	0.996	NaN	0.941	NaN	0.733	NaN	NaN	NaN	NaN	NaN	NaN	NaN	0.881	NaN	0.7	NaN	0.92	0.793	0.825
BSU16560_rasP-1	NaN	NaN	NaN	NaN	NaN	NaN	NaN	NaN	NaN	NaN	NaN	NaN	NaN	NaN	NaN	NaN	NaN	NaN	NaN	NaN	NaN	NaN	NaN	NaN	NaN	NaN	NaN	NaN	NaN	NaN	NaN	NaN	NaN	NaN	NaN	NaN	NaN	0.602	NaN	NaN	NaN	NaN	NaN	0.874	NaN	NaN	NaN	NaN	NaN
BSU16910_rodZ	NaN	NaN	NaN	NaN	NaN	NaN	NaN	NaN	NaN	NaN	NaN	NaN	NaN	NaN	NaN	NaN	NaN	NaN	NaN	NaN	NaN	NaN	NaN	NaN	NaN	NaN	NaN	NaN	NaN	NaN	NaN	NaN	NaN	NaN	NaN	NaN	NaN	NaN	NaN	NaN	NaN	NaN	NaN	NaN	NaN	NaN	NaN	NaN	NaN
BSU16950_pbpX	1.005	0.987	0.996	NaN	0.985	0.991	0.956	0.988	0.913	1.04	0.984	1.036	0.987	1	0.995	0.976	0.99	0.978	1.005	1.029	0.974	1.037	0.979	0.988	0.964	1.024	0.997	1.05	0.999	1.035	1.013	0.965	1.017	1.019	1.012	NaN	1.092	0.93	NaN	NaN	1.005	NaN	0.995	1.048	0.999	1.003	1.086	1.008	1.029
BSU17410_cwlC	NaN	NaN	NaN	NaN	NaN	0.958	NaN	NaN	NaN	NaN	NaN	NaN	NaN	NaN	NaN	NaN	NaN	NaN	NaN	NaN	NaN	NaN	NaN	NaN	NaN	NaN	NaN	NaN	NaN	NaN	NaN	NaN	NaN	NaN	NaN	NaN	0.802	NaN	NaN	NaN	NaN	NaN	NaN	NaN	NaN	NaN	NaN	NaN	NaN
BSU17860_yneA	0.95	1.016	1.001	NaN	0.98	0.986	0.988	0.999	0.989	0.994	1.018	1.012	0.988	0.977	0.981	1.053	0.995	1.023	0.977	1.032	1.004	1.023	0.977	1.021	1.01	0.99	0.971	0.982	0.975	1.023	1.034	0.998	0.944	0.986	1.016	NaN	1.046	0.944	NaN	NaN	1.033	NaN	1.01	1.005	1.02	1.03	1.019	1.001	0.968
BSU18180_yngB	1.007	0.999	1.01	NaN	0.986	0.993	1.004	0.999	1.014	1.012	0.949	0.987	1.015	1.003	0.978	1.039	0.979	1	0.997	1.02	1.006	1.013	0.981	1.017	1.015	1	1.013	1.011	0.987	0.999	1.006	0.972	0.955	0.994	0.983	NaN	0.971	0.981	NaN	NaN	0.969	NaN	1.001	0.997	0.98	0.993	1.018	1.006	1.016
BSU18350_dacC	0.969	1.036	1.031	NaN	0.999	1.03	1.017	0.99	0.968	0.969	1.034	0.965	0.973	1.016	1.012	0.989	0.981	0.984	1.003	0.972	1.027	1.01	1.067	1.035	0.982	0.966	0.989	0.975	1.05	0.988	1.012	1.006	0.951	1.007	1.004	NaN	1.067	1.04	NaN	NaN	0.95	NaN	1.006	1.022	1.026	1.006	0.999	1	0.982
BSU18380_iseA	1.034	1.028	1.065	NaN	0.987	0.974	1.04	1.025	1.031	0.999	1.04	1.027	1.054	0.978	0.986	1.016	1.001	0.992	0.962	0.962	1.009	0.987	0.956	1	0.995	0.987	1.021	1.025	1.018	0.974	1.001	0.994	0.998	1.051	1.015	NaN	0.974	0.92	NaN	NaN	1.007	NaN	0.994	0.989	1.001	0.988	0.999	0.97	1.039
BSU18410_ggt	1.02	1.019	0.969	NaN	0.996	0.98	0.988	1.027	1.007	1.01	1.021	0.997	0.992	0.973	0.989	1.001	0.969	1.022	1.001	1.02	0.988	1.014	0.961	1.018	0.992	0.985	1.001	0.991	1.037	0.975	0.999	1.008	0.993	0.987	1.016	NaN	1.011	0.957	NaN	NaN	1.013	NaN	0.964	1.03	0.975	0.977	0.995	1.022	0.997
BSU19210_yocH	0.991	1.021	0.968	NaN	0.93	0.962	0.975	0.993	0.993	1.001	0.959	0.955	0.98	0.964	1.026	1.018	1.007	1.002	0.939	0.943	0.964	1.063	0.958	1.018	1.01	1.027	0.977	0.992	1.05	0.947	0.993	1.014	1.017	1	0.952	NaN	0.975	0.847	NaN	NaN	0.995	NaN	1.08	0.982	1.003	0.997	0.953	1.007	1.003
BSU19410_cwlS	0.971	0.991	0.964	NaN	1.017	0.998	0.971	0.978	1.013	1.055	1.013	1.004	1.001	0.989	0.995	1.019	0.996	0.968	0.994	1.013	0.97	0.996	0.994	1.011	0.99	0.972	1.017	0.988	0.987	0.997	0.984	0.977	0.974	0.991	0.986	NaN	0.984	0.914	NaN	NaN	0.984	NaN	0.976	1.003	0.99	1.012	0.996	0.974	0.998
BSU19620_yodJ	1.027	0.989	0.971	0.585	0.972	0.997	0.98	1.024	1.008	1.02	1.018	1.008	0.992	1.007	0.994	1.019	1.007	1.009	1.004	1.001	1.041	0.997	1.019	0.983	1.013	1.032	0.991	0.98	1.04	1.006	1.007	0.983	0.976	0.994	1.01	NaN	1.028	0.982	NaN	NaN	0.998	NaN	1.04	0.986	1.011	1.007	1.003	1.018	1.006
BSU19810_yodU	1.012	0.981	0.992	0.42	0.989	0.986	0.978	0.997	0.993	0.994	1.025	1.006	0.997	0.988	0.989	0.956	0.992	1.006	0.996	1.009	1.023	1.024	0.975	1.015	0.982	0.969	1.002	0.993	1.016	1.001	1.012	1.028	1.024	1.007	0.994	NaN	1.015	0.955	NaN	NaN	1.021	NaN	0.994	1.009	0.994	1.04	1.013	0.992	0.985
BSU21350_cwlP	1.013	0.983	1.002	0.676	1.005	1.004	1.008	0.951	0.986	0.988	1.002	1.009	0.989	0.996	0.99	0.993	0.992	0.991	0.961	1.027	0.981	1.017	0.968	0.972	0.985	1.04	0.984	0.967	1.004	1.014	1.02	1.004	1.025	1.006	0.973	NaN	1.008	0.972	NaN	NaN	1.003	NaN	0.998	0.999	0.996	1.005	0.998	0.994	1.006
BSU21410_blyA	0.991	0.972	0.951	0.08	0.956	0.985	0.953	1	0.991	1.007	0.99	0.984	0.997	1.037	0.982	1.01	0.987	0.987	0.985	1.005	0.993	1.017	0.979	1.014	1.005	0.964	0.982	1.015	0.998	0.97	0.99	1.01	0.992	0.992	0.967	NaN	0.999	0.952	NaN	NaN	0.996	NaN	0.988	0.995	0.983	0.98	0.999	0.997	1.032
BSU22030_dynA	0.97	1.012	0.999	0.567	0.987	0.972	0.996	1.015	0.996	1.016	0.998	0.997	0.992	0.994	0.982	0.976	0.992	0.998	0.977	0.968	0.999	1.024	0.987	1.019	0.962	0.964	0.976	0.998	1.002	0.995	0.987	0.996	1.004	0.969	0.998	NaN	1.025	0.936	NaN	NaN	0.978	NaN	0.976	0.982	1.001	0.995	0.997	0.997	1.018
BSU22180_gpsB	1.016	1.04	1.012	NaN	1.026	0.993	0.976	0.976	1.02	1.002	1.005	0.993	0.997	1.007	0.982	0.99	1.008	1.012	0.938	0.954	1.021	1.034	1.027	1.011	0.982	0.995	1.028	0.989	0.999	0.994	1.012	1.006	0.995	0.994	1.032	NaN	0.989	0.932	NaN	NaN	1.008	NaN	1.001	1.005	0.996	0.997	0.993	0.997	0.981
BSU23190_dacB	0.993	0.995	0.985	NaN	0.99	1.013	0.982	0.992	0.98	1.003	0.98	0.981	0.974	1.01	0.967	0.992	0.978	0.991	0.968	1.005	0.969	0.992	0.977	1.001	1.016	0.993	0.986	1.003	1.001	1.001	0.999	0.964	1.031	1.006	1.006	NaN	0.975	0.908	NaN	NaN	1.005	NaN	0.993	1.008	0.987	0.975	0.982	0.999	0.987
BSU23530_spoIIM	0.976	1.005	1.01	NaN	1.01	1.007	1.007	1.006	1.009	0.996	1.004	1.001	0.988	1.003	0.988	1.025	1.011	1.005	0.992	0.975	1.018	1.044	0.989	1.016	0.997	1.019	1.007	0.998	0.964	1.005	1.003	1.023	0.986	1.008	0.994	NaN	1.026	0.964	NaN	NaN	1.006	NaN	0.991	1.009	0.997	1.008	0.99	0.983	0.985
BSU23616_mciZ	0.959	0.99	1.035	NaN	1.016	0.994	0.98	0.985	0.966	0.997	0.945	0.973	0.982	0.976	0.971	1.014	0.967	1.001	0.977	0.969	0.981	1.046	1.021	0.968	1.016	1.021	1.019	0.986	1.011	1	0.987	0.998	0.975	1.038	1.014	NaN	1.022	0.916	NaN	NaN	1.014	NaN	0.963	1.003	0.966	0.978	0.986	0.987	0.993
BSU24190_yqiI	1.004	1.007	1.05	NaN	1.018	1.004	1.022	1.02	1.033	0.974	1.003	0.994	0.965	0.98	1.086	1.036	1.024	1.043	0.974	0.988	1.015	1.044	0.997	0.988	0.965	1.01	0.953	1.013	1.036	0.986	1.001	0.997	0.982	1.013	0.986	NaN	0.978	1.018	NaN	NaN	1.017	NaN	0.987	1.022	0.975	0.983	1.027	0.983	1.031
BSU24830_yqgT	0.963	1.004	1.003	NaN	0.996	1.011	1.031	1.024	0.997	0.959	0.991	1.022	0.995	0.998	0.982	1.022	1.01	1.012	1.003	0.986	0.983	1.049	1.042	1.021	0.981	0.979	0.962	0.989	0.991	0.991	1.019	1.028	1.014	1.019	0.972	NaN	1.015	0.942	NaN	NaN	0.998	NaN	0.991	1.013	1.01	1.022	0.99	1	1.016
BSU24840_yqgS	0.986	1.011	0.984	NaN	1.015	0.993	0.984	0.992	1.004	0.957	1.025	1.004	0.994	1.021	0.967	1.004	0.98	1.017	0.997	0.972	1	1.019	0.99	1.002	0.991	1.019	0.99	1.039	0.998	1.005	0.987	1.007	1.003	1.061	1.016	NaN	0.998	1	NaN	NaN	1.01	NaN	1.009	0.985	1.04	1.02	1.008	0.999	0.994
BSU25310_dgkA	NaN	NaN	NaN	NaN	NaN	NaN	NaN	NaN	NaN	NaN	NaN	NaN	NaN	NaN	NaN	NaN	NaN	NaN	NaN	NaN	NaN	NaN	NaN	NaN	NaN	NaN	NaN	NaN	NaN	NaN	NaN	NaN	NaN	NaN	NaN	NaN	NaN	NaN	NaN	NaN	NaN	NaN	NaN	NaN	NaN	NaN	NaN	NaN	NaN
BSU25530_spoIIP	1.005	1.033	1.002	0.507	0.971	0.995	1.008	0.977	0.999	0.972	1.008	1.006	0.982	1.012	0.996	0.994	1.016	1.003	0.989	0.992	0.989	0.996	1.015	0.993	0.989	0.98	0.976	1.01	1.001	1.02	0.99	1.006	0.977	0.986	1.003	NaN	0.962	0.946	NaN	NaN	0.987	NaN	0.965	0.999	1.012	1.016	0.983	0.997	0.992
BSU25710_cwlH	1.034	1.022	0.98	0.505	1.079	1.003	0.996	1.016	1.005	0.972	0.991	0.992	1	0.992	0.985	0.992	0.974	0.986	0.958	0.982	1.026	1.043	0.997	1.006	1.008	0.992	1.002	1.037	1.059	1.011	0.986	0.987	1.005	0.969	1.014	NaN	0.972	0.974	NaN	NaN	0.988	NaN	1.006	0.977	1.028	0.996	0.957	0.998	1.012
BSU25900_cwlA	0.977	1.031	0.977	NaN	1.03	1.013	0.992	1.007	0.99	1.065	1.022	1.002	1.019	1.031	1.022	0.993	0.987	0.976	1.022	0.972	1.032	1.011	1.025	1.003	1.025	0.953	1.005	1.004	0.975	1.026	1.017	0.977	1.006	0.987	0.983	NaN	1.011	0.977	NaN	NaN	1.022	NaN	1	1.014	0.961	0.995	1.019	0.994	0.969
BSU26810_yrpC	0.925	1.002	1.004	NaN	0.959	0.964	0.962	0.977	0.985	0.958	1.002	0.972	0.985	0.98	0.957	0.992	0.973	0.994	0.947	0.983	0.986	0.997	0.948	1.012	0.975	0.993	0.994	0.93	0.989	0.986	0.99	0.997	0.921	0.952	1.003	NaN	0.984	0.91	NaN	NaN	0.959	NaN	0.979	0.997	0.959	0.989	0.974	0.992	0.99
BSU27310_pbpI	0.96	1.042	1.012	NaN	0.88	1.006	0.993	1.013	0.997	1.02	1.024	0.994	0.995	0.994	1.008	1.01	0.994	1.001	1.022	1.023	1.035	1.008	1.001	1.021	0.988	0.992	0.977	0.979	0.995	1.003	1.022	1.016	0.988	1.026	1.027	NaN	1.061	0.984	NaN	NaN	1.002	NaN	0.98	1.009	1.046	1.013	1.018	0.992	1.023
BSU27580_yrvJ	0.954	1.058	1.004	0.537	0.987	0.987	1.003	0.994	1.026	0.959	1.008	1.005	1.001	0.989	1.032	0.994	1	1.001	0.998	1.016	0.998	1.057	1.022	1.014	1.013	1.016	1.018	0.975	1.013	1.012	0.996	1.017	0.992	0.988	0.984	NaN	1	0.904	NaN	NaN	1.041	NaN	1.002	1.006	1	0.98	1.011	1.003	0.996
BSU27670_spoVB	0.6	0.695	0.72	NaN	0.676	0.672	0.678	0.698	0.823	0.639	0.734	0.687	0.682	0.679	0.689	0.688	0.709	0.708	0.661	0.779	0.613	0.769	0.594	0.669	0.735	0.733	0.725	0.704	0.719	0.654	0.707	0.634	0.658	0.692	0.727	NaN	0.746	0.502	NaN	NaN	0.742	NaN	0.644	0.728	0.755	0.644	0.522	0.688	0.72
BSU27990_minD	0.979	0.988	1.009	0.64	1.011	0.984	0.983	0.982	1.003	1.038	0.994	1.012	0.981	1.017	1.001	1.023	1.009	1.007	0.987	0.946	0.983	1.012	1.012	1.035	0.951	0.98	0.988	1.026	1.004	1.012	0.978	0.969	1.042	1.011	0.975	NaN	0.999	1.01	NaN	NaN	0.993	NaN	1.035	1.016	1.01	0.991	0.999	0.979	1.014
BSU28000_minC	NaN	NaN	NaN	NaN	NaN	0.846	NaN	NaN	NaN	NaN	0.917	NaN	0.933	0.893	NaN	NaN	0.951	NaN	NaN	NaN	NaN	NaN	NaN	NaN	NaN	NaN	NaN	NaN	NaN	NaN	NaN	NaN	NaN	NaN	NaN	NaN	0.985	NaN	NaN	NaN	NaN	NaN	NaN	NaN	NaN	NaN	NaN	0.877	NaN
BSU28050_maf	0.987	0.997	1.022	0.581	0.969	0.991	1.004	0.999	0.997	1.033	1.006	1.028	1.01	1.002	1.027	0.993	0.991	1.025	1	1.024	0.971	0.965	1.01	0.974	1.043	0.971	0.961	0.997	1.01	1	0.998	0.991	0.981	0.987	1.014	NaN	1.002	0.971	NaN	NaN	1.003	NaN	0.986	0.978	1.01	0.974	0.98	0.999	0.989
BSU28610_zapA	0.965	0.982	1.018	NaN	0.972	0.993	0.961	0.989	0.978	1.038	0.968	0.978	0.965	1.002	0.925	0.994	0.98	0.999	0.988	0.949	0.992	0.943	0.978	1.022	0.969	0.958	0.984	0.991	0.973	0.957	0.969	1.014	1.001	0.96	0.999	NaN	0.989	0.764	NaN	NaN	1.009	NaN	1.002	1	0.968	0.961	0.936	0.984	0.98
BSU28900_ysbB	0.975	1.025	1.021	NaN	1.014	1.011	1.009	1.006	1.015	1.018	1.013	1.002	0.995	1.017	0.972	1.01	0.993	0.998	0.992	0.975	0.998	0.99	0.989	1.038	0.995	1.009	1.021	1.005	1.003	1.027	1.011	1.016	1.018	0.976	0.991	NaN	0.989	0.927	NaN	NaN	1.006	NaN	0.996	1.005	1.018	1.021	1.012	1	1
BSU28920_lytT	0.994	1.038	1.018	NaN	0.959	0.99	0.987	1.019	0.992	0.997	1.01	0.96	0.996	0.986	0.993	0.996	0.992	1.004	0.955	1.044	1.013	1.024	1.008	0.968	0.976	1.026	1.051	0.976	0.999	0.983	0.973	0.987	1.004	0.993	1.007	NaN	0.974	0.994	NaN	NaN	1.004	NaN	1.01	0.985	0.991	0.99	0.987	1.003	0.979
BSU28930_lytS	1.012	0.977	0.967	NaN	1.009	0.985	0.999	0.998	0.977	1.005	1.018	0.996	0.968	1.003	1.009	0.965	0.991	1.001	1.005	1.008	1.035	0.991	0.978	1.015	0.959	1.026	1.013	0.963	0.945	0.977	1.015	0.988	1.001	0.944	0.972	NaN	0.999	0.981	NaN	NaN	0.971	NaN	0.979	1.007	0.994	0.981	0.992	0.995	0.99
BSU29610_ezrA	0.525	0.866	NaN	NaN	NaN	0.913	0.961	0.894	0.887	NaN	0.877	0.908	0.862	0.892	0.794	0.904	0.873	0.839	NaN	0.862	1.016	0.684	0.783	0.917	0.792	0.908	0.836	1.008	0.841	0.841	0.807	0.848	NaN	0.891	0.898	NaN	NaN	0.983	NaN	NaN	0.813	NaN	NaN	0.872	0.818	0.838	NaN	0.861	0.921
BSU29630_refZ	1.022	1.002	0.996	0.706	0.941	0.972	0.975	0.994	0.961	1.023	1.006	0.97	1.021	1.004	0.975	0.998	0.977	0.994	0.977	0.973	0.984	1.023	0.942	0.978	0.937	1.005	0.982	1.008	0.986	0.988	0.992	0.996	0.973	0.987	0.992	NaN	1.01	0.931	NaN	NaN	0.988	NaN	0.986	0.999	0.973	0.998	0.976	0.98	0.986
BSU30050_ytgP	0.996	1.017	1.007	NaN	1.002	1.002	0.996	0.985	0.998	0.995	0.991	0.976	0.992	1.011	1.008	0.985	1.004	1.052	1.003	0.972	0.989	1	1.002	1.004	0.991	1.043	0.986	0.985	1.032	1.002	1.005	0.972	0.969	1.034	0.993	NaN	0.963	0.884	NaN	NaN	1.007	NaN	1.008	0.992	1.007	1.018	1.007	0.981	0.989
BSU30640_ytkC	0.967	1.018	0.978	NaN	0.924	0.977	0.993	1.014	0.972	1.013	1.014	1.022	1.01	0.965	1.002	0.989	1.012	0.967	0.969	1.014	0.955	1.003	1.04	1.018	0.981	1.058	1.039	0.976	1.027	1.03	1.015	1.002	0.95	0.988	0.995	NaN	1.006	1.011	NaN	NaN	1.028	NaN	0.96	0.98	0.961	1.013	0.987	1.008	1.011
BSU31010_floT	NaN	NaN	NaN	NaN	NaN	NaN	0.685	NaN	NaN	NaN	NaN	0.992	0.958	NaN	NaN	NaN	NaN	0.932	NaN	NaN	NaN	NaN	0.975	NaN	1.06	NaN	NaN	NaN	NaN	NaN	0.962	NaN	NaN	NaN	NaN	NaN	NaN	NaN	NaN	NaN	NaN	NaN	NaN	NaN	NaN	NaN	NaN	1.027	NaN
BSU31020_yuaF	0.982	0.97	0.98	0.593	0.958	0.985	1.018	0.996	0.974	0.997	0.973	0.993	1.004	1.004	0.981	1.006	0.981	1.009	0.988	1.065	0.988	1.017	0.989	0.98	1.014	0.987	1.006	1.022	0.996	0.989	1	1.026	1.017	1.017	1.019	NaN	1.001	1.003	NaN	NaN	0.96	NaN	0.991	0.992	1.003	0.992	0.992	1.02	1.013
BSU31120_lytG	0.94	1.003	1.007	0.557	1.051	0.996	0.978	0.987	1.03	0.997	1.02	0.996	1.025	1.036	0.971	1.021	1.013	1.022	0.99	1.038	0.996	0.994	0.966	1.014	1.022	0.985	1.022	0.995	1.018	1.011	1.001	1.013	1.003	0.995	0.975	NaN	1.002	1.039	NaN	NaN	1.016	NaN	0.994	1.038	1.003	0.987	0.992	1.006	1.002
BSU31490_pbpD	0.975	1.027	0.982	NaN	1.015	1.025	0.981	1.004	1.003	1.001	1.024	1.018	0.999	1.012	1.021	0.999	0.992	1.027	1.01	1.003	0.963	0.958	0.976	0.986	1.006	0.952	1.011	0.992	1.015	1.011	0.984	0.995	1.038	0.99	1.008	NaN	0.977	0.875	NaN	NaN	0.998	NaN	0.987	1.002	1.01	1.008	0.994	1.001	1.009
BSU32340_lytH	1.027	1.004	1.007	NaN	0.835	1.011	1.054	0.961	0.988	1.06	1.073	1.035	0.995	1.041	1.01	0.998	0.993	1.016	0.94	1.008	1.019	1.009	0.976	0.996	0.991	0.938	1.019	1.016	1.016	0.99	0.996	1.042	1.017	0.964	1.057	NaN	1.037	0.959	NaN	NaN	0.992	NaN	1.004	1.015	1.012	1.039	1.031	0.984	1.026
BSU33360_yvgJ	0.991	0.992	0.972	NaN	0.931	0.973	0.98	1.008	0.951	0.989	1.001	0.971	0.985	0.987	0.98	0.986	0.979	0.986	0.969	0.957	1.001	1.008	1.012	0.997	0.994	0.998	1.015	0.968	0.968	0.964	0.99	0.993	1.018	1.03	0.995	NaN	1.014	0.963	NaN	NaN	0.997	NaN	1.031	0.983	0.973	1.006	0.982	0.995	0.998
BSU34760_glmR	0.6	0.459	0.776	NaN	0.589	0.672	0.676	0.814	0.719	0.712	0.647	0.638	0.744	0.74	0.633	0.74	0.677	0.664	0.71	0.891	0.558	0.733	0.462	0.727	0.685	0.743	0.798	0.732	0.667	0.732	0.765	0.71	0.636	0.869	0.719	NaN	0.564	NaN	NaN	NaN	0.627	NaN	0.622	0.749	0.702	0.593	0.713	0.717	0.661
BSU34800_cwlO	0.9	0.963	0.825	NaN	0.959	0.924	1.001	0.925	0.95	0.913	0.889	0.938	0.93	0.907	0.952	0.869	0.953	0.94	0.791	0.728	0.922	0.969	0.93	0.865	0.897	0.886	0.891	0.944	0.948	0.929	0.925	0.899	0.922	0.775	0.956	NaN	0.822	0.824	NaN	NaN	0.907	NaN	0.963	0.9	0.907	0.929	0.904	0.828	0.96
BSU35010_nagA	0.973	0.974	0.97	NaN	1.008	0.952	0.957	0.994	1.004	1.006	0.975	0.973	0.975	1.022	1.023	0.991	0.949	0.998	0.979	0.994	0.982	0.998	0.973	0.985	1.008	0.988	0.981	1.021	1.004	1.01	0.959	0.982	0.941	0.99	1.001	NaN	1.008	0.886	NaN	NaN	0.988	NaN	0.972	1.049	0.995	0.977	0.963	0.991	0.961
BSU35020_nagB	0.984	1.012	0.956	NaN	0.945	0.976	1.002	1.01	0.993	0.98	0.997	1	0.995	1.002	0.992	1.005	0.984	0.998	0.99	0.987	1.005	1.055	0.965	1.012	0.986	1.019	0.993	0.951	1.019	0.987	1.005	0.986	0.969	0.965	0.954	NaN	0.995	1.005	NaN	NaN	1.012	NaN	1.003	1.001	0.989	0.99	1.037	0.978	1.005
BSU35220_minJ	0.993	0.976	0.926	0.572	0.928	1.026	0.995	1.008	1.007	0.996	0.993	1.006	0.959	1.023	1.013	1.015	0.978	0.964	0.984	0.962	1.02	1.003	0.954	0.98	1.013	1.028	0.997	0.969	1.023	0.98	1.027	1.027	1.016	0.969	0.972	NaN	0.861	0.943	NaN	NaN	1.019	NaN	1.006	0.982	0.978	0.993	0.992	1.002	1.011
BSU35520_tagV	1.015	1.021	1.008	0.61	1.012	1.01	1.02	1.014	1.033	1.008	1.038	1.001	1.008	1.016	0.982	1.028	1.011	1.019	1.013	1.052	1.028	1.016	1.012	1.028	0.989	1.025	0.998	1.034	1.003	1.017	1.025	1.042	0.981	1.032	1.014	NaN	1.028	0.952	NaN	NaN	1.036	NaN	1.022	1.041	1.005	1.022	1.033	1.037	1.06
BSU35540_tuaH	1.029	1.043	1.007	NaN	1.01	0.997	0.991	1.015	0.989	0.963	1.016	0.994	0.992	1.002	0.987	0.992	1.008	1.012	0.989	1.019	0.98	1.02	1.002	1.011	1.015	1.021	1.003	0.997	1.015	1.032	1.003	0.997	1.014	0.989	1.003	NaN	0.992	0.927	NaN	NaN	1.036	NaN	1.012	0.979	1.01	0.987	0.978	1.022	1.001
BSU35550_tuaG	1.008	1.018	0.964	NaN	0.995	0.985	0.998	1.023	0.984	1.037	1.025	0.999	1.024	1.011	1.012	1.011	0.999	0.979	0.997	0.987	0.963	1.027	1.004	1.038	1.045	0.969	1.016	0.973	0.988	0.982	1.006	1.022	0.987	0.999	0.967	NaN	1.016	0.955	NaN	NaN	0.988	NaN	0.99	0.983	1.053	0.989	0.957	0.97	1.014
BSU35560_tuaF	0.886	1.012	0.966	NaN	0.996	0.956	1.003	1.002	1.015	0.962	0.967	1.003	0.972	0.97	1.011	0.976	0.996	0.992	1.006	1.007	0.984	1.024	0.984	1	0.978	0.991	0.951	0.996	1.011	1.001	0.999	1.013	0.959	1.012	1.021	NaN	1.008	0.947	NaN	NaN	0.949	NaN	0.945	1.007	0.989	1.03	0.957	1.007	0.989
BSU35570_tuaE	0.944	0.975	1.029	NaN	0.99	1.02	0.934	1.021	1.024	0.967	0.968	1.004	1.023	0.997	0.978	1.018	1.022	1.005	0.983	0.952	1.025	1.015	1.019	1.012	0.98	1.01	0.99	0.997	1.019	1.004	0.988	1.025	1.006	0.974	1.041	NaN	1.013	0.977	NaN	NaN	1.004	NaN	1.042	1.026	1.008	1.011	0.991	1.002	0.962
BSU35580_tuaD	0.994	0.921	0.977	NaN	1.035	0.981	1.01	0.994	0.992	0.997	0.991	0.989	0.974	0.982	1.017	0.997	0.98	1.01	0.992	0.983	0.984	0.983	0.968	0.993	0.953	1.002	0.994	0.994	1.014	0.968	0.993	0.996	1.014	0.975	0.984	NaN	0.972	0.944	NaN	NaN	0.995	NaN	0.963	1.007	1.004	0.972	0.989	0.998	1.007
BSU35590_tuaC	0.966	0.959	1.015	NaN	0.979	0.976	0.967	0.993	0.976	0.977	0.965	0.969	0.98	0.966	1.007	1.002	1.009	0.992	0.954	0.972	0.992	1.002	0.965	0.944	0.978	0.993	1.029	0.968	0.963	0.991	0.998	0.983	1.019	0.959	0.984	NaN	0.988	0.832	NaN	NaN	0.994	NaN	0.937	0.982	0.987	1.007	0.982	0.991	0.977
BSU35609_tuaA1	1.057	1.032	0.97	NaN	0.981	1.003	1.059	1.049	0.949	NaN	1.012	0.947	1.014	1.012	1.026	0.925	1.008	1.006	0.977	1.102	0.994	1.011	1.009	1.028	1.063	1.031	1.024	0.994	1.014	1.013	1.035	1.003	0.963	0.93	1.055	NaN	1.031	0.967	NaN	NaN	1.009	NaN	0.981	1.028	0.991	0.99	1.041	1.015	1.014
BSU35620_lytC	0.961	1.048	1.025	NaN	0.93	0.943	0.998	1	1.028	1.008	0.96	0.989	0.965	1.003	1.032	0.995	0.981	0.988	0.952	0.936	0.951	1.008	1.087	1.032	0.998	1.015	0.966	0.986	0.976	1.047	1.015	1.046	0.97	1.024	0.994	NaN	0.971	1.022	NaN	NaN	1.036	NaN	1.032	0.993	0.997	1.01	0.989	0.98	0.945
BSU35630_lytB	0.976	0.993	0.989	NaN	1.016	0.992	1.003	1.016	0.987	1.015	1.027	0.999	0.991	0.992	0.992	0.99	1.009	1.005	0.972	0.996	1.006	1.007	1.014	1.026	1.018	1	0.971	1.007	1.028	1.006	0.984	0.991	0.989	1.006	0.992	NaN	1.016	0.979	NaN	NaN	1.007	NaN	1.001	1.022	0.991	0.967	1.008	0.997	0.992
BSU35650_tagU	1	0.978	0.943	NaN	1.002	0.99	0.982	1.02	1.01	1.036	0.99	0.994	1.011	1.021	0.993	0.967	1.029	1.007	1.022	1.026	0.992	1.031	0.992	1.019	0.99	0.99	0.984	1.01	1.039	1.026	1.017	0.991	1.006	1.01	1.016	NaN	1.02	0.965	NaN	NaN	1.006	NaN	0.989	1.009	1.021	1.017	0.992	1.014	1.006
BSU35670_gtaB	0.968	1.031	0.986	NaN	0.968	1.011	0.975	1.057	0.986	1.023	1.078	1.013	1.035	0.956	0.991	1.025	1.01	0.984	0.986	1.03	0.993	1.007	0.947	1.01	1.002	1.004	0.939	1.004	1.006	1.05	1.042	1.014	1.057	1.053	0.943	NaN	1.037	0.687	NaN	NaN	1.026	NaN	0.972	1.024	1.024	0.991	0.998	1.01	1.005
BSU35690_ggaA	0.977	0.981	0.942	NaN	1.009	0.992	1.004	0.993	0.989	0.987	1.027	1.006	1.041	0.977	1.005	1.002	1.016	0.992	1.003	0.998	1.044	1.032	0.964	0.992	1.008	1.001	1.005	1.031	1.011	1.003	1.015	1.004	0.984	0.99	1.017	NaN	1.029	0.887	NaN	NaN	1.031	NaN	1.005	1.013	1	0.992	0.997	1	1.027
BSU35730_tagE	NaN	NaN	NaN	NaN	NaN	NaN	NaN	NaN	NaN	NaN	NaN	NaN	NaN	NaN	NaN	NaN	NaN	NaN	NaN	NaN	NaN	NaN	NaN	NaN	NaN	NaN	NaN	NaN	NaN	NaN	0.867	NaN	NaN	NaN	NaN	NaN	NaN	NaN	NaN	NaN	NaN	NaN	NaN	NaN	NaN	NaN	NaN	0.879	NaN
BSU35770_tagC	0.967	1.047	0.984	NaN	1.016	0.991	1.023	1.037	1.012	0.99	1.024	0.999	0.989	0.992	0.994	1.036	1.04	0.996	0.991	0.988	1.01	1.098	1.018	0.985	1.008	0.97	1.011	0.997	1.02	1.044	1.025	1.019	0.984	1.035	0.968	NaN	1.012	1.007	NaN	NaN	1.014	NaN	0.969	1.012	0.981	0.949	1.02	0.994	1.045
BSU35780_lytD	0.988	0.997	1.015	NaN	1.022	0.998	0.99	1.01	1	1.028	0.981	0.995	1.005	1.034	0.989	0.995	1.012	0.993	0.985	0.945	0.961	1.012	1.003	1	0.99	1.002	1.021	1.042	0.984	1.009	1.007	1.029	1.039	1.012	0.993	NaN	0.976	1.032	NaN	NaN	1.012	NaN	1.007	0.994	1.011	0.984	0.969	1.016	1
BSU35840_tagT	1.052	1.009	0.992	NaN	0.924	0.968	1.048	1.035	1.016	1.006	1.04	0.998	1.01	1.053	0.982	1.058	0.999	1.015	0.985	1.022	1.038	1.033	0.97	1.022	1.01	1	1.009	1.029	1.007	0.998	1.011	1.001	0.987	1.019	1.02	NaN	1.004	0.983	NaN	NaN	1.015	NaN	1.009	1.016	1.01	1.002	0.984	0.993	1.029
BSU35860_pgdS	0.964	0.972	0.887	NaN	1.011	0.986	1.003	0.992	1.012	1.042	0.967	0.985	0.994	1.004	1.018	0.991	1	1.001	1.042	1.029	1.049	1.011	1.001	1.005	0.971	1.01	0.972	1.001	1.013	0.997	1.004	1.002	1.026	1.02	1.024	NaN	0.995	0.97	NaN	NaN	1.013	NaN	0.999	1.016	1	0.99	0.953	1.014	1.001
BSU35870_capE	0.997	1.018	1.004	NaN	1.043	0.994	0.994	0.971	0.971	1.006	1.001	0.998	0.979	1.007	0.977	0.991	1.004	0.983	1.002	1.03	0.986	1.018	1.052	0.989	0.98	1.005	0.998	0.992	0.964	1.016	0.998	1.015	0.969	1.021	1.014	NaN	1.039	1.018	NaN	NaN	1.015	NaN	0.966	0.966	1.015	0.989	0.998	0.99	1.006
BSU35880_capA	0.978	1.028	1.027	NaN	1.017	0.998	0.995	0.975	1.018	1.002	0.98	0.983	0.988	0.999	1.003	0.991	1.013	0.997	0.992	1.036	1.021	1.08	0.988	1.01	0.958	1.027	0.977	1.004	0.986	1.016	1.016	0.979	1.005	0.974	1	NaN	0.972	0.979	NaN	NaN	0.968	NaN	1.01	0.971	1.012	1.01	1.005	0.996	0.977
BSU35890_capC	0.942	0.935	0.962	NaN	0.982	1.012	0.993	0.913	0.992	0.985	1.015	1.04	1.015	1.026	1.032	0.99	1.018	0.967	0.988	0.974	0.975	1.019	0.917	0.995	1.051	1.02	0.939	1.035	0.999	1	1.026	0.995	1.018	1.005	0.996	NaN	0.977	0.912	NaN	NaN	0.961	NaN	1.055	0.976	0.97	0.988	0.998	1.023	1.016
BSU35900_capB	0.959	0.987	0.862	NaN	NaN	1.001	1.02	0.998	0.951	0.983	1.012	0.965	1.005	0.99	1	1.034	0.997	0.992	0.942	NaN	1.029	0.985	1.068	0.939	0.97	1.002	1.013	0.995	0.999	0.982	0.988	1.001	1.018	0.966	1.041	NaN	0.978	0.87	NaN	NaN	1.031	NaN	1.046	0.985	1.019	1.063	1.027	1.023	1.039
BSU36410_mbl	0.364	0.221	0.582	NaN	0.682	0.395	0.113	0.078	0.222	0.055	0.307	0.134	0.142	0.24	0.167	0.546	0.201	0.506	0.275	0.944	0.044	0.144	0.359	0.255	-0.012	0.239	0.181	0.191	0.149	0.338	0.154	0.242	0.116	-0.105	0.447	NaN	-0.273	NaN	NaN	NaN	0.133	NaN	0.188	0.498	0.2	0.053	0.019	0.251	0.207
BSU36530_bcrC	0.785	0.846	0.913	0.735	0.679	0.806	0.74	0.835	0.767	0.845	0.75	0.825	0.789	0.804	0.761	0.836	0.741	0.791	0.731	0.869	0.794	0.86	0.783	0.806	0.797	0.791	0.789	0.796	0.831	0.779	0.856	0.814	0.834	0.783	0.809	NaN	0.597	0.291	NaN	NaN	0.828	NaN	0.796	0.828	0.767	0.806	0.793	0.689	0.774
BSU36750_spoIID	1.038	0.985	0.982	NaN	1.065	0.97	0.978	0.996	1.02	1.014	1.017	0.971	1.036	0.988	1.019	1.021	0.986	1.017	1.038	1.002	1.049	1.033	0.991	1.013	1.005	1.021	1.007	0.989	1.01	1.01	1.024	1.085	1.059	1.013	1.04	NaN	1.015	0.918	NaN	NaN	1.006	NaN	1.037	1.017	1.013	1.051	1.036	1.011	0.976
BSU37030_racA	0.968	0.984	1.015	0.567	0.982	1.006	1.011	0.993	1.004	0.997	0.988	0.996	0.994	1.006	1.005	0.991	0.998	1.004	1.007	0.944	1.016	0.998	0.982	1.002	0.987	1	0.999	1.032	0.989	1.005	1.008	1.019	0.995	1.014	0.982	NaN	0.985	0.968	NaN	NaN	0.988	NaN	1.001	1.011	0.997	0.991	1.013	1.006	1.021
BSU37100_murAB	0.95	1.01	0.999	NaN	0.969	0.98	1	0.999	0.997	0.967	0.977	1.024	0.968	0.999	0.974	1.012	1.004	0.977	0.953	0.958	0.978	0.956	0.972	1.005	0.922	0.954	0.976	0.971	0.997	1.039	0.994	1.002	0.975	1.02	0.944	NaN	0.99	0.885	NaN	NaN	0.997	NaN	1.009	0.956	0.943	0.994	1.019	0.994	1.019
BSU37510_pbpG	0.955	0.939	1.007	NaN	0.971	1.028	0.97	0.986	0.961	0.942	0.977	1.022	0.974	1.013	0.98	0.947	1.003	0.973	1	0.97	1.009	1.014	0.971	1.02	0.976	0.969	1.021	0.975	0.992	0.982	1.014	1.029	1.035	0.873	0.998	NaN	0.973	0.92	NaN	NaN	0.995	NaN	0.957	1.021	1.02	0.97	0.977	0.973	0.943
BSU38210_gtcA	0.958	0.989	0.98	0.486	1.035	0.982	1.001	0.983	0.995	1.021	0.981	1.013	0.998	1.008	0.999	1.008	0.975	1.003	0.975	1.025	1.006	0.993	0.974	0.994	0.999	0.996	0.988	0.969	0.994	1.001	0.995	0.971	1.008	1.003	0.961	NaN	0.995	0.767	NaN	NaN	1.015	NaN	0.994	1.016	0.974	0.962	0.991	0.993	0.976
BSU38500_dltA	0.21	NaN	NaN	NaN	NaN	0.428	NaN	NaN	0.333	NaN	NaN	0.693	0.629	NaN	NaN	0.697	0.543	0.452	NaN	NaN	0.669	0.763	NaN	0.565	NaN	NaN	NaN	NaN	NaN	NaN	0.602	NaN	NaN	NaN	NaN	NaN	NaN	0.415	NaN	NaN	0.712	NaN	NaN	NaN	NaN	NaN	NaN	0.674	NaN
BSU38510_dltB	NaN	NaN	NaN	NaN	NaN	NaN	NaN	NaN	NaN	NaN	NaN	NaN	NaN	NaN	NaN	NaN	NaN	NaN	NaN	NaN	NaN	NaN	NaN	NaN	NaN	NaN	NaN	NaN	NaN	NaN	NaN	NaN	NaN	NaN	NaN	NaN	NaN	NaN	NaN	NaN	NaN	NaN	NaN	NaN	NaN	NaN	NaN	NaN	NaN
BSU38520_dltC	NaN	NaN	NaN	NaN	NaN	NaN	NaN	NaN	NaN	NaN	NaN	NaN	NaN	NaN	NaN	NaN	NaN	NaN	NaN	NaN	NaN	NaN	NaN	NaN	NaN	NaN	NaN	NaN	NaN	NaN	NaN	NaN	NaN	NaN	NaN	NaN	NaN	NaN	NaN	NaN	NaN	NaN	NaN	NaN	NaN	NaN	NaN	NaN	NaN
BSU38530_dltD	NaN	NaN	NaN	NaN	0.928	0.528	NaN	NaN	0.454	NaN	NaN	0.391	0.89	NaN	NaN	NaN	0.62	NaN	NaN	0.343	0.878	NaN	NaN	0.48	NaN	NaN	0.628	0.812	NaN	0.943	0.587	NaN	NaN	NaN	0.392	NaN	NaN	0.358	NaN	NaN	0.57	NaN	NaN	NaN	0.46	NaN	NaN	0.462	0.576
BSU38540_dltE	0.722	0.602	0.74	NaN	0.805	0.743	0.669	0.682	0.779	0.704	0.748	0.691	0.739	0.741	0.763	0.716	0.689	0.684	0.621	0.786	0.827	0.648	0.721	0.702	0.701	0.635	0.694	0.745	0.694	0.682	0.779	0.769	0.92	0.667	0.713	NaN	0.837	0.476	NaN	NaN	0.71	NaN	0.707	0.681	0.668	0.711	0.669	0.56	0.726
BSU40370_walJ	0.821	0.812	0.752	NaN	0.841	0.822	0.84	0.777	0.833	0.898	0.814	0.856	0.798	0.847	0.85	0.863	0.843	0.828	0.78	0.863	0.92	0.824	0.84	0.832	0.801	0.832	0.853	0.864	0.868	0.905	0.832	0.825	0.775	0.837	0.841	NaN	0.838	0.862	NaN	NaN	0.839	NaN	0.758	0.81	0.815	0.855	0.868	0.807	0.828
BSU40380_yycI	NaN	NaN	NaN	NaN	NaN	NaN	NaN	NaN	NaN	NaN	NaN	NaN	NaN	NaN	NaN	NaN	NaN	NaN	NaN	NaN	NaN	NaN	NaN	NaN	NaN	NaN	NaN	NaN	1.044	NaN	NaN	NaN	NaN	NaN	NaN	NaN	NaN	NaN	NaN	NaN	NaN	NaN	NaN	NaN	NaN	NaN	NaN	0.788	NaN
BSU40390_yycH	0.776	0.797	0.801	NaN	0.739	0.791	0.837	0.8	0.768	0.752	0.742	0.781	0.799	0.759	0.763	0.829	0.784	0.836	0.749	0.765	0.759	0.836	0.793	0.796	0.739	0.784	0.798	0.806	0.784	0.768	0.806	0.818	0.793	0.778	0.811	NaN	0.84	0.905	NaN	NaN	0.805	NaN	0.788	0.811	0.776	0.794	0.792	0.765	0.778
BSU40990_noc	0.934	1.061	NaN	NaN	NaN	0.928	1	1.059	0.977	NaN	0.976	1.005	1.014	1.018	0.994	0.993	1.019	0.92	0.98	0.974	1.006	1.022	0.917	1.015	0.923	0.979	0.963	0.983	0.882	0.984	1.048	0.969	NaN	1.033	0.95	NaN	0.942	0.263	NaN	NaN	0.966	NaN	1.006	0.94	0.971	0.737	0.969	1.021	1.004
BSU14000_patA	NaN	NaN	NaN	NaN	NaN	NaN	NaN	NaN	NaN	NaN	NaN	NaN	NaN	NaN	NaN	NaN	NaN	NaN	NaN	NaN	NaN	NaN	NaN	NaN	NaN	NaN	NaN	NaN	NaN	NaN	NaN	NaN	NaN	NaN	NaN	NaN	NaN	NaN	NaN	NaN	NaN	NaN	NaN	NaN	NaN	NaN	NaN	NaN	NaN
BSU07710_ltaS	0.953	0.995	0.923	NaN	1.006	0.979	0.931	1.021	0.982	0.992	0.979	0.976	0.977	0.96	0.971	1	1.044	0.977	0.983	0.966	0.958	0.983	1.01	0.965	0.992	0.996	0.99	1.01	0.973	0.972	1.007	0.955	1.013	1.018	0.999	NaN	0.925	0.464	NaN	NaN	0.995	NaN	0.978	0.925	0.952	1.009	1.007	0.937	0.982
BSU09310_pgcA	1.018	1.081	0.947	NaN	0.944	1.007	0.997	0.983	0.936	NaN	1.002	1.05	0.976	1.06	1.045	1.02	1.046	0.976	0.981	0.919	1.019	NaN	1.033	0.992	0.989	1.02	NaN	1.084	1.015	0.925	1.064	1.055	1.031	0.866	1.035	NaN	1.004	0.875	NaN	NaN	0.975	NaN	0.917	0.975	0.959	0.963	0.946	1.053	1.058
BSU00100_dacA	1.034	1.009	0.995	NaN	0.985	1.021	0.989	1.029	1.004	1.053	0.985	1.008	1.014	1.019	1.022	1.013	1.005	0.987	1.014	1.024	1.035	1.028	1.007	1.029	0.984	0.991	1.045	1.017	1.025	1.045	1.011	1.026	1.006	0.992	1.033	NaN	1.026	0.938	NaN	NaN	1.012	NaN	1.003	1.026	0.991	1.037	1.002	1.008	1.026
BSU22320_ponA	0.698	0.708	NaN	NaN	NaN	0.681	NaN	0.709	0.702	NaN	0.634	0.809	0.643	0.663	0.693	0.717	0.732	0.761	NaN	0.669	0.677	0.436	NaN	0.882	0.537	0.548	0.749	NaN	0.761	0.725	0.703	0.809	0.656	NaN	0.779	NaN	0.706	NaN	NaN	NaN	0.784	NaN	NaN	0.676	0.721	0.611	NaN	0.448	0.716
BSU23480_dacF	0.986	0.986	1.024	0.366	1.015	0.981	1.009	0.985	0.994	1.004	1	0.997	0.975	0.992	0.981	0.993	1.016	0.996	0.986	1.02	0.99	1.01	0.984	1.012	0.978	0.979	1.009	1.014	1.008	1.012	1.008	0.996	0.996	1.03	0.998	NaN	0.996	0.919	NaN	NaN	1.022	NaN	0.985	1.01	1.023	0.992	1.002	1.008	0.999
BSU25000_pbpA	0.993	0.997	1.035	NaN	0.996	0.973	1.01	0.989	1.003	0.757	1.04	0.986	1.019	0.995	0.993	1.042	1.02	0.996	0.981	0.972	1.103	1.047	0.941	1.023	0.889	1.049	0.978	0.98	1.028	0.971	0.998	0.937	1.035	1.051	0.985	NaN	0.926	0.877	NaN	NaN	1.044	NaN	0.938	0.978	0.998	0.968	0.963	0.989	0.988
BSU15780_cpgA-1	NaN	NaN	NaN	NaN	NaN	0.41	NaN	NaN	0.747	NaN	NaN	NaN	NaN	0.575	NaN	0.568	NaN	0.434	NaN	NaN	0.54	NaN	0.12	NaN	NaN	0.137	0.348	NaN	NaN	NaN	0.695	0.646	NaN	NaN	NaN	NaN	0.564	0.693	NaN	NaN	0.56	NaN	NaN	NaN	0.378	0.947	NaN	0.397	0.612
BSU21920_ugtP	1.008	1.043	0.992	NaN	1.034	1.024	1.025	1.01	1.022	1.104	0.989	1.018	1.016	1.026	1.035	1.053	1.021	1.027	1.016	1.016	0.987	1.05	1.046	1.017	1.037	1.023	1.026	1.006	1.021	1.048	1.028	1.004	1.015	1.029	1.012	NaN	1.019	0.906	NaN	NaN	1.04	NaN	1.015	1.038	1.034	1.022	1.038	1.034	1.023
BSUCTR01_control	0.991	1.028	1.037	NaN	0.999	0.995	1.013	1.003	1.009	0.993	0.999	1.004	0.993	1.006	0.993	1	1.01	0.989	0.981	1.012	1.003	0.976	0.999	1.007	1.006	1.015	1.004	1.007	0.999	0.993	0.999	1.027	0.995	1.022	1.006	NaN	1.005	0.983	NaN	NaN	1.009	NaN	0.993	1.023	1.006	1.012	1.024	1	1.006
BSUCTR03_control	0.978	1.018	0.963	NaN	0.964	0.984	0.99	0.998	0.973	0.978	0.984	0.994	0.986	0.951	0.956	0.982	1.01	0.97	0.997	0.989	1	1.002	0.958	0.996	0.955	0.972	0.977	0.985	0.977	0.978	0.983	1.004	0.969	1.006	0.995	NaN	0.972	0.92	NaN	NaN	0.98	NaN	0.965	0.998	0.992	0.984	0.988	0.983	1.001
BSUCTR04_control	1.021	1.004	1.025	NaN	1.033	1.01	0.988	1.013	1.001	1.015	1.018	1.015	1.011	1.005	1.011	1.006	1.005	1.008	1.001	1.042	0.995	1.071	1.003	0.997	1.03	1.032	1.01	1.003	1.015	1.019	1.003	0.984	0.98	1.022	0.972	NaN	1.026	0.959	NaN	NaN	1.016	NaN	1.001	0.991	1.027	0.998	0.955	1.006	1.016
BSUCTR05_control	1.025	1.074	0.985	NaN	1.066	0.987	1	1.005	1.014	1.007	1	1.019	1.005	1.011	1.016	1.028	0.957	1.008	1.004	1.042	1.026	1.049	0.994	1.01	1.025	1.039	1.005	1.011	0.975	0.99	1.008	1.042	1.027	0.967	0.97	NaN	0.999	0.934	NaN	NaN	1.007	NaN	0.997	0.991	1.012	0.973	0.991	1.012	0.994
BSUCTR06_control	0.965	1.024	1.019	NaN	0.97	1.005	1.01	0.996	1.024	0.974	1.008	0.998	0.994	0.983	0.964	0.979	1	1.01	1.012	0.972	1.008	1.025	1.002	1.028	0.964	0.989	0.979	0.991	1.031	1	1.004	1.018	1.015	1.003	1.022	NaN	0.983	0.986	NaN	NaN	0.996	NaN	0.974	1.015	1.005	0.995	0.975	1.013	0.973
BSUCTR07_control	0.931	1.019	0.978	NaN	1.027	0.981	1.009	0.993	0.969	0.988	0.981	0.982	0.988	0.977	0.964	0.981	0.986	0.984	0.98	0.989	0.999	0.982	0.997	0.991	0.983	1.016	0.977	0.997	0.965	0.99	0.994	0.966	0.992	0.976	1	NaN	0.967	0.931	NaN	NaN	0.965	NaN	0.91	0.974	0.949	1.004	0.955	0.974	0.995
BSUCTR08_control	0.98	1.018	1.011	NaN	1.034	1.005	1.009	0.994	1.008	1.051	0.998	1.012	0.997	0.981	0.951	0.974	1.037	1	0.984	0.967	1.03	1.031	0.935	1.01	1.015	0.98	0.999	0.989	0.994	0.993	1.009	1.006	1.013	0.97	0.987	NaN	0.96	0.993	NaN	NaN	1.029	NaN	1.004	1.025	0.992	1.029	1.019	0.993	1.005
BSUCTR09_control	0.963	0.964	1.006	NaN	1.05	0.978	1.001	1.004	0.999	1.031	0.994	1.009	0.968	0.968	0.984	1.004	0.988	0.98	0.977	1.011	0.96	0.996	0.995	0.997	0.971	0.976	1.022	0.984	0.998	0.985	0.995	1.005	1.006	0.965	0.973	NaN	0.984	0.995	NaN	NaN	0.999	NaN	0.953	1.005	0.98	0.99	0.974	0.973	0.993
BSUCTR10_control	1.008	0.99	1	NaN	1.053	1.017	0.992	1.036	0.985	1.056	0.984	1.017	0.98	1.027	1.033	0.982	0.989	1.026	1.025	0.99	0.977	1.049	0.967	1.014	1.021	0.958	0.979	0.99	1.011	0.978	0.996	1.015	0.957	1.043	1.012	NaN	1	0.976	NaN	NaN	1.014	NaN	0.967	1.014	1.012	1.025	0.999	0.986	0.995
BSUCTR11_control	0.97	1.027	0.987	0.115	1.018	1.011	1.027	1.002	0.972	0.959	0.983	1.01	1.002	1.007	1.024	1.023	1.008	0.999	1.025	1.056	0.977	1.036	1.004	0.999	0.994	1.028	1.002	0.959	1.007	0.971	0.973	0.984	0.976	0.981	1	NaN	0.999	0.915	NaN	NaN	1.001	NaN	1.01	0.989	1.021	1.027	1.023	1.003	0.989
BSUCTR12_control	0.98	1.016	1.006	0.578	0.998	0.989	1.014	1.016	1.02	0.945	0.988	0.997	0.985	0.996	1.007	0.99	0.993	1.018	1.008	1.024	1.004	1.002	1.003	1.021	1.001	0.979	0.976	0.997	1.003	1.007	1.017	1.01	0.965	0.968	0.988	NaN	0.999	0.981	NaN	NaN	1.001	NaN	0.967	1	1.006	0.974	0.972	1.016	1.03
BSUCTR13_control	1.001	0.991	0.999	NaN	1.023	1.006	0.986	1.006	0.999	1.028	0.995	1.004	0.98	1.006	1.052	0.98	1.021	0.99	0.992	1.015	0.992	0.998	0.979	1.028	0.995	0.984	1.014	0.949	1.01	1.004	1.018	1.012	0.987	1.02	1.01	NaN	0.999	0.987	NaN	NaN	0.995	NaN	0.97	1.01	1.005	0.986	0.975	0.999	0.987
BSUCTR14_control	1.002	1.018	1.02	NaN	1.019	0.988	0.992	1.012	1.008	1.041	0.973	0.987	0.966	1.006	0.995	1.021	1	1.002	0.978	1.01	0.989	1.067	0.996	1.022	1.034	1.003	1.031	1.034	0.985	0.996	1	0.986	0.996	0.99	0.981	NaN	1.032	1.006	NaN	NaN	1.031	NaN	0.974	0.994	1.041	1.018	0.997	0.995	1.008
BSUCTR15_control	0.989	0.978	1.014	0.618	1.007	1.013	1.02	1.036	0.977	0.964	0.966	1.026	0.975	0.973	1.012	1.022	0.992	0.979	0.955	0.99	1.01	1.029	1.014	1	1.004	1.002	0.97	0.969	1.025	0.999	1.002	1.032	1.07	1.031	1.009	NaN	0.996	1.006	NaN	NaN	0.989	NaN	0.962	1.014	1.001	0.998	1.009	0.99	1.035
BSUCTR16_control	0.968	0.964	1.034	NaN	0.979	0.978	1.018	0.976	0.99	0.981	0.968	1.005	0.992	0.991	0.988	1.004	1.031	1.005	1.016	1.002	1.018	0.991	1.024	1.025	0.988	1.017	0.992	0.995	1.028	0.991	1.026	1	0.999	0.983	0.99	NaN	1.021	0.949	NaN	NaN	1.065	NaN	0.964	0.988	0.957	1.02	0.973	1.02	1.008
BSUCTR17_control	0.961	0.974	0.995	NaN	0.948	0.993	0.975	0.988	1.018	0.963	1.005	0.995	1.008	0.951	0.958	0.988	1.005	0.991	0.995	1.033	0.951	1.05	0.98	0.982	1.024	0.992	1.008	0.957	1.005	1.016	0.995	0.998	1.042	0.956	0.976	NaN	0.994	0.932	NaN	NaN	1.003	NaN	0.974	0.992	0.982	0.958	0.992	0.989	0.953
BSUCTR18_control	0.995	1.004	1.002	0.345	1.016	1.007	0.987	1	0.982	0.976	0.987	1.02	1.017	0.997	1.029	1.001	0.995	1.005	0.985	0.997	1.023	1.025	0.998	1.014	1.009	0.999	0.992	0.999	1.017	0.997	1.012	0.99	1	0.995	1.012	NaN	1.038	0.917	NaN	NaN	1.028	NaN	1.003	0.992	1.035	1	0.999	1.004	1.023
BSUCTR19_control	1.055	0.938	1.018	NaN	1.062	0.966	1.083	0.98	1.047	1.004	0.996	0.999	0.992	1.008	0.964	1.006	0.995	1.009	1.023	0.964	0.966	1.066	0.978	0.987	0.995	0.976	1.038	1.012	1.015	0.99	1.051	0.991	0.989	1.041	1.021	NaN	1.038	0.926	NaN	NaN	1.045	NaN	1.021	0.997	1.006	0.991	1.012	0.995	1.033
BSUCTR20_control	1.006	1.032	1.005	0.633	1.041	1.01	1.01	0.989	0.997	0.976	1.007	0.973	1.009	0.998	1.003	1.01	0.993	1.006	0.98	0.956	0.994	1.03	1.006	1.025	0.99	0.977	1.007	0.988	0.989	0.981	1.002	1.004	0.99	1.011	0.991	NaN	0.988	0.934	NaN	NaN	1.025	NaN	0.949	1.028	0.99	1	1.033	0.995	1.024
BSUCTR21_control	1.016	1.013	1.025	0.483	1.015	1.013	1.017	1.022	0.997	1.013	0.991	0.995	0.988	1.002	0.995	0.996	1.018	1.008	1.019	1.007	1.026	1.018	0.995	0.986	1.005	0.997	1.021	0.988	0.983	1.016	1.02	1.01	1.031	0.995	1.003	NaN	1.004	0.987	NaN	NaN	0.998	NaN	0.951	1.011	1.014	1.009	0.991	1.014	0.997
BSUCTR22_control	1.002	1.002	1.005	NaN	1.004	0.953	1.004	0.986	0.982	1.01	0.938	1.001	1.006	0.961	1.024	0.989	0.968	1.014	0.94	0.983	0.978	0.982	1.028	1.025	0.986	0.985	0.927	0.985	1.003	1.01	0.996	1.005	0.998	0.937	0.994	NaN	0.958	0.93	NaN	NaN	0.996	NaN	0.983	0.983	1.025	1.031	0.963	0.999	0.989
BSUCTR23_control	0.996	0.984	0.996	NaN	0.968	0.982	0.988	0.954	1.023	0.962	0.997	0.991	0.977	1.028	1.023	1.04	1.028	0.984	1.02	1.01	0.95	1.038	0.968	1.001	1.004	1.052	1.02	0.974	0.991	0.998	0.974	1.01	1.052	0.994	0.985	NaN	0.983	1.014	NaN	NaN	0.999	NaN	1.011	0.999	1.002	0.968	0.998	0.996	1.005
BSUCTR24_control	0.975	0.997	0.981	NaN	1.008	1	0.974	0.984	0.999	1.005	1.014	1.008	0.985	1.022	1	1.011	0.986	1.005	1.007	0.982	1.017	1.031	0.997	1	1.008	1.013	1.007	0.983	1.004	1.016	0.979	1.028	0.975	1.004	1.007	NaN	1.04	0.938	NaN	NaN	0.985	NaN	1.031	1.005	1.017	1.032	1.002	0.992	0.993
BSUCTR25_control	1.009	1	1.004	0.517	0.959	0.995	1.013	1.015	0.989	0.989	0.999	0.994	0.994	1.003	1.009	1.016	0.988	0.993	0.994	1.027	1.029	1.011	0.981	0.98	0.976	1.007	1.005	0.997	1.005	0.98	1.013	1.016	0.995	1.044	0.972	NaN	1.014	0.959	NaN	NaN	1.005	NaN	0.973	1.026	1.007	1.011	0.997	0.99	1.027
BSUCTR27_control	0.978	0.976	0.949	0.72	0.99	0.983	0.995	0.99	0.975	1.028	1.003	1.006	0.97	0.995	0.981	0.983	0.984	0.993	0.979	0.986	0.984	1.038	0.99	0.984	1.005	0.999	0.996	0.98	0.99	0.972	1.006	0.979	0.986	0.984	0.983	NaN	1.011	0.909	NaN	NaN	1.017	NaN	0.991	0.982	1.016	0.984	0.978	1	1.018
BSUCTR28_control	0.946	0.971	0.98	0.568	1.001	0.983	0.972	1.005	0.977	1.034	0.994	0.996	0.999	1.002	0.992	0.964	1.003	0.99	0.991	0.997	0.98	1.013	0.956	0.973	0.981	0.975	0.969	0.97	0.986	0.994	0.988	0.986	0.996	1.017	0.973	NaN	0.995	0.967	NaN	NaN	0.973	NaN	0.965	0.992	0.958	0.99	0.984	0.993	0.997
BSUCTR29_control	1.027	0.99	1.038	NaN	1	0.988	1.003	1.024	1.018	0.945	1.005	1.002	0.991	0.983	0.981	1.016	1.015	0.995	0.959	1.014	0.989	1.035	1.001	1.02	0.986	0.98	1.008	1.004	0.981	1.005	0.971	0.998	0.99	1.038	1.006	NaN	1.001	0.963	NaN	NaN	1	NaN	1.023	1.013	0.991	0.993	0.999	1.011	1.007
BSUCTR30_control	0.999	0.96	1.035	NaN	0.919	0.985	0.989	1.01	1.007	1.006	0.996	1.01	0.946	1.009	1.045	1.019	1.005	0.988	0.979	1.044	0.987	1.077	0.947	0.993	1.004	0.979	1.001	0.994	1.016	1.017	1.005	0.993	1.034	1.004	0.986	NaN	1.005	0.937	NaN	NaN	0.986	NaN	0.967	1.006	1.056	1.02	1.017	0.997	0.999
BSUCTR31_control	0.985	0.992	0.984	NaN	1.026	1.005	1.018	1.014	0.995	0.957	1.034	1.004	1.011	1.018	0.998	0.974	0.988	0.984	0.97	1.021	1.014	0.985	1.02	0.994	1	0.988	0.998	0.996	0.982	0.992	0.985	0.989	0.985	0.973	0.983	NaN	1.014	0.969	NaN	NaN	0.989	NaN	1.012	1.033	1.004	1.002	1.016	1.005	0.983
BSUCTR32_control	0.998	1.004	1.022	NaN	1.081	1	0.992	1	0.978	1.028	0.977	0.994	1.018	1.003	1.009	1.025	0.971	0.983	1.04	0.988	1.02	1.025	0.986	0.984	1.102	0.953	1.029	1.028	0.965	1.031	0.998	0.985	0.956	1.008	1.033	NaN	0.98	0.932	NaN	NaN	0.992	NaN	1.015	0.963	1.043	0.981	0.989	0.987	0.985
BSUCTR33_control	0.982	1.005	0.987	NaN	0.995	0.977	1.027	1.009	0.988	1.013	1.012	0.999	0.999	1.012	1.039	1.004	1.012	1.007	0.997	0.984	1.001	1.001	0.992	1.042	1.037	1.003	1.02	0.981	1.02	0.995	1.018	1.008	0.993	1.015	1.005	NaN	1.019	0.926	NaN	NaN	0.989	NaN	0.979	1.036	1.013	1.006	0.998	1.022	0.981
BSUCTR35_control	0.989	1.029	0.996	NaN	0.978	0.99	0.997	0.99	1.006	1.021	1.001	1.009	0.975	1.021	1.017	1.003	0.997	0.982	0.991	0.99	0.979	1.018	0.98	1.008	0.968	0.961	1.019	1.015	1.011	0.989	1.021	1.038	0.989	0.968	1.017	NaN	1.02	0.912	NaN	NaN	0.984	NaN	1.009	1.008	1.001	1.002	0.991	1.004	1.006
BSUCTR37_control	0.953	1.025	1.02	NaN	1.012	0.996	0.987	0.984	0.999	1.012	0.971	0.99	1.021	0.997	1.003	0.986	0.981	1.002	0.968	1.014	0.973	1.009	0.959	0.968	1.024	0.998	0.975	1.02	0.954	0.992	0.983	1.026	0.981	0.997	0.981	NaN	0.978	1.001	NaN	NaN	1.003	NaN	0.977	1.011	0.978	0.972	1.019	0.999	1.029
BSUCTR43_control	1.026	1.017	1	0.409	1.001	0.998	0.997	1.006	1.004	0.988	0.987	1	1.015	1.006	1.038	1.013	1	0.983	0.998	1.009	1.009	0.992	1.019	1.014	1.015	0.996	1.013	1.02	1	1.002	1.013	1	1.014	0.999	1.025	NaN	0.986	0.99	NaN	NaN	1.008	NaN	0.978	1.014	0.992	0.989	0.998	0.981	0.996
BSUCTR45_control	0.983	1.006	0.994	0.492	0.972	1.007	0.992	0.995	1.035	1.008	0.992	1.013	0.986	0.986	0.987	1.025	0.991	1.003	0.975	0.974	0.98	1.013	0.969	0.974	1.002	1.025	1.01	0.985	1.024	1.019	1.013	0.991	1.026	0.993	1	NaN	1.046	0.947	NaN	NaN	1.011	NaN	1.027	1.02	1.029	1.032	0.995	0.994	1.001
BSUCTR46_control	1.015	0.98	1.004	NaN	0.992	0.996	1.012	1.001	1.001	1.011	1.024	0.997	1.011	1.022	1.021	0.983	0.981	1.023	1.003	0.936	1.035	1.012	0.987	1.007	0.979	1.014	1.041	1.044	0.991	0.988	0.987	0.99	0.96	1.066	0.983	NaN	0.985	0.91	NaN	NaN	0.998	NaN	1.022	1.021	1.005	1.014	0.98	1.017	1.003
BSU10750_yisK	0.976	1.002	1.016	NaN	1.017	1.021	0.988	1.001	1.001	1.006	0.996	0.985	0.994	1.012	0.973	0.981	1.007	1.023	1.008	0.996	1.016	1.03	0.977	1.018	1	1.002	1.025	0.991	1.017	1.02	0.972	0.989	1.02	1.051	1.009	NaN	1.015	0.986	NaN	NaN	1.011	NaN	1.001	0.997	1.01	1.034	1.019	1.009	1.059
BSU27370_yrrL	0.986	0.946	0.976	NaN	0.972	0.978	0.977	0.999	0.978	0.912	0.979	0.943	0.975	0.985	0.935	0.974	0.949	0.945	0.949	0.977	0.974	0.977	1.015	0.977	0.961	0.977	0.98	0.969	0.961	0.973	0.954	0.977	0.873	0.965	0.974	NaN	0.983	0.88	NaN	NaN	0.95	NaN	0.984	0.956	0.963	0.938	0.957	0.959	0.894
BSU15240_divIB	0.999	0.977	1.026	NaN	0.912	1.015	1.001	1.021	0.992	0.9	0.93	1.014	0.938	1.018	1.038	1.091	1.005	1.038	0.996	1.019	0.98	1.076	0.931	0.983	1.034	1.055	1.003	0.96	1.032	0.972	0.982	1.05	1.007	0.974	1.031	NaN	0.781	0.707	NaN	NaN	1.056	NaN	1.024	1.012	1.027	0.983	0.983	1.016	1.046
BSU15280_ftsA	NaN	NaN	NaN	NaN	NaN	0.977	NaN	NaN	NaN	NaN	NaN	NaN	NaN	NaN	NaN	NaN	NaN	NaN	NaN	NaN	NaN	NaN	NaN	NaN	NaN	NaN	1.019	NaN	NaN	NaN	NaN	NaN	NaN	NaN	NaN	NaN	NaN	NaN	NaN	NaN	NaN	NaN	NaN	NaN	NaN	NaN	NaN	NaN	NaN
BSU04230_ydaH	0.999	0.997	0.951	NaN	0.977	0.981	0.997	0.987	0.988	1.094	1.025	0.966	0.997	0.968	0.976	0.982	0.981	1.007	0.988	1.027	0.976	1.024	1.005	1.016	1.021	0.976	1.003	0.965	0.982	0.969	1.003	0.997	1.023	0.999	0.989	NaN	1.031	0.931	NaN	NaN	0.978	NaN	0.963	1.014	1.009	0.97	0.968	0.978	0.999
BSU41040_oxaAA	NaN	NaN	NaN	NaN	NaN	NaN	NaN	NaN	NaN	NaN	NaN	NaN	NaN	NaN	NaN	NaN	NaN	NaN	NaN	NaN	NaN	NaN	NaN	NaN	NaN	NaN	NaN	NaN	NaN	NaN	NaN	NaN	NaN	NaN	NaN	NaN	NaN	NaN	NaN	NaN	NaN	NaN	NaN	NaN	NaN	NaN	NaN	NaN	NaN
BSU04640_alrA-2	0.989	0.998	1.038	NaN	1.002	0.964	0.995	1.024	0.982	1.011	0.939	0.995	0.96	0.982	0.949	0.936	0.975	1.008	0.963	1	0.975	0.978	0.928	0.949	0.99	0.926	0.936	0.983	0.961	0.945	0.975	0.972	0.956	0.986	0.965	NaN	0.995	0.805	NaN	NaN	1.005	NaN	0.957	0.967	0.993	0.982	0.918	0.959	0.944
BSU16750_asd-1	NaN	NaN	NaN	NaN	NaN	NaN	NaN	NaN	NaN	NaN	NaN	NaN	NaN	NaN	NaN	NaN	NaN	NaN	NaN	NaN	NaN	NaN	NaN	NaN	NaN	NaN	NaN	NaN	NaN	NaN	NaN	NaN	NaN	NaN	NaN	NaN	NaN	NaN	NaN	NaN	NaN	NaN	NaN	NaN	NaN	NaN	NaN	NaN	NaN
BSU16750_asd-2	NaN	NaN	NaN	NaN	NaN	NaN	NaN	NaN	NaN	NaN	NaN	NaN	NaN	NaN	NaN	NaN	NaN	NaN	NaN	NaN	NaN	NaN	NaN	NaN	NaN	NaN	NaN	NaN	NaN	NaN	NaN	NaN	NaN	NaN	NaN	NaN	NaN	NaN	NaN	NaN	NaN	NaN	NaN	NaN	NaN	NaN	NaN	NaN	NaN
BSU15020_coaD-1	0.986	0.891	0.873	NaN	NaN	0.882	0.879	0.858	0.935	0.794	0.922	0.928	0.851	0.872	0.951	0.967	0.898	0.909	0.853	0.892	0.882	1.02	0.884	0.88	0.874	0.857	0.848	0.86	0.866	0.875	0.915	0.925	0.856	0.885	0.847	NaN	0.92	0.742	NaN	NaN	0.902	NaN	0.901	0.865	0.987	0.887	0.814	0.922	0.903
BSU15020_coaD-2	NaN	0.475	0.59	NaN	0.412	0.56	0.481	0.667	0.531	0.491	0.606	0.628	0.352	0.685	0.557	0.493	0.447	0.302	0.48	0.449	0.824	0.493	0.572	0.407	0.544	0.46	0.476	0.403	0.58	0.67	0.467	0.506	0.666	0.496	0.58	NaN	0.613	0.479	NaN	NaN	0.788	NaN	0.334	0.678	0.631	0.503	0.571	0.412	0.582
BSU22490_dapB-1	NaN	0.959	0.98	NaN	NaN	0.957	1.011	1.061	0.999	NaN	1.018	1.008	0.974	1.022	0.979	0.941	1.05	0.953	NaN	1.005	0.927	0.958	1	0.906	0.826	0.959	NaN	0.874	0.9	1.065	1.019	1.01	NaN	NaN	NaN	NaN	0.977	0.876	NaN	NaN	0.975	NaN	0.977	0.94	0.931	1.001	0.944	0.98	0.849
BSU32170_dapF-1	0.972	1.016	1.027	NaN	0.955	0.966	0.964	1.011	0.955	0.989	1.055	0.979	0.972	1.017	0.956	0.996	0.97	1.046	1.066	1.041	0.937	1.036	1.018	1.014	0.967	0.956	0.979	0.97	0.98	1.011	0.985	1.048	0.947	1.006	0.978	NaN	0.972	1	NaN	NaN	0.973	NaN	0.997	0.998	1.012	1.005	0.98	1.023	1.002
BSU32170_dapF-2	0.972	0.95	0.952	NaN	0.993	0.974	1.007	0.975	1.006	1.046	1.028	1.003	0.991	1.001	0.95	0.985	1.01	0.978	1.013	0.979	1.001	1.032	0.953	1.016	0.953	0.985	0.997	0.983	1.006	0.987	1.008	0.979	0.972	1.008	0.995	NaN	0.993	0.938	NaN	NaN	0.983	NaN	0.979	1.017	0.982	1.011	0.981	0.976	0.983
BSU14180_dapH-1	0.932	NaN	0.99	NaN	NaN	0.961	1.034	1.034	1.019	1.087	0.941	1.003	0.977	0.951	1.033	1.021	1.005	1.013	1.007	1.004	1.009	0.969	0.789	0.995	1.071	1.003	1.031	0.977	1.034	0.961	0.99	1.008	0.864	NaN	0.996	NaN	1.01	0.904	NaN	NaN	1.058	NaN	1.002	0.995	1.037	0.973	0.837	0.994	1
BSU04560_ddl-1	1.033	0.913	0.898	NaN	0.95	0.94	0.929	0.961	0.933	1.024	0.929	0.955	0.873	0.96	0.935	0.89	0.908	0.945	0.892	0.914	0.93	0.982	0.909	0.931	0.96	0.933	0.954	0.901	0.981	0.974	0.92	0.918	0.825	0.839	0.984	NaN	0.926	0.906	NaN	NaN	0.962	NaN	0.998	0.927	0.891	0.961	0.915	0.962	0.961
BSU04560_ddl-2	0.93	0.954	0.973	0.647	0.958	0.974	0.987	0.961	0.977	0.986	0.927	0.971	0.962	0.962	0.954	0.957	0.983	0.981	0.962	0.989	0.939	0.996	0.957	0.974	0.939	0.941	0.953	0.963	0.975	0.993	0.973	0.974	0.976	0.958	0.975	NaN	0.904	0.779	NaN	NaN	0.985	NaN	0.929	0.971	0.974	0.956	0.979	0.96	0.969
BSU15240_divIB-1	0.779	0.828	0.969	NaN	0.357	0.837	0.789	0.839	0.834	0.83	0.769	0.9	0.75	0.846	0.835	0.851	0.821	0.794	0.821	0.416	0.79	0.776	0.795	0.766	0.793	0.78	0.822	0.774	0.865	0.82	0.852	0.798	0.793	0.867	0.814	NaN	0.276	-0.011	NaN	NaN	0.894	NaN	0.764	0.799	0.865	0.828	0.81	0.832	0.841
BSU15240_divIB-2	0.75	0.813	0.973	NaN	0.087	0.781	0.752	0.803	0.753	0.799	0.796	0.778	0.817	0.758	0.802	0.811	0.763	0.8	0.76	-0.291	0.842	0.806	0.791	0.699	0.716	0.741	0.802	0.826	0.761	0.789	0.769	0.768	0.749	0.841	0.768	NaN	NaN	0.079	NaN	NaN	0.855	NaN	0.77	0.799	0.841	0.748	0.868	0.749	0.784
BSU00620_divIC-1	1.044	0.977	0.991	NaN	0.897	1.023	1.036	1.037	0.991	1.03	0.888	1	0.948	0.981	1.004	1.021	1.014	1.035	0.991	0.951	0.941	1.012	0.975	1.02	0.96	0.994	1.009	1.028	1.006	0.992	0.971	1.03	1.01	1.023	1.013	NaN	0.929	0.908	NaN	NaN	0.985	NaN	1.035	0.986	0.98	1.028	0.902	0.98	1.018
BSU15280_ftsA-2	0.963	1	1.026	NaN	0.896	0.966	0.936	0.994	1.002	0.99	0.893	0.967	0.938	0.922	0.973	1.021	1.005	0.991	0.955	1.006	0.974	1.019	0.881	0.969	0.919	0.925	0.95	0.942	0.992	0.913	1.005	0.982	1.007	0.983	1.015	NaN	0.89	0.216	NaN	NaN	0.954	NaN	0.993	0.941	0.984	0.977	0.869	0.974	1.001
BSU15150_ftsL-1	0.981	1.046	1.043	NaN	0.786	0.972	0.994	0.996	1.047	0.984	0.978	1.014	1.019	0.99	1.01	1.04	1.005	1.013	1.001	1.005	0.964	1.04	0.958	1.014	0.952	0.995	0.976	1.015	1.026	0.973	1.022	1.035	0.956	0.989	1.009	NaN	0.843	0.503	NaN	NaN	1.013	NaN	0.977	0.985	1.022	1.008	0.968	0.994	0.998
BSU14850_ftsW-1	0.901	0.906	0.766	NaN	0.708	0.932	0.947	1.052	0.965	1.002	0.863	0.96	0.838	0.869	0.988	0.962	0.928	0.941	0.878	1.006	0.895	0.95	0.856	0.872	0.945	0.914	0.903	0.966	0.902	0.892	0.945	0.949	0.981	0.995	0.931	NaN	0.578	0.608	NaN	NaN	0.917	NaN	0.924	0.914	0.915	0.956	0.917	0.916	0.935
BSU00500_gcaD-2	0.806	0.731	0.844	NaN	0.684	0.767	0.872	0.797	0.846	0.863	0.663	0.846	0.802	0.753	0.732	0.762	0.827	0.729	0.74	0.812	0.791	0.841	0.829	0.781	0.84	0.8	0.774	0.857	0.74	0.742	0.804	0.766	NaN	0.805	0.85	NaN	0.756	0.8	NaN	NaN	0.862	NaN	0.845	0.763	0.819	0.721	0.824	0.789	0.775
BSU01770_glmM-1	1.037	1.022	0.987	NaN	1.024	1.034	0.971	1.02	1.008	1.037	0.983	1.001	1.04	1.04	0.995	1.037	1.019	1.032	1.044	1.061	1.009	1.034	0.993	1.029	1.003	1.013	1.042	1.034	1.043	0.943	1.027	1.037	1.036	0.996	0.971	NaN	0.974	0.834	NaN	NaN	1.018	NaN	1.001	1.001	1.023	1.032	1.028	1.021	1.027
BSU01780_glmS-1	1.022	1.05	1.044	NaN	1.01	1.029	1.02	1.035	1.022	1.026	1.021	1.028	1.065	1.049	1.04	1.032	1.052	1.027	1.037	1.031	1.047	1.073	1.023	1.03	1.058	1.022	1.036	1.028	1.04	1.043	1.021	1.022	1.025	1.029	1.037	NaN	1.044	0.955	NaN	NaN	1.076	NaN	1.03	1.029	1.043	1.028	1.046	1.029	1.042
BSU01770_glmM-2	1.032	1.033	0.999	NaN	1.055	1.005	1.042	0.989	1.02	1.016	1.013	1.031	0.988	1.01	0.988	1.027	1.03	1.021	1.025	0.995	1.025	1.011	0.987	1.044	1.017	1.011	1.023	1.03	1.036	1.01	1.01	1.019	1.029	1.022	1.027	NaN	0.974	0.885	NaN	NaN	1.022	NaN	0.988	1.046	1.036	1.024	1.02	1.009	1.003
BSU01780_glmS-2	1.033	1.066	1	NaN	0.982	1.027	1.029	1.046	1.033	1.028	1.012	1.04	1.03	1.052	1.05	1.054	1.025	1.05	1.012	1.034	1.045	1.084	1.009	1.061	1.011	0.986	1.038	1.012	1.044	1.031	1.032	1.03	1.054	1.039	1.061	NaN	0.972	0.854	NaN	NaN	1.03	NaN	1.035	1.04	1.003	1.041	1.033	1.041	1.048
BSU35660_mnaA-1	1.037	1.054	1.11	NaN	1.004	1.025	0.906	1.118	0.975	0.984	0.817	1.007	1.032	0.954	0.969	1.105	0.95	1.048	1.019	1.028	1.043	0.937	0.864	1.002	0.975	1.01	1.032	0.88	0.942	0.93	1.028	1.038	1.069	1.054	0.999	NaN	0.883	0.842	NaN	NaN	1.058	NaN	1.029	1.007	1.092	1.029	0.882	1.051	1.014
BSU35660_mnaA-2	0.331	0.274	NaN	NaN	NaN	0.307	0.263	0.787	0.849	NaN	0.001	0.466	NaN	-0.011	0.428	0.679	0.435	0.682	0.056	0.725	0.12	0.153	NaN	0.175	0.142	0.74	0.383	0.113	0.574	0.224	0.673	0.281	0.601	0.476	0.591	NaN	NaN	NaN	NaN	NaN	0.175	NaN	0.412	0.546	0.716	0.517	0.812	0.507	0.505
BSU28030_mreB-1	0.981	1.002	0.96	NaN	0.97	1.001	1	0.985	0.997	0.987	0.982	1.009	1.019	0.975	1.025	1.003	1.008	0.991	0.952	0.991	0.998	1.011	0.998	0.988	0.989	1.032	1.03	0.995	0.996	1.024	1.002	0.942	0.987	0.988	0.996	NaN	0.964	1	NaN	NaN	1.022	NaN	1.002	1.01	0.966	1.013	0.992	1	0.971
BSU28030_mreB-2	1.059	1.015	0.965	NaN	0.971	0.995	1.002	0.981	0.99	1.026	0.978	1.032	1.005	1.026	0.986	1.005	0.997	0.995	0.966	1.029	1.021	0.986	1.004	0.987	0.977	1.041	0.987	0.992	0.984	0.98	0.994	1.005	0.987	0.999	0.978	NaN	0.978	1.03	NaN	NaN	0.977	NaN	0.962	1.012	1.027	0.981	1.05	1.005	1.006
BSU36760_murAA-1	0.733	0.615	0.637	NaN	0.617	0.619	0.538	0.615	0.76	0.667	0.538	0.676	0.617	0.608	0.551	0.595	0.622	0.608	0.637	0.955	0.621	0.703	0.617	0.594	0.503	0.585	0.494	0.664	0.644	0.587	0.703	0.625	0.677	0.694	0.652	NaN	0.574	0.435	NaN	NaN	0.687	NaN	0.638	0.618	0.69	0.619	0.587	0.481	0.618
BSU29790_murC-1	0.971	0.989	0.963	NaN	0.957	1.006	0.959	1.018	0.999	0.956	0.85	0.996	1.007	0.999	1.032	1.025	1.034	1.078	0.998	1.031	0.986	1.018	0.808	1.026	1.025	0.979	1.029	0.981	1.026	1.058	1.032	1.063	1.055	1.015	1.074	NaN	0.926	0.66	NaN	NaN	1.047	NaN	1.038	0.999	1.067	1.046	0.792	0.991	1.049
BSU15180_murE-2	0.966	0.998	1.022	NaN	1.001	1	1.019	1.018	1.031	1.044	1.011	1.023	0.986	0.98	0.991	1.005	1.012	0.996	0.959	0.969	1.02	1.047	1.018	1.011	1.008	0.984	0.959	0.968	0.979	1.007	0.989	0.975	1.01	1.041	1.003	NaN	0.97	0.923	NaN	NaN	0.985	NaN	0.947	1.04	1.014	0.998	0.958	0.966	0.983
BSU15220_murG-1	NaN	NaN	NaN	NaN	NaN	NaN	NaN	NaN	NaN	NaN	NaN	NaN	NaN	NaN	NaN	NaN	NaN	NaN	NaN	NaN	NaN	NaN	NaN	NaN	NaN	NaN	NaN	NaN	NaN	NaN	NaN	NaN	NaN	NaN	NaN	NaN	NaN	NaN	NaN	NaN	NaN	NaN	NaN	NaN	NaN	NaN	NaN	NaN	NaN
BSU14000_patA-1	1.02	NaN	NaN	NaN	NaN	0.956	NaN	0.7	0.907	NaN	NaN	1.033	0.975	NaN	NaN	1.004	NaN	1.026	NaN	NaN	0.988	1.073	0.91	0.978	NaN	1.012	0.885	NaN	NaN	0.968	0.966	0.977	1.064	NaN	1.043	NaN	1.107	0.898	NaN	NaN	NaN	NaN	NaN	0.876	NaN	0.973	1.033	0.934	NaN
BSU14000_patA-2	1.003	1.022	0.977	NaN	0.985	0.991	0.986	0.975	1.004	0.999	1.009	1.002	0.989	1.003	0.987	1.009	0.977	0.985	0.99	0.984	0.967	1.017	0.978	0.989	0.936	0.952	0.983	0.971	1.014	1.005	0.984	0.995	1.017	0.984	1.011	NaN	0.986	0.918	NaN	NaN	1.007	NaN	0.957	0.991	0.982	0.994	0.987	0.993	0.996
BSU28390_racE-1	1.005	1.048	0.991	NaN	0.982	1.018	0.993	0.998	0.998	0.992	0.969	1.006	0.946	1.013	1.005	1.016	0.991	0.975	1.028	1.019	0.997	1.033	0.996	0.998	0.954	0.987	0.977	1.016	0.985	0.981	1.003	0.964	1.008	1.036	1.006	NaN	1	0.904	NaN	NaN	0.98	NaN	1.016	0.991	0.979	0.997	1.003	1.003	0.986
BSU38120_rodA-1	0.943	1.015	1.043	NaN	0.947	1	1.032	1.01	0.967	1.016	1.024	0.985	0.977	0.962	0.977	0.997	0.99	0.98	0.988	0.99	0.964	0.975	0.946	0.978	0.993	1.017	0.995	0.982	1.008	1.007	0.98	0.959	0.988	1.019	0.95	NaN	0.989	0.763	NaN	NaN	0.982	NaN	1.014	0.96	1.009	0.997	0.976	0.987	0.986
BSU38120_rodA-2	0.771	0.872	0.921	NaN	0.716	0.835	0.836	0.885	0.897	0.828	0.741	0.814	0.769	0.797	0.852	0.834	0.854	0.846	0.858	0.904	0.717	0.835	0.844	0.759	0.674	0.736	0.809	0.776	0.845	0.783	0.885	0.818	0.848	0.88	0.867	NaN	0.715	0.479	NaN	NaN	0.79	NaN	0.746	0.77	0.871	0.829	0.747	0.857	0.846
BSU35750_tagA-2	0.879	0.888	0.849	0.588	0.603	0.884	0.865	1.005	0.975	1.013	0.82	0.942	0.891	0.863	0.944	0.932	0.952	0.915	0.932	0.874	0.953	0.929	0.777	0.839	0.773	0.796	0.898	0.853	0.918	0.747	0.98	0.948	0.915	0.898	0.94	NaN	0.635	0.434	NaN	NaN	0.889	NaN	0.853	0.842	0.946	0.913	0.835	0.924	0.902
BSU35600_tuaB-1	1.02	1.077	0.963	NaN	0.977	1.014	1.011	1.011	0.992	0.982	0.992	1.001	0.995	1.005	0.995	0.987	0.987	1	0.936	0.998	0.956	0.988	0.993	1.017	1.016	0.988	1.008	0.996	0.994	1.007	0.997	0.991	0.997	1.018	0.97	NaN	0.99	0.981	NaN	NaN	0.996	NaN	1.03	1.007	0.963	1.039	1.022	0.973	1.015
BSU35530_tagO-2	0.597	0.45	0.908	0.621	-0.061	0.636	0.564	0.772	0.716	0.606	0.572	0.692	0.485	0.532	0.647	0.701	0.664	0.638	0.618	0.804	0.45	0.788	0.483	0.419	0.519	0.521	0.652	0.624	0.687	0.496	0.767	0.689	0.767	0.601	0.716	NaN	0.637	0.016	NaN	NaN	0.474	NaN	0.568	0.713	0.735	0.662	0.484	0.659	0.694
BSU35600_tuaB-2	0.993	1.005	1.01	0.552	0.999	0.992	0.974	0.993	0.997	1.036	1.025	1	1.019	1.01	1.003	1.005	1.005	1.006	0.975	1.006	0.978	0.994	0.989	1.015	0.981	0.978	0.99	1.015	1.017	1	1.009	1.002	0.998	1.012	0.982	NaN	0.999	0.951	NaN	NaN	1.014	NaN	0.987	0.997	1.016	0.987	0.982	0.992	1.002
BSU16530_uppS-3	0.919	0.888	0.94	NaN	0.921	0.908	0.909	0.962	0.957	1.005	0.906	0.93	0.9	0.9	0.921	0.946	0.954	0.931	0.89	0.957	0.879	0.932	0.86	0.917	0.886	0.911	0.935	0.88	0.935	0.887	0.933	0.917	0.946	0.982	0.945	NaN	0.922	0.903	NaN	NaN	0.929	NaN	0.934	0.924	0.942	0.933	0.898	0.915	0.963
BSU40410_walR-1	0.959	1.015	1.025	NaN	0.907	0.962	0.958	0.989	0.993	0.991	0.951	0.997	0.968	0.958	0.983	0.981	0.979	1	0.944	1.02	0.923	0.984	0.954	0.982	0.974	0.965	1.02	0.963	0.984	0.941	0.961	1.004	0.98	0.978	1.012	NaN	0.946	0.863	NaN	NaN	0.984	NaN	0.982	0.96	1	1.007	0.979	0.976	0.984
BSU40410_walR-2	0.927	0.957	1.029	NaN	0.97	0.963	0.96	0.99	1.016	0.987	0.935	0.986	0.969	0.944	0.98	0.97	0.97	0.977	0.921	0.974	0.918	1.02	0.923	0.989	0.933	1.007	0.998	0.976	0.969	0.977	0.973	0.979	0.982	0.957	1.037	NaN	0.982	0.775	NaN	NaN	1.024	NaN	0.975	0.99	1.039	1.015	0.99	0.99	1.002
BSU15770_prkC	0.864	NaN	-0.045	NaN	NaN	0.629	NaN	NaN	NaN	NaN	NaN	0.502	0.098	0.525	NaN	0.568	0.488	NaN	NaN	NaN	1.083	NaN	NaN	NaN	NaN	NaN	NaN	NaN	NaN	NaN	0.495	NaN	NaN	NaN	0.599	NaN	0.214	0.342	NaN	NaN	0.382	NaN	NaN	NaN	-0.069	0.565	NaN	0.308	0.588
BSU13450_sigI	1.006	1.035	0.964	NaN	1.048	1.001	0.997	0.989	1.017	1.044	0.995	1.026	0.99	0.996	0.963	0.983	1.027	1.031	0.989	1.007	0.99	1.018	0.961	1.042	0.998	1.008	0.962	0.974	1.008	1.011	0.987	0.994	0.931	1.003	1.044	NaN	1.025	0.932	NaN	NaN	1.03	NaN	0.98	1.013	0.969	0.974	1.013	0.994	1.005
BSU27120_sigV	0.938	0.967	1.038	NaN	1.082	1.005	1.003	0.984	1.023	0.993	1.029	1.017	0.983	0.981	0.974	1.014	1.007	0.991	1.004	1.028	0.99	0.997	1.034	0.947	1.009	1.001	1.003	1.014	0.999	1.025	0.965	1.019	0.981	1.044	0.99	NaN	1.004	1.004	NaN	NaN	0.986	NaN	1.031	1.01	0.986	1.005	0.986	1.029	1.057
BSU38700_sigY	0.971	1.002	0.928	NaN	0.965	0.984	0.992	0.984	1.039	1.034	1.037	1	1.002	1.011	0.953	0.968	1.027	0.973	0.902	0.964	0.994	1	0.964	0.982	1.029	0.958	0.992	1	0.999	0.955	0.996	1.024	1.031	0.977	0.995	NaN	0.973	1.014	NaN	NaN	0.963	NaN	0.983	1.042	1.013	0.98	0.996	1	0.954
BSU26840_sigZ	0.972	0.988	1.007	0.4	1.039	0.988	1.015	1	0.987	0.98	1.025	1.012	0.998	0.997	0.969	0.991	0.981	0.997	0.979	1.011	0.983	1.026	1.06	1.013	0.99	0.999	0.999	1.002	1.035	0.995	0.986	0.998	1.012	1.055	0.982	NaN	0.987	0.916	NaN	NaN	1.04	NaN	0.976	1.001	0.963	1.016	0.999	1.009	1.026
BSU14730_ylaC	0.987	0.992	1.039	NaN	0.883	1.017	1.02	1.004	1.008	0.956	0.974	0.986	1.01	1.002	1.015	0.982	1.015	0.984	0.999	1.011	1.022	1.005	0.961	1.008	1.014	1.015	0.976	0.956	0.994	1.011	0.984	1.022	1.067	1.032	0.991	NaN	1.008	0.893	NaN	NaN	1.001	NaN	0.989	1.022	1.038	1.024	0.977	1.007	1.001
BSU16560_rasP-2	NaN	NaN	NaN	NaN	NaN	NaN	NaN	NaN	NaN	NaN	NaN	NaN	NaN	NaN	NaN	NaN	NaN	NaN	NaN	0.974	NaN	NaN	NaN	NaN	NaN	NaN	NaN	NaN	NaN	NaN	NaN	NaN	NaN	NaN	NaN	NaN	NaN	NaN	NaN	NaN	NaN	NaN	NaN	NaN	NaN	NaN	NaN	NaN	NaN
BSU22940_prsW	0.972	0.993	0.987	NaN	1.041	1.006	1.016	1.01	1.003	0.97	0.974	0.996	1.014	0.984	0.963	1.001	1.016	1.013	1.002	0.995	0.992	1.054	0.995	1.022	0.986	1.031	0.998	1.01	1.034	0.986	1.016	1.027	1.014	0.999	1.051	NaN	1.016	0.954	NaN	NaN	0.986	NaN	1.004	1.019	1.013	0.988	1.038	0.999	1.001
BSU15760_prpC	0.887	0.909	0.825	NaN	0.847	0.836	0.789	0.891	0.908	0.809	0.733	0.888	0.778	0.835	0.85	0.866	0.853	0.854	0.869	0.917	0.793	0.834	0.793	0.838	0.741	0.756	0.786	0.864	0.817	0.771	0.885	0.855	0.878	0.909	0.906	NaN	0.831	0.852	NaN	NaN	0.809	NaN	0.805	0.837	0.924	0.886	0.801	0.858	0.876
BSU15780_cpgA-2	NaN	NaN	NaN	NaN	NaN	NaN	NaN	NaN	NaN	NaN	NaN	NaN	NaN	NaN	NaN	NaN	NaN	NaN	NaN	NaN	NaN	NaN	NaN	NaN	NaN	NaN	NaN	NaN	NaN	NaN	0.686	NaN	NaN	0.805	NaN	NaN	NaN	NaN	NaN	NaN	NaN	NaN	NaN	NaN	NaN	NaN	NaN	0.637	NaN
BSU14460_ykpC	NaN	NaN	0.956	NaN	NaN	NaN	1.014	NaN	0.975	0.95	0.933	1.004	NaN	0.959	NaN	0.922	0.913	0.993	NaN	1.03	0.898	NaN	NaN	NaN	1.031	NaN	NaN	1.021	0.977	1	1.001	0.911	0.974	1.019	NaN	NaN	1.022	NaN	NaN	NaN	NaN	NaN	NaN	NaN	NaN	0.853	NaN	1.026	NaN
BSU01660_nagZ	0.958	1.043	1.032	NaN	1.024	1.011	0.992	1.044	0.98	1.018	1.014	1.037	0.967	1.006	1.009	1.031	0.994	1.04	0.99	0.959	0.969	0.977	0.993	1.028	0.956	0.968	1.048	1.004	1.042	1.026	0.993	1.011	0.99	0.934	0.982	NaN	1.012	0.92	NaN	NaN	1.001	NaN	1.076	0.976	0.969	0.999	0.938	0.997	1.028
BSU09420_lytE	0.989	1.001	0.975	NaN	1.021	0.974	1.012	0.97	0.978	1.042	1.006	0.984	1.003	0.989	0.979	0.974	0.99	0.956	0.96	1	0.943	0.996	0.965	0.99	1.011	0.985	0.988	0.943	1.002	1.009	0.979	0.994	1.002	0.995	1.01	NaN	1.006	0.974	NaN	NaN	0.987	NaN	0.956	0.998	0.931	0.98	1	0.999	0.965
BSU13980_pbpH	NaN	NaN	NaN	NaN	NaN	NaN	NaN	NaN	NaN	NaN	NaN	NaN	NaN	NaN	NaN	NaN	NaN	NaN	NaN	NaN	NaN	NaN	NaN	NaN	NaN	NaN	NaN	NaN	NaN	NaN	NaN	NaN	NaN	NaN	NaN	NaN	NaN	NaN	NaN	NaN	NaN	NaN	NaN	NaN	NaN	NaN	NaN	NaN	NaN
BSU25380_floA	0.965	1.026	1.073	NaN	1.01	0.987	0.971	0.978	0.962	0.962	1.011	0.969	1.022	0.979	1.032	1.001	0.969	0.959	0.994	0.974	0.949	0.972	0.967	1.062	0.954	0.982	1.016	0.959	0.999	1.021	0.999	0.995	0.994	0.994	0.991	NaN	0.98	0.868	NaN	NaN	1.024	NaN	0.972	1.005	1.008	0.952	1.053	1.005	0.977
BSU34440_pbpE	1.007	0.952	1.016	NaN	1.065	0.99	1.004	0.972	0.995	0.941	1.014	0.996	0.951	0.981	0.995	1.021	0.967	0.984	1.022	1.003	0.987	1.026	0.982	0.961	0.998	0.987	1.003	0.952	1.071	0.953	0.981	0.975	0.97	1.038	0.962	NaN	0.998	0.87	NaN	NaN	1.019	NaN	0.985	0.998	1.018	0.946	0.922	0.98	0.993
BSU35640_lytA	0.991	1.054	1.031	NaN	0.993	0.997	1.001	0.998	1.003	0.911	1.003	1.005	1.014	1.018	1.033	0.999	1.008	1.007	0.966	0.983	1.006	1.048	0.991	1.002	0.988	1.005	0.988	0.999	0.976	0.994	0.986	0.998	0.961	1.057	1.001	NaN	0.999	0.983	NaN	NaN	0.994	NaN	0.958	1.012	0.979	1.016	1	0.995	1.02
BSU39230_wapA	NaN	NaN	NaN	NaN	NaN	NaN	NaN	NaN	NaN	NaN	NaN	NaN	NaN	NaN	NaN	NaN	NaN	NaN	NaN	NaN	NaN	NaN	NaN	NaN	NaN	NaN	NaN	NaN	NaN	NaN	0.825	NaN	NaN	NaN	NaN	NaN	NaN	NaN	NaN	NaN	NaN	NaN	NaN	NaN	NaN	NaN	NaN	0.196	NaN
BSU35680_ggaB	0.945	1.052	1.01	NaN	0.959	0.957	1.012	1.038	0.996	0.979	0.976	0.969	0.99	0.993	1.007	1.046	1.002	1.019	1.02	1.009	1.037	0.999	1.03	1.001	1.026	1.061	1.017	0.931	0.975	0.997	0.996	1.005	0.96	1.006	0.987	NaN	1	0.915	NaN	NaN	0.975	NaN	0.976	0.99	1.063	0.986	1.013	1.023	1.048
BSUCTR02_control	1.003	1.009	0.996	NaN	0.996	0.998	0.991	1.013	0.999	1.016	1.001	1.003	1.004	1.019	0.993	1.007	1.013	1.004	0.985	1.034	0.988	1.033	0.974	1.019	0.991	0.993	1.009	1.005	1.001	1.002	1.006	1.006	1.028	1.021	1.002	NaN	1.014	0.97	NaN	NaN	0.994	NaN	0.983	1.014	0.993	1.002	1.031	1.008	1.008
BSUCTR26_control	1	1	1.022	0.601	1.006	0.987	0.988	0.998	1.005	1.024	1.012	1.014	0.996	1.002	0.994	1.007	1.007	0.998	0.996	1.008	1.006	1.007	0.993	1.009	1.004	0.984	0.997	0.992	1.002	1.011	1.006	1.01	0.994	0.999	1.013	NaN	1.019	0.956	NaN	NaN	1.001	NaN	0.998	1.013	1.002	1.011	0.991	1.006	1.001
BSUCTR34_control	1.021	1.024	1.002	NaN	1.039	0.976	1.011	0.986	1.011	0.944	0.997	1.002	1.016	1.005	1.032	1.006	1.022	0.99	1.01	1.02	0.98	1.022	0.971	1.037	0.991	0.995	1.032	0.999	0.989	1.01	0.989	1.03	0.999	0.964	0.989	NaN	0.985	0.935	NaN	NaN	0.995	NaN	1.012	0.996	1.006	0.996	1.008	1.007	1.004
BSUCTR36_control	1.004	1.026	0.983	0.541	0.945	1.001	1.012	0.99	0.988	0.996	1.001	0.989	0.99	0.995	0.992	1.014	0.999	1.009	0.972	1.005	1.035	1.022	0.998	0.996	1.006	0.988	1.023	1.001	1.007	0.995	0.996	1.01	1.012	1.011	1.012	NaN	1.002	0.989	NaN	NaN	0.998	NaN	1.005	1.005	1.007	1.016	0.993	0.999	1.009
BSUCTR38_control	0.947	0.999	0.994	NaN	0.964	1.003	0.981	0.958	1.003	0.99	0.969	0.968	0.96	0.971	0.994	0.944	0.976	0.972	0.977	0.968	0.982	0.998	0.959	1.014	0.939	0.972	0.985	0.977	0.997	0.981	0.983	0.964	0.949	0.984	0.98	NaN	0.961	0.951	NaN	NaN	0.993	NaN	0.962	0.98	0.995	0.975	0.967	0.997	0.998
BSUCTR39_control	0.995	1.004	0.976	0.62	0.975	0.994	0.991	0.978	0.983	1.003	0.991	0.982	0.998	0.984	0.989	1.022	0.998	0.975	0.982	0.993	0.991	1.005	0.998	0.989	0.982	0.982	0.998	0.996	0.987	0.994	0.997	0.998	1.023	0.972	0.98	NaN	1.012	0.946	NaN	NaN	1.001	NaN	0.972	0.979	0.978	0.999	0.974	0.982	0.984
BSUCTR40_control	1.027	1.024	1.041	NaN	0.986	0.986	0.994	1.017	0.998	1.029	0.972	1.01	1	1.025	0.989	1.013	0.989	0.999	1.026	0.988	0.991	1.026	0.958	1.046	1.01	1.011	1.025	1.013	0.997	1.011	0.99	0.974	0.994	1.007	0.989	NaN	1.004	0.996	NaN	NaN	1.005	NaN	0.954	1.025	0.969	0.983	0.97	1.018	1.014
BSUCTR41_control	0.945	1.015	1.04	NaN	1.02	0.986	0.992	0.95	1.069	1.003	0.992	1.016	0.992	0.953	1.007	0.939	0.982	1.002	0.954	0.981	0.972	1.051	0.984	0.952	0.93	1.018	0.971	0.992	0.931	0.99	0.992	1.012	0.948	1.042	0.994	NaN	0.972	0.888	NaN	NaN	1.011	NaN	1.055	0.99	1.027	0.982	0.95	1.024	0.992
BSUCTR42_control	1.034	0.957	0.999	NaN	0.983	0.982	0.95	1.036	1.013	0.983	0.974	0.998	1.017	0.988	1.039	0.829	0.974	0.977	0.989	0.969	1.005	1.007	0.804	1.009	1.018	0.919	1.035	0.982	0.957	0.981	0.973	0.964	0.999	0.979	1	NaN	0.987	0.937	NaN	NaN	0.956	NaN	0.935	1.014	0.978	1	1.048	1.035	1.043
BSUCTR44_control	0.987	0.996	0.996	NaN	0.998	0.998	1.001	1.008	1.008	0.996	0.993	0.998	1.006	0.988	1.001	1.005	0.992	0.997	1.01	1.013	1.009	1.005	0.966	1.003	0.998	0.995	0.999	1.01	1.013	1.007	0.994	1.02	1.004	1	1.002	NaN	1.013	0.991	NaN	NaN	1.012	NaN	0.978	1.006	0.999	0.987	0.987	0.996	1.014
BSU19640_yodL-1	NaN	NaN	NaN	NaN	NaN	NaN	NaN	NaN	NaN	NaN	NaN	NaN	NaN	NaN	NaN	NaN	NaN	NaN	NaN	NaN	NaN	NaN	NaN	NaN	NaN	NaN	NaN	NaN	NaN	NaN	NaN	NaN	NaN	NaN	NaN	NaN	NaN	NaN	NaN	NaN	NaN	NaN	NaN	NaN	NaN	NaN	NaN	NaN	NaN
BSU04640_alrA-1	0.97	0.997	1.015	NaN	1.01	0.971	0.982	0.996	0.999	0.989	0.997	0.976	1.02	0.997	0.993	0.993	1.007	0.994	0.986	0.96	0.967	1.028	0.984	0.993	0.982	1.017	0.994	1.008	0.989	0.976	1.011	1.002	0.973	1.041	0.99	NaN	0.987	0.837	NaN	NaN	0.995	NaN	0.969	0.988	1.019	0.992	0.973	1.01	0.979
BSU06720_dagK-1	0.947	0.959	0.995	0.388	0.939	0.972	0.963	0.988	0.997	0.989	0.933	0.974	0.947	0.969	0.988	0.987	0.971	0.987	0.949	0.994	0.933	0.989	0.962	0.96	0.937	0.951	0.951	0.94	0.971	0.954	0.99	0.972	0.962	0.976	0.983	NaN	0.943	0.92	NaN	NaN	0.97	NaN	0.939	0.958	0.986	0.971	0.946	0.966	0.98
BSU06720_dagK-2	NaN	NaN	NaN	NaN	NaN	NaN	NaN	NaN	NaN	NaN	NaN	NaN	NaN	NaN	NaN	NaN	NaN	NaN	NaN	NaN	NaN	NaN	NaN	NaN	NaN	NaN	NaN	NaN	NaN	NaN	NaN	NaN	NaN	NaN	NaN	NaN	NaN	NaN	NaN	NaN	NaN	NaN	NaN	NaN	NaN	NaN	NaN	NaN	NaN
BSU22490_dapB-2	0.859	0.844	0.86	0.508	0.781	0.788	0.828	0.847	0.872	0.823	0.842	0.826	0.803	0.794	0.79	0.827	0.824	0.786	0.744	0.919	0.812	0.867	0.812	0.819	0.787	0.794	0.859	0.837	0.805	0.831	0.846	0.832	0.839	0.823	0.83	NaN	0.778	0.499	NaN	NaN	0.845	NaN	0.827	0.879	0.824	0.821	0.804	0.805	0.838
BSU14180_dapH-2	NaN	0.806	NaN	NaN	NaN	0.867	0.691	0.926	0.919	0.75	0.824	0.848	0.917	0.911	0.865	0.864	0.794	0.852	0.711	0.89	0.877	0.75	NaN	0.708	0.8	0.876	0.881	0.742	0.796	0.927	0.92	0.857	1.001	0.921	0.831	NaN	0.907	0.866	NaN	NaN	0.915	NaN	0.965	0.827	0.894	0.918	0.742	0.909	0.832
BSU00620_divIC-2	0.81	0.92	0.969	NaN	0.656	0.942	0.874	0.989	0.955	0.946	0.939	0.961	0.91	0.93	0.912	0.879	0.978	0.959	0.916	1.003	1.007	0.98	0.909	0.843	0.908	0.887	0.944	0.86	0.905	0.848	0.981	0.928	0.964	1.022	0.964	NaN	0.705	0.482	NaN	NaN	0.977	NaN	0.908	0.956	1.034	0.959	0.919	0.947	0.994
BSU15280_ftsA-1	1.015	0.978	0.987	NaN	1.003	0.941	1.062	1.042	0.996	0.996	0.853	0.979	0.926	0.942	0.973	1.012	1.018	0.959	0.931	1.007	0.928	1.014	0.91	0.901	0.914	0.95	0.929	1	0.999	0.943	1.045	0.944	0.995	1.023	0.938	NaN	0.959	0.599	NaN	NaN	0.958	NaN	0.939	0.95	0.896	0.939	0.916	0.968	0.919
BSU15150_ftsL-2	0.862	1.016	0.807	NaN	0.777	0.923	0.933	0.934	1.028	0.942	0.883	0.948	0.872	0.913	0.928	0.914	1.016	0.938	0.964	0.933	0.903	0.952	0.818	0.926	0.916	0.901	0.93	0.88	0.929	0.879	0.947	0.947	0.986	0.947	0.969	NaN	0.547	0.338	NaN	NaN	0.957	NaN	0.964	0.918	0.977	0.947	0.89	0.917	1
BSU14850_ftsW-2	0.756	0.839	0.903	NaN	0.626	0.807	0.76	0.873	0.89	0.816	0.752	0.845	0.693	0.742	0.833	0.825	0.835	0.782	0.722	0.919	0.873	0.815	0.754	0.833	0.687	0.779	0.747	0.731	0.821	0.731	0.879	0.792	0.818	0.865	0.82	NaN	0.285	0.345	NaN	NaN	0.839	NaN	0.783	0.776	0.83	0.788	0.715	0.764	0.842
BSU36760_murAA-2	0.976	1.013	1.009	0.691	1.004	1.018	0.989	1	0.995	1.004	0.994	1.007	0.996	1.013	0.992	1.013	1.011	0.979	0.986	1.039	0.999	1.008	1.018	1.047	1.007	0.985	0.991	0.989	1.002	1.033	1.031	1.027	1.019	1.016	1.051	NaN	0.974	0.844	NaN	NaN	1.052	NaN	1.026	0.997	1.021	1.003	0.99	1.018	1.029
BSU29790_murC-2	NaN	NaN	NaN	NaN	NaN	NaN	NaN	NaN	NaN	NaN	NaN	NaN	NaN	NaN	NaN	NaN	NaN	NaN	NaN	NaN	NaN	NaN	NaN	NaN	NaN	NaN	NaN	NaN	NaN	NaN	NaN	NaN	NaN	NaN	NaN	NaN	NaN	NaN	NaN	NaN	NaN	NaN	NaN	NaN	NaN	NaN	NaN	NaN	NaN
BSU15180_murE-1	1.04	0.989	1.018	NaN	1.029	1.005	1.004	0.991	1.001	1.041	0.996	1.027	0.973	1.046	0.991	0.989	0.984	1	0.968	0.993	1.035	1.035	0.976	1.015	0.976	1.005	1.014	0.988	1.001	1.012	1.01	1.021	0.991	1.028	1.022	NaN	1.003	0.915	NaN	NaN	1.033	NaN	1.024	0.991	0.936	0.989	1.007	0.986	1.034
BSU35750_tagA-1	1.003	1.015	1.006	0.565	1	1.002	1.006	0.999	1.019	1.028	1.013	1.017	1.004	1.011	1.007	1.001	1.013	1.015	1.01	1.027	1.001	1.022	1.008	1.012	1.001	1.003	1.018	1.001	1.013	1.01	1.013	1.019	1.012	1.02	1.012	NaN	1.011	0.963	NaN	NaN	1.018	NaN	1.001	1.014	1.018	0.995	1.007	1.012	1.013
BSU35740_tagD-1	0.681	0.832	0.934	NaN	0.669	0.796	0.751	0.907	0.957	0.932	0.68	0.884	0.778	0.821	0.884	0.857	0.88	0.858	0.775	1.015	0.707	0.854	0.667	0.734	0.702	0.843	0.731	0.795	0.884	0.743	0.925	0.864	0.866	0.9	0.894	NaN	0.671	0.54	NaN	NaN	0.844	NaN	0.762	0.781	0.941	0.828	0.689	0.89	0.927
BSU35740_tagD-2	0.784	1.072	NaN	NaN	0.931	0.843	0.902	0.989	0.998	NaN	0.776	1.001	0.889	0.887	0.97	0.934	0.978	0.967	0.946	1.038	0.892	0.984	0.436	0.89	0.771	0.803	0.858	0.748	0.901	0.832	0.965	0.899	1.092	NaN	0.966	NaN	0.804	NaN	NaN	NaN	0.961	NaN	0.887	0.951	1.01	0.977	0.612	0.979	0.952
BSU16530_uppS-1	0.913	0.925	0.911	NaN	0.892	0.939	0.9	0.979	0.971	0.97	0.904	0.944	0.873	0.956	0.949	0.961	0.957	0.936	0.909	0.981	0.906	0.953	0.903	0.945	0.92	0.935	0.938	0.888	0.981	0.912	0.961	0.926	0.943	0.953	0.94	NaN	0.937	0.863	NaN	NaN	0.957	NaN	0.9	0.944	0.937	0.923	0.927	0.938	0.956
BSU09520_sigM-1	1.018	0.966	1.041	NaN	1.026	0.996	1.004	1.041	0.982	1.056	0.996	1.009	0.999	1.017	1.04	1.008	1.019	0.99	1.015	1.032	1.001	1.046	1.02	1.036	0.99	1.016	1.002	1.006	1.008	1.006	1.033	1.009	1.033	0.996	1.024	NaN	1.032	0.968	NaN	NaN	1.038	NaN	1.001	0.979	1.004	1.01	1.03	0.999	1.007
BSU23100_sigX	0.989	0.922	0.951	NaN	0.975	0.964	0.977	0.946	1.017	0.971	1.003	0.961	0.997	0.942	0.967	0.981	0.967	0.974	0.94	0.98	1.011	0.989	1.001	0.931	0.977	1.005	1.034	0.996	0.986	0.965	0.97	0.978	1.011	0.999	0.935	NaN	1.014	1.008	NaN	NaN	0.996	NaN	0.935	0.943	1.015	1.006	0.982	0.958	0.976
BSU24280_yqiD	0.604	0.322	0.302	NaN	0.515	0.471	0.433	0.487	0.515	0.449	0.383	0.554	0.402	0.482	0.607	0.561	0.571	0.511	0.405	0.686	0.559	0.33	0.496	0.617	0.513	0.598	0.325	0.475	0.537	0.503	0.639	0.571	0.574	0.52	0.523	NaN	0.41	0.635	NaN	NaN	0.593	NaN	0.45	0.582	0.499	0.624	0.54	0.545	0.594
BSU01730_sigW	1.021	1.028	0.974	NaN	1.005	0.992	1.01	0.986	1.003	0.992	1.019	0.994	1.003	1.006	0.952	0.984	0.977	1.001	0.999	0.994	1.012	1	0.977	1.022	0.992	1.008	0.989	0.966	1.012	0.983	0.978	1.006	1.03	0.945	0.981	NaN	0.986	0.913	NaN	NaN	1.015	NaN	1.035	0.969	0.987	0.991	0.989	1.002	0.982
BSU10040_ecsA	1.004	0.983	0.995	NaN	0.955	1.005	0.97	0.991	0.967	1.013	1.005	0.991	1.007	1.022	0.977	0.993	1.013	1.003	0.986	0.951	0.954	1.027	0.925	1.006	1.012	1.013	1.047	0.976	0.975	1.019	0.997	1.016	1.038	0.935	0.978	NaN	0.973	0.989	NaN	NaN	0.987	NaN	0.97	0.994	1.037	1.007	1.038	1.001	1.012
BSU12920_dppA	0.987	0.958	1.04	NaN	0.989	1.012	0.969	1.01	0.998	1.059	0.999	0.994	0.99	1.009	0.947	0.98	0.989	1.012	0.959	0.972	1.025	0.989	1.055	1.025	0.999	1.053	0.959	1.014	0.963	0.996	0.981	0.978	1.03	NaN	1.002	NaN	1.016	0.96	NaN	NaN	1.022	NaN	0.965	1.021	0.992	1.007	1.095	1.011	1.008
BSU13900_ptsH	0.962	NaN	NaN	NaN	NaN	0.812	0.698	0.917	0.861	NaN	0.624	0.79	0.732	0.816	0.787	0.879	0.746	0.8	0.673	NaN	0.815	0.752	NaN	NaN	NaN	NaN	NaN	0.609	0.701	0.475	0.756	0.519	0.852	NaN	0.812	NaN	0.671	0.591	NaN	NaN	0.888	NaN	NaN	0.784	0.735	NaN	0.855	0.657	0.763
BSU13910_ptsI	0.686	0.786	0.717	NaN	0.573	0.741	0.643	0.786	0.743	0.724	0.738	0.698	0.75	0.632	0.748	0.684	0.82	0.759	0.749	0.733	0.711	0.738	0.818	0.719	0.813	0.652	0.751	0.755	0.8	0.682	0.704	0.761	0.725	0.722	0.74	NaN	0.719	0.734	NaN	NaN	0.762	NaN	0.719	0.763	0.76	0.742	0.752	0.707	0.755
BSU14090_ykuI	0.979	0.983	1.011	0.604	1.034	1.021	0.997	1.005	0.995	0.998	0.977	1	1.01	0.994	1.001	1.01	0.977	0.983	0.979	1.01	1.001	1.016	0.991	1.008	0.988	0.991	0.987	0.981	1.007	1.005	1.003	1.028	1.003	1.007	1.007	NaN	0.99	0.923	NaN	NaN	1	NaN	1	0.996	1.018	0.986	0.989	0.992	1.005
BSU16960_ymdA	0.445	0.608	0.199	NaN	-0.211	0.5	0.419	0.173	0.766	NaN	0.478	0.589	0.397	0.637	0.522	0.568	0.603	0.494	0.742	0.454	0.455	0.434	0.642	0.427	0.603	0.469	0.596	0.406	0.375	0.544	0.432	0.478	0.661	0.239	0.731	NaN	0.188	0.303	NaN	NaN	0.784	NaN	0.076	0.479	0.272	0.767	0.197	0.515	0.616
BSU16960_ymdA-1	1.033	1.027	1.007	0.53	1.025	1.02	1.024	1.02	1.023	1.015	1.031	1.024	1.019	1.027	1.026	1.017	1.031	1.023	1.01	1.009	1.025	1.042	1.016	1.029	1.024	1.016	1.032	1.024	1.018	1.025	1.026	1.021	1.02	1.015	1.019	NaN	1.019	1.001	-0.004	NaN	1.023	NaN	1.007	1.018	1.027	1.012	1.02	1.019	1.02
BSU22910_ypfA	1.007	1.011	1.006	NaN	0.977	0.992	1.01	1.001	0.983	1.002	1	1.027	0.987	1	1.017	0.997	1.011	1.022	1.014	0.998	1.001	1.021	1.003	1.012	1.029	1.023	0.978	1.02	1.036	1.004	1	0.991	1.028	0.974	0.999	NaN	1.04	0.951	NaN	NaN	0.962	NaN	0.988	1.009	0.972	0.997	1.017	1.004	1.004
BSU25050_yqgA	0.974	0.984	1.066	NaN	0.988	0.998	0.978	0.987	0.973	0.933	1.051	1.019	0.982	0.988	1.019	1.039	0.987	0.981	0.989	1.005	0.999	0.965	1.045	1.002	1.008	1.025	1.013	1.041	1.02	1.032	1.017	0.988	0.976	1.022	0.985	NaN	1.056	0.997	NaN	NaN	0.999	NaN	0.964	0.999	1.027	1.007	0.997	1.013	0.985
BSU25690_sda	0.586	0.648	0.605	0.591	0.651	0.53	0.506	0.564	0.697	0.742	0.64	0.64	0.626	0.675	0.637	0.546	0.602	0.677	0.621	0.66	0.553	0.738	0.535	0.668	0.721	0.464	0.684	0.522	0.542	0.624	0.577	0.632	0.547	0.52	0.621	NaN	0.643	0.51	NaN	NaN	0.746	NaN	0.542	0.564	0.642	0.553	0.482	0.636	0.667
BSU29740_ccpA	0.691	NaN	0.673	NaN	0.768	0.749	0.845	0.688	0.821	NaN	0.772	0.737	NaN	0.74	0.718	0.77	0.76	0.825	0.794	0.803	0.768	0.661	0.676	0.683	0.762	0.8	0.779	0.728	0.773	0.725	0.75	0.796	0.853	NaN	0.645	NaN	NaN	0.803	NaN	NaN	0.843	NaN	NaN	0.873	0.795	0.725	0.743	0.778	0.775
BSU31740_yuxH	0.989	1.01	0.979	0.636	1.007	1.002	1.014	0.999	1.015	1.015	1.004	1.017	0.99	1.002	1.013	1.013	1.011	1.004	0.998	0.996	1.008	1.028	0.999	1.017	1.003	1.011	1	0.997	1.011	1.003	0.996	1.014	1.016	1.009	1.003	NaN	1.013	0.988	NaN	NaN	1.007	NaN	0.992	1.016	1.011	1.012	1.011	1.004	1.008
BSU33630_secG	NaN	NaN	NaN	NaN	NaN	NaN	NaN	NaN	NaN	NaN	NaN	NaN	NaN	NaN	NaN	NaN	NaN	NaN	NaN	NaN	NaN	NaN	NaN	NaN	NaN	NaN	NaN	NaN	NaN	NaN	NaN	NaN	NaN	NaN	NaN	NaN	NaN	NaN	NaN	NaN	NaN	NaN	NaN	NaN	NaN	NaN	NaN	NaN	NaN
BSU35250_ftsX	0.907	0.93	0.925	0.323	0.896	0.897	0.93	0.934	0.922	0.948	0.877	0.918	0.892	0.915	0.894	0.888	0.957	0.92	0.791	0.819	0.888	0.919	0.91	0.924	0.884	0.932	0.889	0.9	0.917	0.934	0.907	0.919	0.934	0.753	0.925	NaN	0.853	0.675	NaN	NaN	0.926	NaN	0.903	0.889	0.913	0.925	0.926	0.86	0.919
BSU35260_ftsE	0.849	0.881	0.871	NaN	0.9	0.857	0.914	0.848	0.947	0.888	0.925	0.873	0.908	0.878	0.889	0.848	0.86	0.868	0.723	0.698	0.767	0.91	0.961	0.848	0.861	0.882	0.867	0.852	0.903	0.855	0.862	0.912	0.889	0.795	0.855	NaN	0.793	0.608	NaN	NaN	0.875	NaN	0.866	0.868	0.947	0.858	0.817	0.812	0.878
BSU40510_yybT	0.958	0.956	0.962	NaN	0.951	0.981	0.948	0.936	0.994	0.996	0.984	0.945	0.968	0.95	0.968	1.019	0.966	0.955	0.936	0.895	0.965	0.978	0.974	0.962	0.997	0.949	0.96	0.942	0.971	0.992	0.989	0.98	0.965	0.996	0.978	NaN	0.99	0.982	NaN	NaN	0.967	NaN	0.923	0.992	0.97	0.928	0.898	0.936	0.882
BSU40960_parB	0.962	1.006	0.989	0.613	0.972	0.986	0.968	0.981	0.943	0.985	0.941	0.963	0.974	0.981	0.979	0.993	0.972	0.969	0.962	0.96	0.971	1.001	0.978	0.963	0.974	0.981	0.975	0.958	1.008	0.969	0.97	0.97	0.941	0.988	0.96	NaN	0.971	0.91	NaN	NaN	0.975	NaN	0.955	0.996	0.946	0.976	0.998	0.968	0.96
BSU40970_parA	0.979	0.991	0.996	0.573	0.991	0.986	0.98	0.983	0.988	0.986	0.987	0.99	0.991	0.991	0.972	0.982	0.988	0.985	0.98	0.973	1.002	1.004	0.989	1.002	0.991	0.975	1.001	0.987	0.983	0.98	0.987	1.005	0.975	0.972	0.983	NaN	0.979	0.912	NaN	NaN	0.985	NaN	0.993	0.992	0.985	0.985	0.976	0.995	0.99
BSU00020_dnaN-1	1.006	1.007	1	NaN	0.986	1.036	0.979	1.009	1.01	1.013	1.025	1.007	0.997	1.015	1.014	0.991	1.006	0.965	1.002	1.036	1.001	1	0.978	1.027	0.978	1.042	0.999	1.009	0.987	1.02	0.991	1	1.012	1.018	1	NaN	0.991	1.04	NaN	NaN	1.008	NaN	0.922	1.021	1.04	1.024	1.016	1.004	1.025
BSU01000_secE-1	NaN	NaN	NaN	NaN	NaN	NaN	NaN	NaN	NaN	NaN	NaN	NaN	NaN	NaN	NaN	NaN	NaN	NaN	NaN	NaN	NaN	NaN	NaN	NaN	NaN	NaN	NaN	NaN	NaN	NaN	NaN	NaN	NaN	NaN	NaN	NaN	NaN	NaN	NaN	NaN	NaN	NaN	NaN	NaN	NaN	NaN	NaN	NaN	NaN
BSU01000_secE-2	0.991	0.966	0.985	NaN	0.988	1.01	0.977	0.983	0.993	0.997	1.01	0.998	1.013	0.995	1.002	1.023	1.004	1.005	0.974	0.966	1.014	1.022	1.036	0.995	1.033	1.009	0.997	0.965	1.008	1.018	0.996	0.983	1.01	1.025	1.009	NaN	1.036	0.985	NaN	NaN	1.001	NaN	0.954	1.013	0.989	0.977	0.992	0.986	1.004
BSU01360_secY-1	1.002	0.992	1.012	NaN	0.996	0.988	1.002	1.037	1.02	0.986	1.021	0.992	1.007	0.986	0.982	1.008	0.993	1.005	1.003	0.955	1.014	1.037	0.994	1.01	0.974	1.04	1.023	0.986	1.013	1.02	1.011	0.982	1.021	1.047	1.025	NaN	1	0.921	NaN	NaN	0.983	NaN	0.984	1.005	1.012	1.015	1.031	0.992	1.019
BSU14840_ylaN-1	1.034	1.04	1.033	NaN	0.986	0.969	1.026	0.981	1.012	0.75	1.025	1.025	1.003	0.993	0.987	1.019	1.002	0.982	1.016	1.013	1.013	1.119	0.944	0.967	1.001	1.002	0.965	0.987	0.957	0.967	1.016	1.007	1.016	0.97	1.029	NaN	1.047	0.97	NaN	NaN	1.001	NaN	0.994	1.032	0.995	0.963	1.006	1.021	0.989
BSU14840_ylaN-2	0.995	1.001	1.021	0.7	0.986	0.992	1.004	0.992	1.006	0.992	1.006	0.998	0.995	0.995	1.002	1.008	1.001	0.997	0.998	0.999	0.986	1.016	0.989	0.996	1.013	0.993	0.989	0.992	0.997	1	1.008	1.006	1.001	0.998	0.999	NaN	1.005	0.957	NaN	NaN	1.008	NaN	1.006	1.007	1.001	0.998	0.989	1.004	1.003
BSU15950_ftsY-1	0.975	1.011	1.018	NaN	1.004	1.008	1.016	1.006	1.004	1.022	1.008	1.009	1	0.996	0.996	1.006	1.008	0.994	0.99	1.021	0.997	1.046	0.995	1.01	1.003	1	0.964	1.006	0.993	1.006	1.006	1.005	0.997	1.013	1.006	NaN	1.012	0.968	NaN	NaN	1.008	NaN	1.009	1.038	1	1	0.983	1.024	0.999
BSU15950_ftsY-2	0.987	1.012	1.015	NaN	0.975	0.988	1.053	0.988	0.981	1.037	0.988	1.006	1.005	1.003	1.013	0.995	0.998	0.998	0.975	1.025	1.036	1.025	0.97	0.987	1.022	1.008	1.034	0.986	1.023	0.998	1.002	1.011	0.995	1.04	0.991	NaN	1.013	0.939	NaN	NaN	1.003	NaN	1.007	1.003	1.007	1.012	1.005	1.011	0.991
BSU15980_ffh-1	1.01	1.022	1.017	0.552	1.018	1	1.007	1.019	0.996	0.999	1.004	1.002	1.009	1.009	1.008	1.02	1.015	1.004	0.996	1.011	1.028	1.03	0.997	1.011	1.015	1.009	1.017	1.002	1.011	1.002	1.009	1.019	1.011	1.028	0.999	NaN	1.013	0.95	NaN	NaN	1.014	NaN	0.997	0.994	1.001	1.003	1.016	1.011	1.016
BSU16580_polC-1	1.006	1.016	0.984	NaN	1.043	0.992	1.018	1.012	0.996	0.998	1.003	0.996	0.985	0.994	0.974	0.953	0.993	0.974	0.971	0.982	1.012	1.012	0.969	1.006	0.987	0.999	0.982	0.986	1	1.001	0.979	1.005	1.024	1.011	0.966	NaN	1.002	0.896	NaN	NaN	0.987	NaN	1.024	0.971	0.978	0.959	0.971	0.982	0.992
BSU16580_polC-2	0.987	1.013	1.045	NaN	0.969	0.985	0.981	1.015	1.025	0.998	1.002	0.996	1.02	1.014	1.014	1.021	1.009	1.021	1.007	1.019	1.018	1.011	1.004	0.976	0.979	0.997	0.968	0.995	1.001	1.03	0.997	0.993	0.993	1.034	0.985	NaN	0.983	0.97	NaN	NaN	0.998	NaN	0.959	1.003	0.996	1.03	0.997	0.994	1.015
BSU17910_yneF-1	0.97	0.995	1.023	0.623	0.987	0.97	0.962	0.973	0.984	0.982	0.981	0.999	0.989	0.994	0.989	0.998	0.966	0.992	0.991	0.989	0.965	1.025	0.994	0.987	0.968	0.968	0.986	0.978	1.011	0.974	0.991	0.998	1.001	0.964	1.006	NaN	0.977	0.906	NaN	NaN	0.998	NaN	0.972	0.98	0.976	0.96	0.986	0.99	0.986
BSU17910_yneF-2	0.973	0.992	0.956	0.737	0.939	0.966	0.963	0.995	0.981	1	0.957	0.962	0.973	0.982	0.973	1.002	0.975	0.983	0.978	0.99	1.007	0.987	0.959	0.994	0.971	0.992	0.984	0.981	0.965	0.974	0.992	1.002	0.972	0.973	0.976	NaN	0.991	0.795	NaN	NaN	0.985	NaN	0.978	0.99	0.997	0.988	0.977	0.998	0.99
BSU18090_parE-1	0.97	0.989	0.966	0.248	0.992	0.964	1.003	0.966	1.002	0.952	0.988	0.979	0.958	1.017	1.004	0.992	0.984	1.014	0.995	0.987	0.981	0.972	0.955	0.993	0.959	0.968	1.032	0.976	0.989	0.995	1.003	0.994	0.971	0.986	0.986	NaN	0.993	0.964	NaN	NaN	0.984	NaN	0.977	0.999	1.016	1.003	1.022	0.984	0.968
BSU18090_parE-2	0.353	0.415	0.482	0.48	0.158	0.413	0.416	0.554	0.543	0.456	0.435	0.402	0.344	0.389	0.433	0.445	0.396	0.464	0.288	0.506	0.482	0.366	0.385	0.41	0.291	0.332	0.357	0.425	0.422	0.278	0.533	0.471	0.548	0.52	0.542	NaN	0.354	0.145	-0.248	NaN	0.473	NaN	0.486	0.34	0.529	0.462	0.409	0.421	0.458
BSU18100_parC-2	0.991	1.01	1.013	0.643	1.005	1.014	1.013	1.022	1.012	1.012	0.999	1.01	1.015	1.006	1.004	1.017	1.018	1.02	1	1.011	1.022	1.01	1.007	1.024	1.004	1.019	1.006	1.004	1.006	1.016	1.003	1.02	1.024	1.011	1.015	NaN	1.022	0.99	NaN	NaN	1.014	NaN	1.009	1.029	0.998	1.017	1.016	1.009	1.021
BSU24340_accC-1	NaN	NaN	NaN	NaN	NaN	NaN	NaN	NaN	NaN	NaN	NaN	NaN	NaN	NaN	NaN	NaN	NaN	NaN	NaN	NaN	NaN	NaN	NaN	NaN	NaN	NaN	NaN	NaN	NaN	NaN	NaN	NaN	NaN	NaN	NaN	NaN	NaN	NaN	NaN	NaN	NaN	NaN	NaN	NaN	NaN	NaN	NaN	NaN	NaN
BSU24340_accC-2	0.558	0.636	0.551	NaN	0.499	0.524	0.578	0.546	0.517	0.563	0.581	0.571	0.448	0.557	0.471	0.451	0.651	0.668	0.479	0.264	0.524	0.606	0.301	0.576	0.473	0.47	0.376	0.545	0.681	0.595	0.605	0.498	0.672	0.29	0.511	NaN	0.278	0.47	NaN	NaN	0.569	NaN	0.595	0.551	0.662	0.584	0.564	0.383	0.39
BSU24350_accB-1	0.982	1.002	1	0.582	0.992	0.984	0.999	0.978	0.991	1.031	0.973	1.002	0.989	0.982	0.997	1.004	1.005	1.006	0.992	1.006	0.983	1.028	0.966	1.004	0.974	0.971	0.987	0.98	0.993	0.984	1.008	1.005	1.001	0.998	0.999	NaN	1.007	0.931	NaN	NaN	0.999	NaN	0.973	1.002	0.995	0.996	0.979	0.99	0.995
BSU25310_dgkA-1	0.98	1.007	1.032	NaN	0.996	0.991	0.99	0.99	1	0.982	0.972	0.985	0.967	0.972	0.992	0.98	0.996	0.982	0.971	0.961	0.978	0.994	0.975	0.986	1.001	0.995	0.967	0.993	0.972	0.982	0.999	0.992	0.964	0.994	0.976	NaN	0.988	0.986	NaN	NaN	0.985	NaN	0.974	0.995	0.98	0.983	0.985	0.99	0.959
BSU25680_yqeG-1	1.003	1.035	1.001	0.568	1.013	1.002	1.003	1.019	0.999	0.968	0.996	0.995	0.992	0.997	0.991	1.005	1	1.014	0.995	0.993	0.999	1.026	1.005	0.994	0.981	1.032	0.999	1.004	0.998	1.003	1.002	1.004	1.008	1.012	0.996	NaN	0.983	0.955	NaN	NaN	0.997	NaN	0.993	1	1.001	0.996	0.985	1	0.977
BSU25680_yqeG-2	NaN	NaN	NaN	NaN	NaN	NaN	NaN	NaN	NaN	NaN	NaN	NaN	NaN	NaN	NaN	NaN	NaN	NaN	NaN	NaN	NaN	NaN	NaN	NaN	NaN	NaN	NaN	NaN	NaN	NaN	NaN	NaN	NaN	NaN	NaN	NaN	NaN	NaN	NaN	NaN	NaN	NaN	NaN	NaN	NaN	NaN	NaN	NaN	NaN
BSU29200_accA-1	0.876	0.845	0.851	NaN	0.817	0.846	0.8	0.887	0.933	0.892	0.813	0.857	0.836	0.849	0.855	0.89	0.873	0.857	0.791	0.88	0.766	0.897	0.843	0.869	0.779	0.822	0.873	0.786	0.851	0.8	0.891	0.797	0.891	0.884	0.858	NaN	0.592	0.489	NaN	NaN	0.875	NaN	0.838	0.809	0.902	0.876	0.7	0.836	0.851
BSU29200_accA-2	0.986	0.976	1.01	NaN	0.992	0.989	1.006	0.983	0.981	1.005	0.973	0.997	0.983	0.988	0.982	0.985	1.002	0.998	0.991	1.003	1.014	1.021	0.995	0.992	1.013	0.969	0.998	0.983	0.982	0.972	0.986	1	0.998	0.992	0.988	NaN	1.014	0.891	NaN	NaN	0.983	NaN	1.005	0.981	0.995	0.979	0.991	0.969	0.996
BSU29210_accD-1	0.982	0.997	0.979	0.573	0.994	0.997	0.984	0.996	0.999	0.964	0.988	0.986	0.998	0.996	0.986	1.003	0.981	0.984	0.997	0.994	0.998	1.006	0.978	1.004	0.997	0.987	0.994	0.982	0.993	0.995	0.99	0.993	0.995	1.002	0.996	NaN	0.988	0.946	NaN	NaN	0.99	NaN	1.003	1	0.997	1.001	0.989	0.997	1.008
BSU29210_accD-2	0.99	1.005	0.99	0.568	1.004	0.99	0.997	1.003	0.994	0.984	1.005	0.985	0.994	0.988	0.996	0.999	1.005	0.993	0.991	0.999	0.987	1.019	0.987	0.999	0.996	1.002	1	0.994	1.006	0.991	1.001	0.999	1	0.998	0.997	NaN	1.007	0.939	NaN	NaN	1.004	NaN	0.982	1.004	1.001	1.008	0.996	0.996	0.996
BSU35300_secA-1	1.002	1.029	0.997	0.62	0.992	0.999	0.978	0.99	1.003	1.007	0.998	0.987	1.001	1.008	0.984	0.998	1.008	0.992	1.001	0.974	0.989	1.012	1.007	1.005	0.985	0.998	1.004	0.993	1.008	1.009	1.007	0.986	1.004	1.013	0.995	NaN	0.999	0.951	NaN	NaN	0.985	NaN	0.988	0.991	0.995	0.985	0.997	0.995	1.023
BSU36370_fabZ-1	0.984	1.007	0.993	0.551	0.987	0.982	0.994	0.999	0.974	1.006	0.996	0.984	0.98	1.006	0.993	1.012	1.005	0.992	0.991	1.007	1.016	1.007	0.987	1.004	0.991	0.985	0.987	0.975	1.006	0.998	0.998	1.008	0.985	1.005	0.989	NaN	0.981	0.956	NaN	NaN	0.991	NaN	0.998	1.006	1.007	0.993	0.989	0.988	0.99
BSU36370_fabZ-2	0.962	0.972	0.986	0.612	0.97	0.991	0.994	1.035	0.986	1.029	0.964	1.003	0.979	1.002	0.999	0.996	0.998	0.998	1.016	0.997	1.005	0.991	0.949	0.983	1.037	0.996	0.989	0.998	0.99	0.989	1.014	1.004	0.95	1.021	1.002	NaN	1.019	0.923	NaN	NaN	1.002	NaN	0.979	0.984	1.029	0.975	0.982	1.006	1.004
[truncated: 1,261 more columns]

## Sheet: T0 to T4 RF
X.	BSU00400_yabE	BSU00490_spoVG	BSU00570_yabM	BSU00690_ftsH	BSU00880_disA	BSU01670_amiE	BSU01680_murP	BSU01690_murR	BSU01700_murQ	BSU02350_gamP	BSU02200_ybfG	BSU02360_gamA	BSU02370_ybgA	BSU02600_cwlJ	BSU02810_cwlK	BSU04140_pbpC	BSU04970_cwlT	BSU05710_ydhD	BSU06250_ydjM	BSU07260_yfnI	BSU09370_lytF	BSU10110_pbpF	BSU10770_wprA	BSU11570_cwlQ	BSU12100_pdaC	BSU12420_yjoB	BSU12460_xlyB	BSU12780_xepA	BSU12810_xlyA	BSU12980_ykfB	BSU12990_ykfC	BSU13820_ykvT	BSU14040_ldt	BSU14470_mreBH	BSU15170_spoVD	BSU15210_spoVE	BSU15390_sepF	BSU15420_divIVA	BSU16560_rasP.1	BSU16910_rodZ	BSU16950_pbpX	BSU17410_cwlC	BSU17860_yneA	BSU18180_yngB	BSU18350_dacC	BSU18380_iseA	BSU18410_ggt	BSU19210_yocH	BSU19410_cwlS
BSU00400_yabE	0.989	0.979	0.994	1.016	1.018	1.006	1.003	1.01	1.016	0.998	1.01	1.02	1.015	1.009	0.998	1.001	1.008	1.011	0.995	1.013	1.015	0.993	0.997	NaN	0.995	0.991	0.994	1	1.002	0.998	1.018	1	1.015	1.034	1.007	NaN	1.005	0.996	NaN	1.006	1.021	1.003	1.017	1	1.02	1.006	0.998	1.002	1.016
BSU00490_spoVG	1.001	0.984	0.945	1.019	0.984	0.973	0.945	0.967	0.986	0.966	0.992	0.965	0.98	0.969	0.971	0.947	0.988	0.966	0.931	0.975	0.968	0.957	0.979	NaN	0.962	0.966	1.001	0.981	1.007	0.987	1.008	0.966	0.992	0.974	0.988	NaN	0.98	0.989	NaN	0.982	1.008	1.001	0.947	0.983	1.007	0.987	0.986	0.978	0.995
BSU00570_yabM	1.005	1.001	1.026	1.054	1.005	0.988	0.983	1.002	0.985	0.984	1.014	1.009	0.996	1.004	1	0.99	0.99	1.005	1.009	0.999	0.997	0.996	0.968	NaN	1.004	0.989	1.006	1.003	1.015	0.998	0.999	1.015	1.024	0.982	1.006	NaN	0.943	0.996	NaN	0.999	1.002	1.009	1.002	1.004	1.002	0.99	1.012	1.01	0.992
BSU00690_ftsH	NaN	0.866	NaN	NaN	NaN	0.904	0.859	0.937	0.944	NaN	0.946	0.941	NaN	0.958	NaN	0.926	0.977	NaN	NaN	NaN	0.883	0.923	NaN	NaN	0.83	0.928	NaN	NaN	NaN	0.902	0.944	0.952	NaN	0.97	0.915	NaN	0.94	0.912	NaN	NaN	0.903	NaN	NaN	0.956	0.969	NaN	NaN	0.932	0.915
BSU00880_disA	0.994	1.003	1.008	1.034	0.984	1.02	1.013	1.017	0.999	1.059	1.021	1.016	1.014	1.007	1.012	1.019	1.017	1.012	1.002	1.023	0.996	1.013	1.011	NaN	1.013	1.04	1.005	1.001	1.019	1.021	1.026	1.031	1.035	1.002	1.036	NaN	0.992	1.007	NaN	1.026	1.022	1.025	1.011	1.045	0.996	1.006	1.03	1.019	1.013
BSU01670_amiE	0.996	0.986	0.997	1.062	1.012	0.987	1.001	1.003	1.011	0.996	0.994	1.015	0.986	1	1.017	1.025	0.996	1.024	0.988	0.991	1.007	0.993	1.006	NaN	1.002	1.003	1.002	0.989	1.007	1.008	1.019	1.005	1.035	1.015	1.009	NaN	0.983	1.002	NaN	0.99	1.003	1.015	1.012	1.019	1.022	0.995	0.98	0.994	0.995
BSU01680_murP	NaN	NaN	0.79	1.011	NaN	0.997	NaN	1.012	1.02	NaN	NaN	0.99	0.966	1.042	NaN	0.965	0.996	0.977	0.963	NaN	0.962	0.993	1.005	NaN	0.994	NaN	1.022	NaN	0.989	1.022	0.991	1.005	0.81	NaN	0.981	NaN	0.927	1.011	NaN	0.969	0.94	0.82	NaN	1.039	0.979	0.98	0.969	1.005	0.907
BSU01690_murR	0.993	0.981	0.993	0.992	0.986	0.977	0.984	0.997	0.993	1.01	0.987	1	0.997	1.013	0.983	1.004	1.009	0.988	0.965	1.005	0.99	0.981	1.002	NaN	0.99	0.986	0.994	0.991	0.981	1.007	1	0.985	1.01	0.982	0.996	NaN	0.989	1.018	NaN	1.003	0.979	0.99	1.007	1.009	1.005	0.998	0.98	0.987	0.991
BSU01700_murQ	1.01	1.013	1.017	1.013	1.005	1.001	1.001	1.015	1.005	1.002	1.011	0.995	1.012	1.004	0.995	1.012	1.004	1.029	1.005	1.003	1.017	0.999	0.998	NaN	0.995	1.019	1.009	0.997	1.009	1.013	1.012	1.011	1.043	1.011	1.014	NaN	1.005	1.011	NaN	1.02	1.025	1.01	0.993	1.004	1.019	0.992	0.982	1.004	0.989
BSU02350_gamP	1.006	0.993	1.006	1.058	1.001	0.993	1.026	1.018	1.02	1.015	1.019	1.011	1.014	1.016	0.997	1.019	1.002	1.031	0.991	1.015	1.014	0.994	1.024	NaN	1.016	1.018	1.018	0.997	1.004	1	1.026	1.012	1.042	1.021	1.001	NaN	0.98	1.005	NaN	1.022	1.012	1.023	1.003	1.036	1.009	0.993	1.018	0.997	1.008
BSU02200_ybfG	0.988	0.974	0.983	0.954	1.028	0.995	0.984	0.993	1.007	1.024	1.019	1.005	1.001	0.996	0.986	0.981	1.008	0.999	0.967	0.982	1.026	1.003	1.002	NaN	0.988	0.996	1.007	1.008	0.982	0.997	1.001	1.012	0.995	0.99	0.985	NaN	0.999	1.003	NaN	0.995	0.996	0.99	0.98	1.002	1.026	0.964	1.006	0.99	1.014
BSU02360_gamA	0.99	0.952	1.01	1.017	1	0.991	0.986	0.985	1.014	0.987	0.992	1.007	1.026	1.022	0.983	1.002	1.022	0.998	1.013	1.028	1.017	0.986	0.972	NaN	1.017	0.992	0.99	0.976	0.973	1.014	1.032	1.002	1.003	0.985	1.014	NaN	1.006	1.016	NaN	1.004	0.996	1.008	1.022	1.012	0.982	0.975	0.99	1.016	0.994
BSU02370_ybgA	0.992	0.991	0.988	1.048	1.012	0.973	0.978	0.981	0.988	0.957	1.04	1.008	0.971	1.011	0.974	0.995	0.968	0.994	0.985	0.989	0.99	0.935	1.02	NaN	0.945	0.979	0.974	0.947	0.985	1.005	1.001	0.984	1.006	1.005	0.984	NaN	0.98	1.016	NaN	0.993	0.999	0.997	0.977	0.992	1.023	0.985	0.995	0.991	1.009
BSU02600_cwlJ	1.013	0.955	0.996	1.023	0.988	0.999	0.986	0.997	0.997	1.003	0.996	1.005	1.011	1.017	0.975	1.011	0.985	0.986	0.965	1.026	0.973	0.983	0.982	NaN	0.981	0.991	0.987	1.003	1.011	1.004	0.996	0.994	0.986	0.965	0.984	NaN	0.997	0.99	NaN	0.989	1.021	0.998	0.987	0.974	1.008	0.963	0.999	0.997	0.993
BSU02810_cwlK	1.039	0.975	0.982	1.057	1.026	0.998	0.985	1.018	1.015	1.006	0.953	1.009	1.005	0.99	0.973	1.003	1.009	1	0.992	1.005	1.024	0.997	1.019	NaN	1.001	0.989	1.016	1.008	1.006	1.031	1.022	1	1.019	0.959	1.005	NaN	0.993	1.02	NaN	1.017	1	0.991	1.007	1.004	1.016	0.984	0.992	1.014	0.967
BSU04140_pbpC	1.005	0.987	0.992	1.085	1	0.983	1.006	0.995	0.997	1.029	1	1.004	1.018	1.012	1.013	1.017	1.017	1.004	0.983	1.008	0.997	0.989	0.991	NaN	1.014	1.017	1.011	0.977	1.017	1.004	0.998	0.983	0.997	1.01	0.997	NaN	0.991	0.993	NaN	1.004	1.011	1.002	0.99	1.008	0.983	0.984	1.007	1.007	1.017
BSU04970_cwlT	0.976	1.009	0.996	1.051	1.016	0.998	0.966	1.014	1.007	1.029	0.973	1.004	1.016	1.012	1.021	1.01	1.024	1.003	0.993	1.019	1.028	1.008	1.016	NaN	1.017	1.05	1.026	1	1.01	1.019	0.993	0.964	1.001	0.948	0.993	NaN	1.012	0.958	NaN	1.026	1.008	1.009	1.005	1.035	1.015	1.004	1.025	0.996	1.021
BSU05710_ydhD	1.003	0.997	0.956	1.05	1.033	0.978	0.976	1.007	0.98	1.018	0.997	1.003	1.019	0.997	0.986	1.01	1.013	0.992	0.996	1.013	0.994	0.962	1.005	NaN	0.997	0.996	0.998	0.964	1.029	1.025	1.013	1.007	1.038	0.983	0.995	NaN	0.961	0.995	NaN	1.001	1.019	1.021	1.006	1.018	1.007	1	1.004	1.003	1
BSU06250_ydjM	1.002	0.966	1.023	1.015	1.001	0.991	0.999	1.005	0.987	1.016	0.963	1	0.97	1.014	0.987	1.019	0.996	0.995	0.978	1.024	0.996	0.982	1.003	NaN	1.03	0.995	1.017	0.993	1	1.012	1.01	0.993	1.003	1.028	1.025	NaN	0.984	0.985	NaN	1.003	1.003	1.001	1.037	0.996	1.01	0.992	1.001	0.986	1.026
BSU07260_yfnI	0.982	1.001	0.981	1.019	1.02	0.987	1.012	1.011	1.01	1.06	0.999	1.012	1.021	1.007	1.011	1.015	0.998	0.997	0.992	1.024	1.01	0.983	0.998	NaN	0.994	1.003	1	1.003	1.007	1.009	1.007	1.018	1.01	1.024	1.007	NaN	1.011	0.993	NaN	1.005	1.009	1.01	1.002	1.008	1.023	0.984	1.003	1	1.008
BSU09370_lytF	0.975	0.985	1.003	1.026	1.01	1.011	0.996	0.997	1.02	1.009	1.015	1.001	1.009	1.01	0.987	1.004	0.989	1.003	1.007	1.001	0.996	0.966	1.001	NaN	0.969	1.009	0.986	0.991	0.996	1.023	1.017	0.993	0.994	1.02	1.013	NaN	0.983	0.986	NaN	1.008	1.006	0.993	0.998	1.004	1.009	1.003	1.01	0.987	0.998
BSU10110_pbpF	0.998	0.973	0.973	1.041	1.016	0.986	0.982	0.997	0.999	1.014	1.016	0.991	1.002	0.995	0.997	0.997	0.988	0.999	0.983	1.019	0.989	0.978	1.004	NaN	1.009	0.975	0.986	0.982	1.001	0.999	1.005	1.009	1.003	0.996	1.003	NaN	0.991	0.996	NaN	0.997	0.987	1.019	0.965	0.995	1.016	0.988	0.994	1.005	0.988
BSU10770_wprA	0.975	0.99	0.973	0.978	0.978	0.992	1.021	1.01	1.024	1.042	0.997	1.009	0.991	1.028	0.985	0.994	1.011	1.002	0.988	1.007	1	0.99	0.987	NaN	1	1.009	1	1.019	1.004	1.003	1.012	1.001	1.04	0.972	1.002	NaN	0.963	0.969	NaN	1.009	0.989	1.021	0.995	1	1.013	0.98	1.018	1.004	1.01
BSU11570_cwlQ	1.052	0.998	1.015	NaN	1.049	1.038	1.072	1.013	1.019	1.037	1.01	1.034	1.03	1.046	1.026	1.028	1.022	1.036	1.022	1.049	1.062	1.024	1.042	NaN	0.982	1.063	1.012	1.038	1.065	1.023	1.023	1.037	1.056	1.004	1.023	NaN	1.046	1.038	NaN	1.059	1.07	1.005	1.056	1.034	1.032	1.028	1.043	1.014	1.041
BSU12100_pdaC	0.96	1.004	0.974	1.038	1.019	0.993	0.959	0.994	0.989	1.027	0.977	0.997	1.008	1.012	1.004	0.988	1.007	0.997	0.982	0.993	0.994	0.976	0.983	NaN	0.981	0.984	1.003	0.978	0.993	1.011	0.995	0.986	0.992	1.009	1.021	NaN	0.992	0.98	NaN	0.993	1.009	1.003	0.972	1.014	0.989	0.98	1	0.986	1.005
BSU12420_yjoB	0.985	0.93	0.992	1.011	0.963	0.995	1.016	1.023	1.027	1.009	1.012	0.989	0.985	1.015	0.986	0.99	1.003	1.001	0.982	1.008	1.008	1.019	1.03	NaN	1.021	0.998	1.008	0.988	1.041	0.982	0.985	0.963	0.996	1.046	1.001	NaN	0.999	1.024	NaN	1.002	0.978	0.989	1.03	1.019	1.024	0.965	0.996	1.011	1.02
BSU12460_xlyB	0.977	0.994	0.992	1.059	1.007	0.995	0.996	0.995	0.984	0.94	0.997	1	1.03	1	0.989	1.013	0.974	1	0.977	1	0.974	0.962	1.008	NaN	0.998	0.981	1.003	0.975	0.981	0.99	1.013	1.018	1.003	1.024	1.036	NaN	1.005	1.014	NaN	0.997	0.993	0.985	0.964	0.997	1.017	0.983	1.03	1.005	0.997
BSU12780_xepA	0.971	0.994	1.004	1.026	0.996	1.012	1.002	0.996	1.002	1.019	1.022	0.989	1	1.001	1.012	0.988	0.998	0.985	1.022	1.019	1.007	0.977	1.011	NaN	1.035	0.986	1.001	1.006	0.994	1.012	1.013	1.007	1.052	0.992	1.013	NaN	0.988	0.99	NaN	0.989	0.989	0.98	1.012	1.002	1.032	0.986	1.025	1.01	1.003
BSU12810_xlyA	1.006	0.966	1.016	0.98	1.031	0.994	0.989	0.991	0.964	0.947	0.999	0.995	1	1.022	0.998	1.006	0.987	0.993	1.003	0.973	0.998	0.983	0.989	NaN	0.969	1.009	0.97	1.001	0.984	0.996	0.997	1.026	0.975	0.972	1.002	NaN	0.969	1.03	NaN	0.987	1.003	1.007	0.985	0.967	0.979	0.973	0.985	0.99	0.993
BSU12980_ykfB	0.989	0.993	1.025	0.967	0.992	0.99	0.993	1	1.005	1.025	0.996	1.014	1.002	1.023	0.995	1	1.012	1.004	0.985	0.984	1.025	0.966	0.99	NaN	0.984	0.994	0.986	0.963	1.002	1.006	1.015	0.993	1.005	0.969	1	NaN	0.999	0.995	NaN	0.994	0.988	1.004	1.008	0.991	1	0.957	1.012	1.009	0.998
BSU12990_ykfC	0.993	1.015	1.013	1.031	1.003	0.994	1.011	1.013	1.003	1.006	1.003	0.988	1.012	1.007	1.02	1.016	0.984	1.016	0.98	1.009	1.01	1.022	1.018	NaN	1.005	0.999	1.005	1.007	1.001	0.996	1.009	1.008	1.008	0.997	1.001	NaN	0.982	1.007	NaN	1.012	1.014	1.004	1.022	1.025	1.009	0.989	1.025	1.012	1.011
BSU13820_ykvT	1.007	1.018	0.98	1.019	1.018	1.003	0.984	1	1.003	1.001	0.997	1.022	0.991	1.012	0.987	0.994	1.03	1.022	0.996	1	0.992	0.979	1.011	NaN	1.006	1.02	1.002	0.977	1.008	1.015	1.014	1.002	1.012	0.971	0.993	NaN	1.004	0.99	NaN	0.999	0.987	1.01	1.009	1.025	1.009	0.992	1.007	1.018	1.002
BSU14040_ldt	0.989	1.027	1.015	0.993	NaN	0.995	1	1.02	0.97	0.974	1.024	1.013	0.988	1.025	1.004	1.009	1.031	1.03	0.965	1.012	1.012	1.018	0.974	NaN	1.035	1.021	1.007	0.982	1.031	1.014	1.032	1.009	1.025	0.988	1.029	NaN	0.988	1.028	NaN	0.993	1.006	1.011	1.022	1.024	0.983	0.999	1.044	1.005	1.001
BSU14470_mreBH	0.971	0.993	1.035	0.975	1.034	1	0.994	1.015	1.016	1.017	1.023	1.019	1.006	1.019	1	0.981	1.011	0.993	0.994	1.021	1.02	0.988	0.99	NaN	1.02	1	1	1.02	0.978	1.001	1.023	1.012	0.98	1.016	0.989	NaN	0.989	1.006	NaN	0.997	1.04	1.002	1.006	0.968	0.988	1.035	1.038	1.016	1.025
BSU15170_spoVD	0.995	0.992	0.978	1.062	0.999	0.995	1.006	0.99	1.015	1.024	0.994	0.996	1.006	1.02	1.016	0.998	0.984	1.004	0.981	1.004	1.018	1.008	0.999	NaN	1.009	1.007	1.003	1.002	0.993	0.994	1.014	1.038	1.015	1.017	1.023	NaN	0.989	1.01	NaN	1.01	1.005	1.02	0.991	1.013	1.009	1.001	1.003	1.008	1.011
BSU15210_spoVE	NaN	NaN	NaN	NaN	NaN	NaN	NaN	NaN	0.86	NaN	NaN	0.899	NaN	0.967	NaN	0.735	0.859	0.884	NaN	NaN	NaN	NaN	NaN	NaN	NaN	NaN	NaN	0.892	NaN	NaN	0.917	NaN	NaN	NaN	NaN	NaN	NaN	NaN	NaN	NaN	NaN	NaN	NaN	1.004	0.863	NaN	NaN	0.851	0.842
BSU15390_sepF	0.988	0.987	0.981	1.007	0.972	0.963	0.965	0.974	0.979	0.966	0.977	0.977	0.983	0.972	0.949	0.984	0.973	0.97	0.955	0.994	0.938	0.966	0.955	NaN	0.942	0.955	0.989	0.955	1.007	0.973	0.992	0.973	0.994	0.996	0.979	NaN	0.961	0.952	NaN	0.973	0.962	0.983	0.953	0.999	0.99	0.932	0.958	0.969	0.969
BSU15420_divIVA	0.926	NaN	NaN	NaN	NaN	0.983	0.935	1.02	NaN	NaN	NaN	NaN	0.987	NaN	NaN	0.994	NaN	NaN	NaN	NaN	0.93	NaN	NaN	NaN	0.931	NaN	NaN	NaN	NaN	0.864	0.973	NaN	0.954	NaN	NaN	NaN	NaN	NaN	NaN	0.915	NaN	NaN	0.942	NaN	NaN	NaN	NaN	1.032	NaN
BSU16560_rasP-1	NaN	NaN	NaN	NaN	NaN	0.841	NaN	0.748	0.87	NaN	NaN	0.786	NaN	0.845	NaN	NaN	0.781	0.727	0.884	NaN	NaN	NaN	0.901	NaN	NaN	NaN	NaN	NaN	0.762	NaN	0.846	0.706	NaN	NaN	NaN	NaN	0.847	0.804	NaN	NaN	0.8	NaN	NaN	0.927	0.792	0.733	NaN	0.852	0.884
BSU16910_rodZ	0.989	1.007	1.02	0.943	1.029	1.006	0.983	0.988	0.997	1.002	0.971	0.99	0.999	1.007	0.997	0.993	1.004	0.996	0.986	1.006	0.996	0.984	0.992	NaN	0.996	1	1.004	1.004	1.002	0.982	1.007	1.004	1.005	0.982	1.003	NaN	0.979	0.973	NaN	0.988	1.014	0.983	1.009	1	1.015	0.979	0.989	1	1.014
BSU16950_pbpX	0.975	0.901	1.008	NaN	1.031	0.974	0.945	0.99	1.008	1.029	1.03	1.015	1.017	0.988	0.986	0.989	1.006	1.03	0.997	0.961	0.999	0.985	0.986	NaN	0.979	1.014	1.011	0.998	0.983	1.011	1.012	0.977	1.023	0.963	1.025	NaN	1.001	0.96	NaN	1.025	1.008	0.971	0.999	1.03	0.976	0.959	0.995	1.008	1.029
BSU17410_cwlC	0.985	0.979	1.005	1.002	1.007	0.988	0.963	1	1.014	1.027	1.025	1.025	1.001	1.019	0.996	1.021	1.002	0.992	0.983	0.996	1.003	0.984	0.992	NaN	1.021	1.011	1.004	0.996	1.002	1.008	1.03	1.023	1.005	0.997	1.019	NaN	0.968	0.995	NaN	1.038	1.028	0.978	1.036	0.981	1.028	1.021	0.978	1.016	1
BSU17860_yneA	0.986	0.975	1.042	1.008	1.026	0.995	0.98	1.006	0.997	1	1.005	1.007	1.042	1.014	1.004	1.033	1.01	0.995	0.985	0.993	1.011	0.986	0.971	NaN	1.007	0.997	1.021	0.989	1.012	1.026	1.005	1.014	1.022	1.008	0.991	NaN	0.992	1.006	NaN	0.997	0.993	1.001	1.005	1.034	0.996	1.007	0.999	1	1.017
BSU18180_yngB	0.992	0.983	0.999	1.068	1.045	0.992	1.005	1.013	0.999	1.013	0.981	1.011	0.976	1.015	0.989	1.018	1.013	1.038	0.979	1.029	0.964	0.993	0.99	NaN	1.003	1.003	1.012	1.012	1.023	1.015	1.02	1.009	0.986	1.012	0.996	NaN	1.001	1.001	NaN	0.984	1.01	1.014	1.007	1.008	0.966	1.008	0.973	1.007	1.002
BSU18350_dacC	1.002	1.026	1.035	1.065	1.013	0.991	0.999	1.027	1.035	NaN	1.045	1.021	1.032	0.989	1.05	1.002	1.043	1.024	0.998	1.018	1.003	0.999	1.01	NaN	0.996	1.01	1.022	0.982	1.021	1.027	1.025	1.02	0.96	1.011	1.008	NaN	0.969	1.033	NaN	1.005	1.005	1.027	1.023	1	1.016	1.027	1.007	1.009	1.024
BSU18380_iseA	0.991	0.979	1.003	NaN	0.97	0.996	0.98	0.96	0.956	1.007	0.959	1.008	0.995	1.009	1.015	0.957	1.007	0.968	0.987	0.965	1.01	0.97	0.994	NaN	0.964	0.992	1.004	0.994	0.979	1.003	0.98	0.968	1.02	0.99	1.019	NaN	0.987	0.962	NaN	0.963	0.984	0.982	1.04	0.99	1.007	0.993	0.997	1.007	1.011
BSU18410_ggt	0.989	0.975	1.01	1.026	1.01	0.999	0.994	1.007	0.996	0.941	0.992	1.012	1.017	1.004	1.008	0.996	0.988	1.008	0.992	1.014	0.998	0.966	1.006	NaN	0.986	0.951	1	1.012	1.008	1.024	1.011	1.005	1.032	0.96	0.969	NaN	0.977	0.996	NaN	0.987	0.99	1.017	0.987	1.003	1.014	0.987	1.015	1.009	1.008
BSU19210_yocH	0.985	0.98	0.986	1.06	1.019	0.995	1	0.991	1.014	1.022	0.988	1.013	1.012	0.999	1.005	1.018	0.97	1.01	0.978	0.987	0.994	1	0.995	NaN	0.998	0.997	1.047	0.98	0.992	0.985	1.016	1.007	1.015	1.003	0.994	NaN	1.029	1.063	NaN	1.034	1.005	1.005	1.02	1.003	1.004	1.023	1.004	0.992	0.994
BSU19410_cwlS	1.019	1.006	0.992	1.019	1.009	0.975	0.999	1.017	1.005	0.948	0.99	1.01	1.011	1	0.981	1.003	0.998	1.01	0.972	1.01	1.011	0.979	0.997	NaN	0.994	1.001	1.014	0.981	1.018	1.011	1.011	0.983	1.018	0.996	1.019	NaN	0.969	1.001	NaN	1.004	1.01	1.024	1.022	1.014	1.007	0.986	1.005	0.989	1.001
BSU19620_yodJ	0.967	1.006	1.03	1.063	0.995	0.987	0.97	1.018	0.983	1.038	0.993	1.017	1.003	1.026	1.001	1.002	0.974	0.995	0.992	1.024	1.014	0.987	0.975	NaN	1.012	0.974	1.005	1.006	1.011	1.01	0.999	1.018	1.011	0.996	1.015	NaN	1	0.996	NaN	1.011	0.996	1.005	1.01	1.002	0.998	1.006	1.002	1.004	1.022
BSU19810_yodU	1.014	0.96	0.975	1.039	0.988	0.986	0.99	0.995	1.008	1.021	0.997	1.013	1.002	0.994	0.988	0.981	0.985	0.993	0.979	0.993	1.001	0.958	0.986	NaN	1.009	0.979	1.029	0.989	1.005	1.04	1.01	1.016	0.998	0.988	1.002	NaN	0.984	0.981	NaN	0.992	0.993	1.007	1.023	1.006	0.993	0.977	0.978	1.002	1.006
BSU21350_cwlP	1.012	1.012	1.019	1.019	1.03	1.007	0.99	0.977	1.001	0.997	1.003	1.002	0.993	1.018	0.981	0.997	1.021	1.022	0.988	0.965	1.016	0.994	1.027	NaN	0.983	1.01	0.995	0.985	1.005	1.004	0.999	1.002	1	1.006	0.968	NaN	0.995	0.996	NaN	0.999	0.993	1.016	0.987	1.029	1.014	1.013	1.025	0.996	1.023
BSU21410_blyA	0.998	0.993	0.992	0.964	0.976	0.976	0.967	0.998	0.991	1.004	1	1.007	1.005	0.98	0.998	0.994	0.984	0.994	0.989	1.018	1.001	0.986	0.994	NaN	0.982	1.01	0.988	0.976	1.019	0.996	0.986	1	1.007	0.999	1.001	NaN	0.957	0.97	NaN	0.988	0.999	0.973	0.983	1.013	0.997	0.99	0.989	1.007	0.989
BSU22030_dynA	1.007	0.974	1.008	1.063	0.993	0.984	0.995	1.011	1.003	0.958	0.982	0.994	1.002	1.006	0.989	0.993	0.995	1.011	0.974	0.991	1.006	0.967	0.987	NaN	1.002	0.98	1.006	0.988	1.002	0.996	0.996	0.976	1.017	1.005	0.99	NaN	0.977	0.992	NaN	1.001	0.996	1.003	0.976	0.998	1.006	0.992	0.993	0.999	0.991
BSU22180_gpsB	1.01	0.993	1.018	0.979	1.024	1.01	0.975	1.013	1.011	0.995	1.005	0.996	1.021	1.012	0.995	1.037	0.975	1.034	0.996	1.009	1.005	0.994	0.992	NaN	0.992	1.006	1.005	0.989	0.998	0.991	1.003	0.98	1.023	1.011	1.012	NaN	0.971	1.025	NaN	0.983	1.016	0.987	1.015	1.001	1.003	0.977	1.006	0.997	0.997
BSU23190_dacB	0.988	0.976	1.025	1.027	1.021	1.006	1.004	1.019	1.01	1.004	0.977	1.001	0.998	1.013	0.983	1.013	1.001	1.008	1.005	0.998	1.005	1.004	0.999	NaN	0.997	1.023	1.009	1.005	1.006	1.015	1.017	0.996	1.023	0.994	1.005	NaN	0.973	0.994	NaN	1.004	1.019	0.999	1.004	1.037	1.017	0.978	0.985	1.002	0.996
BSU23530_spoIIM	0.975	0.97	0.992	1.023	1.035	0.982	0.964	0.994	0.993	0.997	0.973	1.011	1.011	1.009	0.992	0.993	1.014	0.989	0.99	0.992	0.992	0.988	0.99	NaN	0.99	1.003	1.014	0.991	1.003	1.006	1.005	0.975	0.973	1	0.997	NaN	0.995	0.975	NaN	1.004	1.011	1.008	1.002	1.016	0.992	0.996	0.983	0.997	1.009
BSU23616_mciZ	0.99	0.96	0.965	1.018	0.986	0.98	0.98	0.983	0.992	0.977	0.973	1.015	0.997	0.974	1.016	1.003	1.002	0.979	0.996	1.01	0.982	0.974	0.975	NaN	0.994	1.001	0.972	1.003	0.999	0.983	0.996	1.007	1.016	1.006	1.01	NaN	0.977	0.978	NaN	0.997	0.996	0.988	1.019	1.015	0.98	0.978	0.984	0.983	0.992
BSU24190_yqiI	1	1.001	1.011	1.089	0.984	0.996	1.026	1.01	1.017	0.997	0.997	0.994	0.998	1.012	0.962	1	1.004	0.993	0.986	1.003	1.005	0.979	0.994	NaN	1.024	0.981	1.002	0.995	1.013	1.012	0.989	1.033	1.02	0.983	0.992	NaN	0.993	0.996	NaN	1.006	1.011	1.012	1.021	1.02	1.001	0.974	0.999	0.992	1.006
BSU24830_yqgT	0.963	0.977	1.006	1.037	0.976	0.997	0.969	1.007	1.026	1.036	0.998	1.003	1.012	0.995	1.032	0.988	1.005	1.009	1.01	1.015	1.029	0.964	0.975	NaN	1.001	0.986	1.014	0.985	0.989	1.005	1.003	1.006	1.008	1.011	0.985	NaN	0.966	1.023	NaN	1.031	0.983	1.024	0.99	1.022	1.006	1.008	1.02	1.008	1.017
BSU24840_yqgS	0.993	0.972	1.006	0.95	0.996	0.99	0.994	0.995	1.011	1.032	0.984	0.991	1.002	1.001	0.991	0.995	1.007	0.996	0.975	0.974	1.007	0.975	0.993	NaN	0.992	0.992	1.006	1.003	0.995	1.009	1.011	0.989	1.034	0.967	1.009	NaN	0.98	0.993	NaN	1.007	0.991	1.004	1.001	1.008	1.015	0.992	0.994	0.998	1.012
BSU25310_dgkA	NaN	NaN	NaN	NaN	NaN	NaN	NaN	NaN	NaN	NaN	NaN	NaN	NaN	NaN	NaN	NaN	NaN	NaN	NaN	NaN	NaN	NaN	NaN	NaN	NaN	NaN	NaN	NaN	NaN	NaN	NaN	NaN	NaN	NaN	NaN	NaN	NaN	NaN	NaN	NaN	NaN	NaN	NaN	NaN	NaN	NaN	NaN	NaN	NaN
BSU25530_spoIIP	1.004	0.991	1.004	1.087	0.997	1.005	0.992	1.002	0.998	1.034	1	1.02	1.021	1.015	1.009	1	1	1.007	0.982	1.009	1.001	1.006	1.007	NaN	1.004	1.027	1.015	0.997	1.034	1.012	0.996	1.009	1.01	1.009	1.008	NaN	0.994	1.004	NaN	1.025	1.009	1	1.005	1	1.031	0.996	0.994	1.003	0.985
BSU25710_cwlH	0.972	0.985	1.014	1.016	0.975	0.987	0.98	1.003	1.012	0.994	0.987	1.001	0.982	1.015	1.018	1.016	0.991	0.995	0.97	1.009	1.023	0.969	0.989	NaN	0.974	0.98	1.013	0.989	1.001	0.99	1.014	1.018	0.982	1.014	0.986	NaN	0.985	1.004	NaN	1.028	1.007	0.998	0.986	1.021	1	0.989	0.988	1.007	0.987
BSU25900_cwlA	0.971	0.986	0.962	0.996	1.024	0.991	1.022	0.977	1.011	0.985	0.982	0.985	1.021	0.991	0.993	1.003	1.026	1.033	0.959	1.029	1.001	0.984	0.99	NaN	1.005	1	1.013	0.987	0.999	1.012	1.012	0.981	1.036	1.012	0.996	NaN	0.971	1	NaN	1.012	1.015	0.991	1.001	1.012	0.998	0.994	0.978	0.976	1.004
BSU26810_yrpC	1.002	0.998	0.994	0.931	1.016	0.99	0.988	0.99	1.003	0.963	0.987	1.006	0.998	0.984	1.006	0.987	0.995	1.005	0.973	0.997	1.012	1.005	1.018	NaN	0.995	1.006	1.024	0.958	0.973	1.027	1.011	1.009	1.026	1.002	0.998	NaN	0.991	0.997	NaN	0.997	1.03	1.011	0.995	1.003	1.018	0.975	1.012	0.992	1.014
BSU27310_pbpI	0.986	0.982	1.015	1.026	1.013	0.993	0.966	0.998	0.971	1.018	1.001	1.007	0.991	0.994	1.01	1.004	0.992	1.01	0.996	1.01	0.966	0.998	0.989	NaN	1.007	1.007	0.991	0.967	1.011	0.989	1.007	1	0.992	0.973	1.005	NaN	0.993	1.025	NaN	1.03	1.002	0.988	0.993	1.002	1.017	0.993	0.986	1.001	1.032
BSU27580_yrvJ	0.993	1.009	0.981	0.993	0.974	0.983	0.976	0.983	1.004	1	1.005	1.008	0.999	1.002	0.982	1.02	1.002	0.999	0.98	0.98	0.997	0.987	1.004	NaN	1.006	0.99	1.003	0.998	1.003	0.996	1.002	1.002	0.992	0.985	1.01	NaN	1.004	1.01	NaN	0.993	1.022	0.993	1.015	1.019	1.013	1.01	0.993	1.014	0.99
BSU27670_spoVB	1.016	0.957	0.995	1.067	0.983	0.987	0.983	1.014	0.991	1.006	0.976	0.995	1.002	1.018	1.03	1.025	0.976	0.978	0.985	1.011	0.986	0.973	0.969	NaN	1.003	0.996	0.981	0.963	0.984	1.014	1.016	0.992	1.019	0.985	1	NaN	0.99	0.99	NaN	1.029	0.994	0.989	0.994	0.985	1.007	0.961	1.012	1.002	1.007
BSU27990_minD	0.974	0.995	0.97	1.036	0.985	0.985	0.972	0.988	1.005	1.008	0.96	0.999	0.975	0.984	0.976	0.986	1.001	0.996	0.949	0.996	0.99	0.971	0.932	NaN	0.962	0.971	1	0.962	0.981	0.994	1	0.979	1.015	0.987	0.985	NaN	0.935	0.987	NaN	1.005	0.966	0.99	0.985	0.983	0.998	0.979	0.991	0.98	0.999
BSU28000_minC	1.001	0.991	0.995	1.01	0.989	0.993	0.978	1.003	0.998	1.003	0.98	1.005	1.013	0.984	1	0.995	0.981	1.003	0.991	0.989	1.003	0.977	0.99	NaN	0.982	0.995	1.017	0.973	1.01	1.006	0.997	1.019	1.01	0.981	0.989	NaN	0.998	1.004	NaN	0.986	1.017	1.005	0.991	0.987	1.013	1.003	0.983	0.99	0.99
BSU28050_maf	0.989	0.983	0.994	1.058	0.999	0.995	0.993	1.006	1	1.057	0.999	0.995	1.001	1.007	1.014	0.999	1.017	0.997	1.027	1.014	0.996	1.015	1.003	NaN	0.987	0.996	1.026	0.992	1.012	0.992	1.007	0.994	1.008	1.019	1.013	NaN	1.002	1.004	NaN	1.022	1.009	1.009	1.01	1.008	1.005	1.007	1.004	1.005	1
BSU28610_zapA	1.014	0.98	0.999	NaN	0.99	0.968	0.969	0.951	1.01	1.032	1.019	0.981	0.987	1.001	0.969	0.991	0.981	0.977	1.007	0.977	0.965	0.962	0.961	NaN	0.982	0.981	1.004	0.975	0.944	1.024	0.991	1.001	1.009	0.972	1.013	NaN	0.993	1.049	NaN	0.992	0.989	1.004	1	0.997	1.002	1.005	0.966	1.016	0.977
BSU28900_ysbB	1.015	1.014	1	0.991	0.978	0.996	0.985	1.011	0.997	0.979	0.985	1	1.01	1.005	0.973	0.992	0.992	0.991	1.007	1.015	0.981	0.991	0.987	NaN	1.001	0.981	0.989	0.972	1.003	0.986	1.005	1.015	1.006	0.999	0.991	NaN	0.939	1.004	NaN	0.996	1.01	0.989	0.991	0.987	1.007	1.002	1.037	0.999	0.992
BSU28920_lytT	0.987	0.966	0.998	1.041	0.987	0.996	1.003	1.003	1.007	0.998	1.005	0.989	0.985	1.007	1.006	1.013	1.014	1.031	0.975	0.988	0.993	0.97	1.023	NaN	1	1.007	1.029	0.98	1.003	1.001	1.012	1.013	1.027	1.037	1.019	NaN	1.011	1.01	NaN	1.004	1.007	1.001	1.002	1.007	1.039	1.014	0.985	0.998	0.986
[truncated: 244 more rows]
[truncated: 1,261 more columns]

## Sheet: T0 to T6 RF
X.	BSU00400_yabE	BSU00490_spoVG	BSU00570_yabM	BSU00690_ftsH	BSU00880_disA	BSU01670_amiE	BSU01680_murP	BSU01690_murR	BSU01700_murQ	BSU02350_gamP	BSU02200_ybfG	BSU02360_gamA	BSU02370_ybgA	BSU02600_cwlJ	BSU02810_cwlK	BSU04140_pbpC	BSU04970_cwlT	BSU05710_ydhD	BSU06250_ydjM	BSU07260_yfnI	BSU09370_lytF	BSU10110_pbpF	BSU10770_wprA	BSU11570_cwlQ	BSU12100_pdaC	BSU12420_yjoB	BSU12460_xlyB	BSU12780_xepA	BSU12810_xlyA	BSU12980_ykfB	BSU12990_ykfC	BSU13820_ykvT	BSU14040_ldt	BSU14470_mreBH	BSU15170_spoVD	BSU15210_spoVE	BSU15390_sepF	BSU15420_divIVA	BSU16560_rasP.1	BSU16910_rodZ	BSU16950_pbpX	BSU17410_cwlC	BSU17860_yneA	BSU18180_yngB	BSU18350_dacC	BSU18380_iseA	BSU18410_ggt	BSU19210_yocH	BSU19410_cwlS
[truncated: 319 more rows]
[truncated: 1,261 more columns]

[truncated: 2 more sheets: T4 to T5 RF, T6 to T7 RF]
