# Supplementary material for: Comprehensive genetic interaction analysis of the Bacillus subtilis envelope using double-CRISPRi
Source: Cell Syst. Author manuscript; Available in PMC 2025 Dec 19. (PMC12716459; doi:10.1016/j.cels.2025.101406)
Supplement: MMC7 [file NIHMS2115161-supplement-MMC7.xlsx]

## Sheet: Primer 1
Table S6. List of primers used in this study, related to Figure 1 and Methods
List of primers used for cloning and Sanger sequencing
Name	sequence (5'-3')	reaction
oDCi001	TCGTAAACGGATGCTGGCTAG	amplification of 5'flanking region of the erythromycin -resistant gene in CAG74209
oDCi002	CTCTCCTTTCTCGCCTGCACACGAACCGTCTTATCTCCC	amplification of 5'flanking region of the erythromycin -resistant gene in CAG74209
oDCi003	GCAGTGACAGGAGCCTCGCTACTGACAGCTTCCAAGGAG	amplification of 3'flanking region of the erythromycin -resistant gene in CAG74209
oDCi004	GTGATGTCAAAGCTTGAAAAAACGCAC	amplification of 3'flanking region of the erythromycin -resistant gene in CAG74209
oDCi005	GCAGGCGAGAAAGGAGAG	amplification of the kanamycin resistance cassette
oDCi006	CGAGGCTCCTGTCACTGC	amplification of the kanamycin resistance cassette
oDCi007	CTGAAATTGATCCTCCAAACGCG	sequencing of dcas9 region
oDCi008	AAAAGCGTTACTGGCTTCGCTC	sequencing of dcas9 region
oDCi009	ACACGAACCGTCTTATCTCCC	sequencing of dcas9 region
oDCi010	AAGTACAGACAGGCGGATTCTC	sequencing of dcas9 region
oDCi011	CTAGGGATCACAATTATGGAAAGAAGTTCC	sequencing of dcas9 region
oDCi012	CATTCAAATATGTATCCGCTCATGAGAC	sequencing of dcas9 region
oDCi_sgRNA1	TGTACAATAAATGT-sgRNA sequence*-GTTTTAGAGCTAGAAATAGCAAGTTA	cloning of 1st sgRNA
oDCi014	GGCGCGGCCGCAAAACAAGAAAGAGAAAAGTTCCCTATNNNNNNNNNNNNNNNNNNNNNNNNNNAGATCGGAAGAGCACACGTC	cloning of 1st sgRNA including random barcode sequence
oDCi015	ATGCAAGCCTATTTTGACCAGCTCGATCAGAGATCCGGTGTCAAAGG	amplification of the fragments ** containing sgRNA sequences on chiip
oDCi016	GCGTTCGTTATGAAGGCTCAAAATCCTCTTGAGCGATTGAACTGGG	amplification of the fragments** containing sgRNA sequences on chiip
* sgRNA sequence can be found in Table S1
** oligo sequence on chip (templates for amplification of the fragment for cloning of sgRNA at sgRNA2 position)
AGAGATCCGGTGTCAAAGGGTCTCTATGT -sgRNA sequence*-GTTTAGAGACCCCCAGTTCAATCGCTCAA

## Sheet: Primer 2
Table S6. List of primers used in this study, related to Figure 1 and Methods
List of primers used for confirmation and amplification of deletions in BKE and BKK strains
References
Koo, B.M., Kritikos, G., Farelli, J.D., Todor, H., Tong, K., Kimsey, H., Wapinski, I., Galardini, M., Cabal, A., Peters, J.M., et al. (2017). Construction and Analysis of Two Genome-Scale Deletion Libraries for Bacillus subtilis. Cell Syst 4, 291-305 e297.
locus_tag	gene	5pL	5pR	3pL	3pR
BSU00570	yabM	CAGGATAAAGATGCTGTCAGATTG			TTTCGGTACGCTGTCTAGTAATG
BSU03040	amyE	TTGATGGGAATCACGAGACAG			AAGTTCAGCTCAGTGATACCTGC
BSU04230	amj	AGGCACGGGATGGCTTATAC			GATCGCCTTCGAGATAACCG
BSU04610	ydcA	TTTGAACATCCTTTACGAGCG			GCATCGGTATTTATGCGGTACTC
BSU06630	yerH	GAATTAAATGTCGGCAGAACG			TCCTCTTCTCCTATTGTGTTAAGGTC
BSU07260	yfnI	AGACCCTGAAACGCCAATTAT			TTTTATACGTATCGATGGCCG
BSU07710	ltaS	TCTCTGTAATGAACAGCAAGAACAC			CTTCAAGGATACCAAGCTGCC
BSU09310	pgcA	GCATTCACCTTGTATTTGACCAG			ATGGCACAAAGAAGCAGTCAG
BSU09420	lytE	CCTTTGTCAAGTTTCTGTCCTTG			AAGCTGTGATTCAGTGCGATG
BSU13450	sigI	AGTATGGTTGGGTTCTTCTCGTC			TTGTTCCAGTCCCTGTGATATTG
BSU13910	ptsI	GCGTGTGACTGTAAACGATCAG			TTTACTGCCGCTTCTATCCG
BSU15390	sepF	TGTTATTGGCCCGTCTATCAG			TCTGATAGACAGCATGTCCCC
BSU21920	ugtP	TTGTAATGGATGAAAGCAGAGC			GAAACAATACGGAGATGTCTTAACC
BSU22180	gpsB	AAGGGAGAGTTGGTATGTATAAGGG			CACGGTATCCTCGTTTGTGAAG
BSU22320	ponA	AAATTGTGAGACGCCAAACAC			TAAACGGCCGGAAGACTATTT
BSU22380	ypmB	TTATGATTGAACGACTGGGACTG			TCTACATCTTTGAAACCGCAAG
BSU23000	ypbE	ACGTAATCCGTGTGCTAGAGAAG			CATAATGATCCATCTCCATCCTG
BSU25000	pbpA	GCTGACCTTTGAAATAACAGAGC			ACGTGTCACTTTCATATCAGTAACC
BSU27300	yrrS	GATGGAGGAGGTATTGGATGAAC			CTATTCACATTCCCTTCACTTTACC
BSU27310	pbpI	TTATGTTGATACGGACGCTGAC			ATATGACTTGTGAAAGCTGGAGG
BSU28610	zapA	AAGCGTTAGAAGACACATATCAAGC			GAGAAAGATGCTCCTCAATTTCC
BSU29610	ezrA	CTCTCTTGATGATGCCCTATCTC			TATCAATCGGACCATTATTCGC
BSU29780	ytxG	TCTTTCTTAATCGGAGACGGAAC			GTAGGTTTAATTCGTCTGCTTTCTG
BSU31150	uppP	AAACCCAGTCGTCGATTTTCT			AGGCCGTTTTAATCCTTTCAA
BSU31490	pbpD	TCTTCATGGGCTTTGTTACATC			TGGAATGTATGATGGAATGCTC
BSU34760	glmR	ATGACATTCAGAACCTGCCTATG			TGCAGTCCTGTCTTTAATCGAAC
BSU34800	cwlO	ATAAATTGGGTGCTACTTTGGC			CTCCTGTAGCCGTTACGATTTG
BSU35250	ftsX	GGAGGCAAATACGATGAACAC			TATCCGTAATCACATTGACAGGG
BSU35260	ftsE	GGCTGCACAGATCATTCATAAG			AGGTTGATTCCCGCATATACAC
BSU35520	tagV	GCTCAATCACTTCATACACCTGC			AATAGGTGCAGTTGACCAGCC
BSU35670	gtaB	TCGCTGCAAAGTTATGGAAATC			GAGTTTGCCGACTATAACAGCAG
BSU35840	tagT	AGTCCCAAACCTGCAATAAGC			TGGAAGGATAAATACGCAGGAAG
BSU36410	mbl	GTTTGTCTTCACCTTGCCGTC			CATTGACCTGAGCATAGTTGATG
BSU36530	bcrC	CGCATAACCTCATTTACACCTTC			AATAACACGTACAGCCTAAGCAAAG
BSU38210	gtcA	AAATGTTTTCCTGCAACATGC			TTCGTTTCATTTTGGATCAGG
BSU38500	dltA	GCTCTGCATATTGATCTTATCTGTC	ctctcctttctcgcctgcTTTCATAGTTATTCTCTCTC
BSU38540	dltE			gcagtgacaggagcctcgTAATTTCTCCTGCTTTTTTC	TTTGCGATTTCTCCTGTTTCAC

## Sheet: Primer 3
Table S6. List of primers used in this study, related to Figure 1 and Methods
List of primers used for the preparation of deep sequencing libraries to identify sgRNA2s and barcodes associated with sgRNA1s
primer group	primer	index	stagger	sequence (5' - 3')	reaction
oAMP-F	DCi_A_i7_1F	GTGAATAT		CAAGCAGAAGACGGCATACGAGAT ATATTCAC GTGACTGGAGTTCAGACGTGTGCTCTTCCGATCT	amplification
oAMP-F	DCi_B_i7_2F	ACAGGCGC		CAAGCAGAAGACGGCATACGAGAT GCGCCTGT GTGACTGGAGTTCAGACGTGTGCTCTTCCGATCT	amplification
oAMP-F	DCi_C_i7_3F	CATAGAGT		CAAGCAGAAGACGGCATACGAGAT ACTCTATG GTGACTGGAGTTCAGACGTGTGCTCTTCCGATCT	amplification
oAMP-F	DCi_D_i7_4F	TGCGAGAC		CAAGCAGAAGACGGCATACGAGAT GTCTCGCA GTGACTGGAGTTCAGACGTGTGCTCTTCCGATCT	amplification
oAMP-F	DCi_E_i7_5F	TCTCTACT		CAAGCAGAAGACGGCATACGAGAT AGTAGAGA GTGACTGGAGTTCAGACGTGTGCTCTTCCGATCT	amplification
oAMP-F	DCi_F_i7_6F	CTCTCGTC		CAAGCAGAAGACGGCATACGAGAT GACGAGAG GTGACTGGAGTTCAGACGTGTGCTCTTCCGATCT	amplification
oAMP-F	DCi_G_i7_7F	TCTGAACC		CAAGCAGAAGACGGCATACGAGAT GGTTCAGA GTGACTGGAGTTCAGACGTGTGCTCTTCCGATCT	amplification
oAMP-F	DCi_H_i7_8F	CTCAGGTT		CAAGCAGAAGACGGCATACGAGAT AACCTGAG GTGACTGGAGTTCAGACGTGTGCTCTTCCGATCT	amplification
oAMP-F	DCi_I_i7_9F	GCAGAATT		CAAGCAGAAGACGGCATACGAGAT AATTCTGC GTGACTGGAGTTCAGACGTGTGCTCTTCCGATCT	amplification
oAMP-F	DCi_J_i7_10F	ATGAGGCC		CAAGCAGAAGACGGCATACGAGAT GGCCTCAT GTGACTGGAGTTCAGACGTGTGCTCTTCCGATCT	amplification
oAMP-F	DCi_K_i7_11F	ACTAAGAT		CAAGCAGAAGACGGCATACGAGAT ATCTTAGT GTGACTGGAGTTCAGACGTGTGCTCTTCCGATCT	amplification
oAMP-F	DCi_L_i7_12F	GTCGGAGC		CAAGCAGAAGACGGCATACGAGAT GCTCCGAC GTGACTGGAGTTCAGACGTGTGCTCTTCCGATCT	amplification
oAMP-F	DCi_M_i7_13F	AGCCTCAT		CAAGCAGAAGACGGCATACGAGAT ATGAGGCT GTGACTGGAGTTCAGACGTGTGCTCTTCCGATCT	amplification
oAMP-F	DCi_O_i7_14F	GATTCTGC		CAAGCAGAAGACGGCATACGAGAT GCAGAATC GTGACTGGAGTTCAGACGTGTGCTCTTCCGATCT	amplification
oAMP-F	DCi_P_i7_15F	TCGTAGTG		CAAGCAGAAGACGGCATACGAGAT CACTACGA GTGACTGGAGTTCAGACGTGTGCTCTTCCGATCT	amplification
oAMP-F	DCi_Q_i7_16F	CTACGACA		CAAGCAGAAGACGGCATACGAGAT TGTCGTAG GTGACTGGAGTTCAGACGTGTGCTCTTCCGATCT	amplification
oAMP-F	DCi_R_i7_17F	ATGGCATG		CAAGCAGAAGACGGCATACGAGAT CATGCCAT GTGACTGGAGTTCAGACGTGTGCTCTTCCGATCT	amplification
oAMP-F	DCi_S_i7_18F	GCAATGCA		CAAGCAGAAGACGGCATACGAGAT TGCATTGC GTGACTGGAGTTCAGACGTGTGCTCTTCCGATCT	amplification
oAMP-F	DCi_T_i7_19F	CTTATCGG		CAAGCAGAAGACGGCATACGAGAT CCGATAAG GTGACTGGAGTTCAGACGTGTGCTCTTCCGATCT	amplification
oAMP-F	DCi_U_i7_20F	TCCGCTAA		CAAGCAGAAGACGGCATACGAGAT TTAGCGGA GTGACTGGAGTTCAGACGTGTGCTCTTCCGATCT	amplification
oAMP-F	DCi_V_i7_21F	GATCTATC		CAAGCAGAAGACGGCATACGAGAT GATAGATC GTGACTGGAGTTCAGACGTGTGCTCTTCCGATCT	amplification
oAMP-F	DCi_X_i7_22F	AGCTCGCT		CAAGCAGAAGACGGCATACGAGAT AGCGAGCT GTGACTGGAGTTCAGACGTGTGCTCTTCCGATCT	amplification
oAMP-F	DCi_Y_i7_23F	ACACTAAG		CAAGCAGAAGACGGCATACGAGAT CTTAGTGT GTGACTGGAGTTCAGACGTGTGCTCTTCCGATCT	amplification
oAMP-F	DCi_Z_i7_24F	GTGTCGGA		CAAGCAGAAGACGGCATACGAGAT TCCGACAC GTGACTGGAGTTCAGACGTGTGCTCTTCCGATCT	amplification
oAMP-R	DCi_A_i5_01R	CAAGCTAG		AATGATACGGCGACCACCGAGATCTACAC CTAGCTTG ACACTCTTTCCCTACACGACGCTCTTCCGATCT GCTGTTTCCAGCATAGCTCTTAAAC	amplification
oAMP-R	DCi_B_i5_02R	TGGATCGA	G	AATGATACGGCGACCACCGAGATCTACAC TCGATCCA ACACTCTTTCCCTACACGACGCTCTTCCGATCT GGCTGTTTCCAGCATAGCTCTTAAAC	amplification
oAMP-R	DCi_C_i5_03R	CTTGGTAT	AA	AATGATACGGCGACCACCGAGATCTACAC ATACCAAG ACACTCTTTCCCTACACGACGCTCTTCCGATCT AAGCTGTTTCCAGCATAGCTCTTAAAC	amplification
oAMP-R	DCi_D_i5_04R	TCCAACGC	ATA	AATGATACGGCGACCACCGAGATCTACAC GCGTTGGA ACACTCTTTCCCTACACGACGCTCTTCCGATCT ATAGCTGTTTCCAGCATAGCTCTTAAAC	amplification
oAMP-R	DCi_E_i5_05R	CCGTGAAG	CGAT	AATGATACGGCGACCACCGAGATCTACAC CTTCACGG ACACTCTTTCCCTACACGACGCTCTTCCGATCT CGATGCTGTTTCCAGCATAGCTCTTAAAC	amplification
oAMP-R	DCi_F_i5_06R	TTACAGGA	GCTAA	AATGATACGGCGACCACCGAGATCTACAC TCCTGTAA ACACTCTTTCCCTACACGACGCTCTTCCGATCT GCTAAGCTGTTTCCAGCATAGCTCTTAAAC	amplification
oAMP-R	DCi_G_i5_07R	TACCGAGG	C	AATGATACGGCGACCACCGAGATCTACAC CCTCGGTA ACACTCTTTCCCTACACGACGCTCTTCCGATCT CGCTGTTTCCAGCATAGCTCTTAAAC	amplification
oAMP-R	DCi_H_i5_08R	CGTTAGAA	TCA	AATGATACGGCGACCACCGAGATCTACAC TTCTAACG ACACTCTTTCCCTACACGACGCTCTTCCGATCT TCAGCTGTTTCCAGCATAGCTCTTAAAC	amplification
oAMP-R	DCi_I_i5_09R	CACGAGCG	CTCC	AATGATACGGCGACCACCGAGATCTACAC CGCTCGTG ACACTCTTTCCCTACACGACGCTCTTCCGATCT CTCCGCTGTTTCCAGCATAGCTCTTAAAC	amplification
oAMP-R	DCi_J_i5_10R	TGTAGATA	TAGAA	AATGATACGGCGACCACCGAGATCTACAC TATCTACA ACACTCTTTCCCTACACGACGCTCTTCCGATCT TAGAAGCTGTTTCCAGCATAGCTCTTAAAC	amplification
oAMP-R	DCi_O_i5_11R	CTAGCGCT		AATGATACGGCGACCACCGAGATCTACAC AGCGCTAG ACACTCTTTCCCTACACGACGCTCTTCCGATCT GCTGTTTCCAGCATAGCTCTTAAAC	amplification
oAMP-R	DCi_P_i5_12R	TCGATATC	A	AATGATACGGCGACCACCGAGATCTACAC GATATCGA ACACTCTTTCCCTACACGACGCTCTTCCGATCT AGCTGTTTCCAGCATAGCTCTTAAAC	amplification
oAMP-R	DCi_Q_i5_13R	CGTCTGCG	TA	AATGATACGGCGACCACCGAGATCTACAC CGCAGACG ACACTCTTTCCCTACACGACGCTCTTCCGATCT TAGCTGTTTCCAGCATAGCTCTTAAAC	amplification
oAMP-R	DCi_R_i5_14R	TACTCATA	ATA	AATGATACGGCGACCACCGAGATCTACAC TATGAGTA ACACTCTTTCCCTACACGACGCTCTTCCGATCT ATAGCTGTTTCCAGCATAGCTCTTAAAC	amplification
oAMP-R	DCi_S_i5_15R	CGCTATGT	CGAT	AATGATACGGCGACCACCGAGATCTACAC ACATAGCG ACACTCTTTCCCTACACGACGCTCTTCCGATCT CGATGCTGTTTCCAGCATAGCTCTTAAAC	amplification
oAMP-R	DCi_T_i5_16R	TATCGCAC	GCTAA	AATGATACGGCGACCACCGAGATCTACAC GTGCGATA ACACTCTTTCCCTACACGACGCTCTTCCGATCT GCTAAGCTGTTTCCAGCATAGCTCTTAAAC	amplification
oAMP-R	DCi_U_i5_17R	TCTGTTGG	A	AATGATACGGCGACCACCGAGATCTACAC CCAACAGA ACACTCTTTCCCTACACGACGCTCTTCCGATCT AGCTGTTTCCAGCATAGCTCTTAAAC	amplification
oAMP-R	DCi_W_i5_18R	CTCACCAA	TCA	AATGATACGGCGACCACCGAGATCTACAC TTGGTGAG ACACTCTTTCCCTACACGACGCTCTTCCGATCT TCAGCTGTTTCCAGCATAGCTCTTAAAC	amplification
oAMP-R	DCi_X_i5_19R	CCGCGGTT	CTCC	AATGATACGGCGACCACCGAGATCTACAC AACCGCGG ACACTCTTTCCCTACACGACGCTCTTCCGATCT CTCCGCTGTTTCCAGCATAGCTCTTAAAC	amplification
oAMP-R	DCi_Y_i5_20R	TTATAACC	TAGAA	AATGATACGGCGACCACCGAGATCTACAC GGTTATAA ACACTCTTTCCCTACACGACGCTCTTCCGATCT TAGAAGCTGTTTCCAGCATAGCTCTTAAAC	amplification
oAMP-R	DCi_K_i5_21R	CAACAATG		AATGATACGGCGACCACCGAGATCTACAC CATTGTTG ACACTCTTTCCCTACACGACGCTCTTCCGATCT GCTGTTTCCAGCATAGCTCTTAAAC	amplification
oAMP-R	DCi_L_i5_22R	TGGTGGCA	C	AATGATACGGCGACCACCGAGATCTACAC TGCCACCA ACACTCTTTCCCTACACGACGCTCTTCCGATCT CGCTGTTTCCAGCATAGCTCTTAAAC	amplification
oAMP-R	DCi_M_i5_23R	TGCGGCGT	TA	AATGATACGGCGACCACCGAGATCTACAC ACGCCGCA ACACTCTTTCCCTACACGACGCTCTTCCGATCT TAGCTGTTTCCAGCATAGCTCTTAAAC	amplification
oAMP-R	DCi_N_i5_24R	CATAATAC	ATA	AATGATACGGCGACCACCGAGATCTACAC GTATTATG ACACTCTTTCCCTACACGACGCTCTTCCGATCT ATAGCTGTTTCCAGCATAGCTCTTAAAC	amplification
	Read1			ACACTCTTTCCCTACACGACGCTCTTCCGATCT	sequencing
	Read2			GTGACTGGAGTTCAGACGTGTGCTCTTCCGATCT	sequencing
	Index_read			GATCGGAAGAGCACACGTCTGAACTCCAGTCAC	sequencing
