# Supplementary material for: Comprehensive genetic interaction analysis of the Bacillus subtilis envelope using double-CRISPRi
Source: Cell Syst. Author manuscript; Available in PMC 2025 Dec 19. (PMC12716459; doi:10.1016/j.cels.2025.101406)
Supplement: MMC2 [file NIHMS2115161-supplement-MMC2.xlsx]

## Sheet: A
Table S1. List of target genes, sgRNA sequences, and their associated barcode sequences, , related to Figure 1
targeting gene (locus tag)	targeting gene	gene essentiality	sgRNA sequence	Barcode sequence	sgRNA name	cloned position
BSU16530	uppS	essential	ATGATAATAGTGATGTGTTC	GGGAGCGATATACCCACAAGCTGCCT	BSU16530_uppS-3	sgRNA1
BSU16560	rasP		GCAATAAATGGCCCAGTTCA	AGACTCAATGAAAGGCCATTCGCACG	BSU16560_rasP-2	sgRNA1
BSU32170	dapF	essential	ATCTCTGACAGTTTATCTTC	AACTGAGGAGCATCACCATCATATAT	BSU32170_dapF-2	sgRNA1
BSU00020	dnaN	essential	TCTTCAATCTGCGGCAAGTC	TACTAGAGCACTAGCGATTCGGCTGA	BSU00020_dnaN-1	sgRNA1 & sgRNA2
BSU00100	dacA		GCTGCTTTCGCTTTTGACAT	CTCTATTCCAACGAGATGCGTTTCAC	BSU00100_dacA	sgRNA1 & sgRNA2
BSU00400	yabE		GATTATATAGAGTATCTAAA	GGGTAGGCCTTGATGCGCAATACGTC	BSU00400_yabE	sgRNA1 & sgRNA2
BSU00490	spoVG		TGCGACCATCGGTATTCACG	GCGTTCTCTTCGTCACCGACGTATCT	BSU00490_spoVG	sgRNA1 & sgRNA2
BSU00500	gcaD	essential	GCCTATGGTAGAGCACGTCG	CCGACCTCGTGAGCGAGCTGAGTCCG	BSU00500_gcaD-2	sgRNA1 & sgRNA2
BSU00570	yabM		CGCCGACAATGTTTTGAAAC	TTGTCACCCGGACCAACTATATCGAA	BSU00570_yabM	sgRNA1 & sgRNA2
BSU00620	divIC	essential	TTCAGTTATGGTTCGTTCCC	AGGGACAGCGTGGACTACAGCCCACC	BSU00620_divIC-1	sgRNA1 & sgRNA2
BSU00620	divIC	essential	AATTGCCGTCGGGAATATTA	CTACGGAGTTTACTGCGTACACGCAG	BSU00620_divIC-2	sgRNA1 & sgRNA2
BSU00690	ftsH		GTAAATAAAAAATGGTATTA	TGATTAAACTCTAGAACCCTGGGTTG	BSU00690_ftsH	sgRNA1 & sgRNA2
BSU00880	disA		CAAACTGCAATATAGATGAC	GCGCTCTACAGTAGTTCCGTAAAGTA	BSU00880_disA	sgRNA1 & sgRNA2
BSU01000	secE	essential	GAGAAATTCCTGTGTCAAGT	TCCATCCCGCAAACTCACTGGGTTCC	BSU01000_secE-1	sgRNA1 & sgRNA2
BSU01000	secE	essential	AGAAATTCCTGTGTCAAGCA	CCCTGTCGGCGACGAATCTGGCAAGG	BSU01000_secE-2	sgRNA1 & sgRNA2
BSU01360	secY	essential	TGAACTGAGCTAATTTACGC	CCTAACTCTTCGAGCTAACTCCTAAC	BSU01360_secY-1	sgRNA1 & sgRNA2
BSU01660	nagZ		GAAAGGATAAGCGGAAAGAC	GTGACTTGACGACAGTAACGGGAAAC	BSU01660_nagZ	sgRNA1 & sgRNA2
BSU01670	amiE		AAATATCGATAGGGTTAAAA	AGAGACGTTCACCTCTAAACGCTTAT	BSU01670_amiE	sgRNA1 & sgRNA2
BSU01680	murP		GGATTTTCTGTGCGAGATGA	AAAAGCCACCGGTATACCACTCTTAG	BSU01680_murP	sgRNA1 & sgRNA2
BSU01690	murR		GATGATCGCTAAACCGCCTG	CGAGCTATACTTGGGTATGATTTGCG	BSU01690_murR	sgRNA1 & sgRNA2
BSU01700	murQ		GTAAGACGGTGAAGGTTTAA	GGCCTATATGCGAACACAAAATTCCT	BSU01700_murQ	sgRNA1 & sgRNA2
BSU01730	sigW		CGATGTCCGCAAATGCATCC	GGCGCCGCACAAGATTTGACGTCTCG	BSU01730_sigW	sgRNA1 & sgRNA2
BSU01770	glmM	essential	CTCAGGTGTACGCTCACTCT	AACAATGCACTCACATCTATAACACA	BSU01770_glmM-1	sgRNA1 & sgRNA2
BSU01770	glmM	essential	GCCGAAACGTCCGTCTTTAA	TGTGCCAATCATTGTTCGTCCTAGCA	BSU01770_glmM-2	sgRNA1 & sgRNA2
BSU01780	glmS	essential	CACATGGATTCCCGGTTCGT	TATGGCGATGCTTTTCTGGTGTCCCT	BSU01780_glmS-1	sgRNA1 & sgRNA2
BSU01780	glmS	essential	CACGTGAATTCCCTGTTCGT	ATTTTTCACAATCCCGCATTCTTCCA	BSU01780_glmS-2	sgRNA1 & sgRNA2
BSU02200	ybfG		TTTTCCCGCTTTCTTCAACT	CGGTCGCAGTGGCGGTAGGTTTACTG	BSU02200_ybfG	sgRNA1 & sgRNA2
BSU02350	gamP		CAACCGGAGTCATCAACGCG	TACCTTCGTTCTAGTGACGCAATACT	BSU02350_gamP	sgRNA1 & sgRNA2
BSU02360	gamA		ACAGAGTTCTTCGTAGTGCT	GTACACTCCCATATTGGCAACGTGAC	BSU02360_gamA	sgRNA1 & sgRNA2
BSU02370	ybgA		TCGCAAAACTCACTCTCCGT	GGAGATAGTCCTTAAAAAGGGTCGTA	BSU02370_ybgA	sgRNA1 & sgRNA2
BSU02600	cwlJ		TCATCTGCCTGATGGTGCGG	AAGCAGTGGCGCTAATCGTCACTTGA	BSU02600_cwlJ	sgRNA1 & sgRNA2
BSU02810	cwlK		AAGATAACAAATGTTTTTGC	CACGCCCACGACAGCCCGTAGTTAAA	BSU02810_cwlK	sgRNA1 & sgRNA2
BSU04140	pbpC		ATCCTCTGGTGAATCTGTTT	TGAAGTCAGTTCCCCTTTCCTAAGTT	BSU04140_pbpC	sgRNA1 & sgRNA2
BSU04230	ydaH		AAGCCTTGTCGCATAGGCTA	GGCAGCTGTTCCACCGTCCAACCCTG	BSU04230_ydaH	sgRNA1 & sgRNA2
BSU04560	ddl	essential	TACAGCCAGAGCTGTATGCC	GGGAAAGCATGCAAGCAAACCAACAC	BSU04560_ddl-1	sgRNA1 & sgRNA2
BSU04560	ddl	essential	ACTTTTTCTGTTATATCAAT	AGATACCACTGCCGAACGTTCATTAG	BSU04560_ddl-2	sgRNA1 & sgRNA2
BSU04640	alrA	essential	GCTGACGTTTTCCTTTATCA	TCCACCAGTCCCTCACCACCGACCAC	BSU04640_alrA-1	sgRNA1 & sgRNA2
BSU04640	alrA	essential	GCTGACATTTTCCTTTATGG	TTATATGATGCTTTCCTCTATATAGC	BSU04640_alrA-2	sgRNA1 & sgRNA2
BSU04970	cwlT		AAAGGAGCCGAGAATACCAA	GCCTATACCAGGTTGGGTTAACAAGG	BSU04970_cwlT	sgRNA1 & sgRNA2
BSU05710	ydhD		AATCACCAGGCCCGACGATA	AAAATCACGTAGAAGGGCATATTCTC	BSU05710_ydhD	sgRNA1 & sgRNA2
BSU06250	ydjM		ACTTCCTACTAAGATAAAAG	TTTTTCACGATTCACGGTGCTTCCTA	BSU06250_ydjM	sgRNA1 & sgRNA2
BSU06720	dagK		AAGATCTCCCGTCCCGAAGT	CCCTCGGCTTTCTTCCCCCGCGAGGA	BSU06720_dagK-1	sgRNA1 & sgRNA2
BSU06720	dagK		TTCTAATTTTTGCAGGACCT	CTTCCACATTCTCGCCGTGGTCAATC	BSU06720_dagK-2	sgRNA1 & sgRNA2
BSU07260	yfnI		GTAAGAAAAAAGTTTCTTCA	CAAAGCCTATCACAGGAAAACAACTT	BSU07260_yfnI	sgRNA1 & sgRNA2
BSU07710	ltaS		GACGACCGCAATTAAGAAGA	TAAACCCATTAAACCTTTCACAAAAA	BSU07710_ltaS	sgRNA1 & sgRNA2
BSU09310	pgcA		TTTATAGAAACAGTCCTCAA	ATCCTTCTACCGTCATCAACTCTTGC	BSU09310_pgcA	sgRNA1 & sgRNA2
BSU09370	lytF		TTAATCGTTGCTGCTTCAGC	GAAATGTTGCCCTCCATATCTCTGCC	BSU09370_lytF	sgRNA1 & sgRNA2
BSU09420	lytE		AAATAATGTCTGAACGAAGG	GGTCCCGTGAGTGGGCCCAGGTAACC	BSU09420_lytE	sgRNA1 & sgRNA2
BSU09520	sigM		TGTCTTTTGTCATGGAGAGC	TGACAGCAGGAACCGGTCAGATACCC	BSU09520_sigM-1	sgRNA1 & sgRNA2
BSU10040	ecsA		CGGATTCCTTGTATATCCGC	ACCCGTTACGCCCCAACGTACCAATT	BSU10040_ecsA	sgRNA1 & sgRNA2
BSU10110	pbpF		GTTAACACTAAAATAATGAT	GGTAATCTTGGGGGTCGTAATCGCTG	BSU10110_pbpF	sgRNA1 & sgRNA2
BSU10750	yisK		TGATCAGGCCGACAAACATT	CAACATGTAATGAACCCAACTGATGC	BSU10750_yisK	sgRNA1 & sgRNA2
BSU10770	wprA		CTTTGGTTCCCGGAGAAAAA	TTGTACTCTCCCGGCACTTCCCATAT	BSU10770_wprA	sgRNA1 & sgRNA2
BSU11570	cwlQ		CCATACGCTGAAAGCAGTGA	CATGTCATACGACAATCGCCCTTACT	BSU11570_cwlQ	sgRNA1 & sgRNA2
BSU12100	pdaC		GATTATGGAAAAAGCCGATA	GGGACTCACCGATAGCCACTTCTATT	BSU12100_pdaC	sgRNA1 & sgRNA2
BSU12420	yjoB		TCTTCGTACTGATAAATGAA	GCCCTACACAATCCACTAGATGAGCC	BSU12420_yjoB	sgRNA1 & sgRNA2
BSU12460	xlyB		GAAACCAAATTTTTCTTTAC	CTGCATTCGAAGCGTACATTAGGCTG	BSU12460_xlyB	sgRNA1 & sgRNA2
BSU12780	xepA		GCTTTTCCAGCCTTATCGAG	TTTATCTGACAGCCTTGTTGGACCCC	BSU12780_xepA	sgRNA1 & sgRNA2
BSU12810	xlyA		GGACGGTTATTTGCGCCAAC	CAAATATGGGCTCGCCGCGAACAGCG	BSU12810_xlyA	sgRNA1 & sgRNA2
BSU12920	dppA		GAATCCACAAAGGTATCGTC	GACACACCCCGGCCTCCTACGATACA	BSU12920_dppA	sgRNA1 & sgRNA2
BSU12980	ykfB		TTGTCAGCGGGACAGCGATT	AAAACTTACCTGGAGCCGCCTAGACG	BSU12980_ykfB	sgRNA1 & sgRNA2
BSU12990	ykfC		ATCAGGCGCTGTCCAGATGT	AGTTTTCAAACTCTTAAATTTAAGGA	BSU12990_ykfC	sgRNA1 & sgRNA2
BSU13450	sigI		TTAAACAAAAGGCTAAGCAC	GATGTTGATTTCCGTGCGGGACAGTC	BSU13450_sigI	sgRNA1 & sgRNA2
BSU13820	ykvT		GTATGCTCAATTTTGGCTGC	TAAACAAATTTTTCCCGGGTCCATAT	BSU13820_ykvT	sgRNA1 & sgRNA2
BSU13900	ptsH		GAACTGTCGCAGGACGAGCA	CCCATGCCTCCCCTTGCCCAAGAATC	BSU13900_ptsH	sgRNA1 & sgRNA2
BSU13910	ptsI		CGCTTTTGCAATCGCGATGC	GAGACAAGATTGCGGCCGGTAAACA	BSU13910_ptsI	sgRNA1 & sgRNA2
BSU13980	pbpH		TTTCCTTTGCTCTTTTTCTT	TACCGGCTAGGGACTCCCAAACCTCG	BSU13980_pbpH	sgRNA1 & sgRNA2
BSU14000	patA	essential	ATTTCGATCTCTCTTGCTTT	CGATACCTAAATCACAAACTGCTATA	BSU14000_patA	sgRNA1 & sgRNA2
BSU14000	patA	essential	ATTTCGATCTCTCTTGCGTT	CCGCCAACTATGGTCTCATTCCTTCA	BSU14000_patA-1	sgRNA1 & sgRNA2
BSU14000	patA	essential	ATTTCGATCTCTCTTGCATT	GCGCTGCCTGCGCACCCCACGCGAAC	BSU14000_patA-2	sgRNA1 & sgRNA2
BSU14040	ldt		GTGTATCACCTTGCTTCACC	CACTCACCTGCCGTTTCACGACTATC	BSU14040_ldt	sgRNA1 & sgRNA2
BSU14090	ykuI		AAATCGCCTGGTAATATGGA	GCGCTTGGTTATGCCTTAATGCATCT	BSU14090_ykuI	sgRNA1 & sgRNA2
BSU14180	dapH	essential	CCTTTCACGTAAACCTTGCC	CTCCCATCCCCTCAGTAAAATCCCG	BSU14180_dapH-1	sgRNA1 & sgRNA2
BSU14180	dapH	essential	GGCTTTCTTCGATTGCTGTT	TGTCCACCCCCCCCTTACAGCAACAG	BSU14180_dapH-2	sgRNA1 & sgRNA2
BSU14460	ykpC		AAGAATAATTCCGCTTAAAA	CCTGTGGCCTGACTAACACATATCTA	BSU14460_ykpC	sgRNA1 & sgRNA2
BSU14470	mreBH		CGACAACAGATGGTTCATTT	GAGCTAGGCGGAGGATTCGAACACGG	BSU14470_mreBH	sgRNA1 & sgRNA2
BSU14730	ylaC		CTGCCGATACAAGTCCTCAA	TACTCCTTTATCTTTTTCACAACAGG	BSU14730_ylaC	sgRNA1 & sgRNA2
BSU14840	ylaN	essential	TCTAAAACCTCTTCATATAC	GTGGACGAGATAACCTAGGGTTCTTA	BSU14840_ylaN-1	sgRNA1 & sgRNA2
BSU14840	ylaN	essential	TCTTCATATAGAGGACATTC	TAGTAGCCCGTTATACTTTGTCTTGC	BSU14840_ylaN-2	sgRNA1 & sgRNA2
BSU14850	ftsW	essential	TGATGGGCCAGCGCTTTAGA	CGACATTCTAAGAGACATTCGCACAT	BSU14850_ftsW-1	sgRNA1 & sgRNA2
BSU14850	ftsW	essential	TGATGGGGCTGTGCTTTATA	AAAGCAATCACGTTTGATCGCTAAAC	BSU14850_ftsW-2	sgRNA1 & sgRNA2
BSU15020	coaD	essential	GTCACAGGATCAAAACAGCC	CACTCCCCTGAGCCATGACAAGATAC	BSU15020_coaD-1	sgRNA1 & sgRNA2
BSU15020	coaD	essential	GTCAAAGGATCAAAACTGCC	AAGCAATCTTAACGTCTCTTTCATGA	BSU15020_coaD-2	sgRNA1 & sgRNA2
BSU15150	ftsL	essential	GCCGCTGCTGTTTCTCTCGT	CATAGCCCCTACCCCACCGGACCAT	BSU15150_ftsL-1	sgRNA1 & sgRNA2
BSU15150	ftsL	essential	GACGCTGCTGTTTCTCTTGT	TAAGGTGAGTATCCTGTTCAGATCTA	BSU15150_ftsL-2	sgRNA1 & sgRNA2
BSU15170	spoVD		AAACGGCAAGTTCCGGCTCC	GAGTCACTAATGGAAATGCCCACTGC	BSU15170_spoVD	sgRNA1 & sgRNA2
BSU15180	murE	essential	TCTCAATTGAAGTTTTTACA	TATTAAGTAAGACGGCAATACAGGAG	BSU15180_murE-1	sgRNA1 & sgRNA2
BSU15180	murE	essential	TCTCAATTGAATTTATTTTA	GAACCCGTCAATTACGCGGCCGCCCG	BSU15180_murE-2	sgRNA1 & sgRNA2
BSU15210	spoVE		ATGATGACCAATAACAAATC	CAGACGCCGCCTAGAGACATACCGGC	BSU15210_spoVE	sgRNA1 & sgRNA2
BSU15220	murG	essential	TTATATAAAAATCCCACATT	GATTATAGGCATGTGTGCAGACCCAG	BSU15220_murG-1	sgRNA1 & sgRNA2
BSU15240	divIB	essential	TTTTTTCTCGGTCTTGACCC	TCGCGCACTCAGGCCATGACCTGGCC	BSU15240_divIB	sgRNA1 & sgRNA2
BSU15240	divIB	essential	TTTAGTCTCGGTCTTGACCC	GCGCACCCGTATAATAGATACTCGCA	BSU15240_divIB-1	sgRNA1 & sgRNA2
BSU15240	divIB	essential	TGTTTTCTCGGTCTTGACCC	CCCACAGGACCATAATAAGTTAGTTT	BSU15240_divIB-2	sgRNA1 & sgRNA2
BSU15280	ftsA	essential	TCCGACGATCACTTTTGTAT	GGGACTTAGTCAACGACCCCTACTGC	BSU15280_ftsA	sgRNA1 & sgRNA2
BSU15280	ftsA	essential	TCCGACGATCACTTCTGTAT	CATCCAGAATCTGACGCAATAGTAGG	BSU15280_ftsA-1	sgRNA1 & sgRNA2
BSU15280	ftsA	essential	TCCGACGGTCACTTTTGTCT	ACGCCCCAAATTGTTTTCAGAAGACA	BSU15280_ftsA-2	sgRNA1 & sgRNA2
BSU15390	sepF		GGTTTATTCCCGTTGTAAGC	AGTACGTGCATCAAGACCGTCTATGA	BSU15390_sepF	sgRNA1 & sgRNA2
BSU15420	divIVA		TGAATATCATTTGGCGTTAA	AATTCTAAATTATACCCACGCAAATC	BSU15420_divIVA	sgRNA1 & sgRNA2
BSU15760	prpC		CATCATCTTCATTATGCTGG	CAATCATACTGCCAAATCCCCCGTCG	BSU15760_prpC	sgRNA1 & sgRNA2
BSU15770	prkC		CGCCTATGACGCGGAGAATT	CGAACAGAGTGTCGCTACCTAACTCA	BSU15770_prkC	sgRNA1 & sgRNA2
BSU15780	cpgA		AACGTAATCACCGACAAGAG	CCAATTGCGCAATGTCTTAGGCTGTA	BSU15780_cpgA-1	sgRNA1 & sgRNA2
BSU15780	cpgA		GCCTTAATAATTTTGCCCTC	CCTCACTCGCACAAGCCGACACATAC	BSU15780_cpgA-2	sgRNA1 & sgRNA2
BSU15950	ftsY	essential	CGCTCTAAAAGTGTCTCCGC	CCTACCAATGGAATCGGGCCTTCCTG	BSU15950_ftsY-1	sgRNA1 & sgRNA2
BSU15950	ftsY	essential	CTCATCCACTTTACGGTAAA	TAGACGGTCGCTCCCAAATTATAGAG	BSU15950_ftsY-2	sgRNA1 & sgRNA2
BSU15980	ffh	essential	GCTGCTTAATTGCGGCTGGC	CCAGACTGCGCTTTCCGCTCTCAGAA	BSU15980_ffh-1	sgRNA1 & sgRNA2
BSU16530	uppS	essential	ATGATAATAGTGATGTGTTC	CGGTTCGACCGTTTTATCAATGGTGA	BSU16530_uppS-1	sgRNA1 & sgRNA2
BSU16560	rasP		GCAATAAATGGCCCAGTTCA	AGAAATCCCAATCGGTCGAATCCGAT	BSU16560_rasP-1	sgRNA1 & sgRNA2
BSU16580	polC	essential	TCAGCATCAAGCTGAAGATA	GAACCCTCTTAAACTTGTCTTCTAAA	BSU16580_polC-1	sgRNA1 & sgRNA2
BSU16580	polC	essential	CCTTCAGCTTCGGTTTTTGA	CTCTTCTGATAAACTTCGCTTGTTCG	BSU16580_polC-2	sgRNA1 & sgRNA2
BSU16750	asd	essential	TTTACCACTTCAAAGCTCTC	CAACCACCACCGATCCAGACGTTTTT	BSU16750_asd-1	sgRNA1 & sgRNA2
BSU16750	asd	essential	TTTACCCCTTCCAAGCTCTC	AGCCGCGAGACAACAAGTGAACTTAG	BSU16750_asd-2	sgRNA1 & sgRNA2
BSU16910	rodZ		TTTGAATCTTTGTTGCCGCT	ACGGCAAACAGAACCTAACTTCCTGT	BSU16910_rodZ	sgRNA1 & sgRNA2
BSU16950	pbpX		TCGCAGTTCTTCTGCGGGTT	CATCGCTTATTATTCAGTAAGCAATC	BSU16950_pbpX	sgRNA1 & sgRNA2
BSU16960	ymdA		ACCGAGTAGAATCAGCAAAA	GGTTGAAGCCCTGACCCCTCGTAAGT	BSU16960_ymdA	sgRNA1 & sgRNA2
BSU16960	ymdA		ACCGAGTAGAATCAGCAAAC	TACATAACAACGCCCTGCAGGATTAA	BSU16960_ymdA-1	sgRNA1 & sgRNA2
BSU17410	cwlC		GGATCAGACCCGCCATGGCC	GTTACATTCACAAATTATACCATACG	BSU17410_cwlC	sgRNA1 & sgRNA2
BSU17860	yneA		TGCTTGTATATGACAGCATA	TGAGTGCAGCATCACAAAAGGAGCCG	BSU17860_yneA	sgRNA1 & sgRNA2
BSU17910	yneF	essential	TAATAGGCGGATTCTTTTTA	GACATCACGCTGATCATAGATATCAA	BSU17910_yneF-1	sgRNA1 & sgRNA2
BSU17910	yneF	essential	AACATTTGTTCATTAATAGT	AACAGACCACTCCGCTGCCCGACCAA	BSU17910_yneF-2	sgRNA1 & sgRNA2
BSU18090	parE	essential	ATCTTTTCGAGAGATGTAAA	CGCGAAACGTGACCGAAACTTAATGA	BSU18090_parE-1	sgRNA1 & sgRNA2
BSU18090	parE	essential	GTAGAGCCAATATACATACA	CATAGAAAAGGAAAGATGTATTTGGC	BSU18090_parE-2	sgRNA1 & sgRNA2
BSU18100	parC	essential	CATTACGAACTTTCCAATCA	ACCGCTTCCCCCCCCAGAGCGATTCA	BSU18100_parC-2	sgRNA1 & sgRNA2
BSU18180	yngB		CTCGTTCCTAAACCCGCTGC	TGCGACTAAACTTAGTTGATTGCATA	BSU18180_yngB	sgRNA1 & sgRNA2
BSU18350	dacC		AGCGCAGCCTGATGCATATA	TATCGCTGTTATCTTGTCGGTGCATG	BSU18350_dacC	sgRNA1 & sgRNA2
BSU18380	iseA		TAATGACAGAATAAGTGCAA	TTCCTAAGCTGGTGCCACTAATTTGA	BSU18380_iseA	sgRNA1 & sgRNA2
BSU18410	ggt		TTTTAGCTTCCGCGTGAAAA	TGCGACAACCCCTGCGCCACACTGTG	BSU18410_ggt	sgRNA1 & sgRNA2
BSU19210	yocH		AAGTGCAGCAACTGCCACAA	GCGTTGGCCGATCCTTGGTACCCAGT	BSU19210_yocH	sgRNA1 & sgRNA2
BSU19410	cwlS		AACTGCAGAAACAGCCAAGC	GATGCCTATCCCTTGCATACCATGTA	BSU19410_cwlS	sgRNA1 & sgRNA2
BSU19620	yodJ		AGCCAGTGAGAACCATTTAC	TATGGATACATTACCCTGGGGTCGAT	BSU19620_yodJ	sgRNA1 & sgRNA2
BSU19640	yodL		CTGAAATATTGTCACGTCAT	CTTGGCATTGATGATCCCTCCTCAAG	BSU19640_yodL-1	sgRNA1 & sgRNA2
BSU19810	yodU		TGCTGTTTGCTGTTTAGGCA	CAGTATAAGAAAATAGAGCCCTCTCC	BSU19810_yodU	sgRNA1 & sgRNA2
BSU21350	cwlP		GCGGGGTTAGTATAATTTTG	ACTTCTGCATTGTCAGCGGCCAAGCG	BSU21350_cwlP	sgRNA1 & sgRNA2
BSU21410	blyA		GGTCTAGTATACTTATTGAC	GTCCCCTGATCGTTATCACCAGAAAAA	BSU21410_blyA	sgRNA1 & sgRNA2
BSU21920	ugtP		CAAAATTAATACTCTTTTAT	AGGCTTTCAACTGTCTTCCGATCTCT	BSU21920_ugtP	sgRNA1 & sgRNA2
BSU22030	dynA		AAATTGCTTATAAAGTTCCC	GTCCTTTTGAACCGATTAACGTGCCC	BSU22030_dynA	sgRNA1 & sgRNA2
BSU22180	gpsB		TTCTTCAATTTCTTGATGGA	TTATGACAACCTCCTAGCCCTCAATG	BSU22180_gpsB	sgRNA1 & sgRNA2
BSU22320	ponA		TCGCTTTTCGTCGAGCTTCA	TTACCCCAACCGTTTAACGTATATCG	BSU22320_ponA	sgRNA1 & sgRNA2
BSU22490	dapB	essential	GCCTGCCCCATTCTTCCAGG	CCCTCTACACAGCCCCACGGCAATCG	BSU22490_dapB-1	sgRNA1 & sgRNA2
BSU22490	dapB	essential	CGGGACCGCGTGGAAGAATG	CCCGGCATGTAATGAATAACTATAGA	BSU22490_dapB-2	sgRNA1 & sgRNA2
BSU22740	hepT		TCATTTCCATCCGATATGCG	CTTAGCGCACGGGCACGTACACGCGG	BSU22740_hepT-1	sgRNA1 & sgRNA2
BSU22910	ypfA		CGCCCTGTAACTACATCAAC	CCAATGCTAAATGTTACGACTAAAGC	BSU22910_ypfA	sgRNA1 & sgRNA2
BSU22940	prsW		ACTTAATAACGCGATGCCGG	GTATTATGGCGTCAGACTGGGTCTGT	BSU22940_prsW	sgRNA1 & sgRNA2
BSU23100	sigX		TGTATCATATAATAATTGAA	TGCAGCTCCATTCGGGACATGTTAAG	BSU23100_sigX	sgRNA1 & sgRNA2
BSU23190	dacB		ATGTGCTGTATTCACATTTA	GGGTAAGCTTGCGGGTCCCTGAGTCT	BSU23190_dacB	sgRNA1 & sgRNA2
BSU23480	dacF		CATTATACCAATCAACAAAG	ATGTCACTTGAAGCCTTCGTTCGGGG	BSU23480_dacF	sgRNA1 & sgRNA2
BSU23530	spoIIM		TAAATCTTCTTTCTGGCTGA	CCTCAGGAAAAAAGATTCTCTTATAA	BSU23530_spoIIM	sgRNA1 & sgRNA2
BSU23616	mciZ		AGACAACACCTTTTGGCATG	GCGGGCTTATAGCGCCCTACGGGTAC	BSU23616_mciZ	sgRNA1 & sgRNA2
BSU24190	yqiI		GGCTCTGCTGCCTGTGCACA	CCTTAGACAAAAACCCACTATCCTTC	BSU24190_yqiI	sgRNA1 & sgRNA2
BSU24280	yqiD		GATTTTCAATTGTTTTTTTC	TCACCAAAGCCCGAACGGAAACCTGA	BSU24280_yqiD	sgRNA1 & sgRNA2
BSU24340	accC	essential	TATTTTTCGATGTATACACA	ATTTGCGTAATTCCCGAAAACAAGAC	BSU24340_accC-1	sgRNA1 & sgRNA2
BSU24340	accC	essential	GCGGTGGCTTTTATAATTAA	ACGCAATACTCACCCCACACACCTTA	BSU24340_accC-2	sgRNA1 & sgRNA2
BSU24350	accB	essential	TCCGCTTTTACAAGAAATAC	TAACGGACCACTGCTCAGCGGCAAAC	BSU24350_accB-1	sgRNA1 & sgRNA2
BSU24830	yqgT		GCCAAATTGTTCTTGATCTC	AACTTATTATGTCAAGCAGGTTATCT	BSU24830_yqgT	sgRNA1 & sgRNA2
BSU24840	yqgS		TTTCAGCCACATCAATAAAA	TTGCATCCAGATAAAGAAAAGTAAGA	BSU24840_yqgS	sgRNA1 & sgRNA2
BSU25000	pbpA		TCTTTATGATTTTGCTTTTT	CGTTGTTAAAACTCTAACTTGCTTCA	BSU25000_pbpA	sgRNA1 & sgRNA2
BSU25050	yqgA		GCAGCCTCTGCTTTTTCTTT	CTTGACGATCAAACATTGCTATTAGC	BSU25050_yqgA	sgRNA1 & sgRNA2
BSU25310	dgkA		AAAAACGCAAACAGCCCCGC	GGCCTAACCCCCCCAATCCTACCGGT	BSU25310_dgkA-1	sgRNA1 & sgRNA2
BSU25310	dgkA		GCGCTGTTTCCCATATGCCC	ACCTTTCCTTTTTGTAATCAACTAAC	BSU25310_dgkA	sgRNA1 & sgRNA2
BSU25380	floA		GCCAGAATCATAAGTGTTGA	GGCCCCTCGCAACCAAGTACTTCAAT	BSU25380_floA	sgRNA1 & sgRNA2
BSU25530	spoIIP		GCTTACGATAAATAGAAAGA	AGGAGAGAATATTGATCAAACCTGTT	BSU25530_spoIIP	sgRNA1 & sgRNA2
BSU25680	yqeG	essential	TAGATGAATGGGATTCCAAC	CGTTCCATCACCGTCGCAGGTTGCCA	BSU25680_yqeG-1	sgRNA1 & sgRNA2
BSU25680	yqeG	essential	ATATTTTTTACAAACTCGTA	TAATGGTGAGTTAGCCAATCTGCGTA	BSU25680_yqeG-2	sgRNA1 & sgRNA2
BSU25690	sda		TCAGACAGTTTTCTCATGCT	CCATAACCCTCTTAGCAAGAATGTGT	BSU25690_sda	sgRNA1 & sgRNA2
BSU25710	cwlH		CGGTATAAAATCCTTTTTTA	CTACTACGTCAAGTTCCGCAACGCAA	BSU25710_cwlH	sgRNA1 & sgRNA2
BSU25900	cwlA		TAGATTCTTTACAACTTTAA	TAAAACAGGTCTTCTAGTACTCGA	BSU25900_cwlA	sgRNA1 & sgRNA2
BSU26810	yrpC		TTCATAAGGAAGAACTTTTA	GCATGTTACGCAGTCCAAACCCTATG	BSU26810_yrpC	sgRNA1 & sgRNA2
BSU26840	sigZ		TGTGAAATATATGTTTTTAA	TTGCTCTGCCTCAACAAGAAGACTAAC	BSU26840_sigZ	sgRNA1 & sgRNA2
BSU27120	sigV		ACCTGTAGAAATCTTGCTTA	ACAGCGGCATCGTTTTCCCAACACCCGCCAATCG	BSU27120_sigV	sgRNA1 & sgRNA2
BSU27310	pbpI		ATGATTCTGTGAAAAACAGC	AACTTCGCCCCTTTCGTGCAAGGCCG	BSU27310_pbpI	sgRNA1 & sgRNA2
BSU27370	yrrL		GATGAGAAACAGCACAACAA	TGGTCAGACTCATACTGTGTGGCCCA	BSU27370_yrrL	sgRNA1 & sgRNA2
BSU27580	yrvJ		TGAAAATAATACATACAATA	CGCGAGTCAGAACCTCGAATGAATCG	BSU27580_yrvJ	sgRNA1 & sgRNA2
BSU27670	spoVB		TAACCATTCCTGCTGCGATA	AACGGTCCCTATCGATCGCCATACAT	BSU27670_spoVB	sgRNA1 & sgRNA2
BSU27990	minD		AAATGGCTAAGGCGGTACCG	AACCATATCCTATGTTAGCGGCCACC	BSU27990_minD	sgRNA1 & sgRNA2
BSU28000	minC		TGTTACATATTGCTGCTTTT	GGAAATGTCAGATCAGACATATCTAC	BSU28000_minC	sgRNA1 & sgRNA2
BSU28030	mreB	essential	AATACGCTTGTTTTTGTAAA	ACCCTATAGGCCTAAGGTAGGGCCGC	BSU28030_mreB-1	sgRNA1 & sgRNA2
BSU28030	mreB	essential	GTCTACAAAGTGACAACTGA	ATTACAACACACAGGAACACGCTTCC	BSU28030_mreB-2	sgRNA1 & sgRNA2
BSU28050	maf		GATTGTGATGCAAGTATTAG	TATCACTACCCACGGACGGGACGCGC	BSU28050_maf	sgRNA1 & sgRNA2
BSU28390	racE	essential	TGGCGGTTTAACCGTTGCGA	CGCAACCCGGAAGACACCCCAGACCC	BSU28390_racE-1	sgRNA1 & sgRNA2
BSU28610	zapA		GTGCTGGCCGTAAATGTCAA	GGCTTCCATCATCAAAAGTTCCCCCA	BSU28610_zapA	sgRNA1 & sgRNA2
BSU28900	ysbB		GATACGACAATCCCAAAATA	ATGAGCTCTTACGCAAGTTAAAGGAA	BSU28900_ysbB	sgRNA1 & sgRNA2
BSU28920	lytT		ATTGATTTCCATTTCATCAT	GCCACCATACAAGATACCCGAGCTTT	BSU28920_lytT	sgRNA1 & sgRNA2
BSU28930	lytS		TTGTCTGAAAAGTTTCGTAT	GGTTGCCGTAGGATCGCTCCGACTGA	BSU28930_lytS	sgRNA1 & sgRNA2
BSU29200	accA	essential	ATTCAAAAAAGTCGGTAAAA	CGCAATGACGAGAGTACACCACACCA	BSU29200_accA-1	sgRNA1 & sgRNA2
BSU29200	accA	essential	TTGGTTTGCAGTTCAATCAA	GCACGCCTATCTCAGTACGTCGTCAC	BSU29200_accA-2	sgRNA1 & sgRNA2
BSU29210	accD	essential	AGATATCCCGGGAAACCAAC	GGGACTAACGTTTAACCGGTGTTTAT	BSU29210_accD-1	sgRNA1 & sgRNA2
BSU29210	accD	essential	CATTTTGTCATAATGCCTTA	ACCCACTATGGTGATTTTACTTAATG	BSU29210_accD-2	sgRNA1 & sgRNA2
BSU29610	ezrA		CGATTCCAGCCGGTCGATTT	TCAAATCCGTCTGTGGACGGTGCAGA	BSU29610_ezrA	sgRNA1 & sgRNA2
BSU29630	refZ		AGATTCAATAATTTTGTCTT	GGTGACACTTGAGGCAGACTACCGCC	BSU29630_refZ	sgRNA1 & sgRNA2
BSU29740	ccpA		GCCGTTCACGACACGGGAAA	CACCAAGAAAGAAAATCAAGGGTACC	BSU29740_ccpA	sgRNA1 & sgRNA2
BSU29790	murC	essential	ATTTTTCAAAATCCGATCCT	GTTACGCCCACTCCCCTTACGAGCTC	BSU29790_murC-1	sgRNA1 & sgRNA2
BSU29790	murC	essential	ATTTTTCGATATGCGATCCT	GCTCCTGCGTGTCCGTGTCGGGACGC	BSU29790_murC-2	sgRNA1 & sgRNA2
BSU30050	ytgP		GCCCCGACCATAATGCTGAA	GAGATAGGCTTGGAATTGTTCGATTA	BSU30050_ytgP	sgRNA1 & sgRNA2
BSU30640	ytkC		AAATGACAGTTTGTGAATAA	CGTATTTTCGACCGTTACCTGGTTGT	BSU30640_ytkC	sgRNA1 & sgRNA2
BSU31010	floT		ACTCCGATGATCATTATAAT	GACATGTGCCGCCTTCGAAACCGAAA	BSU31010_floT	sgRNA1 & sgRNA2
BSU31020	yuaF		TAAAGATACATTGTTTGTAT	TGTCACGATCTATAAGTGTAATTTAG	BSU31020_yuaF	sgRNA1 & sgRNA2
BSU31120	lytG		ACGTTTTTTAAGTTTTTTAC	CTCTCTACTTCTAAAAATTAAATGGG	BSU31120_lytG	sgRNA1 & sgRNA2
BSU31490	pbpD		TCCGATTATTTTTCGTAACA	TAACATCCTACAATTGACCTTTCTTC	BSU31490_pbpD	sgRNA1 & sgRNA2
BSU31740	yuxH		TGTTCTTTTCTATTAAAAAT	TCTCTAAGTATACACCATTGTTTTAC	BSU31740_yuxH	sgRNA1 & sgRNA2
BSU32170	dapF	essential	ATCTCTGACAGTTTATCTTC	TCATACGGTAGCACCCTAGTCGATGA	BSU32170_dapF-1	sgRNA1 & sgRNA2
BSU32340	lytH		AAACAAAAGGAGAAGAAGAG	CGCTGGATCCCGGCTCTTTCGATTTC	BSU32340_lytH	sgRNA1 & sgRNA2
BSU33360	yvgJ		AAACCGCTGATTGTGAAAAA	GCAAGACCCTGCAGACTATAAACGTC	BSU33360_yvgJ	sgRNA1 & sgRNA2
BSU33630	secG		AATGCTGACGATAACCAATA	TTAGAATAGGACCCTGTATGTGTTTC	BSU33630_secG	sgRNA1 & sgRNA2
BSU34440	pbpE		TTTCCGCATAGCCAAAAGAG	GTGGTTATACTCCAATTCGAAGGCCC	BSU34440_pbpE	sgRNA1 & sgRNA2
BSU34760	glmR		CCGCCAAAGATTGCGATTTT	CCATCTCCATCCAGGGTGACAACCGG	BSU34760_glmR	sgRNA1 & sgRNA2
BSU34800	cwlO		AAAACTGCTTGTCCCGATGA	GTGAAAATTTTTAAGGGAGCTAATTA	BSU34800_cwlO	sgRNA1 & sgRNA2
BSU35010	nagA		TCTTTTGAATATGGCTCCTT	CTAGCCTAAGCACGCAGTTGGGATTC	BSU35010_nagA	sgRNA1 & sgRNA2
BSU35020	nagB		CCGTTATTCTGGCTGCTATT	AAGAGGCACGATCTAATTCACTTCAA	BSU35020_nagB	sgRNA1 & sgRNA2
BSU35220	minJ		TGATAAAAAACCAGAAAAGC	CAAACTCCTGACCAATTCCAACA	BSU35220_minJ	sgRNA1 & sgRNA2
BSU35250	ftsX		CGTAACGGTTACAGCACTAA	CGTGAATAAGAGGGGTGCACTACACA	BSU35250_ftsX	sgRNA1 & sgRNA2
BSU35260	ftsE		TTGAGTGCTTTTACGCCGTT	CACATGCTTCTGGCTTAGAATTCACG	BSU35260_ftsE	sgRNA1 & sgRNA2
BSU35300	secA	essential	TGTGGAGTAAGTAATATCAC	CACTTCCCAGCCGGCCTTGTTACCAA	BSU35300_secA-1	sgRNA1 & sgRNA2
BSU35520	tagV		TACAACTACCAATAGTGCAA	TTTAGGGACGGATGTACTTTCAGATC	BSU35520_tagV	sgRNA1 & sgRNA2
BSU35530	tagO	essential	TCATAACCCCAATCGTAAAA	GGGCTCCATTCTAAGTCACTAAACAG	BSU35530_tagO-2	sgRNA1 & sgRNA2
BSU35540	tuaH		GTCTTTTCCCCATTCAGCAG	AGAATTTTCCCCATCTCTAGGTCCTA	BSU35540_tuaH	sgRNA1 & sgRNA2
BSU35550	tuaG		AGATACGAGAGGTTTCCAAT	CCAACAACTTGTCGTCTATGGCCGTG	BSU35550_tuaG	sgRNA1 & sgRNA2
BSU35560	tuaF		GATATTTTTTTTTATGCGAC	GCGGCGTGACTGCACAGACACTCATC	BSU35560_tuaF	sgRNA1 & sgRNA2
BSU35570	tuaE		CGGCCAGTAACGCTAGCGTA	CCCTGCAGATAATAAGTTCCCACCCA	BSU35570_tuaE	sgRNA1 & sgRNA2
BSU35580	tuaD		TTGGGATTACCCCATTTTTC	GCGACCGAAATCTATTGACGCCTTGA	BSU35580_tuaD	sgRNA1 & sgRNA2
BSU35590	tuaC		TCTCCGGGTTTCATACTGCT	TTTAGTGCTTCTGATCCCTTGGCGCC	BSU35590_tuaC	sgRNA1 & sgRNA2
BSU35600	tuaB	essential	TTGTATGATTGAAATACACA	CAGAGCCCAACTCCAGTCAGACTGGC	BSU35600_tuaB-1	sgRNA1 & sgRNA2
BSU35600	tuaB	essential	ATGATTTGTTTTATAATACT	CCTTCTGACACCCCACTGCCCGACGG	BSU35600_tuaB-2	sgRNA1 & sgRNA2
BSU35609	tuaA1		TCAAATATCAGCTTTTCCTT	TGGTATCGCGGACAGGAGCTCCACAG	BSU35609_tuaA1	sgRNA1 & sgRNA2
BSU35620	lytC		GCCCCAGAAAACACATTGTT	GCACAGTACATTTGCTATACGTTCACC	BSU35620_lytC	sgRNA1 & sgRNA2
BSU35630	lytB		TCTGCTGCAAAAGAAACTGA	CACATCCGGTGTTCTGACCCGCTCCT	BSU35630_lytB	sgRNA1 & sgRNA2
BSU35640	lytA		TTTGTTTCAATGTTACTGTC	TACCGCATGCGCCTCAGCCCTAGTA	BSU35640_lytA	sgRNA1 & sgRNA2
BSU35650	tagU		GCTTTCATGAATACTTGCCA	TTCTGCAACCCTACCTCGCTTCC	BSU35650_tagU	sgRNA1 & sgRNA2
BSU35660	mnaA	essential	TTCAGGCCTGGTCCCAAAAA	TAGCTAGAACCTTCGTCAAGGGAGTG	BSU35660_mnaA-1	sgRNA1 & sgRNA2
BSU35660	mnaA	essential	TTAAGGCCTGGTCTCGAAAA	AAGTAAATTCGACTGCCACATAACCA	BSU35660_mnaA-2	sgRNA1 & sgRNA2
BSU35670	gtaB		TAAGCCTGCTGCTGGAATTA	GCTCAGGTCGACTCGCTAAATCCCAT	BSU35670_gtaB	sgRNA1 & sgRNA2
BSU35680	ggaB		TACAACTCAACATTATAAAT	CATCCAAATCCCACTACTGCAGAATC	BSU35680_ggaB	sgRNA1 & sgRNA2
BSU35690	ggaA		TAATTTTCAGAATTATATAT	TTACCACGACTAAAACCATAGGTTTG	BSU35690_ggaA	sgRNA1 & sgRNA2
BSU35730	tagE		ATAAAATAATAATCCATGTC	GACAACGGCAAACATCGAGAACCCTC	BSU35730_tagE	sgRNA1 & sgRNA2
BSU35740	tagD	essential	TGATTTCGAAAATTAATTTA	TCTAAGACACCTGTACTCAACCATAT	BSU35740_tagD-1	sgRNA1 & sgRNA2
BSU35740	tagD	essential	TAGTTCGTCCACATATGGAA	ATACGGGGTTAGCAACGATACGTTTG	BSU35740_tagD-2	sgRNA1 & sgRNA2
BSU35750	tagA	essential	GTTACGTTACCGTTAACATA	TTTCAGCTGACTCCCGGAGAGTGATG	BSU35750_tagA-1	sgRNA1 & sgRNA2
BSU35750	tagA	essential	GTTAAGTTACTGTTAACAGA	GGTCCGGCAGACGCCAAGGTCGACCG	BSU35750_tagA-2	sgRNA1 & sgRNA2
BSU35770	tagC		AAATAATTTTGGCGTGATGT	CTTCGCCGTCTGTACCGCATCTAGAC	BSU35770_tagC	sgRNA1 & sgRNA2
BSU35780	lytD		GACGCGGCGGATAGAAGCAT	TAAGTGACGAAATTATAGAGAAGCAT	BSU35780_lytD	sgRNA1 & sgRNA2
BSU35840	tagT		GACTAAAAAAGCCATTAATC	TTCCCCGGAGCTAAAAACAAGCACCG	BSU35840_tagT	sgRNA1 & sgRNA2
BSU35860	pgdS		ATCTCCGCTTTTGTCATAAT	TGGTGGCCTTATTAATCATGGGCAGC	BSU35860_pgdS	sgRNA1 & sgRNA2
BSU35870	capE		ACGATGGCTACGGCAACAAA	ACCGACATACCGTGCTATGTAACTTT	BSU35870_capE	sgRNA1 & sgRNA2
BSU35880	capA		GGCAATAAATACGTGCTTAT	GAGTAAGTCGTTCTGTGTATTCCACT	BSU35880_capA	sgRNA1 & sgRNA2
BSU35890	capC		CCCGGTACAACAAGTCCTGC	TTATAGTCCTAGTCAATCCCTTTAGA	BSU35890_capC	sgRNA1 & sgRNA2
BSU35900	capB		GATGACCAGTATGACAGCAC	CGCATCCGTCGGTCCAGAGTCTATAG	BSU35900_capB	sgRNA1 & sgRNA2
BSU36370	fabZ	essential	GCTTGACTTGTTTTTTAAAC	GATAACCCGCATCACGAACTACATTT	BSU36370_fabZ-1	sgRNA1 & sgRNA2
BSU36370	fabZ	essential	GTTAAAGAACTCTTCATTAC	TACCAACCCCTACAAATGCCTAACCA	BSU36370_fabZ-2	sgRNA1 & sgRNA2
BSU36410	mbl	essential	TCAGTACATTTGCAGTACCG	TACCCGCATGAAACTCTTCCTCCCCC	BSU36410_mbl	sgRNA1 & sgRNA2
BSU36530	bcrC		AATTGTGATGAGATAGTCCA	AGCATTCTAGATAACATCACTTTAAT	BSU36530_bcrC	sgRNA1 & sgRNA2
BSU36750	spoIID		GAGAATCAATGCACATAGTA	CCGTAGATGGATGGTACCCACCGTGG	BSU36750_spoIID	sgRNA1 & sgRNA2
BSU36760	murAA	essential	TAAATCCTGATCAATCGGGC	CAGCATACGATACGGACAAGTTTAAA	BSU36760_murAA-1	sgRNA1 & sgRNA2
BSU36760	murAA	essential	AGATTTTAGCGCCTTGCAGT	CAGCTACGACGTCTGGACCTACTGGA	BSU36760_murAA-2	sgRNA1 & sgRNA2
BSU37030	racA		CCACCGCTGCACCGTCTTTG	TATACTTTACTGCCCGTACGCGCGCG	BSU37030_racA	sgRNA1 & sgRNA2
BSU37100	murAB		ACCGTTTAACGAGTCACCGC	GAAGCCAGCTACACATTCTCCGATAC	BSU37100_murAB	sgRNA1 & sgRNA2
BSU37510	pbpG		TAAAAAGATAAAGGCGCGAA	GAGTATAACTCATGAACGGCCGGAAA	BSU37510_pbpG	sgRNA1 & sgRNA2
BSU38120	rodA	essential	TAAAATCCCCCTGGTAACAG	CCGCGACCGGCTTCGCCCTGCCGACG	BSU38120_rodA-1	sgRNA1 & sgRNA2
BSU38120	rodA	essential	TCAAATCCCCTTGGTAAAAG	ACCCTATTCACCGCCGTTGGCGCTAG	BSU38120_rodA-2	sgRNA1 & sgRNA2
BSU38210	gtcA		AAAGCTGGCGATATTCACAA	GGGCTTACTTTTATAGGCATTGCGG	BSU38210_gtcA	sgRNA1 & sgRNA2
BSU38500	dltA		GAGCGGAAGGCATCGGTTTG	TTGGTCATACAGGATGAGGTCGCAAA	BSU38500_dltA	sgRNA1 & sgRNA2
BSU38510	dltB		AAGAATAAAAACGAGCTGTA	GCCAAACCAGAACCCATGTACTGCGA	BSU38510_dltB	sgRNA1 & sgRNA2
BSU38520	dltC		TTTCCTTTACGATGTCATCC	ATGTAAAGGTTTCAGTGTTCCACGTA	BSU38520_dltC	sgRNA1 & sgRNA2
BSU38530	dltD		AGAATAAACGCCAAAATAAT	TTTCGAATTAGCTCCTGGCCTCCACG	BSU38530_dltD	sgRNA1 & sgRNA2
BSU38540	dltE		GTATTATTTGTCATCTTCAT	GCCAGACCTTGTTTCTTTTCCCGGCG	BSU38540_dltE	sgRNA1 & sgRNA2
BSU38700	sigY		CGTTTCCCTCTTTCGCCTGC	GTCGAGAGCACCGCTCGCGCCCCCTC	BSU38700_sigY	sgRNA1 & sgRNA2
BSU39230	wapA		GATTTTGCTAGTACATCGGC	AACCCCCGCGCCTATTCCATACCTTT	BSU39230_wapA	sgRNA1 & sgRNA2
BSU40370	walJ		ATGCGTGATCCTCTGTTTCG	CCGGCCATATTTGACTTAGAAGAGTC	BSU40370_walJ	sgRNA1 & sgRNA2
BSU40380	yycI		GAAAATATCTAAAATGAGGA	AACAATACACGACCGGCCAAGTAACC	BSU40380_yycI	sgRNA1 & sgRNA2
BSU40390	yycH		AGCCTTCAGAAAAGTTTGGC	ATGCCGTTGAGGCGGCCCTTCTGGAC	BSU40390_yycH	sgRNA1 & sgRNA2
BSU40410	walR	essential	GTTTTTCATCAGCTACTACA	ACCAAATGGCTAAGATGCGCCGCCCT	BSU40410_walR-1	sgRNA1 & sgRNA2
BSU40410	walR	essential	AATTCCAATAGATCTGCAAT	CCGACCCAACAACTAATGGACCGCCG	BSU40410_walR-2	sgRNA1 & sgRNA2
BSU40510	yybT		CAGAGCAATCAATGCATAGA	AGTAACCTGCACACATCTAGGTCATA	BSU40510_yybT	sgRNA1 & sgRNA2
BSU40960	parB		ATAAGGATTAGGGCGTAAAT	GTGAGCGACTACTTCTACAAGAAACG	BSU40960_parB	sgRNA1 & sgRNA2
BSU40970	parA		TGTAAGCCAAACATGCCCCA	TTATTCACTGGCCCAGCCATTGACTT	BSU40970_parA	sgRNA1 & sgRNA2
BSU40990	noc		GTATCATGTTCAGCAATCTC	GTTACATCGCTGATGTAGGGCGTGGC	BSU40990_noc	sgRNA1 & sgRNA2
BSUCTR01	control		CACTCTTTTAGGCAAAGTT	TATACAGCCTGGTGTCATAATAGCGT	BSUCTR01_control	sgRNA1 & sgRNA2
BSUCTR02	control		CTTGCACAAATGTCTTGATA	TTGCAGCCTCACATGTGTGCCCCAAG	BSUCTR02_control	sgRNA1 & sgRNA2
BSUCTR03	control		CCTCACATTGATGGCTGTTT	TGGTGCTGTCCACATTTCGGAGTAGA	BSUCTR03_control	sgRNA1 & sgRNA2
BSUCTR04	control		TGTGGATCGGAGCGGTATCG	ACGAGGTGCAGATTCCATGCGCAGCG	BSUCTR04_control	sgRNA1 & sgRNA2
BSUCTR05	control		TGCCGAATCTCTGATATACC	TCGCCGGGTATCAAAGAGGCACGATG	BSUCTR05_control	sgRNA1 & sgRNA2
BSUCTR06	control		TTGCCATTTTCTAATCGCAA	CCTGATGTGTACTATCTAGACCTATG	BSUCTR06_control	sgRNA1 & sgRNA2
BSUCTR07	control		GGGAATCTCCATAACTTGAT	GATTGATGGTGTTACCAGTAGTTTGT	BSUCTR07_control	sgRNA1 & sgRNA2
BSUCTR08	control		TTTTGTCATGATTTCACGCT	AGCTCAGTCCCAGGATGGCACAGATG	BSUCTR08_control	sgRNA1 & sgRNA2
BSUCTR09	control		GGTAACATTCGCCTGGTTGA	GTACAACCTGCCTTGAGAGCTGCTCG	BSUCTR09_control	sgRNA1 & sgRNA2
BSUCTR10	control		TGGTCAGATGACATAAAATC	CCATGACCAGCTAGGACTCCAGGGTC	BSUCTR10_control	sgRNA1 & sgRNA2
BSUCTR11	control		AGAGAAAACAGACTCAGTTG	TGACCATAGAACCACAAGGCCAACCC	BSUCTR11_control	sgRNA1 & sgRNA2
BSUCTR12	control		AGAGTATGAGCACGAGTGCC	TACAGCTCATCGCCCGGTAGTAACAG	BSUCTR12_control	sgRNA1 & sgRNA2
BSUCTR13	control		GCGCTTTTACAGGGCCTTAT	CAGGGAACACATTTTTCGTATA	BSUCTR13_control	sgRNA1 & sgRNA2
BSUCTR14	control		GCATAATTGAATCGGTCAGT	TTCACGGCAGCGATCCGCTTCGACTT	BSUCTR14_control	sgRNA1 & sgRNA2
BSUCTR15	control		GATCACACTAACTTAGGATT	ACTTATAGTTCCGCCCAACCACGCTG	BSUCTR15_control	sgRNA1 & sgRNA2
BSUCTR16	control		TTTCACGGAGTTGTGGCTCT	CCATTCAGCTCGCTGACGCCACAACT	BSUCTR16_control	sgRNA1 & sgRNA2
BSUCTR17	control		GTCTACGGACGCCTAACATT	GACAACTTGCTCCCGTTCGTGAATCA	BSUCTR17_control	sgRNA1 & sgRNA2
BSUCTR18	control		TGAAGTCGTAGTTAAAGAAT	TTTAGCCGTAGCGATATGCGCTACGC	BSUCTR18_control	sgRNA1 & sgRNA2
BSUCTR19	control		GGGTGGCGACAAATAGCTTT	ATTGTTACCGTGTCCGTTTATTTCAA	BSUCTR19_control	sgRNA1 & sgRNA2
BSUCTR20	control		ACTAAAAGTGGGAATGTCAT	CCGGTGTCGCGTTCCAGCGCCCCGGT	BSUCTR20_control	sgRNA1 & sgRNA2
BSUCTR21	control		AACTCCCGCTCTTGGAATGG	TTTCGCGTTGACATACAAAACTTAGAG	BSUCTR21_control	sgRNA1 & sgRNA2
BSUCTR22	control		GATTTATCCGGCTCAAAACA	GTCCTCTGAATTGTATAACGATTCCG	BSUCTR22_control	sgRNA1 & sgRNA2
BSUCTR23	control		AGCCCCATTAATTGCTCGCA	CAGTCCGGCCCTGCTATGCGTGTTGA	BSUCTR23_control	sgRNA1 & sgRNA2
BSUCTR24	control		AGAAATGAGTATAGAAGGCC	CAAACCCGCGATCATAACCCCCTACG	BSUCTR24_control	sgRNA1 & sgRNA2
BSUCTR25	control		ATTGTACTCCTACGCAAGAC	TCAGTAAAATTCGTTGTAAAGCCCTA	BSUCTR25_control	sgRNA1 & sgRNA2
BSUCTR26	control		CGTCGTTATCTATCAAGGAC	AACCCCCCCCATTTGACCCCAGAATC	BSUCTR26_control	sgRNA1 & sgRNA2
BSUCTR27	control		TCACAAGTCTTATCCATTCT	GTTATGTCGGCTTGCCCTGCTAGTTC	BSUCTR27_control	sgRNA1 & sgRNA2
BSUCTR28	control		ACACGCAGACGTCGATGGAC	GGAGGTCAGCTACTAAACGATCATCA	BSUCTR28_control	sgRNA1 & sgRNA2
BSUCTR29	control		CAGTAAGAACTCTTACGAGC	TATTGGTCAGCCACTACCACCCTTGA	BSUCTR29_control	sgRNA1 & sgRNA2
BSUCTR30	control		CTTTTAGTCTTAAGCTATCA	CAAGAGCCACGGATATGTAATAGGGG	BSUCTR30_control	sgRNA1 & sgRNA2
BSUCTR31	control		CAGTTAGTTCGATAGGCCCT	ACGCCTTTGCGTTATCTGATAACA	BSUCTR31_control	sgRNA1 & sgRNA2
BSUCTR32	control		AACCAGAGGTGTATACCTGA	AGCACATTCCATCTCTAGCGATACGC	BSUCTR32_control	sgRNA1 & sgRNA2
BSUCTR33	control		ACATGACAGAAAAAGTTTAT	CAAACGATTTGCAATCCTCGATCTT	BSUCTR33_control	sgRNA1 & sgRNA2
BSUCTR34	control		GTGCATGCCGCATCACAGTG	ATAACGATGAATCCCTCCGAGCTATA	BSUCTR34_control	sgRNA1 & sgRNA2
BSUCTR35	control		ATTTTAGTTTGACAGTACTC	TGTAATACGCCGACAGTAGTACTGTT	BSUCTR35_control	sgRNA1 & sgRNA2
BSUCTR36	control		GCTTTCGCGGCTAAGTAATT	CTTTGTCGCTCAGAACGCGGGCGGCA	BSUCTR36_control	sgRNA1 & sgRNA2
BSUCTR37	control		GACGGCAGTTGGAGAAGATC	GTCTACTCTAAATCGACCTGGCCTAA	BSUCTR37_control	sgRNA1 & sgRNA2
BSUCTR38	control		CCCCACCTCAGAGTCACGTT	TAGTCTCCTAATTGGCCCCCTGTCCC	BSUCTR38_control	sgRNA1 & sgRNA2
BSUCTR39	control		GGAGGTGTAATTGCCTGGGG	TCATCCTATAAGGAACCATTAAAGGA	BSUCTR39_control	sgRNA1 & sgRNA2
BSUCTR40	control		GGCACGTTCCCGAAATATGC	AGCCTCTCCCAGGTTACCCATTGACC	BSUCTR40_control	sgRNA1 & sgRNA2
BSUCTR41	control		AAGTATTTCGTCACCCAGGC	AAGCCTGTCCTGACCCAATTTTAACC	BSUCTR41_control	sgRNA1 & sgRNA2
BSUCTR42	control		CCTGGGGATCAGTTATTCTT	GTGCCCATTCACTGCTCACCGCTAAC	BSUCTR42_control	sgRNA1 & sgRNA2
BSUCTR43	control		GCATTCTCAGTTTTACTCAC	CTATACCTTCTAGGAATAGGAATTAC	BSUCTR43_control	sgRNA1 & sgRNA2
BSUCTR44	control		TTATTTTTAACATGACGAGC	CGCCTCCCCCCCTCAACCAGAATCGA	BSUCTR44_control	sgRNA1 & sgRNA2
BSUCTR45	control		AGTACACGCAATGGACGAAA	TCGATCCTTTGGACTGTTACATCTTT	BSUCTR45_control	sgRNA1 & sgRNA2
BSUCTR46	control		TGATGTGGCTGTAGGTATGA	TCGCTAGCTTACCGTACTTCAAATGT	BSUCTR46_control	sgRNA1 & sgRNA2
BSU00020	dnaN	essential	CAGAATGGGAATCGTGGTTA		BSU00020_dnaN-2	sgRNA2
BSU00230	bofA		ATAATCCCAATAATAAAAAT		BSU00230_bofA	sgRNA2
BSU00430	yabG		AAACAAAACATCCATCTGAT		BSU00430_yabG	sgRNA2
BSU00500	gcaD	essential	GCTTACCGCAAACTGGATGC		BSU00500_gcaD-1	sgRNA2
BSU00610	yabQ		TGGCACGAATGACAAAGAGC		BSU00610_yabQ	sgRNA2
BSU00640	spoIIE		TCCAAAGCTTGTCCCGCCAT		BSU00640_spoIIE	sgRNA2
BSU01360	secY	essential	GATAAGATATGTCGATACAA		BSU01360_secY-2	sgRNA2
BSU01450	ybxA		TATCAACTGATTTTGATTCA		BSU01450_ybxA	sgRNA2
BSU01460	ybaE		CAGTGCTAGGCGCTCAAACG		BSU01460_ybaE	sgRNA2
BSU01470	ybaF		CGGTGCACAAGTGAAGTCCC		BSU01470_ybaF	sgRNA2
BSU01550	gerD		ACAGCTCATCAATAGCGTTT		BSU01550_gerD	sgRNA2
BSU01560	kbaA		AGAAAAAACGAACTAAACCA		BSU01560_kbaA	sgRNA2
BSU01580	ybaR		TGCCAGCAAGAATGTCTTTT		BSU01580_ybaR	sgRNA2
BSU01590	ybaS		ACACTAGTCGGCGTTAACAG		BSU01590_ybaS	sgRNA2
BSU01610	feuC		AGAGTGGAGAGCAGCTCAGC		BSU01610_feuC	sgRNA2
BSU01620	feuB		AGTGACAGCGCTATAGCAAA		BSU01620_feuB	sgRNA2
BSU01630	feuA		CGCGAGAAGTAAGATTAATA		BSU01630_feuA	sgRNA2
BSU01750	cdaA		TGCCGAGGTACTGCAAAAAA		BSU01750_cdaA	sgRNA2
BSU01890	ybcL		TCCAACTAAAAAGCTGACAA		BSU01890_ybcL	sgRNA2
BSU01900	ybcM		TACTGTACTTCAGCTCGCCG		BSU01900_ybcM	sgRNA2
BSU01935	skfC		AGTAGTGAAGCAATTGTTGG		BSU01935_skfC	sgRNA2
BSU01950	skfE		ATGAGGATATCTCCTTTATC		BSU01950_skfE	sgRNA2
BSU01960	skfF		AAAAGGAGCATGATCAAAAA		BSU01960_skfF	sgRNA2
BSU01990	ybdG		AGCTGACAAAAACAATTTTG		BSU01990_ybdG	sgRNA2
BSU02010	ybdK		TAGCATCGGAACACTAATGA		BSU02010_ybdK	sgRNA2
BSU02060	ybxG		TCTGAATATGGCGCGCGCCC		BSU02060_ybxG	sgRNA2
BSU02120	ybeC		CCCGAGCCCGACCATCATGA		BSU02120_ybeC	sgRNA2
BSU02140	glpT		AGTCTCTCAATATGAGGAGC		BSU02140_glpT	sgRNA2
BSU02150	ybeF		GATAGCAGCATAATTCCTAA		BSU02150_ybeF	sgRNA2
BSU02170	ybfB		CAATAAGATCAAAAAGGTGA		BSU02170_ybfB	sgRNA2
BSU02180	ybfE		GTGTGTTTGAATGTAAGCAA		BSU02180_ybfE	sgRNA2
BSU02190	ybfF		GGTTGAGTGTCAGAGAATCT		BSU02190_ybfF	sgRNA2
BSU02210	ybfH		CCAAATCAGAATGGTCACAA		BSU02210_ybfH	sgRNA2
BSU02270	pssA		TTCCTATCGTAATCATACAG		BSU02270_pssA	sgRNA2
BSU02280	ybfM		ATCATCACTTCATCTGGAAT		BSU02280_ybfM	sgRNA2
BSU02290	psd		GCAAAATCCTTTAATCAGAT		BSU02290_psd	sgRNA2
BSU02340	gltP		TCCCGAAATCAGGAAAAAAG		BSU02340_gltP	sgRNA2
BSU02380	ybgB		AAGGGTAAAATACAATTGAA		BSU02380_ybgB	sgRNA2
BSU02400	ybgF		GGTTGTCTCATTCTTGTTGT		BSU02400_ybgF	sgRNA2
BSU02420	glnT		CAATACCGACGATATGTTCT		BSU02420_glnT	sgRNA2
BSU02440	glnJ		AATTTCAGTTCACCGGCCAG		BSU02440_glnJ	sgRNA2
BSU02480	gudP		ACGGACGTTTTTTTGCCCGC		BSU02480_gudP	sgRNA2
BSU02540	ycbK		CAAAAAAATCGTACCTGCTG		BSU02540_ycbK	sgRNA2
BSU02560	ycbM		ACACGCCAGAGCGATGACAG		BSU02560_ycbM	sgRNA2
BSU02580	ycbO		AATGATCACGTTGGCAATGA		BSU02580_ycbO	sgRNA2
BSU02590	ycbP		GCAATCATATTATTCCATTT		BSU02590_ycbP	sgRNA2
BSU02630	tatAD		ACGAAGATGAGAATCAAGCC		BSU02630_tatAD	sgRNA2
BSU02640	tatCD		TTCTAAATGCCCGATCAGAT		BSU02640_tatCD	sgRNA2
BSU02670	lmrB		AACAGCAAGGAAATCATAAT		BSU02670_lmrB	sgRNA2
BSU02710	yczC		TACATCAAGTAAAAGAGCGC		BSU02710_yczC	sgRNA2
BSU02730	natK		CAGATAAAGACATTGAAAAA		BSU02730_natK	sgRNA2
BSU02760	natB		TCATTTCTTTTTTATAAATA		BSU02760_natB	sgRNA2
BSU02780	ycdA		ACATCATCAGCAGAAGAATT		BSU02780_ycdA	sgRNA2
BSU02850	znuA		GTTTTGTGAATTCATACATC		BSU02850_znuA	sgRNA2
BSU02860	znuC		TTTATCTAAAACAGGCGTAT		BSU02860_znuC	sgRNA2
BSU02920	yceF		CCGATCAAACCCCAGGAAAC		BSU02920_yceF	sgRNA2
BSU02950	yceI		AGCAGTTTACGCTGGGATAT		BSU02950_yceI	sgRNA2
BSU02960	yceJ		GAGAAGCGGCGAAAGCAAAA		BSU02960_yceJ	sgRNA2
BSU02990	opuAB		ATATCTGCTAAAGGTATTCT		BSU02990_opuAB	sgRNA2
BSU03000	opuAC		AAGTGAGAGCGCCAGCATGG		BSU03000_opuAC	sgRNA2
BSU03020	ycgA		TTAGGCTGTGTTTCGGCTGC		BSU03020_ycgA	sgRNA2
BSU03060	lctP		CTCACATACTCGTTTCCAAA		BSU03060_lctP	sgRNA2
BSU03070	mdr		ACCGAGGACCACAAATTTGG		BSU03070_mdr	sgRNA2
BSU03090	ycgF		TAGCTCAAAAAAATGTTCAC		BSU03090_ycgF	sgRNA2
BSU03110	ycgH		TTGGCTGGTCTTTTTTTGTT		BSU03110_ycgH	sgRNA2
BSU03140	tmrB		CAGCCTTCTGTGCAGTTCGA		BSU03140_tmrB	sgRNA2
BSU03220	putP		GCACTGAGAGCGGTTACTGC		BSU03220_putP	sgRNA2
BSU03240	ycgQ		ATATTTTGTTAGATTTCCTG		BSU03240_ycgQ	sgRNA2
BSU03250	ycgR		GCCAATCAGAATAAACGGAA		BSU03250_ycgR	sgRNA2
BSU03330	nasA		AAGGAACAGAGCAAAGTGAG		BSU03330_nasA	sgRNA2
BSU03350	yciB		CAGGCTGACAGCAGGATGAC		BSU03350_yciB	sgRNA2
BSU03370	yckA		CCACTGAATGCTATTGATCA		BSU03370_yckA	sgRNA2
BSU03380	yckB		GAAACTGAATATAACGGCTT		BSU03380_yckB	sgRNA2
BSU03390	yckC		AGTCTGATCCAAAATCCGGC		BSU03390_yckC	sgRNA2
BSU03420	nin		TATGAAATCGAAAGTTCTTG		BSU03420_nin	sgRNA2
BSU03430	nucA		AGAAAAAGTCTCCTTTTATC		BSU03430_nucA	sgRNA2
BSU03440	tlpC		AAAGAATCACCACGAAAACG		BSU03440_tlpC	sgRNA2
BSU03530	ycxA		AATACAAACCATTTCATCCT		BSU03530_ycxA	sgRNA2
BSU03540	ycxB		TCCTTAAAAGTGATTTCTCC		BSU03540_ycxB	sgRNA2
BSU03550	ycxC		AATAGCCGCTATATAAGCGG		BSU03550_ycxC	sgRNA2
BSU03580	yczE		AAAAGCCAAAATGATCAAAC		BSU03580_yczE	sgRNA2
BSU03590	tcyC		TGATTTGTTTAATCCTTTAA		BSU03590_tcyC	sgRNA2
BSU03600	tcyB		GCCGTGCCAAGCGTCAATGC		BSU03600_tcyB	sgRNA2
BSU03610	tcyA		AGCCCAAAGATCGCCATCTT		BSU03610_tcyA	sgRNA2
BSU03670	dtpT		TGACCAAAGAACCCTTTTTG		BSU03670_dtpT	sgRNA2
BSU03690	yczF		TAAACAAATTAATATGAATC		BSU03690_yczF	sgRNA2
BSU03700	gerKA		TTCTTTCGCTTAGAAAATAA		BSU03700_gerKA	sgRNA2
BSU03710	gerKC		GACGCTCAAAAGCATGAGAA		BSU03710_gerKC	sgRNA2
BSU03720	gerKB		CAACTGCCTTATGCTTATTC		BSU03720_gerKB	sgRNA2
BSU03740	yclI		TTTAGCCTTCATATTCCAAA		BSU03740_yclI	sgRNA2
BSU03760	yclK		CTAAAATCAAAATGCTGATA		BSU03760_yclK	sgRNA2
BSU03788	yczM		CAGTTCCCACAATGATCAAG		BSU03788_yczM	sgRNA2
BSU03789	yczN		TCAGGATACTCTAACGGCGG		BSU03789_yczN	sgRNA2
BSU03800	yclN		CTTAAATCGAAGAGATCAAG		BSU03800_yclN	sgRNA2
BSU03810	yclO		ATTTTCATCTGGTTACGCAT		BSU03810_yclO	sgRNA2
BSU03840	ycnB		ACAATGACAGAACGGTTAAA		BSU03840_ycnB	sgRNA2
BSU03920	glcU		TGCTCCCCCAAAACAAAGCC		BSU03920_glcU	sgRNA2
BSU03940	ycnI		AAGAGGGAGCCGACAATAGC		BSU03940_ycnI	sgRNA2
BSU03950	ycnJ		GAGCAAAGCTTGTTTTCGGC		BSU03950_ycnJ	sgRNA2
BSU03970	ycnL		GGGCATGGTGTTTCTTTCAT		BSU03970_ycnL	sgRNA2
BSU03981	mtlA		GCGATAAACGCGCCGATATT		BSU03981_mtlA	sgRNA2
BSU04010	sipU		GATGATCCTTCAATAAGAAA		BSU04010_sipU	sgRNA2
BSU04060	ycsG		TGATGTCGCCATTAAAAAGG		BSU04060_ycsG	sgRNA2
BSU04120	yczI		CATGACCGATTGGATTACAG		BSU04120_yczI	sgRNA2
BSU04240	ydzA		ATCGTGCGAAGTCTTCCGAT		BSU04240_ydzA	sgRNA2
BSU04270	ydaJ		GCAATTAGTACATGCCTCAC		BSU04270_ydaJ	sgRNA2
BSU04280	ydaK		ATAATAAATAAACAAAGACA		BSU04280_ydaK	sgRNA2
BSU04290	ydaL		TCTTTCGCTTGCGCAGAAAC		BSU04290_ydaL	sgRNA2
BSU04300	ydaM		AAAGAACAGCGTATTACCCA		BSU04300_ydaM	sgRNA2
BSU04310	ydaN		ACCGCTGACCTGTACGTCTT		BSU04310_ydaN	sgRNA2
BSU04320	ydaO		CCAGCTGCTTGGGATTTTAG		BSU04320_ydaO	sgRNA2
BSU04359	ydzK		CATAAAATGCCGATAACAAT		BSU04359_ydzK	sgRNA2
BSU04360	mntH		TCTTGGACGGCTTTGGAACG		BSU04360_mntH	sgRNA2
BSU04370	ydaS		CGGCAGCCGGTTTCCTACAA		BSU04370_ydaS	sgRNA2
BSU04450	dctS		ATAAGATCGTGATTTTCCAA		BSU04450_dctS	sgRNA2
BSU04470	dctP		AATGACCCCGATGATGACCG		BSU04470_dctP	sgRNA2
BSU04480	ydbI		CTGAAAAAATTTAACTAAAG		BSU04480_ydbI	sgRNA2
BSU04500	ydbK		AGAATTGAAAGACAGCCATC		BSU04500_ydbK	sgRNA2
BSU04510	ydbL		CAGCAATACGATCGGTAAAG		BSU04510_ydbL	sgRNA2
BSU04540	ydbO		TGACATATGCAAAAATATTG		BSU04540_ydbO	sgRNA2
BSU04590	ydbS		TCTGGACTGATTTGGTTTTT		BSU04590_ydbS	sgRNA2
BSU04600	ydbT		GCCACCGGGTGCAGGCGTTT		BSU04600_ydbT	sgRNA2
BSU04610	ydcA		CCAATATAAAGGTGACAACG		BSU04610_ydcA	sgRNA2
BSU04630	ydcC		TTGCTGTGTTTTTTGCCCGC		BSU04630_ydcC	sgRNA2
BSU04860	ydcQ		CGTTGTTTCTCATGTACGGG		BSU04860_ydcQ	sgRNA2
BSU04910	yddB		TTGAAAAGCAGACCGAAAAA		BSU04910_yddB	sgRNA2
BSU04920	yddC		TTACCCCTCCAAGTGTTGGA		BSU04920_yddC	sgRNA2
BSU04930	yddD		TCGGCTCTCTCATTGCCTTC		BSU04930_yddD	sgRNA2
BSU04960	yddG		CCGCCAGCTTTTTCGACTTT		BSU04960_yddG	sgRNA2
BSU04980	yddI		CGCTACTTGTTGATTCTATA		BSU04980_yddI	sgRNA2
BSU05030	yddM		ATGATAAAAGTGATGATTGT		BSU05030_yddM	sgRNA2
BSU05090	yddS		ATATAACCTTGTAACCAAAG		BSU05090_yddS	sgRNA2
BSU05099	ydzM		TTTTATAAGCAATAACAGCG		BSU05099_ydzM	sgRNA2
BSU05109	ydzN		AACGAGTAGTACTGACTTCT		BSU05109_ydzN	sgRNA2
BSU05140	ydzE		CATTTAATAATTGTAAGCCG		BSU05140_ydzE	sgRNA2
BSU05160	ydeD		GAACAATCCCATTCTTCTAT		BSU05160_ydeD	sgRNA2
BSU05190	ydeG		TATAACGATTTTTGTTTTTC		BSU05190_ydeG	sgRNA2
BSU05200	ydeH		AATGAGATGACATGATCTCC		BSU05200_ydeH	sgRNA2
BSU05220	ydeJ		AAGCAAAATCATAAGCAGCA		BSU05220_ydeJ	sgRNA2
BSU05230	ydeK		GACACAGCCAAACGGGTCGC		BSU05230_ydeK	sgRNA2
BSU05280	ydeO		TTAAATTTCTTATGTTTTTT		BSU05280_ydeO	sgRNA2
BSU05310	ydeR		GCGAGAAGAAGGGTTAAACT		BSU05310_ydeR	sgRNA2
BSU05340	ydfA		CACCCTATAGATAAATTTTT		BSU05340_ydfA	sgRNA2
BSU05360	ydfC		TCAAGTCCTGCGCGAATTCC		BSU05360_ydfC	sgRNA2
BSU05408	ydzP		GCAGTATCCATGAGCCTGAT		BSU05408_ydzP	sgRNA2
BSU05410	ydfH		GAGTAATATTTATCTTTAAA		BSU05410_ydfH	sgRNA2
BSU05430	ydfJ		TTGGTTTCAAGGTCACTGCA		BSU05430_ydfJ	sgRNA2
BSU05450	ydfK		TTGCCTGCATCAAAATATCC		BSU05450_ydfK	sgRNA2
BSU05470	ydfM		TCCTGCCATTAAGATCAGAT		BSU05470_ydfM	sgRNA2
BSU05500	ydfP		AATTGATTCGAACCATTGTC		BSU05500_ydfP	sgRNA2
BSU05530	ydfR		TAATATATCCGAAAGGCAGT		BSU05530_ydfR	sgRNA2
BSU05540	ydfS		GATTAACAGCAAGCCAAAGC		BSU05540_ydfS	sgRNA2
BSU05590	ydgD		GCTCAACTTGAAAGGGAACG		BSU05590_ydgD	sgRNA2
BSU05620	ydgF		CTCCGCCGATGGCGATGAGC		BSU05620_ydgF	sgRNA2
BSU05650	ydgH		GACGGTAAGTGCTAATACTA		BSU05650_ydgH	sgRNA2
BSU05680	ydgK		GCCAAGCGTTCTTTTCCAGT		BSU05680_ydgK	sgRNA2
BSU05690	ydhB		AATGACAAAGCCGGCTCCAC		BSU05690_ydhB	sgRNA2
BSU05760	ydhH		GAGAGGGTATTTATAATGAC		BSU05760_ydhH	sgRNA2
BSU05800	pbuE		CAATCGTAGAAGCTGCAAGC		BSU05800_pbuE	sgRNA2
BSU05830	gmuC		CTGCAATTGGAACAAGGAAT		BSU05830_gmuC	sgRNA2
BSU05980	tatAY		GCAAGGCTTCCAGGACCGAT		BSU05980_tatAY	sgRNA2
BSU05990	tatCY		TCTTGCAGATACACAATAAT		BSU05990_tatCY	sgRNA2
BSU06000	ydiK		AGATCATTCCCCAAACTACC		BSU06000_ydiK	sgRNA2
BSU06010	ydiL		CAAGGGAATCGCGATTAATG		BSU06010_ydiL	sgRNA2
BSU06160	gutP		AAACCAGGACAGGCCGGTGC		BSU06160_gutP	sgRNA2
BSU06190	ydjG		GCCATATCACTGCCGCAGTT		BSU06190_ydjG	sgRNA2
BSU06200	ydjH		ACCGCTTCGATACCCAGTAA		BSU06200_ydjH	sgRNA2
BSU06220	ydjJ		TCCCCGCTGTCAATAATAAA		BSU06220_ydjJ	sgRNA2
BSU06230	iolT		AAAAAGAAGCCCGCCGAAAG		BSU06230_iolT	sgRNA2
BSU06269	ydzJ		TTTTCAAGTCTTTTTGCTGC		BSU06269_ydzJ	sgRNA2
BSU06310	gabP		TTTTTAATCCTGATTGAGAC		BSU06310_gabP	sgRNA2
BSU06320	yeaB		GGCAATGCTGACCAGCGCTC		BSU06320_yeaB	sgRNA2
BSU06350	yebA		CTTCCCTTGTGATCATCGTG		BSU06350_yebA	sgRNA2
BSU06370	pbuG		AATGATTTCATTGCGATAGC		BSU06370_pbuG	sgRNA2
BSU06380	yebC		CTGCATCTATTCTTTCACTC		BSU06380_yebC	sgRNA2
BSU06400	yebE		GGCTATCCCATTTGATAAGA		BSU06400_yebE	sgRNA2
BSU06550	yecA		GTAATAGAGCGCTGCAATTC		BSU06550_yecA	sgRNA2
BSU06559	yezF		GAGACTGATGTTTGGCTTCA		BSU06559_yezF	sgRNA2
BSU06570	yerB		GACAGCATCCTTCTGCTGGC		BSU06570_yerB	sgRNA2
BSU06590	yerD		TGCGATGAGTGCTATTATGA		BSU06590_yerD	sgRNA2
BSU06630	yerH		CCCCCCGAAACCTGACGAGC		BSU06630_yerH	sgRNA2
BSU06650	sapB		CCCAATTTCAATAAAATATC		BSU06650_sapB	sgRNA2
BSU06660	opuE		ATACCAGCCGATTAACAGCA		BSU06660_opuE	sgRNA2
BSU06820	yeeG		ACTGAACATACAGAACAAAC		BSU06820_yeeG	sgRNA2
BSU06930	yesK		AAATCTCATCCGCATCAATA		BSU06930_yesK	sgRNA2
BSU06940	yesL		AATCCAAAGCACATTCAAAT		BSU06940_yesL	sgRNA2
BSU06950	yesM		GTATACAAACAGAAAGGATA		BSU06950_yesM	sgRNA2
BSU06980	yesP		GATTGTCTTTTCTTATACTC		BSU06980_yesP	sgRNA2
BSU06990	yesQ		TCTCTGACAGGCTGGTTGAC		BSU06990_yesQ	sgRNA2
BSU07010	yesS		GAAACCCGTTCCTTCTGTTG		BSU07010_yesS	sgRNA2
BSU07100	lplA		CATCATGGCAGCAAGCGGCA		BSU07100_lplA	sgRNA2
BSU07110	lplB		ACAGGTGCATCTCTCTTCTT		BSU07110_lplB	sgRNA2
BSU07120	lplC		GTCAAACACCCGTCCGGCTT		BSU07120_lplC	sgRNA2
BSU07140	yetF		CGGCGTAATTTGAGAAAATT		BSU07140_yetF	sgRNA2
BSU07200	yetJ		GAACAAATTGGCCGATAAAA		BSU07200_yetJ	sgRNA2
BSU07210	yetK		CCACCTGCCTTTTTGATGTA		BSU07210_yetK	sgRNA2
BSU07320	yfnC		TGTTTTTTCTTTTAACGGGG		BSU07320_yfnC	sgRNA2
BSU07340	yfnA		TGCGCACTCAATGTTTCAAG		BSU07340_yfnA	sgRNA2
BSU07380	yfmQ		TATGACGCCTGTAGGAAGAC		BSU07380_yfmQ	sgRNA2
BSU07400	yfmO		CAGCCCATACCGCTTTTGGC		BSU07400_yfmO	sgRNA2
BSU07460	yfmI		AACCTAAATTTGTAGTGGTC		BSU07460_yfmI	sgRNA2
BSU07490	yfmF		GTCTGCAGCCAGTTTTCCCA		BSU07490_yfmF	sgRNA2
BSU07500	yfmE		TAAGGGGCGTTTTTGTTTTC		BSU07500_yfmE	sgRNA2
BSU07510	yfmD		TCTTGATGATGAGCGCCGTT		BSU07510_yfmD	sgRNA2
BSU07520	yfmC		GGCAATCAACTTGTTAGAAT		BSU07520_yfmC	sgRNA2
BSU07570	yflS		ACAGCGACAGTAATAAGCAA		BSU07570_yflS	sgRNA2
BSU07580	citS		TTTTTGTTTGCAGGGAAAAA		BSU07580_citS	sgRNA2
BSU07610	citM		GCGATAAGCGCAAACACAAT		BSU07610_citM	sgRNA2
BSU07670	yflI		TTTTTTCTTAACGCCGTAAA		BSU07670_yflI	sgRNA2
BSU07700	nagP		CCGCAGGCAGAACCGCAATC		BSU07700_nagP	sgRNA2
BSU07750	yflA		GTCAGCAGGATGATTAGCGG		BSU07750_yflA	sgRNA2
BSU07760	yfkT		AAATAATCCTTGGTATGCAG		BSU07760_yfkT	sgRNA2
BSU07770	yfkS		CTTCCATTCATATGCGTATA		BSU07770_yfkS	sgRNA2
BSU07780	yfkR		AGAAGGATACAAATGAGAAG		BSU07780_yfkR	sgRNA2
BSU07790	yfkQ		TCCTTCAAATTGGGAGAGAT		BSU07790_yfkQ	sgRNA2
BSU07800	treP		CAATTTGATCAAGCATCTCT		BSU07800_treP	sgRNA2
BSU07860	yfkL		GAAGTAGTTGATATACATTC		BSU07860_yfkL	sgRNA2
BSU07900	yfkH		TTTACTTTGTCCTTCATGAA		BSU07900_yfkH	sgRNA2
BSU07910	yfkF		AAATGGAAACGAGCAAGACA		BSU07910_yfkF	sgRNA2
BSU07920	yfkE		AATAAAAAAGATACGATTCA		BSU07920_yfkE	sgRNA2
BSU07940	yfkC		TCCAAAGGATAACGGCAACG		BSU07940_yfkC	sgRNA2
BSU08000	yfjQ		CTGATGCTCTGTTGTGATTG		BSU08000_yfjQ	sgRNA2
BSU08029	yfzA		CCATTCATTTCTCTATACTT		BSU08029_yfzA	sgRNA2
BSU08120	yfjF		TGCCGCGAGAAATAAAAGAA		BSU08120_yfjF	sgRNA2
BSU08130	yfjE		ATATTTAGATTCAAACGTGA		BSU08130_yfjE	sgRNA2
BSU08140	yfjD		TTTTGACTTCAATGATTTCT		BSU08140_yfjD	sgRNA2
BSU08200	malP		GCGAACGCGAATAATAAAAC		BSU08200_malP	sgRNA2
BSU08210	malQ		ATTCCCGCCAGCAATGAATA		BSU08210_malQ	sgRNA2
BSU08220	yfiC		TGGGATATTGGAAAGGCTTG		BSU08220_yfiC	sgRNA2
BSU08230	catD		TATGCTGCCGAAAAATTGGA		BSU08230_catD	sgRNA2
BSU08260	yfiG		CTCTTTCTTTTTTGTACTCA		BSU08260_yfiG	sgRNA2
BSU08290	yfiJ		CATTAAACAGCTCACCATCA		BSU08290_yfiJ	sgRNA2
BSU08320	yfiM		AGGTTAGGATGAGCGGCATT		BSU08320_yfiM	sgRNA2
BSU08330	yfiN		AGAAAGCTCAATGCCGCAAA		BSU08330_yfiN	sgRNA2
BSU08360	yfiQ		CACTTAAGCACGAAATGCAG		BSU08360_yfiQ	sgRNA2
BSU08380	yfiS		CCTTTTTGATTGCGAAACAA		BSU08380_yfiS	sgRNA2
BSU08400	yfiU		ACAGGCTGATTGCCCACTTT		BSU08400_yfiU	sgRNA2
BSU08425	mprF		GCATTCTTTTTAATCAGCAA		BSU08425_mprF	sgRNA2
BSU08440	yfiY		ACAGGCAGAAAGTACCATAA		BSU08440_yfiY	sgRNA2
BSU08450	yfiZ		ATGCTCATTTGTTCCATTGA		BSU08450_yfiZ	sgRNA2
BSU08460	yfhA		GTTTTTGCTACATCCCAGGG		BSU08460_yfhA	sgRNA2
BSU08580	yfhL		ACACTGTTGATCGATTTGGG		BSU08580_yfhL	sgRNA2
BSU08600	csbB		TATACCCTTCATTGTAAGAC		BSU08600_csbB	sgRNA2
BSU08610	yfhO		CAGAACGGACACCAGCAAAC		BSU08610_yfhO	sgRNA2
BSU08620	yfhP		GCCGGATCTGATCCGACAAC		BSU08620_yfhP	sgRNA2
BSU08690	ygaD		GTAGCGTTTCATAACCCCCA		BSU08690_ygaD	sgRNA2
BSU08700	ygaE		AATCCCGGTTTTGAAAATGC		BSU08700_ygaE	sgRNA2
BSU08740	ygzB		TCTGATTTTATTAATTTTGC		BSU08740_ygzB	sgRNA2
BSU08830	ssuB		TGCCTTTTCTTTGATGCTGA		BSU08830_ssuB	sgRNA2
BSU08840	ssuA		GCCTGCGAGCAGAAAAATAA		BSU08840_ssuA	sgRNA2
BSU08890	ygaO		ATGCAAGGCCAAATAAAACA		BSU08890_ygaO	sgRNA2
BSU09000	yhbJ		AACAATCAAACCGATAATGT		BSU09000_yhbJ	sgRNA2
BSU09010	yhcA		GCACAATCAGCAATGACATA		BSU09010_yhcA	sgRNA2
BSU09030	yhcC		AGCAATTATTGCTATAATAA		BSU09030_yhcC	sgRNA2
BSU09050	yhcE		TCGTGCGAGAAGCTATAATA		BSU09050_yhcE	sgRNA2
BSU09090	yhcI		TCATCACCCATGTTCCGGCA		BSU09090_yhcI	sgRNA2
BSU09110	yhcJ		TAAATGAAACGAGAAGAACA		BSU09110_yhcJ	sgRNA2
BSU09120	yhcK		ATAATTAAATGTGATTAAAA		BSU09120_yhcK	sgRNA2
BSU09130	tcyP		AGTAAATACACGTTTAGAGA		BSU09130_tcyP	sgRNA2
BSU09150	yhcN		GGATAAGAAGCACAGACGCA		BSU09150_yhcN	sgRNA2
BSU09200	yhcS		CCGGCAGCAATGATGAATAG		BSU09200_yhcS	sgRNA2
BSU09280	glpF		CAACAACAATCCAGCCAGAC		BSU09280_glpF	sgRNA2
BSU09460	bcaP		AAAAATCCCTGTGCCAATAA		BSU09460_bcaP	sgRNA2
BSU09470	yhdH		ATTTTCGAAGCCCATTGGAC		BSU09470_yhdH	sgRNA2
BSU09520	sigM		AAACATCATTCATGTACATT		BSU09520_sigM-2	sgRNA2
BSU09550	yhdP		TGCCACGAAAAATGCCGTCA		BSU09550_yhdP	sgRNA2
BSU09590	yhdT		CTCGCTTGCAACGAAAAACG		BSU09590_yhdT	sgRNA2
BSU09600	crcBA		CTGTCAGTATGCCAATGGGC		BSU09600_crcBA	sgRNA2
BSU09610	yhdV		GTTTAATCCGTATCGGAGGC		BSU09610_yhdV	sgRNA2
BSU09640	yhdY		AAATACTGCTGCAGATAATC		BSU09640_yhdY	sgRNA2
BSU09660	yheN		AAAGCAAGCGAAACTGCAGA		BSU09660_yheN	sgRNA2
BSU09670	dat		CTTCACTGCGCCCAATCAGC		BSU09670_dat	sgRNA2
BSU09680	nhaC		ATAAATAAACCGACGGCTAA		BSU09680_nhaC	sgRNA2
BSU09710	bmrC		TGACATTGACTGCTAATAAA		BSU09710_bmrC	sgRNA2
BSU09720	bmrD		GGCAACAGTTAGCAAAAGGA		BSU09720_bmrD	sgRNA2
BSU09770	yheD		ATGCCGATCAAAAACCGTTT		BSU09770_yheD	sgRNA2
BSU09780	yheC		CATAAAACCGAGTGTTATCA		BSU09780_yheC	sgRNA2
BSU09790	yheB		GATCACGATCATAAAAATAA		BSU09790_yheB	sgRNA2
BSU09850	yhaU		TTCCGACTTCAAATACAAGA		BSU09850_yhaU	sgRNA2
BSU09860	khtT		TCAAACTTTTTGCCGATGCC		BSU09860_khtT	sgRNA2
BSU09880	yhaR		ATTCAGGATAATCTCTGCAA		BSU09880_yhaR	sgRNA2
BSU09890	yhaQ		ATCTAAGTCCAATCCGTCAA		BSU09890_yhaQ	sgRNA2
BSU09900	yhaP		GATGACAGTCGAAATAATAA		BSU09900_yhaP	sgRNA2
BSU09920	sbcE		GATTGGAAAATTTTCCGTAT		BSU09920_sbcE	sgRNA2
BSU09940	yhaL		CACCACGGAAAAAATAACAC		BSU09940_yhaL	sgRNA2
BSU09958	sscA		ATGAGCGGAGGATACTCTAA		BSU09958_sscA	sgRNA2
BSU09965	yhaJ		ATAATCCTTCATGAGATTTA		BSU09965_yhaJ	sgRNA2
BSU10000	yhaH		CGCAGCTGCTTTCCTGAGGA		BSU10000_yhaH	sgRNA2
BSU10009	yhzF		AGCGAAGGCAAGGGTGATGC		BSU10009_yhzF	sgRNA2
BSU10010	trpP		ATGAAGCGCTGCGCCGATTG		BSU10010_trpP	sgRNA2
BSU10050	ecsB		AATATCAAGCATATTATTCA		BSU10050_ecsB	sgRNA2
BSU10080	yhfA		AACACATACAGAACATGGAC		BSU10080_yhfA	sgRNA2
BSU10160	yhgE		ACAAACAAAATGGCGATGAT		BSU10160_yhgE	sgRNA2
BSU10180	yhfC		CAACAGAAACGCAATAGCCC		BSU10180_yhfC	sgRNA2
BSU10220	gltT		AAGTCCAACGAATATTTGTG		BSU10220_gltT	sgRNA2
BSU10330	yhfQ		ACAACCCGCTTCGGATGCTC		BSU10330_yhfQ	sgRNA2
BSU10370	bioY		GCCGAGCACTGCCATCAGCG		BSU10370_bioY	sgRNA2
BSU10450	yhjB		CGAGAAAAATACTCAAGAGC		BSU10450_yhjB	sgRNA2
BSU10460	yhjC		GATTCCGATAAAGGGTAAAG		BSU10460_yhjC	sgRNA2
BSU10480	yhjE		TAAATGTTCTTGTGTCAAAT		BSU10480_yhjE	sgRNA2
BSU10490	sipV		GAGAACAACGGACACTACAC		BSU10490_sipV	sgRNA2
BSU10520	glcP		TCAAACTCCCTGTTGATATA		BSU10520_glcP	sgRNA2
BSU10570	yhjN		CGATAAACCATAGATCTTTG		BSU10570_yhjN	sgRNA2
BSU10580	yhjO		CGATTTTATAGAGTGAAAAC		BSU10580_yhjO	sgRNA2
BSU10760	yisL		CCACCCATGTCGTAATATGT		BSU10760_yisL	sgRNA2
BSU10820	yisQ		AATGAGAACGTTTTGTCAGC		BSU10820_yisQ	sgRNA2
BSU10870	yisU		AACACATTCTGCACTCCCAG		BSU10870_yisU	sgRNA2
BSU10960	yitE		ATCATGCGGAAATAAAAACA		BSU10960_yitE	sgRNA2
BSU10980	yitG		TTCCTAGGGTTAATATTAAA		BSU10980_yitG	sgRNA2
BSU11040	yitM		CTGTTTGCCAACTTCCCCTT		BSU11040_yitM	sgRNA2
BSU11055	yitO		CGGGTTTCTTTCGTCCCATC		BSU11055_yitO	sgRNA2
BSU11070	yitP		ACAGAAATAGCGAACCCCAA		BSU11070_yitP	sgRNA2
BSU11080	yitQ		CATTTAGTTCCTCCATGTAT		BSU11080_yitQ	sgRNA2
BSU11090	yitR		TTTTTTGATTCCGACAAAAT		BSU11090_yitR	sgRNA2
BSU11120	yitT		TTTTGTTTGATCTAGTACCA		BSU11120_yitT	sgRNA2
BSU11180	yitZ		TTCACAAACAGAATATAAAA		BSU11180_yitZ	sgRNA2
BSU11270	yjzD		TAAAAGGAACGTCCAAATAA		BSU11270_yjzD	sgRNA2
BSU11360	appD		ACTCCGTCAACCGCAGGGAT		BSU11360_appD	sgRNA2
BSU11370	appF		TGAAAAAGGCCTGACCGGAT		BSU11370_appF	sgRNA2
BSU11381	appA		TACACTTAGCATCATCAGTG		BSU11381_appA	sgRNA2
BSU11390	appB		TAAAATCGGGATAGACATTA		BSU11390_appB	sgRNA2
BSU11400	appC		TTCAGCCTGATCTCCGGCGA		BSU11400_appC	sgRNA2
BSU11430	oppA		AATCCCGGATGTAAGGAGAA		BSU11430_oppA	sgRNA2
BSU11440	oppB		CTTCCGATATATTTTAGCAA		BSU11440_oppB	sgRNA2
BSU11450	oppC		GTTTTTTGGAATGTTCTGCA		BSU11450_oppC	sgRNA2
BSU11460	oppD		CTAAATCTTTTACTTCTAAT		BSU11460_oppD	sgRNA2
BSU11470	oppF		ACAGCCTTAACCGTTCCCCT		BSU11470_oppF	sgRNA2
BSU11480	yjbB		CCATTAAAACGATTGTGACG		BSU11480_yjbB	sgRNA2
BSU11510	yjbE		CGTTATCTCCGCCGAGGATC		BSU11510_yjbE	sgRNA2
BSU11549	yizD		TGAGATCAAAGTAGACATCA		BSU11549_yizD	sgRNA2
BSU11640	yjbQ		TTAAACCGATGCAAAAGGAT		BSU11640_yjbQ	sgRNA2
BSU11790	yjcA		CGTGTCAAACACCAGCAGGC		BSU11790_yjcA	sgRNA2
BSU11809	yjcZ		AAGATGCACCTACGATGATG		BSU11809_yjcZ	sgRNA2
BSU11900	yjcL		AAACACCATAGCACCTGCAA		BSU11900_yjcL	sgRNA2
BSU11940	yjcP		CCAACTTATAAAGAAGAGAT		BSU11940_yjcP	sgRNA2
BSU12010	manP		GTAATCGCTAACAGTTTCAT		BSU12010_manP	sgRNA2
BSU12070	yjdJ		AATTTGTTTGGGGCTGCTGA		BSU12070_yjdJ	sgRNA2
BSU12080	ctaO		TATGTATTTTGTTTCAGATA		BSU12080_ctaO	sgRNA2
BSU12140	yjgA		CCCCAGCCCAATGATCAGTA		BSU12140_yjgA	sgRNA2
BSU12180	yjhA		TCTCTGACGCATCGCTCGAT		BSU12180_yjhA	sgRNA2
BSU12240	yjkA		TCATCGTTAAAGAGAGAGAA		BSU12240_yjkA	sgRNA2
BSU12260	yjlA		TCTGTTTAATATAAAGGTAA		BSU12260_yjlA	sgRNA2
BSU12310	exuM		GCCAAAATCACCAAAGCCAT		BSU12310_exuM	sgRNA2
BSU12360	exuT		AGGAACAAAAAAAGGATAAC		BSU12360_exuT	sgRNA2
BSU12400	yjnA		CACTCCCGTCAATCCGACTA		BSU12400_yjnA	sgRNA2
BSU12790	xhlA		GTCAGACACGCGTTCTAATG		BSU12790_xhlA	sgRNA2
BSU12800	xhlB		TGCCGAGCATCAGCATGGTC		BSU12800_xhlB	sgRNA2
BSU12830	spoIISA		ATACACGTATAACCCCAGTC		BSU12830_spoIISA	sgRNA2
BSU12840	pit		GCCAATATAATGGCATGGCG		BSU12840_pit	sgRNA2
BSU12860	ykbA		CAAGAGTAAGGGCAAACAAG		BSU12860_ykbA	sgRNA2
BSU12880	ykcB		ATGCGAGCAAAATGAGGAGG		BSU12880_ykcB	sgRNA2
BSU12890	ykcC		ACAAGCTCTTCATTATACAC		BSU12890_ykcC	sgRNA2
BSU12900	htrA		GACATTGCGGGCCGAGTAGG		BSU12900_htrA	sgRNA2
BSU12930	dppB		CATGAGAACAAAAGTCAGGG		BSU12930_dppB	sgRNA2
BSU12940	dppC		GGCGTTCATCCGTTTGTACA		BSU12940_dppC	sgRNA2
BSU12950	dppD		TAAAAGACACGTGCAGATTT		BSU12950_dppD	sgRNA2
BSU12960	dppE		ATCATGACTGCCTTCTTTTC		BSU12960_dppE	sgRNA2
BSU13060	ykjA		GCAATCGAAAATACGATAAC		BSU13060_ykjA	sgRNA2
BSU13090	ykkC		CCAAACAACCTCGAAAACAG		BSU13090_ykkC	sgRNA2
BSU13100	ykkD		TTGATTCATAAGGGCCACGC		BSU13100_ykkD	sgRNA2
BSU13210	thiX		GTCGGATTAATGAGATGTAA		BSU13210_thiX	sgRNA2
BSU13220	thiW		AACCGTCAGAAGCTCATCAA		BSU13220_thiW	sgRNA2
BSU13230	thiV		GGCAAATACGATACTGATAA		BSU13230_thiV	sgRNA2
BSU13260	ykoH		CGAAGTGTATAGATGAATCT		BSU13260_ykoH	sgRNA2
BSU13270	ykoI		GTTTTTATTGTTTTAGTCAT		BSU13270_ykoI	sgRNA2
BSU13380	ykoS		TTCCTTTAAAATAAAAAGCG		BSU13380_ykoS	sgRNA2
BSU13390	ykoT		GGGACGACGATGGTTAATAC		BSU13390_ykoT	sgRNA2
BSU13420	dgcW		GGAAATATACGAGGCGGTAC		BSU13420_dgcW	sgRNA2
BSU13430	ykoX		AGCGGCAAGACGACTTCGGC		BSU13430_ykoX	sgRNA2
BSU13440	ykoY		TGAAATGACGACTTTGTTTC		BSU13440_ykoY	sgRNA2
BSU13460	rsgI		TTTTAAAAATTGTCCGTCAG		BSU13460_rsgI	sgRNA2
BSU13490	htpX		CTGAACACAAGAAGCGCCAT		BSU13490_htpX	sgRNA2
BSU13500	ktrD		GATCAGCTGGGCCGGTGACA		BSU13500_ktrD	sgRNA2
BSU13520	ykrP		GGATATGACCGAATACAACA		BSU13520_ykrP	sgRNA2
BSU13660	kinD		ATAAAGTTTGACTCTCCCGC		BSU13660_kinD	sgRNA2
BSU13680	motB		AGAGTAAGGATGTCGGCGTA		BSU13680_motB	sgRNA2
BSU13690	motA		AATGGCAGCGGGGTTTGCAA		BSU13690_motA	sgRNA2
BSU13710	ykvI		CTTTGAAATGATCATCAGCT		BSU13710_ykvI	sgRNA2
BSU13830	ykvU		TTCAGCGAAAAAGGCGGCAA		BSU13830_ykvU	sgRNA2
BSU13840	stoA		AAGCAAGCGCTTCGTCAACA		BSU13840_stoA	sgRNA2
BSU13850	zosA		CTGTTTTCAATGGCTCATGC		BSU13850_zosA	sgRNA2
BSU13890	ptsG		GCAGCCGGAAGGATCGCAAC		BSU13890_ptsG	sgRNA2
BSU13950	mcpC		TTCCCATCCTCTGTAATCAT		BSU13950_mcpC	sgRNA2
BSU14030	ykuC		GTCCAGCAAAAAAAAAGCAA		BSU14030_ykuC	sgRNA2
BSU14080	ykuH		TGTATTTTGATAATACTCTG		BSU14080_ykuH	sgRNA2
BSU14210	ykuT		GAGTTTAATGAGCAGAACAC		BSU14210_ykuT	sgRNA2
BSU14320	yknU		CACATAAACACTTTTCTGTA		BSU14320_yknU	sgRNA2
BSU14330	yknV		CACATTTGAGCCCAGTTAAA		BSU14330_yknV	sgRNA2
BSU14340	yknW		GTGATTACTCCGAAAAGTGA		BSU14340_yknW	sgRNA2
BSU14350	yknX		CGCTTGTCGGAGCGGCAGAC		BSU14350_yknX	sgRNA2
BSU14360	yknY		CAAACGTTTCCTTTCCGATC		BSU14360_yknY	sgRNA2
BSU14370	yknZ		CCATTCTGATGTTTTCCAAC		BSU14370_yknZ	sgRNA2
BSU14400	fruA		TGGCTTCTTTATAGGCTTGT		BSU14400_fruA	sgRNA2
BSU14410	sipT		AGTATTCGTATTTTTTTCCT		BSU14410_sipT	sgRNA2
BSU14420	ykoA		CGGTAAAGCCTGTTACGGCA		BSU14420_ykoA	sgRNA2
BSU14490	kinC		AAAAATCATTGCCAAAATGA		BSU14490_kinC	sgRNA2
BSU14510	ktrC		TGCAAATACTGCCACCAAAA		BSU14510_ktrC	sgRNA2
BSU14569	ykzV		CAACGATTAGCGCAAAGGTG		BSU14569_ykzV	sgRNA2
BSU14570	ykyA		AAAGCTCCGATCTTGATTCC		BSU14570_ykyA	sgRNA2
BSU14620	slp		CAAATACTATTATCAGCATG		BSU14620_slp	sgRNA2
BSU14710	ylaA		AATTGACCATTGAATCAGCA		BSU14710_ylaA	sgRNA2
BSU14720	ylaB		CTAGCTCTCCTTCTTTATAC		BSU14720_ylaB	sgRNA2
BSU14740	ylaD		CTTCAAGATACAGAGGAAGC		BSU14740_ylaD	sgRNA2
BSU14760	ylaF		TGCTGGCGATAATGCCTGCA		BSU14760_ylaF	sgRNA2
BSU14800	ylaJ		GTTGATAGGCACAAGCGGAC		BSU14800_ylaJ	sgRNA2
BSU14890	ctaC		GCTTAATAGAAGCGGCACTA		BSU14890_ctaC	sgRNA2
BSU14900	ctaD		AAAGAATTGCGATTTTTTTA		BSU14900_ctaD	sgRNA2
BSU14910	ctaE		AGAAGCTGGAAAGGTTTCTG		BSU14910_ctaE	sgRNA2
BSU14920	ctaF		GCTTTTTTTTCTTAAATTCA		BSU14920_ctaF	sgRNA2
BSU14930	ctaG		ACAGGATACAAAAAAGATAA		BSU14930_ctaG	sgRNA2
BSU14960	ylbC		AGGTTCCGCAGATAATCAAA		BSU14960_ylbC	sgRNA2
BSU15030	ylbJ		TGTTAAAAAAAGAAAAAACG		BSU15030_ylbJ	sgRNA2
BSU15050	ylbL		ATAAAACGGCGATCAGTATG		BSU15050_ylbL	sgRNA2
BSU15220	murG	essential	ATATTTATAAATTCCACATT		BSU15220_murG-2	sgRNA2
BSU15260	ylxX		AAGAACACTGATGCTTATGA		BSU15260_ylxX	sgRNA2
BSU15270	sbp		CCGAGCACCAGTCCCAACAC		BSU15270_sbp	sgRNA2
BSU15310	spoIIGA		AAACATCAAAAGGACAATAC		BSU15310_spoIIGA	sgRNA2
BSU15400	ylmG		AAACCGAAAAAACTTGATAA		BSU15400_ylmG	sgRNA2
BSU15450	lspA		TAGCCATTTTGTCAATTGAT		BSU15450_lspA	sgRNA2
BSU15480	pyrP		AAACCCAAGAGAAAGGTGTC		BSU15480_pyrP	sgRNA2
BSU15580	cysP		AAACAAGCTAAATAAAATAG		BSU15580_cysP	sgRNA2
BSU15650	yloB		TCCTTGTTTCATGGACGTAT		BSU15650_yloB	sgRNA2
BSU15980	ffh	essential	TGATCGCCAAGAGAGAAAAA		BSU15980_ffh-2	sgRNA2
BSU16210	fliF		GCAGACAAATCTTTGTACAG		BSU16210_fliF	sgRNA2
BSU16220	fliG		CCCCAAGGAAATCATGAGAA		BSU16220_fliG	sgRNA2
BSU16250	fliJ		CTTTTAGTTCCAGCAGCTTT		BSU16250_fliJ	sgRNA2
BSU16300	fliL		TTTTTTCGCTTCACTTTTTT		BSU16300_fliL	sgRNA2
BSU16310	fliM		CAGTGCATCTATTTCATTTT		BSU16310_fliM	sgRNA2
BSU16320	fliY		TCATCTACTTCCGGAATCTC		BSU16320_fliY	sgRNA2
BSU16340	fliZ		TCTGCCGCGGCAGCAGCAAT		BSU16340_fliZ	sgRNA2
BSU16350	fliP		ACAGTCGAACTTACGTTTTC		BSU16350_fliP	sgRNA2
BSU16360	fliQ		GATCATCAGCGTTACGTATA		BSU16360_fliQ	sgRNA2
BSU16370	fliR		ATAAAAACCAATAAAAAAGC		BSU16370_fliR	sgRNA2
BSU16380	flhB		TCTCTCCCGCAAAAAACTGC		BSU16380_flhB	sgRNA2
BSU16390	flhA		GAGGACAACACTTATTAAAA		BSU16390_flhA	sgRNA2
BSU16400	flhF		CAACAGCAGGCTTGTTGACG		BSU16400_flhF	sgRNA2
BSU16430	cheA		GTACGAGCTGAAGATCAGTC		BSU16430_cheA	sgRNA2
BSU16530	uppS	essential	ATGATAATGGCGATGTTTTC		BSU16530_uppS-2	sgRNA2
BSU16800	spoIIIE		CAAGATTGCGATAATTGAAA		BSU16800_spoIIIE	sgRNA2
BSU16825	ymfD		TCCCGAGTGTCATCACAAGC		BSU16825_ymfD	sgRNA2
BSU17060	ymzD		AGTGCTCGTTCTGTTCTTTT		BSU17060_ymzD	sgRNA2
BSU17070	ymcC		CGATAACTGGAGTTAAGGCA		BSU17070_ymcC	sgRNA2
BSU17230	pksS		TGATGAAACTCTTTACCATG		BSU17230_pksS	sgRNA2
BSU17270	ymaC		ATATCTCAAGAACAAGACAA		BSU17270_ymaC	sgRNA2
BSU17290	ebrB		CCCAAACACTTCAGATACAA		BSU17290_ebrB	sgRNA2
BSU17300	ebrA		CCGAACATATGGCAATCGTG		BSU17300_ebrA	sgRNA2
BSU17310	ymaG		CAAATATTCTTGTATCTTCA		BSU17310_ymaG	sgRNA2
BSU17470	ynxB		AAAAACCGCTCCTAATCCCC		BSU17470_ynxB	sgRNA2
BSU17550	ynaG		ATTAAGATGGCTGAGATAAT		BSU17550_ynaG	sgRNA2
BSU17570	xynP		AACCACTAAAAACATAGTAC		BSU17570_xynP	sgRNA2
BSU17580	xynB		GAATCCTTTAAGTACGGGAT		BSU17580_xynB	sgRNA2
BSU17620	yncB		ATTAGAATCTGAATGGTTTT		BSU17620_yncB	sgRNA2
BSU17630	yncC		TAAAGCTCCATTTATAACTC		BSU17630_yncC	sgRNA2
BSU17699	ynzK		GAAAATAAAGCAGATAACAT		BSU17699_ynzK	sgRNA2
BSU17710	tatAC		CCAAGCGCCGGCAGTTTATC		BSU17710_tatAC	sgRNA2
BSU17750	yndD		TAAGTCGTATCCGATGTTAC		BSU17750_yndD	sgRNA2
BSU17760	yndE		CGGTTGTGATTTTACTGGTT		BSU17760_yndE	sgRNA2
BSU17770	yndF		AGACATACTATGACCATAGC		BSU17770_yndF	sgRNA2
BSU17780	yndG		ATTTCGATTTCTACATAAAT		BSU17780_yndG	sgRNA2
BSU17800	yndJ		GCCTCTGCCACTGAAATATC		BSU17800_yndJ	sgRNA2
BSU17810	yndK		GGACGCGCTGTTTGATCATC		BSU17810_yndK	sgRNA2
BSU17820	yndL		CGGAGCAGGGATACTTTGGC		BSU17820_yndL	sgRNA2
BSU17830	yndM		CAATTCAAAACCATTCATAA		BSU17830_yndM	sgRNA2
BSU17930	ccdA		CAGGCAGCAAGGCGAAATAA		BSU17930_ccdA	sgRNA2
BSU17950	yneJ		TGGTGAAACAGGCTTGTCAG		BSU17950_yneJ	sgRNA2
BSU18010	yneN		AACCGACTAGCATGATAAGC		BSU18010_yneN	sgRNA2
BSU18100	parC	essential	GGTAAATCATGAAATAATTA		BSU18100_parC-1	sgRNA2
BSU18110	ynfC		GGCAATCGCCAAGAATAAGA		BSU18110_ynfC	sgRNA2
BSU18120	alsT		TATTTCCAGATGAAATCACT		BSU18120_alsT	sgRNA2
BSU18170	yngA		CCCTTCATAAAAGATGCGAG		BSU18170_yngA	sgRNA2
BSU18190	yngC		TAAGCTAATACAATCTCACT		BSU18190_yngC	sgRNA2
BSU18270	ynzE		GGCAAAAAGGCTTCTTCAGC		BSU18270_ynzE	sgRNA2
BSU18290	yngL		CAAATGTGTCAGCCTGTAAC		BSU18290_yngL	sgRNA2
BSU18370	yoeA		CTTTTCTTTTGAGTTACAAG		BSU18370_yoeA	sgRNA2
BSU18540	yoaB		AATCCCCAGGCAAGCCGCTT		BSU18540_yoaB	sgRNA2
BSU18590	yoaG		TAACAAACCAAATGTAAGGC		BSU18590_yoaG	sgRNA2
BSU18610	yoaH		AGAAGAAATCATAAATACTG		BSU18610_yoaH	sgRNA2
BSU18640	yoaK		TAAACATAAAAGTGATAGCA		BSU18640_yoaK	sgRNA2
BSU18669	yozS		GCTCCCAATGGCAGTCAAAC		BSU18669_yozS	sgRNA2
BSU18730	yoaS		AAAATGCATAAAGCAAGAAT		BSU18730_yoaS	sgRNA2
BSU18750	yoaT		AAAATGGACGATTTGTTTTA		BSU18750_yoaT	sgRNA2
BSU18770	cyeA		AACCCGAAAATAAAAGCGGG		BSU18770_cyeA	sgRNA2
BSU18849	yozV		CAATAAATGCGATAATAGAG		BSU18849_yozV	sgRNA2
BSU18970	yobI		AGGCTTTCTTCCTTAACATT		BSU18970_yobI	sgRNA2
BSU18980	yobJ		TCTTTTAGGGAATAATACAT		BSU18980_yobJ	sgRNA2
BSU19110	yobW		AAAAAGATGATGATTATGGC		BSU19110_yobW	sgRNA2
BSU19130	yocA		AAGCAGGACCAATAAAAAAG		BSU19130_yocA	sgRNA2
BSU19180	des		CTGTTTTTGTTTATGTGCAA		BSU19180_des	sgRNA2
BSU19190	desK		AAAAATATCGTCCATATATA		BSU19190_desK	sgRNA2
BSU19320	sqhC		CCTGTCTCTTAACTCGGTAA		BSU19320_sqhC	sgRNA2
BSU19340	yocR		CCCGATAGCTGATCCTGCCG		BSU19340_yocR	sgRNA2
BSU19350	yocS		CAAAGGTTTGTCCTGCAAAA		BSU19350_yocS	sgRNA2
BSU19400	sodC		GCATCATCAACAGCAAGAGA		BSU19400_sodC	sgRNA2
BSU19440	norM		GAGCTGTTTGATTTTTTCCC		BSU19440_norM	sgRNA2
BSU19480	yojE		GCCCCACATGATAAATGAAA		BSU19480_yojE	sgRNA2
BSU19510	yojB		CGCGTAAATACGAATGATGA		BSU19510_yojB	sgRNA2
BSU19520	yojA		AGCTACAATTAAAATCGGCA		BSU19520_yojA	sgRNA2
BSU19579	yoyD		AAAAGCGCGAGCTGAACGAA		BSU19579_yoyD	sgRNA2
BSU19580	yodF		GAGAAAGCCGATACAGACAA		BSU19580_yodF	sgRNA2
BSU19610	yodI		TTCTGACGACTTTACCTTGA		BSU19610_yodI	sgRNA2
BSU19640	yodL		ACAAGACTTCTTTTTAAACA		BSU19640_yodL-2	sgRNA2
BSU19650	yodM		AAGAAAAGAAACAAACTAAC		BSU19650_yodM	sgRNA2
BSU19669	yoyF		ATCAAGACATATAAAAAATA		BSU19669_yoyF	sgRNA2
BSU19749	yoyG		GGATACTCTGGGTACGGTTA		BSU19749_yoyG	sgRNA2
BSU19880	yotH		ATATCCAGGCTGTAACAATC		BSU19880_yotH	sgRNA2
BSU19980	yosW		TTATTTCGTTTCGCATCTTC		BSU19980_yosW	sgRNA2
BSU20000	yosU		AACACAAATAATTGTGAATT		BSU20000_yosU	sgRNA2
BSU20150	yosE		TTGTATGTATCAATAAGCAA		BSU20150_yosE	sgRNA2
BSU20190	yosA		TAGCACCAACAATGATCAAT		BSU20190_yosA	sgRNA2
BSU20520	yoqT		CGTTTTTCTTCGAAGTGATC		BSU20520_yoqT	sgRNA2
BSU20560	yoqO		AATACCGATTGTTTTACTCA		BSU20560_yoqO	sgRNA2
BSU20710	yopZ		AACAATTCCATAAACGATCC		BSU20710_yopZ	sgRNA2
BSU20880	yopI		AGTTCCCCAACCATCATTAT		BSU20880_yopI	sgRNA2
BSU20890	yopH		ATGAAGGACTTTTTTCATTT		BSU20890_yopH	sgRNA2
BSU20920	yopE		CTTATTTTTGAAAAACAGGC		BSU20920_yopE	sgRNA2
BSU20929	yoyI		AATTTTTGCAACTTTTAGCA		BSU20929_yoyI	sgRNA2
BSU20930	yopD		TGTTTAACGCTTTTTGATTG		BSU20930_yopD	sgRNA2
BSU20960	yopA		AATATCGTACTCTAAAAAGG		BSU20960_yopA	sgRNA2
BSU20999	yoyJ		ATAATATGGGTAGGAACTAA		BSU20999_yoyJ	sgRNA2
BSU21000	yonT		TAAGAACCGTTAAAGATATG		BSU21000_yonT	sgRNA2
BSU21010	yonS		GTCTTGGCTTTCTGATGTGT		BSU21010_yonS	sgRNA2
BSU21330	yomK		ATAAACTTTATTAATTCTTT		BSU21330_yomK	sgRNA2
BSU21340	yomJ		ATAGGGCTCAAGTGCTAATA		BSU21340_yomJ	sgRNA2
BSU21430	bhlB		CCATGCTGCGGTAGTAGTAC		BSU21430_bhlB	sgRNA2
BSU21440	bdbB		TGATACCAACATAGAACACA		BSU21440_bdbB	sgRNA2
BSU21470	sunT		AGAAATCAATTCCATAGTTA		BSU21470_sunT	sgRNA2
BSU21610	yokF		TTCAGAATCATTTGAGCTGC		BSU21610_yokF	sgRNA2
BSU21650	yokB		TTCCTTTACACCTTCTTCGG		BSU21650_yokB	sgRNA2
BSU21710	dinF		AATGCGTTTCCGAGCATAAT		BSU21710_dinF	sgRNA2
BSU21720	ypmT		AGGATAATAAACTGAAATAC		BSU21720_ypmT	sgRNA2
BSU21730	ypmS		GTGCCACAAACCCGGCGGCG		BSU21730_ypmS	sgRNA2
BSU21750	scuA		GGCTCCACCTCGTAATTGAG		BSU21750_scuA	sgRNA2
BSU21790	yplQ		GATGCCGTGTGTAATCGCAT		BSU21790_yplQ	sgRNA2
BSU21840	ypjP		AATGGTAAATAAAACCACAA		BSU21840_ypjP	sgRNA2
BSU22040	bpsB		TGCTCTTTGAACAATGAGAA		BSU22040_bpsB	sgRNA2
BSU22060	pbuX		GACAATGGCGCCGGCATACA		BSU22060_pbuX	sgRNA2
BSU22090	kdgT		GGAATAATCATCATTCCGCC		BSU22090_kdgT	sgRNA2
BSU22380	ypmB		AAAAATAATACCAAAAATGA		BSU22380_ypmB	sgRNA2
BSU22510	ypjC		AGAGGGGCTGATGTGGAAAA		BSU22510_ypjC	sgRNA2
BSU22520	ypjB		GCTTCCCCGCTCTGCAGCCT		BSU22520_ypjB	sgRNA2
BSU22530	ypjA		AACCGTTCCCAGAAAATTAA		BSU22530_ypjA	sgRNA2
BSU22540	qcrC		CAAATTTCATCCCTTTGCCC		BSU22540_qcrC	sgRNA2
BSU22550	qcrB		TCGGCAATATCCCTCCACAT		BSU22550_qcrB	sgRNA2
BSU22820	yphE		AGCCAGAAACATCAGACCCA		BSU22820_yphE	sgRNA2
BSU22850	seaA		GCAATGACCCCAGCAATAAT		BSU22850_seaA	sgRNA2
BSU22860	yphA		AGTTAAAATAAAGACAGAGA		BSU22860_yphA	sgRNA2
BSU22990	ypbF		CTGATCCAGCTGATTCCATA		BSU22990_ypbF	sgRNA2
BSU23000	ypbE		TTGATCTTCATAAAGATTCT		BSU23000_ypbE	sgRNA2
BSU23010	ypbD		GAACAGTCCTGCTGCAGCAG		BSU23010_ypbD	sgRNA2
BSU23050	fmnP		TAATCCGGAAGACCCGGAAA		BSU23050_fmnP	sgRNA2
BSU23090	rsiX		GAACGATGGTCTTTAACTGC		BSU23090_rsiX	sgRNA2
BSU23110	resE		ATACGATCAAGACGAGTGAA		BSU23110_resE	sgRNA2
BSU23130	resC		AGCGATTAAATACACAAGAA		BSU23130_resC	sgRNA2
BSU23140	resB		CGCATAAAACGGTTCCGACC		BSU23140_resB	sgRNA2
BSU23150	resA		GATTAAAACGAGAAGGATGC		BSU23150_resA	sgRNA2
BSU23170	spmB		GGCAATAATGATTGGAATCA		BSU23170_spmB	sgRNA2
BSU23180	spmA		CGCAAAAACGAGTCCGATCA		BSU23180_spmA	sgRNA2
BSU23310	sipS		ACGGCGCAAAAATAAAGTTG		BSU23310_sipS	sgRNA2
BSU23390	spoVAF		ATTTTCTCTTCCTTGTGGTC		BSU23390_spoVAF	sgRNA2
BSU23420	spoVAC		TTCCAGACGTAAGGCGGCTT		BSU23420_spoVAC	sgRNA2
BSU23430	spoVAB		CCGCGGAATGATTCCCATTA		BSU23430_spoVAB	sgRNA2
BSU23440	spoVAA		CCAGCACTCGGTGGCGAAGC		BSU23440_spoVAA	sgRNA2
BSU23519	yqzK		ATGCATCGACAGCTGTTTTC		BSU23519_yqzK	sgRNA2
BSU23560	mleN		ATAATAATTTCAAATAGTGT		BSU23560_mleN	sgRNA2
BSU23640	yqkD		CGAGCGCGCCAATGGCCAAA		BSU23640_yqkD	sgRNA2
BSU23730	yqjV		TAATTGTCCAGCTGATCGGG		BSU23730_yqjV	sgRNA2
BSU23740	yqjU		AACAGCCGCAAAGACGACAG		BSU23740_yqjU	sgRNA2
BSU23880	yqzJ		ATCCCGATTGCCGTTAGAGC		BSU23880_yqzJ	sgRNA2
BSU23890	oxaAB		GGAAAAAACCTACGTTGCTG		BSU23890_oxaAB	sgRNA2
BSU23950	yqjA		CAAGCGCGGTCTTTATTGTG		BSU23950_yqjA	sgRNA2
BSU23960	artR		TGAGCCTGAAGGACCGATCA		BSU23960_artR	sgRNA2
BSU23970	artQ		CTAATATAAAAGGAATTTGG		BSU23970_artQ	sgRNA2
BSU23980	artP		GCCGCACGCAGTTAATGCAA		BSU23980_artP	sgRNA2
BSU24010	bmr		ATTGGTTAATAATATAGTTA		BSU24010_bmr	sgRNA2
BSU24100	bkdR		TAACGCCGTTCCCCTTTTGC		BSU24100_bkdR	sgRNA2
BSU24110	yqzF		ATATTAAAAGCGCAAGAAGT		BSU24110_yqzF	sgRNA2
BSU24200	yqiH		TTTCCCTCTTCGGTAAACCT		BSU24200_yqiH	sgRNA2
BSU24350	accB	essential	GTTTTCATTTACTTTTGAAA		BSU24350_accB-2	sgRNA2
BSU24360	spoIIIAH		GAGCATTGTTAATAGCCAAA		BSU24360_spoIIIAH	sgRNA2
BSU24370	spoIIIAG		TCGCCGTCCTTCGTTTGTCC		BSU24370_spoIIIAG	sgRNA2
BSU24380	spoIIIAF		TAGGATAAACAACACGATGG		BSU24380_spoIIIAF	sgRNA2
BSU24390	spoIIIAE		ACGGCCTGCTATGATCAGCA		BSU24390_spoIIIAE	sgRNA2
BSU24400	spoIIIAD		TACAATTAAAGAAAGGAAGG		BSU24400_spoIIIAD	sgRNA2
BSU24410	spoIIIAC		AGCGACCACGATTCCCACTC		BSU24410_spoIIIAC	sgRNA2
BSU24440	yqhV		TGCCGTCAGCTCAATCATAG		BSU24440_yqhV	sgRNA2
BSU24480	yqhR		ATCTTTTTCGCTTGTCATCA		BSU24480_yqhR	sgRNA2
BSU24490	yqhQ		GCCTGCCCGCCGTAAGCGGG		BSU24490_yqhQ	sgRNA2
BSU24500	yqhP		GCAATTAATACAGCAATAAT		BSU24500_yqhP	sgRNA2
BSU24510	yqhO		AATGCCTTTTACTCCTCCGC		BSU24510_yqhO	sgRNA2
BSU24540	yqhL		ACCCGCGCGGAATTCTTCTT		BSU24540_yqhL	sgRNA2
BSU24630	sipW		AAACACTGCCGGCTCTCCCC		BSU24630_sipW	sgRNA2
BSU24640	tapA		GGAAAATTGTAAGCATATTG		BSU24640_tapA	sgRNA2
BSU24670	comGG		GCTGACACAAAAAGAACAGC		BSU24670_comGG	sgRNA2
BSU24680	comGF		GCTGTCGAGACAAAAACAGA		BSU24680_comGF	sgRNA2
BSU24690	comGE		TCAGCAGCACAAACAGCCAC		BSU24690_comGE	sgRNA2
BSU24700	comGD		CACAAGCAAACTTTCTAAAA		BSU24700_comGD	sgRNA2
BSU24710	comGC		TGATTATGTTTCGTGACGTT		BSU24710_comGC	sgRNA2
BSU24720	comGB		CTCTTTAGTACTTGATAAAA		BSU24720_comGB	sgRNA2
BSU24730	comGA		ATGATAGCGTCCCGCTCCCT		BSU24730_comGA	sgRNA2
BSU24740	yqxL		TTCTTTCTTGAGGCCCCATT		BSU24740_yqxL	sgRNA2
BSU24750	yqhB		ACAACTGCCTTCTCCAAGGA		BSU24750_yqhB	sgRNA2
BSU24780	yqgY		CCGTCCAAAATCCTAACACC		BSU24780_yqgY	sgRNA2
BSU24800	yqgW		ATAAAGCGAAAAGAGCGACA		BSU24800_yqgW	sgRNA2
BSU24820	yqgU		TGTTTTTGCTGCTGATGAGA		BSU24820_yqgU	sgRNA2
BSU24870	glpG		CGCCATACCCGCTATTCACC		BSU24870_glpG	sgRNA2
BSU24950	pstBB		TTCCTGTTTCATTACAGCTT		BSU24950_pstBB	sgRNA2
BSU24960	pstBA		GGAACAATAACAGCTCGCTC		BSU24960_pstBA	sgRNA2
BSU24970	pstA		CCAGTTTATCTGTTATTTTG		BSU24970_pstA	sgRNA2
BSU24980	pstC		CCCCTTAACGCCGAGGAAAA		BSU24980_pstC	sgRNA2
BSU24990	pstS		CATTGCCGATGAACCAGAAA		BSU24990_pstS	sgRNA2
BSU25010	yqgE		CAGCGAGTAAAGCCCGCCAA		BSU25010_yqgE	sgRNA2
BSU25030	yqgC		AGGATACACCAGCCCGATAA		BSU25030_yqgC	sgRNA2
BSU25040	yqgB		CTTGTTTTTGCAATATCACG		BSU25040_yqgB	sgRNA2
BSU25060	yqfZ		AAAAACAATGCTGCATACTA		BSU25060_yqfZ	sgRNA2
BSU25080	yqfX		AAAAAAACCGTCATTGTCGC		BSU25080_yqfX	sgRNA2
BSU25110	yqfU		TTTCTTATGTTGTTTTGTTG		BSU25110_yqfU	sgRNA2
BSU25190	cccA		TCAGCAAAAATGGAATAAGC		BSU25190_cccA	sgRNA2
BSU25310	dgkA		GCCGCAAATGAGAACAGCGA		BSU25310_dgkA-2	sgRNA2
BSU25330	yqfF		CCATTTTTTTGAGCTGCTTT		BSU25330_yqfF	sgRNA2
BSU25350	yqfD		CTCTTCCCGTCAATTCAAGC		BSU25350_yqfD	sgRNA2
BSU25370	yqfB		CGCTGCAATAATAAGCGGAT		BSU25370_yqfB	sgRNA2
BSU25390	yqeZ		GAATCCTTTGATTTGAAGCA		BSU25390_yqeZ	sgRNA2
BSU25420	yqeW		TAAGAAACGCTTTTAACGGA		BSU25420_yqeW	sgRNA2
BSU25510	lepA		CGATTTTCCGTGGTCAATAT		BSU25510_lepA	sgRNA2
BSU25569	yqzM		CAAGAAGGCGAAAAATCCGA		BSU25569_yqzM	sgRNA2
BSU25570	comEC		GTTGCCGAAGCTGCCGCCAT		BSU25570_comEC	sgRNA2
BSU25590	comEA		CGGCTCTTTATTTTTCCCTG		BSU25590_comEA	sgRNA2
BSU25700	yqeF		TAACGAACAGCAGAAGGAAA		BSU25700_yqeF	sgRNA2
BSU25720	yqeD		CAGCAGCATACTAAATAAAA		BSU25720_yqeD	sgRNA2
BSU25740	yqeB		AGCGTATAAAAAGAATACAG		BSU25740_yqeB	sgRNA2
BSU25790	arsB		AAATCCAGATGGTTAAATAA		BSU25790_arsB	sgRNA2
BSU25910	yqxH		TAAGTACTAGAAGTAAATCA		BSU25910_yqxH	sgRNA2
BSU26050	txpA		CATGACCATTAGAGATTCAT		BSU26050_txpA	sgRNA2
BSU26160	yqbC		ACCAAGATAATTATTGCTAC		BSU26160_yqbC	sgRNA2
BSU26410	psiE		AGAAGCGCTTGTAACAGGTA		BSU26410_psiE	sgRNA2
BSU26420	yrkQ		TATCAGCAAAGCCAGTTTTT		BSU26420_yrkQ	sgRNA2
BSU26440	yrkO		ACCCGTTCCCGCAGACTCAC		BSU26440_yrkO	sgRNA2
BSU26480	yrkK		GAAGATTGTTGTGACCACTC		BSU26480_yrkK	sgRNA2
BSU26490	yrkJ		AATGAAAAGAGTTGTGATAA		BSU26490_yrkJ	sgRNA2
BSU26590	blt		TTCATAAAAGAAGGCATAAC		BSU26590_blt	sgRNA2
BSU26610	yrkA		AGTAAAGATTATAAGGTTAA		BSU26610_yrkA	sgRNA2
BSU26640	yrdP		CAAAATGATAAACTTTTGAT		BSU26640_yrdP	sgRNA2
BSU26650	czcD		CTGCATCAGATAAAAGCGCC		BSU26650_czcD	sgRNA2
BSU26690	brnQ		TAATCCTATAATGATGATAT		BSU26690_brnQ	sgRNA2
BSU26700	azlD		TCCAAGCACGACCATTGCGA		BSU26700_azlD	sgRNA2
BSU26710	azlC		TTCATATGAGTGTTTATAGC		BSU26710_azlC	sgRNA2
BSU26770	yrdB		GATTAGTGCAGCAATTTCAA		BSU26770_yrdB	sgRNA2
BSU26860	yraO		GTGATGGTCAAGGCAACAAT		BSU26860_yraO	sgRNA2
BSU27040	levG		CTGCACACGTTCGAAGTTAA		BSU27040_levG	sgRNA2
BSU27050	levF		ATCCAATACACTTGCGATTC		BSU27050_levF	sgRNA2
BSU27090	aapA		CTCTAGACAATTTCTGTTGC		BSU27090_aapA	sgRNA2
BSU27100	yrhP		ATAACCATCATGGCAGCGAT		BSU27100_yrhP	sgRNA2
BSU27140	oatA		TGCTGTGTCTTGTGATACAT		BSU27140_oatA	sgRNA2
BSU27150	yrhK		CATATCGTTTCAACTCTTTT		BSU27150_yrhK	sgRNA2
BSU27200	yrhG		GCTGCTTCCGCTATTTCATC		BSU27200_yrhG	sgRNA2
BSU27240	yrhC		CTAATGTTAAGCCTTGATCA		BSU27240_yrhC	sgRNA2
BSU27300	yrrS		TAAAATGTTAAGCACTAAAT		BSU27300_yrrS	sgRNA2
BSU27420	yrrI		ACAAAAGCTGCACCGGTTTT		BSU27420_yrrI	sgRNA2
BSU27430	glnQ		TGCTTTTACCGGAACCGGAT		BSU27430_glnQ	sgRNA2
BSU27440	glnH		TGATCCCTTGCTGCCGCAAG		BSU27440_glnH	sgRNA2
BSU27450	glnM		TAACACTTGCGAGCAAGGTA		BSU27450_glnM	sgRNA2
BSU27460	glnP		GGAGATGAAAGCAACGTACA		BSU27460_glnP	sgRNA2
BSU27630	yrvD		GAAAATAAGTGCGAAAATAA		BSU27630_yrvD	sgRNA2
BSU27650	secDF		TGCCGATCAATAGAACGAAA		BSU27650_secDF	sgRNA2
BSU27680	yrbG		TACGTTTTCTATGGCTAAAA		BSU27680_yrbG	sgRNA2
BSU27690	yrzE		TCCTCTCTGCCTGTATTAAA		BSU27690_yrzE	sgRNA2
BSU27700	yrbF		ACCGCAAACATTAAAATAAT		BSU27700_yrbF	sgRNA2
BSU27729	yrzS		CCAAGAATCATAATGATCTT		BSU27729_yrzS	sgRNA2
BSU27760	csbX		TAACCCCAAACCATGTGAGA		BSU27760_csbX	sgRNA2
BSU27809	yrzT		TTCAGTCAAACCGTATATAA		BSU27809_yrzT	sgRNA2
BSU27810	yrbD		CCCAATAAAATATAAATGAC		BSU27810_yrbD	sgRNA2
BSU27970	spoIVFB		GCACATGGATCTTTAAGATA		BSU27970_spoIVFB	sgRNA2
BSU27980	spoIVFA		AGTAGAGAAACGTTTTGAGC		BSU27980_spoIVFA	sgRNA2
BSU28060	spoIIB		CACCTTGAGGGCTTTTTCTG		BSU28060_spoIIB	sgRNA2
BSU28070	comC		AAGCCCGAAGATAAAAAGAA		BSU28070_comC	sgRNA2
BSU28099	yszA		AGAGCTGAAACGTTTCTTCA		BSU28099_yszA	sgRNA2
BSU28160	hemX		AGGCCATTTTTCCAGCCTTC		BSU28160_hemX	sgRNA2
BSU28180	ysxD		AAGCGGCAAGCAGCAGACAA		BSU28180_ysxD	sgRNA2
BSU28390	racE	essential	CCGGAATCAATGACTCCGAT		BSU28390_racE-2	sgRNA2
BSU28570	yshE		GTTTTCCCAAAAATCACTCA		BSU28570_yshE	sgRNA2
BSU28600	yshB		ACCCCAGTAAAGTCCCCATC		BSU28600_yshB	sgRNA2
BSU28710	cstA		AAATGTTCCGTATAAACGAT		BSU28710_cstA	sgRNA2
BSU28730	araQ		ATTCTATAAACGCTAAACTG		BSU28730_araQ	sgRNA2
BSU28740	araP		TGAACCGTTCCCGTTTTCAC		BSU28740_araP	sgRNA2
BSU28750	araN		TGATTTTTCTGCTGAACACC		BSU28750_araN	sgRNA2
BSU28830	ysdB		ATTCGCGACATATTTGACCA		BSU28830_ysdB	sgRNA2
BSU28840	ysdA		CGATGGCTATCAGCCACAGC		BSU28840_ysdA	sgRNA2
BSU28910	lrgA		ATTTGAAACCAGCATAATGA		BSU28910_lrgA	sgRNA2
BSU28970	ytxB		ACCCATACCCTGATTTCTTT		BSU28970_ytxB	sgRNA2
BSU29040	ytbD		TGCAGGAATATTGCTTTTAT		BSU29040_ytbD	sgRNA2
BSU29070	ytaF		ATAACCAAAATCGCTTTAAA		BSU29070_ytaF	sgRNA2
BSU29100	phoR		ATACAGAAAAAAGGCGCACA		BSU29100_phoR	sgRNA2
BSU29150	ytwI		ATACAGCAAAGAGCAATGAT		BSU29150_ytwI	sgRNA2
BSU29160	ytvI		GGTCATTGATATGACAAAGA		BSU29160_ytvI	sgRNA2
BSU29239	ytrH		TTTGTAATGGCTGTAAGCGG		BSU29239_ytrH	sgRNA2
BSU29240	ytrI		CCGGTTTTTTGTAATGCTGG		BSU29240_ytrI	sgRNA2
BSU29260	ytpI		TTTATAGTACACATAAAAGC		BSU29260_ytpI	sgRNA2
BSU29280	ytnM		CGCCAATAACAAAGAAGTTG		BSU29280_ytnM	sgRNA2
BSU29340	tcyN		GGTGGATGCCAAACTGTTTA		BSU29340_tcyN	sgRNA2
BSU29350	tcyM		TTCATGGCGGAAACGATAAA		BSU29350_tcyM	sgRNA2
BSU29360	tcyL		GGTAAATAAGCGGTTAACGT		BSU29360_tcyL	sgRNA2
BSU29370	tcyK		CGTCTGTACCTTCTTTTGCC		BSU29370_tcyK	sgRNA2
BSU29380	tcyJ		TCATTTAAAAACGCAATATT		BSU29380_tcyJ	sgRNA2
BSU29520	yteJ		TCAGCAGCTCCGCTTCTTGC		BSU29520_yteJ	sgRNA2
BSU29530	sppA		AATACGGCAATTTTACTTGA		BSU29530_sppA	sgRNA2
BSU29600	braB		ATAATAATGGTATCTTTGAC		BSU29600_braB	sgRNA2
BSU29720	ytxE		TGTAAAGGTTACCATCCAGC		BSU29720_ytxE	sgRNA2
BSU29730	ytxD		GTTCCTAACACAAATCCAAC		BSU29730_ytxD	sgRNA2
BSU29780	ytxG		TCCCTCCAGCCCTTCAAGAG		BSU29780_ytxG	sgRNA2
BSU29990	pbuO		TGCTATGATTTCTTGCTTTA		BSU29990_pbuO	sgRNA2
BSU30000	ythQ		TAGATGACAAAAGCAATCGC		BSU30000_ythQ	sgRNA2
BSU30070	opuD		GACACATTTTGCAGGCTGTC		BSU30070_opuD	sgRNA2
BSU30090	yteU		CAGTGAGCCATCATGTTCCA		BSU30090_yteU	sgRNA2
BSU30110	yteS		AGAATGACATGCATTCCGTC		BSU30110_yteS	sgRNA2
BSU30135	yteP		AAAATGACTGCATCAACAGC		BSU30135_yteP	sgRNA2
BSU30150	ytdP		GTTTGTAGTAAAACTTGTAT		BSU30150_ytdP	sgRNA2
BSU30160	ytcQ		ACAGCTTTACCTTTGAATCT		BSU30160_ytcQ	sgRNA2
BSU30170	ytcP		AAATCAACATATCAAACAGA		BSU30170_ytcP	sgRNA2
BSU30270	msmE		CTTTTCTCTGCTGAACACCC		BSU30270_msmE	sgRNA2
BSU30280	amyD		CAAAGTGAGGACTGCTTTTT		BSU30280_amyD	sgRNA2
BSU30290	amyC		CCGCATGCTTTTTGTACGGG		BSU30290_amyC	sgRNA2
BSU30330	ytvB		ATAAACCGCTTCGTCATTCT		BSU30330_ytvB	sgRNA2
BSU30360	yttA		TTTTCAGTACATATCTGACA		BSU30360_yttA	sgRNA2
BSU30370	bceB		GATTCTTTTTCAAATTTCGC		BSU30370_bceB	sgRNA2
BSU30390	bceS		TCCAGCTCCGCCTTTCGATA		BSU30390_bceS	sgRNA2
BSU30410	ytrF		CTTTTGAATCCCAAATCCAA		BSU30410_ytrF	sgRNA2
BSU30430	ytrD		TTGTAAAGCAGTCCGGAATC		BSU30430_ytrD	sgRNA2
BSU30440	ytrC		TCTGCTTCCACTCTCGATAG		BSU30440_ytrC	sgRNA2
BSU30450	ytrB		TGTCAGCGAAAATGATTTGC		BSU30450_ytrB	sgRNA2
BSU30595	ytlA		CAGAAAGATACTGCCGACAC		BSU30595_ytlA	sgRNA2
BSU30620	ytlD		CTGCTCGTGAAGCAGATCAA		BSU30620_ytlD	sgRNA2
BSU30659	ytzI		GGCTTTTACAGTCGTCCAAA		BSU30659_ytzI	sgRNA2
BSU30680	ytjA		TCTGATCAGAGCGATGAATA		BSU30680_ytjA	sgRNA2
BSU30710	ythA		CGTCGTGCCAAAAAGGCTTC		BSU30710_ythA	sgRNA2
BSU30720	ythB		AAAGCCCCAGATAATTGAGA		BSU30720_ythB	sgRNA2
BSU30740	mntD		GCTTACACCGACTAATACAC		BSU30740_mntD	sgRNA2
BSU30750	mntC		GCCAGCACCCACTGTGTATT		BSU30750_mntC	sgRNA2
BSU30760	mntB		TCACATTATCAAGCTCAACA		BSU30760_mntB	sgRNA2
BSU30770	mntA		TCCGCATCCCGTTAAAGCAA		BSU30770_mntA	sgRNA2
BSU30930	ytaB		CGCATATGTAATCACAAAAA		BSU30930_ytaB	sgRNA2
BSU30990	thiT		TCATAATGGCAATTTCAATA		BSU30990_thiT	sgRNA2
BSU31090	ktrA		AAACCGGCCCAGCCCGATCA		BSU31090_ktrA	sgRNA2
BSU31100	ktrB		CCAATGGCAAGCACTTGAGG		BSU31100_ktrB	sgRNA2
BSU31110	yubF		AAAATAAGCTAGTACTGTAA		BSU31110_yubF	sgRNA2
BSU31150	uppP		TTCTACGATTCCTAAAATGG		BSU31150_uppP	sgRNA2
BSU31160	yubA		TTTGAGCAGAACAATAATCG		BSU31160_yubA	sgRNA2
BSU31230	tlpB		ATTAGCGGTTTGCTGATCGA		BSU31230_tlpB	sgRNA2
BSU31240	mcpA		TTGATCTTTGTTTTATGAGT		BSU31240_mcpA	sgRNA2
BSU31250	tlpA		AATTGATGATCTGCGAATAG		BSU31250_tlpA	sgRNA2
BSU31260	mcpB		ATTAATTTCTTTGAAATAGA		BSU31260_mcpB	sgRNA2
BSU31300	yugS		AATGCCAATCAAAACAAAAA		BSU31300_yugS	sgRNA2
BSU31310	yugP		TGCCCCTGTACGTCCGCTTG		BSU31310_yugP	sgRNA2
BSU31319	yuzI		GAAAATAAACAAAATCACCG		BSU31319_yuzI	sgRNA2
BSU31321	mstX		CTAACAGTATGTCCCACTTC		BSU31321_mstX	sgRNA2
BSU31322	yugO		ACCCCGATTCGGATAAATAA		BSU31322_yugO	sgRNA2
BSU31340	yugM		TAAAATAGCTGCAGAAAAAC		BSU31340_yugM	sgRNA2
BSU31380	yuzA		TACAAGACAAATTCTTTGAA		BSU31380_yuzA	sgRNA2
BSU31450	kinB		AACACTTGGTAAAGAAGAAT		BSU31450_kinB	sgRNA2
BSU31460	kapB		ACTTTCACTAAATAATGCTG		BSU31460_kapB	sgRNA2
BSU31480	yuxJ		AACGATCATCGTTGTGCTAG		BSU31480_yuxJ	sgRNA2
BSU31510	yufK		AAAAGCAGGATCGCAATCAG		BSU31510_yufK	sgRNA2
BSU31540	nupN		GTTTCCGCATGCTCCTAATA		BSU31540_nupN	sgRNA2
BSU31560	nupP		CCAAGTATGATTGCGATGAG		BSU31560_nupP	sgRNA2
BSU31570	nupQ		CCGCATAGACGAGTGTGGCA		BSU31570_nupQ	sgRNA2
BSU31580	maeN		GGTGAAATTGTCCCCGTTTT		BSU31580_maeN	sgRNA2
BSU31590	yufS		CACTCATTCTGGCTGACAGG		BSU31590_yufS	sgRNA2
BSU31690	comP		AAGTTGTATAGCTTATATAA		BSU31690_comP	sgRNA2
BSU31710	comQ		TAAGATTGTGGATTCAGCAA		BSU31710_comQ	sgRNA2
BSU31800	yueF		AAATCTGCAATGTCCAAAAA		BSU31800_yueF	sgRNA2
BSU31850	yueC		AGAGGGTATGAAAAGGGAAA		BSU31850_yueC	sgRNA2
BSU31860	yueB		CAGCAAAATGATGATGACGG		BSU31860_yueB	sgRNA2
BSU31875	yukB		TTAATTTTTGAACGTTATTT		BSU31875_yukB	sgRNA2
BSU31890	yukC		TCTCGGCAACAGCTTCTAAT		BSU31890_yukC	sgRNA2
BSU32030	bioYB		GGCCCCGACAGCCATAAGTG		BSU32030_bioYB	sgRNA2
BSU32040	yuiF		GGCTTAATACAAGCATAAGC		BSU32040_yuiF	sgRNA2
BSU32060	yuiD		AAATTCGTTAAAAGTTCCAT		BSU32060_yuiD	sgRNA2
BSU32080	yuiB		ACAATTGAGATGATTACGAC		BSU32080_yuiB	sgRNA2
BSU32120	yuzG		CGGTGTTTTTTCTTCGTTTT		BSU32120_yuzG	sgRNA2
BSU32170	dapF	essential	GTTGCCCAGGCCGTGCATGT		BSU32170_dapF-3	sgRNA2
BSU32180	yutK		TGTGCATAAACCAACGATGA		BSU32180_yutK	sgRNA2
BSU32270	yutH		TTGATATGTGTGCTGGTACA		BSU32270_yutH	sgRNA2
BSU32350	fisB		CGAAAAGGGCCGCGATATCT		BSU32350_fisB	sgRNA2
BSU32380	yunE		GTGCTTAAAAACATCAGAGA		BSU32380_yunE	sgRNA2
BSU32430	pucJ		ACATGGCGAGCACATGCTGC		BSU32430_pucJ	sgRNA2
BSU32440	pucK		CCCCAGCATCATTAGCTGTA		BSU32440_pucK	sgRNA2
BSU32469	yuzJ		TAGCACCACGATCAAAGCGA		BSU32469_yuzJ	sgRNA2
BSU32580	frlM		AACGAATCTGTCTTCTTCTG		BSU32580_frlM	sgRNA2
BSU32590	frlN		TATTTTATTCTGATTGACCA		BSU32590_frlN	sgRNA2
BSU32600	frlO		TTGGCTCGAACAGCCTGCGA		BSU32600_frlO	sgRNA2
BSU32730	metQ		AGCGCCGTTATTCGAACCGC		BSU32730_metQ	sgRNA2
BSU32740	metP		ATTCAGTTAAATCAACGTTC		BSU32740_metP	sgRNA2
BSU32750	metN		TAATGGAAAGCGAGACGTTT		BSU32750_metN	sgRNA2
BSU32880	yusP		GTCAAGGGCTGAAAAAAACA		BSU32880_yusP	sgRNA2
BSU33000	htrB		CAGTTTGATGTTGATCGTTT		BSU33000_htrB	sgRNA2
BSU33020	cssS		ACCCATATCTGAAACGCGAG		BSU33020_cssS	sgRNA2
BSU33050	gerAA		TCATCGTTTTCTTTTAATTT		BSU33050_gerAA	sgRNA2
BSU33060	gerAB		GTTTCAGTGGAGTCTGTTTT		BSU33060_gerAB	sgRNA2
BSU33070	gerAC		ATATAAACATACATAAAATC		BSU33070_gerAC	sgRNA2
BSU33090	liaS		GATGGCGCGCCATTGGAGGC		BSU33090_liaS	sgRNA2
BSU33100	liaF		CCGGCAATCAGAAAAAAGAG		BSU33100_liaF	sgRNA2
BSU33130	liaI		GCTTCCTCCTCCAAAAAAGA		BSU33130_liaI	sgRNA2
BSU33140	yvqJ		ATTAAATGCGAACATATCGC		BSU33140_yvqJ	sgRNA2
BSU33170	yvrB		ATTATTCCTTAAACGTATCC		BSU33170_yvrB	sgRNA2
BSU33180	yvrC		CAGAAGCGCAGCCCATATCC		BSU33180_yvrC	sgRNA2
BSU33210	yvrG		GCAGGATCACAATCAGCATC		BSU33210_yvrG	sgRNA2
BSU33250	yvrL		GAAGGGTTTTGATGTTTCAC		BSU33250_yvrL	sgRNA2
BSU33260	yvrN		GATTCGAATATGTTCAAGCA		BSU33260_yvrN	sgRNA2
BSU33280	yvrP		AATAAGCCATTTTTTCTTCT		BSU33280_yvrP	sgRNA2
BSU33290	fhuC		AAGGTGGTAATTTTCCCTTT		BSU33290_fhuC	sgRNA2
BSU33300	fhuG		GTCACAGCCATTACAATGAG		BSU33300_fhuG	sgRNA2
BSU33310	fhuB		CATATGTCCTTGACGTCCAT		BSU33310_fhuB	sgRNA2
BSU33320	fhuD		TCCGAGTTTCTTGTATATAT		BSU33320_fhuD	sgRNA2
BSU33330	lysP		TGAAGCAAGCGAGCTCGGCA		BSU33330_lysP	sgRNA2
BSU33350	yvsG		CCTGACGCAGCCATAAGCAC		BSU33350_yvsG	sgRNA2
BSU33390	yvgM		TCTGAAGCGCTTATGCTACT		BSU33390_yvgM	sgRNA2
BSU33420	nhaK		CCGGAATAAACGGAATAAAC		BSU33420_nhaK	sgRNA2
BSU33460	yvgT		GAACACCGATCAGCAAATTG		BSU33460_yvgT	sgRNA2
BSU33470	bdbC		AGCGATAAGAGCCACAACCC		BSU33470_bdbC	sgRNA2
BSU33490	copB		GACTCCATTTTCGATTTTTC		BSU33490_copB	sgRNA2
BSU33500	copA		TCTGGCAGCACATGCCGCAC		BSU33500_copA	sgRNA2
BSU33550	yvaC		CGAAAGGCATCCTTCACGAT		BSU33550_yvaC	sgRNA2
BSU33560	yvaD		TTCCGGTATGAGCGAAAATC		BSU33560_yvaD	sgRNA2
BSU33570	yvaE		AAGAAAATCAACAGCAAACT		BSU33570_yvaE	sgRNA2
BSU33690	yvaQ		AAATACCAGGCTGAATTTGC		BSU33690_yvaQ	sgRNA2
BSU33700	opuBD		AAGCCGACATGAGAAAGTGG		BSU33700_opuBD	sgRNA2
BSU33710	opuBC		GCGCGCCGATTTTAATGGTC		BSU33710_opuBC	sgRNA2
BSU33720	opuBB		ATAAAGAAGCTCTCCCCCAT		BSU33720_opuBB	sgRNA2
BSU33760	sdpB		TGTATTTTTCCATGGATTAT		BSU33760_sdpB	sgRNA2
BSU33780	sdpI		ACTCAAACATACAATAATTA		BSU33780_sdpI	sgRNA2
BSU33800	opuCD		ACACCGACATCAGAAAATGG		BSU33800_opuCD	sgRNA2
BSU33810	opuCC		TCAGAAGCGCCGCCTAGACC		BSU33810_opuCC	sgRNA2
BSU33820	opuCB		AACGATAATGCCCAATACAA		BSU33820_opuCB	sgRNA2
BSU33850	yvbG		AATATCGGTACGTTTCCGAT		BSU33850_yvbG	sgRNA2
BSU33870	yvbI		TCTGTTTGATGGCCGCATTG		BSU33870_yvbI	sgRNA2
BSU33880	yvbJ		CTTGGCTCCTTCATTATTCT		BSU33880_yvbJ	sgRNA2
BSU33960	araE		ACATTTGGTTCTAATTGAGT		BSU33960_araE	sgRNA2
BSU34000	cyeB		GGAGAGCTGTCCGCGTTTTT		BSU34000_cyeB	sgRNA2
BSU34010	yvbW		CGCCATCATCATAATATGGC		BSU34010_yvbW	sgRNA2
BSU34070	yvfT		GGAAAAACCCGAATTCCTTC		BSU34070_yvfT	sgRNA2
BSU34080	yvfS		AAGAAATAATAAAAGGCAAT		BSU34080_yvfS	sgRNA2
BSU34140	ganQ		ACAAGTAAGAGAAAAGGAGA		BSU34140_ganQ	sgRNA2
BSU34150	ganP		TTATAAAATTGCCCGAGTCC		BSU34150_ganP	sgRNA2
BSU34160	cycB		AGCTGCGCAGAGCATGAATA		BSU34160_cycB	sgRNA2
BSU34190	yvfH		AATAGCAAATTTCCCCCTAT		BSU34190_yvfH	sgRNA2
BSU34250	epsL		TCAGATCAAAAAGTCGTTTC		BSU34250_epsL	sgRNA2
BSU34265	epsK		AAGGCGTCATCCAAACCGAT		BSU34265_epsK	sgRNA2
BSU34310	epsG		AAATACAATCCCCATATTGA		BSU34310_epsG	sgRNA2
BSU34350	epsC		CAATAACTGAATTTAAAACG		BSU34350_epsC	sgRNA2
BSU34370	epsA		TTGCACAAAACCCATAATAA		BSU34370_epsA	sgRNA2
BSU34460	levB		TCCTAAAAAGGTTAGGAATA		BSU34460_levB	sgRNA2
BSU34470	yveA		CAGCCACGCTGATCCAAAGA		BSU34470_yveA	sgRNA2
BSU34490	yvdS		ATCGGCATGTTTGAGGGAAG		BSU34490_yvdS	sgRNA2
BSU34500	yvdR		AGCTATAATTTCTTCTATGC		BSU34500_yvdR	sgRNA2
BSU34580	yvdJ		ATGCAGCCGCCTTCAGGCAG		BSU34580_yvdJ	sgRNA2
BSU34590	mdxG		ACAGATTTTATTAAGCATTC		BSU34590_mdxG	sgRNA2
BSU34600	mdxF		TTCGCAATCTGCCCAAGTCC		BSU34600_mdxF	sgRNA2
BSU34610	mdxE		CAGGAATGATGCCGCCAATA		BSU34610_mdxE	sgRNA2
BSU34660	yvdB		ATGGCAAACGCCATTCCTAA		BSU34660_yvdB	sgRNA2
BSU34690	yvcS		ATTCCCAAGAATGTTTTTAC		BSU34690_yvcS	sgRNA2
BSU34710	yvcQ		AAAATAGAATAATGGCTAAG		BSU34710_yvcQ	sgRNA2
BSU34729	yvzJ		ATGTATTTCCCGGTATAGTT		BSU34729_yvzJ	sgRNA2
BSU34820	bmrA		TTAGATTTTTGTTTCTTGGT		BSU34820_bmrA	sgRNA2
BSU34850	yvcA		CATACTGCATCCTCCTGTCA		BSU34850_yvcA	sgRNA2
BSU34980	yvoD		TTGAAAACCTGCTGCAAGAC		BSU34980_yvoD	sgRNA2
BSU34990	lgt		TGAAATGCTATCGGATTGAG		BSU34990_lgt	sgRNA2
BSU35090	yvmA		GAATAGGTGAATAAATGTTC		BSU35090_yvmA	sgRNA2
BSU35100	yvlD		CCCAATGCTGCTGATATGGA		BSU35100_yvlD	sgRNA2
BSU35110	yvlC		AGATGACAGTTATGACTCTG		BSU35110_yvlC	sgRNA2
BSU35130	yvlA		ATGCAATAATAGCTTGATTA		BSU35130_yvlA	sgRNA2
BSU35180	csbA		AGGGAAAAACAATGCAAAAA		BSU35180_csbA	sgRNA2
BSU35210	yvkA		CATTCTTTTCTTGAGCTCAT		BSU35210_yvkA	sgRNA2
BSU35270	cccB		TTTTGCATCGTTTGATCCGC		BSU35270_cccB	sgRNA2
BSU35280	yvjA		CAAAAATACATTAAAGGACA		BSU35280_yvjA	sgRNA2
BSU35300	secA	essential	ACGGAAACATGCCTGTTACC		BSU35300_secA-2	sgRNA2
BSU35530	tagO	essential	GTACGTTTAGATTGCTGGGC		BSU35530_tagO-1	sgRNA2
BSU35800	gerBA		TCAGTGTGTCTAAATTGTTC		BSU35800_gerBA	sgRNA2
BSU35810	gerBB		GCGGGGAAGGGTCAGCACCC		BSU35810_gerBB	sgRNA2
BSU35820	gerBC		CAGCAGCATAAAAAACATGA		BSU35820_gerBC	sgRNA2
BSU35830	ywtG		AATAGCTCCGGAAATCACTC		BSU35830_ywtG	sgRNA2
BSU35940	rbsA		CTCGCCAGGCATGAGCTGAA		BSU35940_rbsA	sgRNA2
BSU35950	rbsC		GAATAAATAAACCAAGAAAC		BSU35950_rbsC	sgRNA2
BSU35960	rbsB		TAATGATAACGTTAAAATGA		BSU35960_rbsB	sgRNA2
BSU36090	ywrE		AAATTGAGAGGCGAGACTGA		BSU36090_ywrE	sgRNA2
BSU36120	ywrB		CCGTCATATCCCGATAAGGA		BSU36120_ywrB	sgRNA2
BSU36130	ywrA		GTCCGCCGCCATATCCCAGT		BSU36130_ywrA	sgRNA2
BSU36260	ywqC		GCCGGCAGCAGTGGCAGCCG		BSU36260_ywqC	sgRNA2
BSU36360	mscL		GATATTCCCCCGCATGGCAA		BSU36360_mscL	sgRNA2
BSU36450	ywoG		CAGGACCATAATAAAATCCT		BSU36450_ywoG	sgRNA2
BSU36470	pucI		ATCTTCATTGCTCAGCCTGT		BSU36470_pucI	sgRNA2
BSU36480	ywoD		CAGCTGTTAAAAAAACAGCT		BSU36480_ywoD	sgRNA2
BSU36500	ywoB		AAAAACAATCGGAACGTCGC		BSU36500_ywoB	sgRNA2
BSU36510	amtB		ATAAAATAACGCTAATCCCG		BSU36510_amtB	sgRNA2
BSU36520	glnK		TTCAGCTTTTCAAAATTTGC		BSU36520_glnK	sgRNA2
BSU36540	ywnJ		TCCAGCCTGCGAGCAATAGG		BSU36540_ywnJ	sgRNA2
BSU36550	spoIIQ		CACTGACTAAGTAAATTGCA		BSU36550_spoIIQ	sgRNA2
BSU36570	ywnG		GTGCAGTCTCCTGTTCAACA		BSU36570_ywnG	sgRNA2
BSU36580	ywnF		ATTTCTGTTTTGATGAACCC		BSU36580_ywnF	sgRNA2
BSU36590	clsA		GAAAAAAAGTGATAAAAGGA		BSU36590_clsA	sgRNA2
BSU36610	ywnC		AGGGTTTTGTTCATTGTTTC		BSU36610_ywnC	sgRNA2
BSU36680	ywmF		GTACAAGCGGCAGAACAATG		BSU36680_ywmF	sgRNA2
BSU36720	ywmE		AAGCAATATAAATGCAACGG		BSU36720_ywmE	sgRNA2
BSU36760	murAA	essential	ACATTTTAGCGCCTTGCAGT		BSU36760_murAA-3	sgRNA2
BSU36880	atpI		TGTCTGCTAAATGTAAGCTT		BSU36880_atpI	sgRNA2
BSU36940	ywlD		GTTTGACCATGCCCATTCCA		BSU36940_ywlD	sgRNA2
BSU36980	ywlA		ATAAATTACTGAATAAAGAA		BSU36980_ywlA	sgRNA2
BSU37040	ywkB		CAAAGAAGATCGGCGCCAGG		BSU37040_ywkB	sgRNA2
BSU37180	fadF		AAACAAATAGACAGCGTAAG		BSU37180_fadF	sgRNA2
BSU37190	clsB		GAAGATATCAAGCAGAATCA		BSU37190_clsB	sgRNA2
BSU37220	ywjB		TTATCCTGATACGGGAAAAC		BSU37220_ywjB	sgRNA2
BSU37230	ywjA		AGAAAGAACAACGTTTTATA		BSU37230_ywjA	sgRNA2
BSU37240	ywiE		TAAAACTCAAGTCTGGAAAC		BSU37240_ywiE	sgRNA2
BSU37250	narI		TGTATGGCATAATACCCCAG		BSU37250_narI	sgRNA2
BSU37270	narH		TGCAGGTGACGCTGCACGTG		BSU37270_narH	sgRNA2
BSU37280	narG		TAATTCAATCTCCTAAACAA		BSU37280_narG	sgRNA2
BSU37300	ywiC		GCCCACGCCCCGTGCTGCTT		BSU37300_ywiC	sgRNA2
BSU37320	narK		ACGATAATTGAATGTGTTGA		BSU37320_narK	sgRNA2
BSU37380	albB		AGTAAAATTCTTCTTTGTGC		BSU37380_albB	sgRNA2
BSU37400	albD		GATAGGGATTATGTTATTCA		BSU37400_albD	sgRNA2
BSU37430	albG		ACCTATAAGCAGCAATAAAA		BSU37430_albG	sgRNA2
BSU37570	mmr		AAGTGCGAGCACGATCAGCA		BSU37570_mmr	sgRNA2
BSU37630	ywfM		AAGCCGCAATCAATACAAAA		BSU37630_ywfM	sgRNA2
BSU37700	bacE		TAAAGCAAGTATTTAGAGTT		BSU37700_bacE	sgRNA2
BSU37750	ywfA		AAAGCCAGTGCCAACAATAA		BSU37750_ywfA	sgRNA2
BSU37760	rocC		GAGCGGTCCCGCCTGGCTAA		BSU37760_rocC	sgRNA2
BSU37800	yweA		TGTGCATGAGCTTGGCCCGA		BSU37800_yweA	sgRNA2
BSU37850	spsG		TGCGAAGATCCCAACATGCA		BSU37850_spsG	sgRNA2
BSU37940	ywdJ		AACGACTGGGCAACCGCCAC		BSU37940_ywdJ	sgRNA2
BSU37990	ywdE		CAGAAAAACAAAAGGCAAGC		BSU37990_ywdE	sgRNA2
BSU38050	sacP		TCCCTCCGAGAAGCTCAATG		BSU38050_sacP	sgRNA2
BSU38060	ywcJ		AAATGGACCGAAGCACATAA		BSU38060_ywcJ	sgRNA2
BSU38130	ywcE		AATAAAGAGAGGCGTTGCGC		BSU38130_ywcE	sgRNA2
BSU38160	qoxB		CTTGTGCGCCCAGAATTAAT		BSU38160_qoxB	sgRNA2
BSU38180	ywzA		GCATATCTCCTTTTACAAAC		BSU38180_ywzA	sgRNA2
BSU38230	ywcB		TTTATAATCAGCTTTGTACA		BSU38230_ywcB	sgRNA2
BSU38280	efeU		AATTGAATTAATGCGGCGAT		BSU38280_efeU	sgRNA2
BSU38320	cidA		TAACAGAGCGATTTGAATAA		BSU38320_cidA	sgRNA2
BSU38330	lrgB		AGCGGCGACGTATAAACACG		BSU38330_lrgB	sgRNA2
BSU38340	ywbF		CAAATAAAATCCTTTTAACG		BSU38340_ywbF	sgRNA2
BSU38390	ywbA		CCGGCAATTTTCCCGGCGAC		BSU38390_ywbA	sgRNA2
BSU38440	ywaF		AAACGGATCATGCTTATAGT		BSU38440_ywaF	sgRNA2
BSU38499	ywzH		TGACATGTCCACTTGACAGC		BSU38499_ywzH	sgRNA2
BSU38580	licC		CCCGCAATTCTTCCCGCTAT		BSU38580_licC	sgRNA2
BSU38640	yxlH		GCGCCGATTGTTTTTTTCTG		BSU38640_yxlH	sgRNA2
BSU38650	yxlG		CCGACGATCATCATCGCAAT		BSU38650_yxlG	sgRNA2
BSU38710	yxlA		TTACCATGTCTTTCTTCATT		BSU38710_yxlA	sgRNA2
BSU38730	cydD		CGGGCATTTTGCTTGATATA		BSU38730_cydD	sgRNA2
BSU38740	cydC		TCATTCCTTTATATCGAAAC		BSU38740_cydC	sgRNA2
BSU38750	cydB		AAGATCATGAAGAGATGCCA		BSU38750_cydB	sgRNA2
BSU38760	cydA		TGTTGATGCAAATTGTATGC		BSU38760_cydA	sgRNA2
BSU38770	cimH		GATGCCTACTTTTATATTCA		BSU38770_cimH	sgRNA2
BSU38780	yxkI		AGAAATAGATGAGTTCCCAT		BSU38780_yxkI	sgRNA2
BSU38810	msmX		AGGTTAAAGTCATCAACCGC		BSU38810_msmX	sgRNA2
BSU38840	yxkD		CCGCCTTCCCCAAGATCATT		BSU38840_yxkD	sgRNA2
BSU38890	yxjN		TCAATACAATAAAAATATAA		BSU38890_yxjN	sgRNA2
BSU38900	yxjM		TTCTTGTAGTAGTGCCGAGC		BSU38900_yxjM	sgRNA2
BSU38930	yxjJ		TTTTGGTACTCTCTATTGTA		BSU38930_yxjJ	sgRNA2
BSU39000	yxjC		ACCGCGAATAACGCGCAAAT		BSU39000_yxjC	sgRNA2
BSU39020	yxjA		TCTTTTTCTGCGGAGAACAT		BSU39020_yxjA	sgRNA2
BSU39060	citH		CATCATCACAAAACCGAGTA		BSU39060_citH	sgRNA2
BSU39100	yxiO		AAATAACGGAAATACCGCGG		BSU39100_yxiO	sgRNA2
BSU39240	yxxF		TTTTGTTTTGACGATATGGA		BSU39240_yxxF	sgRNA2
BSU39270	bglP		AACGCAGCCTCGTCATGCAG		BSU39270_bglP	sgRNA2
BSU39390	hutM		TCATTGTGCGTTTTAGCTGT		BSU39390_hutM	sgRNA2
BSU39410	nupC		CGCTGCTCGCGATCCACGCG		BSU39410_nupC	sgRNA2
BSU39440	yxxB		GTTTTATTTTTGACATGTAC		BSU39440_yxxB	sgRNA2
BSU39450	yxeR		AACCGCGTCATTCACCGTCA		BSU39450_yxeR	sgRNA2
BSU39480	yxeO		AAGCGTTGATTTTCCGGAAC		BSU39480_yxeO	sgRNA2
BSU39490	yxeN		GAAGGGCCTGAATTAAAGTC		BSU39490_yxeN	sgRNA2
BSU39560	yxeG		TGGAGCCGCTGATGACATTA		BSU39560_yxeG	sgRNA2
BSU39600	yxeC		GCTATGCAGCCATTCCCAAG		BSU39600_yxeC	sgRNA2
BSU39610	yxeB		TGTTCTCATTTCTGTTTTTT		BSU39610_yxeB	sgRNA2
BSU39630	yxdM		TTTATAAGCGAACTGAAGAA		BSU39630_yxdM	sgRNA2
BSU39710	iolF		ATTGAAGGCTGAATCTCCAT		BSU39710_iolF	sgRNA2
BSU39790	yxcE		AGCAACGGTTACTGCAACTA		BSU39790_yxcE	sgRNA2
BSU39810	csbC		ATTGATAAACAGGAGTGCTC		BSU39810_csbC	sgRNA2
BSU39930	yxaM		CATTGCTAATCCCCTAAGTG		BSU39930_yxaM	sgRNA2
BSU39950	yxaJ		GCAAAAAAGAAACGCAGAAA		BSU39950_yxaJ	sgRNA2
BSU39970	yxaH		ATCCGCTCATTTGTTAAAGT		BSU39970_yxaH	sgRNA2
BSU40021	yxzK		TAAATGAAACAGATGCTGAA		BSU40021_yxzK	sgRNA2
BSU40070	gntP		TGCAACGATGATTAACGGCA		BSU40070_gntP	sgRNA2
BSU40100	ahpF		AACTGAAATTTTCGATGACA		BSU40100_ahpF	sgRNA2
BSU40139	yyzN		GCAAAGATGGCTAGTATGGC		BSU40139_yyzN	sgRNA2
BSU40140	yydJ		GAGCTAAAGAAAAACATTTC		BSU40140_yydJ	sgRNA2
BSU40160	yydH		AAGAACAGATAAAAAAACTT		BSU40160_yydH	sgRNA2
BSU40259	yyzG		ACACAGTAATGGCCGAAACC		BSU40259_yyzG	sgRNA2
BSU40260	yycQ		AACGATAAATAAAACGGCGA		BSU40260_yycQ	sgRNA2
BSU40330	rocE		GGAGCTGATTTCCGTTATCT		BSU40330_rocE	sgRNA2
BSU40360	htrC		TTGCTTCTCTTTGGCTGTTC		BSU40360_htrC	sgRNA2
BSU40480	yycB		ATTTTTTTATTATGTGGATG		BSU40480_yycB	sgRNA2
BSU40490	yycA		AAGGGCTGCGTCGAATCGTT		BSU40490_yycA	sgRNA2
BSU40529	yyzH		AAATTAAGATCACCAGTAAA		BSU40529_yyzH	sgRNA2
BSU40560	yybP		TGCACTCAAAAGTCCCACTC		BSU40560_yybP	sgRNA2
BSU40570	yybO		ATGTACCATCTGGTATGCCC		BSU40570_yybO	sgRNA2
BSU40660	yybF		AACGTAATTTTTCGAAAAAC		BSU40660_yybF	sgRNA2
BSU40760	yyaP		AATCAGTAAACCCCATATCA		BSU40760_yyaP	sgRNA2
BSU40770	tetB		TTAAACTCGTTGGCAATATC		BSU40770_tetB	sgRNA2
BSU40810	yyaM		CGCCATGCCGCAGAAGACGA		BSU40810_yyaM	sgRNA2
BSU40840	yyaJ		CGATTCGCTGCGTTTGAGAA		BSU40840_yyaJ	sgRNA2
BSU41040	oxaAA		TGCGGACTATCTGCAGTGAT		BSU41040_oxaAA	sgRNA2
