# Supplementary material for: Comprehensive genetic interaction analysis of the Bacillus subtilis envelope using double-CRISPRi
Source: Cell Syst. Author manuscript; Available in PMC 2025 Dec 19. (PMC12716459; doi:10.1016/j.cels.2025.101406)
Supplement: MMC8 [file NIHMS2115161-supplement-MMC8.xlsx]

## Sheet: Sheet1
Comparisons
Starting timepoint	Ending timepoint	Interpretation	Notes
T0	T1	5 generations of exponential growth with CRISPRi induction (Induction to 5 generations)
T1	T2	5 generations of exponential growth with CRISPRi induction (5 generations to 10 generations)
T2	T3	5 generations of exponential growth with CRISPRi induction (10 generations to 15 generations)
T0	T2	10 generations of exponential growth with CRISPRi induction (Induction to 10 generations)
T0	T4	Overnight growth to saturation without induction (control)
T0	T6	Overnight growth to saturation without CRISPRi induction (Induction to ~8 generations)
T4	T5	Recovery from CRISPRi OFF stationary phase with CRISPRi induction (Induction to 5 generations)
T6	T7	Recovery from CRISPRi ON stationary phase with CRISPRi induction (Induction to 5 generations)
