# Supplementary material for: Comprehensive genetic interaction analysis of the Bacillus subtilis envelope using double-CRISPRi
Source: Cell Syst. Author manuscript; Available in PMC 2025 Dec 19. (PMC12716459; doi:10.1016/j.cels.2025.101406)
Supplement: MMC4 [file NIHMS2115161-supplement-MMC4.xlsx]

## Sheet: preface
Table S3. List of raw and filtered GI scores of the double-CRISPRi strains, related to Figure 2, 3, 4, 5, 6, S3, S4, S5, and S7
Sheet	description	Interpretation
T0 to T1 unfiltered GI scores	raw GI scores calculated from 'T0 to T1 RF' in Table S2	5 generations of exponential growth with CRISPRi induction (Induction to 5 generations)
T1 to T2 unfiltered GI scores	raw GI scores calculated from 'T1 to T2 RF' in Table S2	5 generations of exponential growth with CRISPRi induction (5 generations to 10 generations)
T0 to T2 unfiltered GI scores	raw GI scores calculated from 'T0 to T2 RF' in Table S2	10 generations of exponential growth with CRISPRi induction (Induction to 10 generations)
T2 to T3 unfiltered GI scores	raw GI scores calculated from 'T2 to T3 RF' in Table S2	5 generations of exponential growth with CRISPRi induction (10 generations to 15 generations)
T0 to T4 unfiltered GI scores	raw GI scores calculated from 'T0 to T4 RF' in Table S2	Overnight growth to saturation without induction (control)
T0 to T6 unfiltered GI scores	raw GI scores calculated from 'T0 to T6 RF' in Table S2	Overnight growth to saturation without CRISPRi induction (Induction to ~8 generations)
T4 to T5 unfiltered GI scores	raw GI scores calculated from 'T4 to T5 RF' in Table S2	Recovery from CRISPRi OFF stationary phase with CRISPRi induction (Induction to 5 generations)
T6 to T7 unfiltered GI scores	raw GI scores calculated from 'T6 to T7 RF' in Table S2	Recovery from CRISPRi ON stationary phase with CRISPRi induction (Induction to 5 generations)
T0 to T1 GI scores	Filtered GI scores calculated from 'T0 to T1 RF' in Table S2	5 generations of exponential growth with CRISPRi induction (Induction to 5 generations)
T1 to T2 GI scores	Filtered GI scores calculated from 'T1 to T2 RF' in Table S2	5 generations of exponential growth with CRISPRi induction (5 generations to 10 generations)
T0 to T2 GI scores	Filtered GI scores calculated from 'T0 to T2 RF' in Table S2	10 generations of exponential growth with CRISPRi induction (Induction to 10 generations)
T2 to T3 GI scores	Filtered GI scores calculated from 'T2 to T3 RF' in Table S2	5 generations of exponential growth with CRISPRi induction (10 generations to 15 generations)
T0 to T4 GI scores	Filtered GI scores calculated from 'T0 to T4 RF' in Table S2	Overnight growth to saturation without induction (control)
T0 to T6 GI scores	Filtered GI scores calculated from 'T0 to T6 RF' in Table S2	Overnight growth to saturation without CRISPRi induction (Induction to ~8 generations)
T4 to T5 GI scores	Filtered GI scores calculated from 'T4 to T5 RF' in Table S2	Recovery from CRISPRi OFF stationary phase with CRISPRi induction (Induction to 5 generations)
T6 to T7 GI scores	Filtered GI scores calculated from 'T6 to T7 RF' in Table S2	Recovery from CRISPRi ON stationary phase with CRISPRi induction (Induction to 5 generations)
T0 ~ T7 indicate sampling time points described in Figure S2
Rows	gene1 (sgRNA1)
columns	gene2 (sgRNA2)
	Each value represents GI score between gene1 (sgRNA1) and sgene2 (gRNA2)

## Sheet: T0 to T1 unfiltered GI scores
X.	BSU00400_yabE	BSU00490_spoVG	BSU00570_yabM	BSU00690_ftsH	BSU00880_disA	BSU01670_amiE	BSU01680_murP	BSU01690_murR	BSU01700_murQ	BSU02350_gamP	BSU02200_ybfG	BSU02360_gamA	BSU02370_ybgA	BSU02600_cwlJ	BSU02810_cwlK	BSU04140_pbpC	BSU04970_cwlT	BSU05710_ydhD	BSU06250_ydjM	BSU07260_yfnI	BSU09370_lytF	BSU10110_pbpF	BSU10770_wprA	BSU11570_cwlQ	BSU12100_pdaC	BSU12420_yjoB	BSU12460_xlyB	BSU12780_xepA	BSU12810_xlyA	BSU12980_ykfB	BSU12990_ykfC	BSU13820_ykvT	BSU14040_ldt	BSU14470_mreBH	BSU15170_spoVD	BSU15210_spoVE	BSU15390_sepF	BSU15420_divIVA	BSU16560_rasP.1	BSU16910_rodZ	BSU16950_pbpX	BSU17410_cwlC	BSU17860_yneA	BSU18180_yngB	BSU18350_dacC	BSU18380_iseA	BSU18410_ggt	BSU19210_yocH	BSU19410_cwlS
BSU00400_yabE	0.063	-0.728	-0.169	0.28	-0.002	0.016	0.142	-0.058	0.222	0.062	-0.17	0.112	0.109	-0.231	0.041	-0.594	-0.058	0.245	-0.037	-0.256	0.309	-0.211	-0.187	0.225	-0.493	-0.826	-0.243	0.229	-0.27	0.014	0.07	-0.372	-0.296	0.108	-0.319	0.334	0.123	-0.091	0.201	0.696	-0.727	0.049	-0.886	-0.215	-0.013	0.314	-0.36	-0.116	0.207
BSU00490_spoVG	1.023	1.158	0.919	0.252	-0.63	0.205	-0.162	-0.136	0.458	0.447	0.674	-0.231	-0.062	-0.351	-0.74	-0.821	-0.554	-0.344	-0.984	0.178	-0.386	0.243	-0.238	-1.08	-0.268	-0.299	0.635	0.728	0.481	-0.841	0.472	0.338	-0.566	-0.921	-0.191	1.16	0.067	-0.113	0.15	0.232	0.115	0.531	-0.347	-0.144	0.686	0.17	0.217	-0.033	-0.056
BSU00570_yabM	0.546	0.201	0.405	-0.005	-0.015	-0.343	0.233	-0.154	-0.061	-0.239	0.197	0.139	-0.24	0.574	-0.351	-0.009	-0.013	0.154	0.242	-0.99	-0.115	0.134	-0.538	-0.041	0.255	-0.121	0.622	0.18	0.267	-0.245	-0.052	0.111	0.384	-0.338	0.287	0.182	-0.164	-0.24	-0.077	0.055	-0.113	0.261	-0.061	-0.169	-0.106	-0.414	-0.247	-0.188	0.33
BSU00690_ftsH	NaN	NaN	NaN	NaN	NaN	NaN	NaN	NaN	NaN	NaN	NaN	NaN	NaN	NaN	NaN	NaN	NaN	NaN	NaN	NaN	NaN	NaN	NaN	NaN	NaN	NaN	NaN	NaN	NaN	NaN	NaN	NaN	NaN	NaN	NaN	NaN	NaN	NaN	NaN	NaN	NaN	NaN	NaN	NaN	NaN	NaN	NaN	NaN	NaN
BSU00880_disA	0.262	0.431	0.212	0.176	0.146	0.467	-0.185	-0.376	0.163	0.87	0.611	0.141	-0.307	-0.077	0.221	0.244	0.284	-0.356	-0.062	0.24	-0.412	0.397	-0.271	-0.212	0.08	0.565	0.335	0.302	-0.144	0.802	0.33	0.147	0.907	0.166	0.451	-0.954	-0.284	-0.056	-0.383	-0.101	-0.16	-0.171	-0.169	0.813	-0.292	-0.428	0.403	0.028	-0.589
BSU01670_amiE	-0.229	-0.235	-0.78	-0.111	0.33	-0.095	-0.163	-0.112	0.376	-0.487	0.063	0.654	-0.567	-0.583	0.389	0.611	-0.581	0.368	-0.028	-0.787	-0.252	0.084	0.489	-0.027	1.061	-0.191	0.329	-0.598	0.214	0.382	0.352	-0.468	0.705	0.386	0.238	-0.143	0.129	-0.106	-0.084	0.545	-0.374	0.438	-0.051	0.116	0.408	0.389	0.03	0.067	0.378
BSU01680_murP	NaN	NaN	-4.941	0.152	NaN	0.441	NaN	-0.02	-0.093	NaN	NaN	0.045	-1.792	0.397	NaN	-0.711	-0.451	-0.331	-0.841	NaN	-0.603	0.837	-0.288	0.159	0.696	NaN	0.085	NaN	0.39	-1.459	-0.431	0.23	0.272	NaN	0.52	NaN	-0.435	0.266	0.006	-0.754	-0.496	-0.072	NaN	-0.509	-0.029	-0.37	-0.315	0.537	-1.691
BSU01690_murR	0.457	0.457	0.463	-0.155	-0.098	0.234	0.476	0.059	-0.158	0.128	-0.299	0.283	0.312	0.432	-0.06	-0.196	0.765	-0.454	0.473	0.312	0.129	-0.091	0.342	0.05	0.127	0.357	0.172	0.858	0.192	0.487	-0.179	-0.218	0.276	0.721	-0.029	0.844	0.131	0.115	0.718	0.199	-0.798	0.549	0.021	-0.086	0.265	-0.546	-0.238	-0.437	-0.483
BSU01700_murQ	0.135	0.607	0.283	0.978	0.277	0.401	0.793	0.534	0.559	0.221	0.234	-0.938	-0.11	-0.326	-0.227	-0.011	-0.741	0.463	0.536	0.158	0.094	0.703	0.381	0.739	-0.665	0.33	0.447	0.598	-0.08	0.014	0.154	-0.268	0.183	-0.252	0.225	0.488	0.447	-0.912	1.205	0.414	0.094	0.574	-0.546	-0.42	-0.037	0.042	-0.123	0.094	-0.36
BSU02350_gamP	-0.483	0.297	0.377	0.202	-0.012	-0.208	0.395	0.306	-0.139	-0.074	0.221	-0.272	0.608	0.039	-0.663	-0.003	0.019	0.475	-0.723	0.264	-0.095	-0.075	0.376	-0.299	0.406	0.284	-0.522	0.189	0.196	-0.638	0.157	0.5	0.824	-0.419	-0.231	0.883	-0.594	0.038	0.266	0.206	-0.034	0.384	-0.632	0.533	-0.088	-0.154	0.627	-0.318	0.099
BSU02200_ybfG	0.222	-0.177	0.865	-1.635	0.369	0.413	-0.652	0.03	-0.264	0.523	-0.311	0.395	0.384	-0.022	0.065	-0.254	-0.166	0.128	-0.343	-0.642	0.588	0.002	-0.047	-0.598	0.293	-0.294	0.267	0.476	-0.386	-0.587	0.035	-0.079	-0.161	-0.129	-0.259	NaN	0.496	-0.212	-1.911	-0.128	-0.012	-3.542	-0.067	-0.445	0.105	0.432	0.205	-0.079	0.025
BSU02360_gamA	-0.607	0.572	0.108	0.108	-0.257	-0.346	-0.165	-0.038	0.267	-0.685	0.19	0.054	1.13	0.032	-0.452	-0.16	0.199	-0.328	0.051	0.69	0.238	0.482	-0.213	0.188	0.595	-0.026	0.416	-0.029	-0.526	0.215	0.356	-0.245	-0.367	0.199	0.851	0.479	0.393	0.317	0.428	0.021	0.011	0.483	0.186	-0.058	-0.266	-0.292	-0.525	0.056	-0.403
BSU02370_ybgA	0.663	0.69	-0.532	-0.385	0.076	-0.143	-1.34	-0.05	-0.402	0.102	0.922	0.017	-0.563	0.333	-0.838	0.623	-0.096	0.661	0.673	-0.13	-0.056	0.443	0.624	0.129	-1.15	0.043	-0.068	-1.308	0.271	-0.06	-0.273	-0.174	-0.03	-0.106	0.259	NaN	-0.051	0.445	-0.143	0.002	0.111	-0.977	0.048	-0.325	0.262	-0.407	0.293	-0.351	-0.155
BSU02600_cwlJ	0.737	-0.781	0.028	-0.105	-0.305	-0.216	0.125	0.06	-0.551	-0.351	0.35	0.249	0.877	0.171	-0.023	0.142	-0.108	-0.984	-0.56	0.372	-0.936	0.207	-0.257	0.878	0.071	-0.068	0.323	-0.607	-0.028	0.126	-0.559	-0.504	0.674	-0.496	0.027	-2.39	0.12	-0.203	-0.492	0.399	0.524	-0.443	0.234	-0.319	-0.011	-0.362	-0.235	-0.234	-0.01
BSU02810_cwlK	0.667	-0.587	-0.038	-0.667	-0.238	0.834	0.042	0.07	-0.016	0.203	-0.254	0.231	0.066	-0.142	-0.684	0.269	0.267	-0.025	-0.075	0.377	-0.043	-0.239	0.204	-0.012	-0.18	0.286	-0.127	0.19	-0.891	0.174	0.243	-0.012	-0.105	-0.338	-0.137	0.45	0.837	0.538	-0.158	1.042	-0.355	0.071	0.543	-0.036	0.031	-0.221	0.176	0.311	-0.01
BSU04140_pbpC	0.189	-0.296	0.34	0.825	0.095	-0.248	0.491	-0.368	-0.242	0.561	0.072	0.052	0.116	0.228	0.196	-0.413	0.427	0.187	-0.114	-0.204	-0.087	-0.011	0.193	-0.384	0.164	0.037	0.108	-0.264	-0.18	0.331	-0.127	-0.31	-0.254	0.372	-0.329	-0.4	0.03	-0.393	0.791	0.037	-0.25	0.192	-0.077	-0.187	-0.553	-0.128	0.109	-0.021	0.224
BSU04970_cwlT	-0.827	0.471	0.667	0.551	-0.128	-0.72	-0.408	-0.1	0.423	0.468	0.165	0.384	0.364	0.217	0.268	-0.178	-0.119	-0.37	-0.132	-0.193	0.461	0.18	0.306	0.139	0.166	0.838	0.439	-0.119	-0.218	0.233	-0.62	-0.407	-0.384	-1.028	0.269	-0.995	-0.069	-0.614	0.251	0.548	-0.109	0.088	0.078	0.462	0.408	0.436	0.514	0.062	0.211
BSU05710_ydhD	-0.723	0.749	-1.322	0.534	-0.124	-0.467	-0.077	-0.094	-0.326	0.979	-0.4	-0.341	-0.329	0.086	-0.448	-0.077	0.135	-0.763	0.949	0.787	0.166	-0.118	0.4	1.001	-0.11	0.189	-0.689	-0.87	0.403	0.18	-0.048	0.335	-0.109	-0.512	-0.458	-0.922	-0.375	-0.03	0.233	0.253	-0.113	0.195	0.206	0.917	0.043	0.328	0.129	-0.017	0.263
BSU06250_ydjM	0.339	-0.091	0.043	0.375	0.491	-0.277	1.044	0.918	-0.186	-0.323	-0.315	0.27	0.221	0.897	-0.564	0.89	0.262	0.119	-0.38	-0.197	0.015	0.436	0.061	0.61	0.914	0.054	0.255	0.029	-0.74	-0.05	-0.035	-0.134	0.025	-0.131	0.76	0.286	-0.159	0.077	-0.126	0.61	-0.158	0.176	1.6	-0.107	-0.308	0.363	0.562	-0.56	0.461
BSU07260_yfnI	-1.112	0.362	-0.741	0.268	0.53	-0.102	0.576	0.262	0.004	1.283	-0.261	-0.059	0.411	0.026	0.204	0.467	-0.088	-0.446	0.55	-0.101	0.44	-0.343	0.396	0.413	0.137	0.232	-0.115	-0.277	0.199	-0.063	0.008	0.102	0.021	0.24	0.02	0.904	0.09	-0.196	0.942	-0.293	0.218	0.426	0.381	0.491	0.079	-0.248	-0.223	-0.058	-0.004
BSU09370_lytF	-0.575	-0.833	0.312	-0.776	0.192	0.108	-0.055	-0.195	-0.224	0.468	0.319	-0.047	0.013	0.112	-0.328	0.512	-0.149	-0.06	0.66	0.123	-0.248	0.032	0.987	0.394	-0.646	-0.523	-0.144	0.074	0.235	0.446	0.273	0.238	-0.477	0.299	-0.734	-0.486	0.625	0.201	-1.607	0.268	-0.316	-2.579	-0.014	0.162	0.389	0.112	0.665	-0.433	0.062
BSU10110_pbpF	-0.111	0.152	-1.008	0.474	0.697	0.232	-0.789	-0.137	-0.276	0.014	0.555	-0.018	-0.161	0.161	-0.116	0.145	0.498	0.322	-0.4	0.798	0.121	-0.224	-0.236	0.601	0.077	-0.046	-0.61	-0.406	0.186	-0.226	0.081	-0.166	-0.356	0.396	0.255	1.342	0.363	0.11	0.1	-0.359	-0.088	0.688	-0.286	0.232	-0.17	-0.075	-0.527	0.322	0.208
BSU10770_wprA	0.008	-0.232	-0.987	-0.53	-0.02	0.208	0.82	0.106	0.048	0.712	-0.531	0.455	-0.597	-0.29	-0.483	-0.295	0.114	-0.129	0.395	-0.083	-0.002	0.389	0.342	0.111	0.03	0.353	-0.363	0.84	0.03	0.096	-0.079	-0.265	0.026	0.44	-0.175	NaN	-0.281	-0.684	-0.907	-0.402	-0.057	-2.791	0.129	-0.06	0.099	-0.015	-0.145	0.548	0.281
BSU11570_cwlQ	0.978	-0.573	0.115	0.282	-0.481	-0.136	-0.352	0.011	-0.047	-0.131	-0.171	-0.177	-0.354	-0.029	0.532	0.416	-0.108	0.263	-0.005	0.484	-0.327	0.183	-0.423	0.164	0.265	0.712	0.199	-0.279	0.172	-0.188	-0.072	-0.367	0.649	0.055	-0.552	-0.466	0.029	0.359	-0.674	0.192	0.27	-0.858	0.317	0.253	0.574	0.612	0.243	-0.466	0.104
BSU12100_pdaC	-0.564	0.547	-0.272	0.353	0.237	-0.081	-0.159	-0.25	-0.113	0.201	0.462	-0.208	-0.054	0.22	0.143	-0.558	-0.503	-0.242	0.256	-0.076	0.283	-0.07	-0.162	-0.354	-0.059	-0.035	-0.291	-0.477	-0.138	0.312	0.117	0.085	-0.558	0.781	0.176	-0.306	0.228	-0.55	-0.119	-0.514	0.085	-0.744	-0.279	0.18	0.089	-0.336	0.341	-0.085	-0.163
BSU12420_yjoB	-0.656	-0.019	-0.256	-1.52	-4.181	-0.097	0.019	0.371	0.5	0.332	0.595	-0.379	-0.275	0.277	0.191	-0.651	0.295	0.324	-0.372	-0.298	-0.506	0.387	0.325	0.007	0.333	0.268	0.103	-0.514	0.188	-0.745	-0.529	-0.57	0.13	0.493	0.136	NaN	0.376	-0.375	-1.116	0.677	-0.419	-0.896	-0.23	0.078	-0.172	0.02	-0.545	0.18	0.123
BSU12460_xlyB	-0.494	0.482	0.236	-0.305	0.424	-0.094	-0.483	0.124	-0.043	-0.386	-0.091	0.299	0.782	0.067	0.038	-0.744	-0.753	0.171	0.726	0.339	-0.493	-0.679	-0.05	0.333	0.197	-0.486	-0.45	-0.11	0.195	0.004	-0.015	0.151	0.02	0.401	1.096	-0.461	-0.031	0	-0.771	0.071	-0.453	-0.411	-0.014	-0.241	0.13	-0.326	0.61	-0.194	-0.447
BSU12780_xepA	0.602	0.206	0.08	0.012	-0.553	0.881	-0.23	-0.597	0.028	0.346	0.461	-0.118	-0.625	-0.315	0.11	-0.392	0.051	-0.425	-0.236	-0.348	-0.488	-0.137	-0.089	-0.373	0.182	-1.219	0.249	0.139	-0.218	-0.238	-0.109	-0.023	0.714	-0.02	0.156	0.384	0.046	-0.404	-0.023	0.664	0.111	-0.419	-0.227	-0.747	-0.264	-0.033	-0.424	0.103	-0.26
BSU12810_xlyA	-0.609	-0.496	-0.074	0.265	0.488	0.4	0.083	-0.089	-0.704	-0.632	0.038	-0.18	-0.203	0.187	-0.493	-0.183	0.097	-0.193	-0.133	0.039	-0.149	-0.365	-0.054	-0.639	-0.895	-0.198	-1.432	0.123	-0.628	-0.226	0.224	0.895	-0.12	0.571	-0.242	-0.851	-0.766	0.54	0.221	0.566	-0.127	0.642	-0.416	-0.789	-0.632	-0.266	0.146	0.079	0.276
BSU12980_ykfB	-0.232	0.307	0.473	-0.837	-1.43	-0.475	-0.04	0.439	0.251	-0.689	-0.462	0.611	-0.374	0.533	-0.058	0.116	-0.071	0.247	0.041	-0.5	0.78	0.218	-0.296	0.616	0.41	0.973	-0.795	-0.619	0.293	0.318	0.03	0.498	0.258	-0.848	0.169	-2.062	0.435	0.717	-1.776	-0.201	-0.123	-1.864	0.117	-0.306	0.276	-0.517	0.083	0.389	0.122
BSU12990_ykfC	-0.097	0.827	0.725	0.434	-0.016	-0.138	0.816	-1.011	0.39	-0.373	0.02	-0.242	0.262	-0.236	0.197	0.132	-0.628	0.286	-1.033	-0.464	0.313	0.752	0.722	-0.165	0.718	0.163	0.553	0.101	-0.464	-0.498	-0.184	-0.124	0.389	0.61	0.258	0.1	-0.144	-0.143	0.614	0.212	-0.289	0.745	-0.139	0.463	0.105	-0.643	-0.038	0.303	0.123
BSU13820_ykvT	0.088	0.008	0.278	0.362	0.269	0.728	-0.214	-0.11	0.187	-1.191	-0.169	-0.422	-0.631	-0.171	0.406	0.3	0.086	0.159	0.013	-0.121	-0.441	-0.812	0.072	-0.007	-0.059	0.311	-0.538	0.203	0.608	0.777	0.015	0.154	0.434	-0.321	-0.155	-0.006	0.236	-0.197	-0.206	0.228	-0.04	0.156	-0.209	0.031	-0.372	0.397	-0.315	0.511	0.405
BSU14040_ldt	-0.088	1.591	0.31	-0.209	NaN	-0.152	-0.331	0.677	-0.538	-1.142	-0.209	0.074	0.255	0.056	0.171	-0.739	-0.026	1.045	0.089	0.564	-0.06	0.343	-0.289	-0.506	0.112	0.601	0.016	-0.161	0.662	-0.555	0.413	-0.363	-0.308	-0.185	0.466	-0.042	-1.429	-0.328	-0.517	0.598	-0.423	0.311	-0.291	0.823	0.032	-0.448	0.555	-0.105	0.119
BSU14470_mreBH	-0.335	0.082	-0.02	0.384	0.848	0.133	0.025	0.213	0.126	-0.387	0.492	0.162	0.222	-0.128	0.193	-0.218	0.045	-0.308	0.285	0.119	0.136	-0.467	-0.19	-0.351	0.242	0.167	-0.162	-0.006	-0.6	0.455	0.806	-0.301	-0.651	0.013	-1.494	1.723	0.386	-0.711	1.08	-0.473	1.148	0.631	0.377	0.092	0.407	0.026	0.559	0.671	0.762
BSU15170_spoVD	-0.567	-0.168	-0.969	0.158	-0.672	-0.133	0.024	-0.332	0.05	0.531	0.049	0.031	0.049	0.205	0.551	-0.281	-0.067	-0.047	0.04	0.213	0.016	-0.298	0.447	-0.647	-0.591	0.167	-0.14	0.282	0.029	-0.327	-0.347	0.425	-0.027	0.011	0.852	-0.444	-0.139	-0.945	-1.063	0.45	-0.014	-0.074	0.041	0.004	0.283	0.797	0.62	-0.13	-0.152
BSU15210_spoVE	NaN	NaN	NaN	NaN	NaN	NaN	NaN	NaN	NaN	NaN	NaN	NaN	NaN	NaN	NaN	NaN	NaN	NaN	NaN	NaN	NaN	NaN	NaN	NaN	NaN	NaN	NaN	NaN	NaN	NaN	NaN	NaN	NaN	NaN	NaN	NaN	NaN	NaN	NaN	NaN	NaN	NaN	NaN	NaN	NaN	NaN	NaN	NaN	NaN
BSU15390_sepF	0.197	0.469	-0.228	-0.248	-0.478	0.176	-0.035	-0.155	0.402	0.407	0.71	0.396	0.755	0.157	-0.195	0.143	-0.12	0.603	-0.1	-0.298	-0.372	0.196	0.155	-0.197	-0.19	-0.496	0.046	0.148	0.2	-0.266	0.051	-0.123	0.632	0.149	-0.685	-0.99	-0.037	-0.871	-0.553	-0.399	0.054	-0.057	-0.409	0.198	-0.035	0.098	0.394	-0.072	-0.252
BSU15420_divIVA	NaN	NaN	NaN	NaN	NaN	NaN	NaN	NaN	NaN	NaN	NaN	NaN	NaN	NaN	NaN	NaN	NaN	NaN	NaN	NaN	NaN	NaN	NaN	NaN	NaN	NaN	NaN	NaN	NaN	NaN	NaN	NaN	NaN	NaN	NaN	NaN	NaN	NaN	NaN	NaN	NaN	NaN	NaN	NaN	NaN	NaN	NaN	NaN	NaN
BSU16560_rasP-1	NaN	NaN	NaN	NaN	NaN	NaN	NaN	NaN	NaN	NaN	NaN	NaN	NaN	NaN	NaN	NaN	NaN	NaN	NaN	NaN	NaN	NaN	NaN	NaN	NaN	NaN	NaN	NaN	NaN	NaN	NaN	NaN	NaN	NaN	NaN	NaN	NaN	NaN	NaN	NaN	NaN	NaN	NaN	NaN	NaN	NaN	NaN	NaN	NaN
BSU16910_rodZ	-0.033	0.568	0.235	-2.186	0.411	0.052	0.509	0.298	1.339	0.473	-0.805	-0.212	0.279	0.189	0.564	0.241	-0.13	-0.274	0.002	0.503	0.324	0.138	-0.303	-0.182	0.233	-0.283	0.134	0.204	0.619	-0.486	-0.24	0.641	0.518	-0.224	0.291	NaN	-0.182	-0.334	-1.883	-1.33	0.324	-3.224	0.41	-0.157	0.588	0.348	-0.174	0.16	0.276
BSU16950_pbpX	0.221	-2.025	0.058	NaN	-0.26	-0.635	-0.203	-0.52	0.477	-0.151	0.759	0.44	0.142	-0.407	0.038	-0.241	0.029	0.178	0.419	0.139	0.022	-0.177	-0.421	0.15	-0.266	-0.214	0.469	0.222	0.301	0.237	0.332	-0.829	0.23	0.08	0.463	NaN	0.508	-0.393	-0.946	0.607	0.057	-0.156	0.467	0.05	0.059	-1.327	-0.838	0.451	0.127
BSU17410_cwlC	-0.211	0.58	0.631	1.799	-0.253	0.9	-1.797	-0.237	1.938	1.065	-0.529	0.574	-1.281	-0.189	0.207	1.261	-0.403	-0.26	-0.324	1.283	-0.083	-0.115	-0.225	-0.378	0.089	0.147	-0.05	-0.641	-0.107	-0.433	1.001	0.139	0.162	0.739	0.416	2.579	0.596	-0.018	4.096	-0.033	0.418	1.607	0.678	-0.352	1.34	0.215	-1.408	-0.502	0.392
BSU17860_yneA	-0.242	-0.032	0.33	-0.443	0.768	0.369	-0.107	-0.083	-0.239	0.112	0.016	-0.122	-0.092	0.462	0.386	-0.306	-0.325	-0.151	0.492	-0.12	0.104	0.962	-0.424	-0.112	0.602	-0.879	0.582	0.365	0.255	0.782	-0.011	0.008	0.842	0.416	0.209	1.099	-0.04	0.642	0.588	0.615	0.027	0.271	0.233	0.5	-0.53	-0.21	0.453	-0.38	0.724
BSU18180_yngB	-0.689	0.791	-0.31	0.224	0.096	-0.081	0.252	0.142	-0.082	0.647	-0.283	0.313	0.184	0.323	0.636	0.188	-0.011	0.507	-0.513	0.522	-0.141	0.026	-0.104	0.404	-0.233	-0.089	-0.144	-0.294	0.349	-0.06	0.163	0.035	-0.501	0.274	-0.568	-0.288	0.462	0.141	0.076	-0.067	-0.491	-0.021	0.331	-0.414	-0.924	0.336	-0.292	0.067	-1.035
BSU18350_dacC	0.468	0.03	0.406	2.092	-0.251	-0.902	0.528	0.057	0.631	NaN	0.117	0.083	0.258	-0.861	0.584	-0.469	0.687	0.29	1.046	-0.493	-0.417	0.575	0.005	-0.467	-0.1	0.645	-0.375	-0.07	-0.12	-0.067	-0.102	0.227	-0.981	0.25	-0.358	-0.817	-0.616	-0.165	0.434	0.436	-0.662	0.327	0.618	-0.615	-0.58	0.537	-0.584	-0.064	0.74
BSU18380_iseA	0.627	-0.06	-0.204	0.253	-0.753	-0.007	-0.176	-0.218	-1.395	-0.398	0.113	0.618	0.335	0.185	0.131	-0.077	0.383	0.212	0.202	0.52	0.508	-0.328	0.59	0.98	-0.898	0.006	0.273	-0.193	-0.509	0.376	-0.179	-0.534	0.194	-0.094	0.807	-0.178	0.557	-0.505	-0.015	-0.535	-0.444	0.023	0.119	-0.306	-0.468	0.455	0.68	0.379	0.536
BSU18410_ggt	0.701	-0.828	-0.193	0.102	-0.477	0.087	0.011	-0.045	-0.672	-0.5	0.24	-0.345	0.419	-0.42	-0.03	1.017	-0.526	0.012	0.23	0.349	-0.113	0.098	0.253	0.6	-0.433	-0.514	0.217	0.263	-0.252	0.217	-0.167	0.055	0.124	0.119	-0.785	NaN	0.422	0.348	-1.795	-0.69	-0.666	-3.277	-0.373	-0.345	-0.273	-0.024	1.192	0.082	-0.362
BSU19210_yocH	-0.236	-1.056	-0.298	0.161	1.058	-0.037	-1.23	-0.806	0.454	0.079	0.187	0.606	-0.601	-0.077	-0.209	-0.08	-1.273	0.365	-0.65	-0.646	0.003	-0.582	-0.125	0.059	0.188	-0.334	0.269	-0.056	-0.6	0.214	-0.407	-0.241	-0.512	-0.094	-0.392	-0.49	-0.137	-0.316	1.079	0.112	0.393	0.342	-0.287	0.273	0.402	-0.211	0.353	-0.515	-0.093
BSU19410_cwlS	0.138	0.029	-0.041	0.186	0.095	-1.028	0.176	1.158	0.565	0.029	-0.384	0.011	0.197	-0.337	-0.261	-0.061	-0.185	0.098	0.054	-0.057	-0.399	-0.004	-0.165	-0.552	-0.315	-0.221	0.262	-0.057	0.288	-0.034	0.036	-1.106	-0.022	-0.002	0.086	-0.177	-0.107	0.55	0.143	-0.054	-0.064	0.504	0.141	0.975	0.206	-0.137	0.175	0.181	0.262
BSU19620_yodJ	-0.356	0.104	0.076	0.703	-0.264	-0.158	-0.536	0.668	-0.464	-0.309	0.145	0.419	-0.731	-0.196	-0.2	-0.108	-0.462	-0.686	0.493	0.813	0.148	-0.264	-0.343	-0.6	-0.328	0.308	0.069	0.114	-0.044	0.227	0.013	0.307	0.013	0.379	-0.123	1.094	-0.185	-0.599	0.583	-0.112	0.22	0.64	0.505	-1.074	-0.466	-0.699	0.005	-0.03	0.497
BSU19810_yodU	0.33	-0.216	0.197	-0.345	-0.327	-0.175	0.044	0.296	0.339	0.752	0.265	-0.115	0.211	0.598	0.112	-0.604	-0.098	-0.169	0.735	-0.15	-0.165	-1.174	-0.057	-0.075	0.676	-0.541	0.399	-0.134	-0.429	0.647	0.163	-0.034	0.378	-0.452	-0.082	-0.705	0.373	-0.133	-0.671	-0.207	0.485	0.127	0.312	-0.03	-0.394	-0.437	-0.159	0.014	-0.093
BSU21350_cwlP	-0.052	0.101	0.662	0.655	0.656	-0.09	-0.403	-0.841	0.808	-0.206	-0.307	0.17	-0.122	0.22	-0.296	-0.225	0.415	-0.446	-0.549	0.081	0.076	1.091	0.493	1.104	0.338	0.057	0.23	-0.211	0.274	-0.316	-0.358	-0.582	-0.513	0.695	-1.415	0.598	-0.239	0.754	0.481	0.052	-0.091	0.517	0.428	0.335	0.321	0.339	0.252	-0.199	-0.346
BSU21410_blyA	-0.376	-0.362	-0.054	-0.331	-0.389	-0.314	-0.684	0.101	-0.178	0.559	0.34	0.145	-0.042	-0.365	-0.021	-0.151	0.059	-0.126	0.623	0.536	-0.187	0.644	0.575	0.217	-0.72	0.534	-0.27	-0.83	0.016	0.148	-0.549	-0.399	0.066	-0.482	0.086	-0.74	-0.768	-0.042	0.255	-0.283	0.019	-1.317	0.134	0.507	-0.52	0.046	-0.508	0.023	-0.202
BSU22030_dynA	0.08	0.26	0.918	0.009	-0.065	0.011	0.201	0.137	0.273	-0.608	0.034	-0.018	-0.154	0.306	0.317	-0.702	0.305	0.245	-0.17	-0.058	0.198	-0.164	0.182	0.566	0.628	-0.195	0.02	0.571	0.358	-0.399	0.322	-0.651	-0.177	0.138	-0.002	-0.038	-0.389	0.018	0.042	0.945	-0.014	0.06	-0.4	-0.642	-0.236	-0.49	-0.684	0.016	-0.36
BSU22180_gpsB	-0.142	0.994	0.349	-1.737	0.682	0.212	-0.042	-0.024	0.157	0.502	0.564	-0.568	0.592	0.468	0.161	0.427	-0.455	0.954	-0.16	-0.15	-0.363	0.24	0.537	0.407	0.446	-0.505	0.122	0.23	0.43	0.153	-0.154	-0.642	0.383	0.073	0.551	NaN	-0.023	0.164	-1.134	-0.802	0.351	-3.486	0.59	-0.085	-0.077	-0.249	0.265	0.016	0.445
BSU23190_dacB	-0.675	-0.607	-0.167	-0.145	0.025	0.367	0.298	0.296	0.084	0.221	-0.083	-0.27	0.354	0.137	-0.409	-0.456	-0.021	-0.486	0.531	0.269	-0.12	0.427	0.453	0.054	0.211	0.582	0.296	0.626	0.209	-0.224	0.107	-0.174	-0.054	0.096	-0.099	0.553	0.033	0.254	0.261	-0.38	0.369	0.132	0.046	0.294	0.255	-0.763	-0.392	0.029	-0.6
BSU23530_spoIIM	-0.437	0.332	0.209	-0.745	0.601	0.27	0.014	-0.333	-0.394	0.149	-0.103	-0.331	0.247	0.532	-0.366	-0.831	0.218	-0.17	-0.373	-0.246	0.065	0.13	-0.586	0.15	-0.418	-0.272	0.246	0.216	0.445	0.498	-0.171	-0.298	-0.749	0.008	-0.477	-0.437	0.241	0.131	-0.281	-0.231	0.219	-2.59	-0.082	0.339	-0.081	0.152	-0.682	-0.137	0.56
BSU23616_mciZ	0.058	-0.262	-0.644	0.187	0.066	-0.66	-0.098	-0.521	0.176	0.112	-0.651	0.336	0.122	0.124	0.525	0.418	0.542	-0.677	0.112	-0.143	-0.327	0.558	-0.241	-0.351	0.209	-0.028	-0.467	0.475	0.02	0.295	0.007	0.112	-0.001	-0.506	0.058	-0.426	-0.234	-0.145	0.46	0.001	0.089	0.27	0.439	-0.315	-0.718	-0.143	-0.294	-0.196	-0.163
BSU24190_yqiI	0.362	-0.18	-0.08	-0.357	0.535	-0.053	-0.151	0.312	0.36	-1.952	-0.23	0.2	-0.14	0.35	0.343	-0.405	0.041	0.439	0.253	-0.491	0.115	-0.904	0.063	0.625	-0.279	0.014	0.06	-0.007	0.59	0.234	-0.183	0.097	0.933	0.486	-0.083	0.765	0.156	-0.418	0.791	0.186	0.027	0.379	-0.062	-0.099	-0.181	-0.658	0.074	-0.125	-0.118
BSU24830_yqgT	-0.247	-0.044	0.605	-0.537	-0.134	-0.181	0.025	-0.127	0.212	0.569	-0.057	-0.013	-0.547	-0.451	0.531	-0.869	0.007	-0.197	-0.65	-0.052	-1.155	-0.54	-0.318	-0.631	0.102	0.473	-0.086	-0.009	0.182	0.44	0.342	-0.111	-0.472	0.701	0.242	-0.509	0.367	0.888	0.134	0.344	0.248	0.833	-0.007	0.233	-0.249	0.064	-0.172	0.452	-0.389
BSU24840_yqgS	0.1	0.145	-0.153	-1.807	-0.913	-0.035	-0.105	0.382	0.426	0.444	0.427	-0.552	0.412	-0.05	0.549	-0.215	0.286	0.668	-0.06	-0.203	0.714	-0.015	-1.077	-0.236	-0.246	-0.726	-0.061	0.262	-0.501	0.112	0.209	0.29	-0.053	-1.05	0.719	-7.525	0.708	0.627	-1.177	-0.247	0.02	-3.213	0.162	-0.17	-0.089	0.263	0.388	0.392	0.034
BSU25310_dgkA	NaN	NaN	NaN	NaN	NaN	NaN	NaN	NaN	NaN	NaN	NaN	NaN	NaN	NaN	NaN	NaN	NaN	NaN	NaN	NaN	NaN	NaN	NaN	NaN	NaN	NaN	NaN	NaN	NaN	NaN	NaN	NaN	NaN	NaN	NaN	NaN	NaN	NaN	NaN	NaN	NaN	NaN	NaN	NaN	NaN	NaN	NaN	NaN	NaN
BSU25530_spoIIP	-0.263	0.352	-0.14	0.148	-0.54	0.29	-0.154	-0.017	-0.255	0.916	-0.088	0.234	1.053	0.416	-0.33	-0.102	-0.201	-0.071	0.204	-0.2	-0.029	0.345	-0.354	-0.22	0.048	0.44	-0.11	-0.014	0.423	0.019	-0.48	-0.272	0.072	0.109	-0.028	0.579	0.256	0.121	0.799	0.611	-0.416	0.257	0.342	-0.014	0.179	0.117	-0.517	0.143	0.144
BSU25710_cwlH	0.232	0.075	0.266	-0.094	0.51	0.5	-0.385	0.399	0.223	0.067	-0.105	-0.111	0.052	0.554	-0.04	0.069	0.68	0.425	-0.406	0.111	0.378	-0.054	-0.038	0.173	-0.066	0.381	0.168	-0.364	0.834	0.739	0.304	0.744	-0.25	0.129	0.463	0.286	-0.226	0.064	0.309	0.473	-0.279	0.254	-0.2	-0.236	-0.303	-0.213	0.07	-0.326	-0.581
BSU25900_cwlA	0.301	0.38	-0.542	-0.515	0.355	0.217	0.579	0.39	-0.07	0.254	-0.617	-0.108	-0.304	0.381	0.13	0.149	0.118	0.178	-0.872	0.793	-0.282	-0.193	0.504	-0.285	-0.174	0.809	-0.176	0.772	-0.259	-0.01	-0.103	-0.133	-0.308	-1.211	0.62	-0.391	-0.518	-0.06	0.543	-0.47	-0.012	-0.156	0.758	0.506	0.223	0.178	-0.361	-0.348	-0.204
BSU26810_yrpC	-0.133	0.539	-0.198	-1.385	0.065	-0.222	0.273	-0.788	-0.389	0.485	-0.674	-0.035	-0.02	-0.09	0.488	-0.52	-0.129	-0.021	-0.548	0.176	-0.01	-0.188	0.829	-0.213	0.279	-0.558	0.516	-0.523	-0.65	0.319	-0.135	-0.166	0.48	-0.377	-0.352	-2.278	0.174	0.09	-0.28	-0.013	-0.266	-1.31	-0.31	-0.222	-0.216	-0.827	-0.038	-0.357	0.034
BSU27310_pbpI	-0.181	0.217	-0.047	-0.067	-0.283	0.275	-0.551	0.189	-0.561	0.581	0.385	0.222	-0.649	-0.164	0	0.209	-0.704	0.288	0.408	0.705	-0.68	0.692	-0.214	0.657	0.599	0.834	-0.153	-0.283	0.541	0.006	-0.03	0.689	-1.201	-1.026	0.121	-0.399	-0.48	0.853	0.786	0.281	0.347	0.199	-0.096	-0.162	0.401	-0.315	-0.067	0.481	0.697
BSU27580_yrvJ	-0.821	-0.345	-0.571	-0.513	-0.436	-0.287	-0.717	-0.419	0.337	-0.158	0.361	-0.061	-0.016	-0.26	-0.604	0.44	-0.073	-0.32	0.384	-0.08	-0.107	-0.679	0.37	0.2	-0.015	-0.193	-0.836	0.041	-0.1	-0.741	-0.281	-0.603	-0.314	-0.257	0.051	0.29	0.296	-0.153	-0.208	-0.018	0.216	0.108	-0.294	0.27	-0.148	0.152	-0.46	0.047	-0.515
BSU27670_spoVB	0.905	-0.771	-0.266	0.187	0.371	-0.392	0.191	0.196	-0.229	-0.45	-0.082	0.232	0.136	0.28	0.456	0.474	-0.46	-0.172	0.158	0.512	-0.561	-0.289	-1.099	-0.345	-0.112	-0.139	-1.423	-0.19	-0.229	-0.161	-0.113	-0.206	-0.225	-0.072	0.305	0.401	-0.029	-0.873	-0.193	0.228	-0.005	-0.633	0.515	-0.888	0.036	0.149	-0.178	-0.122	0.776
BSU27990_minD	-0.027	0.134	-0.11	-0.01	-0.183	0.771	-0.834	-0.18	0.005	-0.169	-0.151	0.239	-0.052	0.049	-0.117	0.03	0.04	-0.422	-0.717	-0.191	0.118	0.4	-0.409	-0.007	-0.298	0.087	0.069	0.267	-0.217	-0.41	0.494	0.128	0.344	0.561	-0.15	-0.717	-0.922	-0.285	0.165	0.437	-0.881	0.245	0.109	-0.608	-0.101	-0.225	0.485	0.061	0.205
BSU28000_minC	-0.403	0.342	0.485	2.617	-0.39	0.186	-0.435	0.817	0.483	0.256	0.136	0.459	0.85	0.054	0.279	-0.892	0.622	-0.088	-0.247	1.301	-1.052	-1.084	0.122	-0.498	-0.456	-0.287	0.381	-1.571	0.556	-0.88	0.657	-0.118	0.21	0.794	-0.118	1.295	-0.61	-1.401	4.048	-0.07	0.277	1.224	-0.499	-0.76	0.653	0.349	-0.788	0.201	-0.041
BSU28050_maf	0.385	-0.297	0.254	0.461	-0.128	-0.119	0.303	-0.435	-1.222	0.456	0.277	0.11	0.09	0.274	0.269	0.404	0.583	-0.606	0.464	-0.321	0.027	0.971	0.274	-0.416	-0.569	-0.313	-0.48	-0.003	0.455	-0.083	0.03	0.003	-0.119	0.246	-0.119	1.749	0.179	-0.389	0.517	0.102	-0.157	0.479	0.153	0.483	0.38	0.203	-0.269	-0.015	0.419
BSU28610_zapA	-0.214	0.342	0.751	0.298	-0.093	-0.347	0.091	-0.759	0.337	0.233	1.053	-0.401	-0.644	0.056	0.265	-0.025	0.352	-0.78	0.895	-0.614	0.086	-1.521	0.291	0.222	-0.574	-0.061	-0.008	-0.411	-0.757	0.268	-0.126	0.449	0.359	-0.248	0.743	1.189	-0.429	0.526	0.758	-0.303	-0.666	0.303	-0.24	0.492	0.372	-0.352	0.542	0.256	-0.166
BSU28900_ysbB	0.24	-0.095	-0.239	0.273	-0.182	0.158	-0.525	0.39	0.752	-1.186	-0.831	0.157	0.253	0.555	-0.229	0.259	0.398	0.002	0.584	-0.111	-0.707	0.55	-0.062	0.059	-0.782	-0.618	0.167	0.522	-0.03	-0.665	-0.326	0.368	0.064	-0.257	-0.188	0.31	-0.647	0.181	0.502	-0.495	0.021	0.924	0.005	-0.394	0.619	0.067	-0.596	0.164	-0.231
BSU28920_lytT	0.082	-0.1	-0.196	1.091	-0.313	0.2	0.801	-0.039	-0.242	-0.003	0.196	-0.314	-0.362	0.278	0.23	0.398	0.116	0.625	0.266	-0.152	-0.274	-0.08	0.443	-0.27	0.014	0.343	0.901	-0.733	0.289	-0.23	0.055	0.254	0.614	0.011	-0.367	0.034	0.173	-0.326	0.175	-0.242	-0.319	0.424	-0.08	-0.026	0.883	0.811	-0.376	0.216	-0.313
BSU28930_lytS	-0.396	-0.357	0.39	-1.159	-0.441	0.239	0.113	0.168	-0.517	-0.235	-0.48	-0.035	-0.151	0.09	0.025	-0.125	0.114	0.018	-0.146	-0.2	-0.18	0.154	0.175	-0.533	-0.403	-0.495	0.294	0.598	0.12	-0.143	0.198	0.605	-0.76	0.317	-0.029	NaN	0.27	-0.68	-3.015	-0.126	-0.023	-3.726	0.449	-0.494	0.147	0.481	0.545	0.024	0.002
BSU29610_ezrA	-0.399	1.003	NaN	NaN	NaN	-0.008	-1.28	-0.504	-0.081	-3.848	-0.154	0.734	-0.529	0.456	-0.358	0.572	-0.104	-0.576	-0.647	1.231	-0.608	-0.346	-0.767	-0.243	-1.018	0.028	NaN	-0.715	0.177	0.698	0.804	0.389	-1.999	0.761	-0.167	NaN	-3.086	1.001	-0.104	0.834	-0.826	0.844	-0.77	-0.405	-0.648	0.581	-3.466	0.44	0.677
BSU29630_refZ	-0.378	-0.641	0.041	-0.019	-0.408	0.022	0.643	-0.304	-0.825	-0.208	0.144	-0.004	-0.229	0.644	-0.058	0.367	-0.458	-0.061	0.149	-0.181	-0.119	0.206	-0.816	0.072	-0.722	-0.602	-0.006	-0.222	-0.436	0.523	-0.599	-0.253	0.19	0.115	-0.39	-0.706	0.486	-0.173	0.277	-0.184	-0.178	-0.258	-0.847	-0.001	0.28	-0.58	0.029	-0.396	-0.117
BSU30050_ytgP	-0.785	-0.461	-0.471	0.179	0.075	-0.368	-0.493	-0.425	-0.23	-0.096	0.279	-0.414	0.129	0.97	-0.01	0.865	0.218	-0.097	0.085	0.097	0.403	-0.44	0.406	-0.13	-0.647	0.498	0.942	-0.095	0.107	-0.068	-0.181	0.455	0.05	-0.108	0.248	-0.04	0.11	-0.101	0.183	0.47	0.165	0.621	0.311	0.336	-0.012	-0.297	0.592	0.331	-0.506
BSU30640_ytkC	-0.067	-0.303	0.602	-0.696	0.085	-0.047	-0.891	0.085	0.012	-0.862	-0.11	0.137	-0.163	0.032	-0.014	-0.805	0.308	-0.331	0.01	0.401	-0.262	-0.699	0.159	-0.065	0.254	-0.474	-0.557	-0.538	0.643	0.486	-0.041	-0.225	-0.607	-0.002	0.344	0.185	-0.028	-0.404	-0.376	0.717	-0.147	0.217	-0.86	0.339	0.06	0.542	0.327	0.236	0.351
BSU31010_floT	NaN	NaN	NaN	NaN	NaN	NaN	NaN	NaN	NaN	NaN	NaN	NaN	NaN	NaN	NaN	NaN	NaN	NaN	NaN	NaN	NaN	NaN	NaN	NaN	NaN	NaN	NaN	NaN	NaN	NaN	NaN	NaN	NaN	NaN	NaN	NaN	NaN	NaN	NaN	NaN	NaN	NaN	NaN	NaN	NaN	NaN	NaN	NaN	NaN
BSU31020_yuaF	0.162	0.292	-0.265	0.43	0.7	0.589	0.16	0.039	-0.31	0.395	0.173	0.163	-0.409	0.517	0.012	-0.696	-0.352	0.281	0.174	0.363	-1.052	0.15	0.502	0.383	-0.141	0.357	-0.851	0.269	0.273	-0.862	-0.154	-0.191	0.461	0.552	-0.232	0.509	-0.026	-0.319	0.98	-0.44	-0.114	0.641	-0.191	0.038	-0.078	-0.507	-0.641	-0.407	-0.253
BSU31120_lytG	-0.583	-0.115	-0.821	0.32	-0.247	0.294	-0.212	0.346	-0.228	0.025	-0.426	0.196	-0.321	0.172	-0.169	-0.111	0.505	0.355	0.453	-0.068	0.17	0.504	-0.582	-0.034	-0.585	0.09	-0.217	0.516	-0.628	0.568	-0.173	0.244	-0.433	-0.812	0.382	0.174	0.547	0.299	0.259	-0.004	-0.047	-0.013	-0.133	0.409	-0.396	0.215	-0.546	-0.317	-0.333
BSU31490_pbpD	-0.227	-0.458	0.261	-0.292	-0.437	0.25	-0.674	-0.386	0.25	-0.541	0.034	-0.159	0.211	0.307	-0.051	-0.729	0.251	-0.281	-0.557	0.276	0.437	0.785	0.009	0.034	-0.589	0.145	0.39	0.256	0.26	0.299	-0.412	-0.133	-0.007	-0.581	0.43	NaN	-0.261	-0.707	-0.582	-0.2	-0.246	-1.371	0.239	-0.508	-0.19	-0.101	-0.084	-0.692	-0.552
BSU32340_lytH	-0.802	0.398	0.459	NaN	NaN	-0.232	0.311	-0.887	0.284	-0.182	-0.084	-0.236	-0.149	1.049	-0.163	-0.086	-0.097	0.445	-0.858	1.017	0.395	-0.665	0.523	0.486	0.354	-0.299	-0.108	0.148	0.581	0.469	0.446	-0.322	-0.654	-0.6	0.002	0.088	-0.551	0.352	-0.057	-0.322	0.505	-0.182	-0.158	0.157	0.55	0.154	-0.085	0.48	0.134
BSU33360_yvgJ	-0.781	0.184	-0.313	0.234	0.606	0.286	0.031	0.126	0.029	-0.334	-0.297	-0.031	-0.367	0.269	-0.148	-0.085	-0.484	0.593	0.574	0.779	-0.048	0.209	0.069	-0.005	0.041	0.087	-0.042	0.298	0.044	-0.016	0.082	0.082	-0.211	0.536	-0.348	0.306	-0.55	0.217	-0.316	-0.399	0.514	0.162	-0.108	-0.625	0.196	0.072	0.491	0.237	-0.98
BSU34760_glmR	1.229	0.129	-0.075	-0.422	0.167	-0.076	0.219	0.224	0.19	0.119	0.736	0.089	-0.249	0.197	0.823	0.569	0.022	0.414	-1.034	-0.081	0.119	-0.847	-0.794	-0.128	0.954	-0.255	-0.026	0.534	0.674	-0.513	-0.718	0.009	-0.115	0.468	0.527	-2.985	0.128	0.212	-0.467	-0.307	0.051	-0.524	-0.268	0.488	0.135	0.037	-0.695	-0.196	-0.11
BSU34800_cwlO	0.366	-0.631	-0.64	-0.278	-2.225	0.042	-0.034	0.061	-0.655	-0.104	-0.521	-0.032	0.149	0.49	0.615	-0.094	0.669	-0.487	-1.165	0.101	-0.162	0.142	-0.313	-0.072	-0.269	0.358	0.473	0.512	-0.405	0.038	0.497	0.332	0.064	-0.558	-0.182	0.184	-0.602	-0.631	-0.543	-0.381	0.603	-0.288	-0.443	0.179	0.2	-0.212	0.156	-1.686	0.544
BSU35010_nagA	0.055	-0.962	-1.23	-0.808	-0.063	-0.417	-0.45	0.859	0.637	-0.659	-0.979	0.343	-0.234	-0.155	0.159	0.194	-0.174	-0.201	0.161	-0.22	0.325	0.012	-0.678	0.148	0.151	0.542	-0.643	-0.316	0.07	0.276	-0.203	0.187	-0.17	0.067	0.114	NaN	-0.249	0.126	-2.129	-0.726	0.344	-3.361	0.152	-0.219	-0.442	-0.262	-0.519	0.137	0.065
BSU35020_nagB	-0.074	0.056	-0.839	-0.937	-0.053	-0.313	-0.862	0.546	0.222	0.109	-0.359	-0.203	0.011	-0.452	0.082	-0.156	-0.098	-0.536	0.503	-0.06	-0.295	0.255	-0.285	0.249	0.287	-0.294	0.116	-0.277	-0.256	-0.6	0.232	0.135	-0.607	-0.513	0.341	NaN	-0.082	0.467	-0.751	-0.213	-0.571	-2.612	0.081	-0.941	-0.154	0.452	-0.382	0.062	-0.266
BSU35220_minJ	0.599	0.028	-0.683	-1.083	0.002	0.32	-0.418	-0.427	-0.347	0.512	0.567	-0.451	0.813	-0.016	0.69	-0.208	0.107	-0.564	0.009	-0.964	0.762	0.635	0.347	0.452	0.51	0.032	-0.161	1.363	-0.078	0.055	-0.15	-0.133	-0.189	-0.495	0.419	-0.774	-0.481	-0.357	-0.492	0.054	0.045	-0.034	0.207	0.56	-0.119	-0.181	-0.588	-0.266	0.166
BSU35520_tagV	0.455	0.314	0.242	-0.077	-0.33	-0.36	-0.122	0.18	0.265	0.45	0.051	-0.259	0.343	-0.869	0.637	0.162	0.187	-0.074	-0.171	-0.459	-0.3	-0.218	-0.436	-0.179	0.172	0.336	0.293	0.562	0.098	-0.272	0.171	0.317	-0.53	0.51	0.092	-1.904	0.187	0.229	-0.646	0.253	0.036	-0.367	-0.303	0.174	0.278	0.31	0.604	0.097	0.003
BSU35540_tuaH	0.396	-0.477	-0.462	0.494	-0.295	-0.42	0.501	-0.074	1.058	0.449	0.556	0.003	0.518	0.573	-0.268	-0.082	-0.372	-0.497	0.084	0.355	-0.25	0.004	-0.085	0.271	0.564	0.125	0.168	-0.278	-0.024	0.139	0.336	0.012	-0.025	-0.041	-0.283	-0.07	0.364	0.564	-0.383	-0.03	0.334	0.271	-0.216	-0.485	0.089	0.483	0.391	-0.021	-0.229
BSU35550_tuaG	0.403	-0.992	0.037	1.084	NaN	0.535	0.363	-0.361	0.146	-0.568	0.223	-0.336	-0.322	0.012	0.086	0.209	0.369	0.042	-0.652	-0.704	-0.211	0.057	0.29	0.315	0.018	-0.045	-0.505	0.232	-0.481	-0.02	-0.008	0.315	0.541	-0.403	-0.063	0.229	-0.367	-0.482	0.062	0.279	0.352	0.625	0.2	1.487	0.657	0.428	0.326	-0.301	0.188
BSU35560_tuaF	-0.453	-0.121	0.716	0.007	-0.786	0.931	0.019	-0.142	-0.074	0.545	0.127	0.053	-1.059	0.121	-0.192	0.674	-0.532	-0.139	0.699	-0.357	0.063	0.129	-0.354	-0.559	-0.621	-0.104	0.489	-0.804	0.301	0.535	0.174	0.219	-0.265	-0.084	0.33	-0.122	-0.287	-0.412	0.064	-0.933	0.601	0.308	0.257	-0.413	-0.058	-0.213	0.872	-0.238	-0.691
BSU35570_tuaE	-0.693	0.386	-0.424	-0.23	0.29	0.005	0.034	-0.511	-0.109	0.643	0.623	-0.125	0.103	0.497	-0.655	-0.54	0.058	-0.258	0.147	-0.615	0.229	-0.002	0.077	0.362	0.279	-0.373	0.264	0.126	-0.164	0.544	-0.685	-0.009	0.222	0.599	0.163	0.094	0.434	0.105	-1.601	-0.091	0.426	0.395	0.615	0.342	-0.251	-0.236	-0.158	-0.187	-0.253
BSU35580_tuaD	-0.26	0.193	0.441	-1.045	0.397	-0.245	0.194	-0.327	0.463	0.695	0.36	-0.224	-0.435	-0.033	0.069	0.111	0.144	-0.053	-0.063	0.337	0.153	-0.074	-0.019	-0.331	0.004	0.243	-0.376	0.292	0.101	-0.085	0.339	0.127	0.282	-0.449	-0.055	-1.521	-0.588	0.702	-0.619	-0.238	-0.063	-2.625	-0.416	-0.06	0.146	-0.703	0.075	0.005	-0.34
BSU35590_tuaC	-0.191	0.89	0.036	-0.496	0.382	0.058	0.365	-0.499	-0.525	-0.389	-0.152	0.394	0.109	0.982	0.078	0.76	0.576	0.257	0.024	-0.318	0.586	0.262	-0.216	0.445	0.125	0.533	0.332	-0.022	-0.95	-0.239	-0.013	-0.297	-0.704	0.382	0.417	NaN	-0.005	0.09	-0.958	-0.6	0.485	-0.088	-0.095	-0.519	-0.387	-0.796	-0.243	-0.048	0.378
BSU35609_tuaA1	-0.169	-0.227	-1.062	-0.176	-0.542	-0.171	0.533	-0.203	-0.777	NaN	0.8	0.113	0.142	-0.753	0.498	0.619	0.325	0.251	-0.573	-0.609	0.017	0.232	0.423	-0.142	0.218	0.04	0.059	0.562	0.394	-0.495	0.049	0.531	0.409	-0.645	0.191	NaN	0.343	0.434	-0.564	-0.491	-0.143	-0.714	-2.008	-0.329	-0.392	-0.012	0.197	-0.145	0.152
BSU35620_lytC	0.359	0.303	0.484	-1.107	NaN	0.546	-0.552	-0.045	-0.379	-0.097	0.57	-0.244	0.23	-0.361	0.176	0.351	-0.755	-0.236	-0.847	0.245	-0.058	-1.067	-0.552	0.274	0.453	0.886	0.02	0.235	-0.391	0.065	-0.47	-0.431	-1.117	1.096	0.001	-0.001	-0.07	-0.167	0.993	1.199	-0.034	0.71	-0.474	0.906	-0.05	0.612	0.051	0.088	-0.04
BSU35630_lytB	0.175	-0.611	0.167	-0.564	0.312	0.452	-0.43	0.006	0.35	0.485	-0.483	0.198	0.373	-0.862	0.521	-0.177	0.003	0.297	-0.379	0.635	0.297	-0.66	0.313	-0.031	-0.133	-0.383	0.327	-0.226	0.758	0.185	-0.329	0.163	-0.114	-0.085	0.054	-1.871	0.149	0.326	-1.572	0.013	0.049	-1.229	0.188	-0.059	-0.647	0.062	0.093	0.46	0.825
BSU35650_tagU	-0.421	0.391	-0.053	-0.037	0.493	0.45	-0.574	-0.964	-0.731	0.865	0.585	0.28	-0.547	-0.241	-0.549	0.466	-0.683	0.346	0.233	0.498	-0.658	0.127	-0.152	0.11	-0.148	0.073	0.272	0.1	0.568	0.427	-0.235	0.176	-0.502	0.094	-0.218	0.386	0.06	0.232	-0.158	0.144	0.281	0.382	-0.31	-0.253	0.206	0.072	0.57	0.769	0.428
BSU35670_gtaB	0.282	1.048	-0.97	-0.163	-0.129	-0.194	0.391	-0.538	0.408	0.257	-0.031	0.468	-0.647	-0.167	0.126	0.383	-0.84	-0.008	0.238	-0.322	-0.889	-0.099	0.065	-0.117	0.357	0.364	-0.555	0.442	0.493	-0.305	0.462	-0.254	-0.461	0.622	-0.681	0.779	0.091	0.027	0.413	0.048	0.234	0.146	0.007	-0.194	0.577	-0.087	-0.796	-0.106	-0.136
BSU35690_ggaA	0.077	0.064	0.256	-1.148	-0.366	0.353	0.205	0.044	-0.277	0.48	-0.1	-0.365	0.317	-0.094	-0.059	0.057	-0.536	0.065	-0.276	0.228	0.132	-0.844	0.013	0.399	-0.396	-0.432	-0.002	-0.973	0.392	-0.266	-0.406	-0.132	0.309	-0.607	0.423	NaN	-0.41	0.879	-1.398	1.325	-0.44	-3.572	-0.359	-0.627	0.192	0.057	0.026	-0.361	0.006
BSU35730_tagE	-0.492	-0.806	0.102	1.867	-0.8	0.532	-0.532	0.691	0.4	0.434	-0.307	0.516	0.854	-0.407	0.263	0.584	0.351	0.127	0.522	-0.694	0.03	-0.737	-0.049	-0.077	-0.907	-0.423	-0.707	-0.31	0.299	-0.083	0.207	-0.745	-0.012	0.511	0.607	1.513	-0.488	-2.18	2.019	-0.147	0.13	0.387	0.04	-0.671	0.139	-0.22	-0.657	0.17	0.74
BSU35770_tagC	0.126	0.038	-0.531	-0.378	0.363	-0.047	-0.006	-0.515	-0.346	-0.092	0.44	-0.088	-1.337	-0.497	-0.339	0.473	-0.221	-0.237	0.524	-0.238	0.673	0.286	-0.275	0.273	0.228	-0.025	-0.101	-0.064	0.058	-0.046	-0.202	0.762	0.153	-0.017	0.393	-1.735	0.093	-0.19	0.475	0.343	-0.433	-0.097	0.308	0.431	-0.179	1.653	0.628	0.186	-1.249
BSU35780_lytD	0.027	0.417	0.139	0.532	0.175	0.294	0.34	-0.016	-0.26	0.079	-0.557	0.384	0.045	-0.175	-0.068	0.919	0.089	-0.129	-0.163	-1.568	-0.404	0.769	-0.049	0.448	0.377	1.46	-0.262	-0.183	0.215	-0.46	-0.333	-0.164	0.649	-0.117	-0.644	0.225	-0.286	-0.27	0.768	0.53	-0.239	0.388	0.043	-0.064	-0.058	-0.348	0.627	-0.558	-0.029
BSU35840_tagT	-0.447	-0.24	0.917	0.509	-1.449	0.659	-0.254	-0.096	-0.471	-0.189	-0.622	0.447	-0.087	0.389	-1.038	0.604	0.058	-0.158	0.604	-0.342	-0.152	-0.264	0.553	-0.505	0.21	1.221	0.596	0.226	-0.695	0.022	0.633	0.795	-0.345	0.444	-0.017	-0.557	-0.102	0.121	0.063	0.04	0.499	0.49	-0.442	-0.382	0.084	0.487	0.318	-0.482	0.021
BSU35860_pgdS	0.332	0.577	-0.653	0.486	0.732	-0.038	0.209	0.234	0.031	NaN	0.286	0.28	0.73	1.226	-0.191	0.458	-0.263	-0.234	-0.074	-0.012	0.715	0.11	0.433	-0.242	-0.155	-0.42	0.481	0.218	-0.153	-0.047	-0.105	-0.217	0.409	0.219	-0.209	-0.463	-0.001	-0.314	0.692	-0.086	0.535	0.401	-0.694	-0.306	0.198	-0.158	-0.161	-0.479	-0.307
BSU35870_capE	0.034	-0.659	0.461	0.697	-0.599	-0.548	-0.81	-0.354	0.077	0.823	0.5	0.108	-0.347	0.047	-0.359	-0.671	-0.648	-0.046	0.063	0.592	0.222	-0.115	0.42	-0.311	0.011	0.548	-0.64	-0.261	-0.224	-0.209	0.658	-0.581	0.064	-0.008	-0.381	0.441	-0.329	1.108	0.954	0.151	0.495	0.553	0.655	0.17	0.437	0.439	0.281	0.003	0.431
BSU35880_capA	-0.242	-0.038	0.263	0.367	-0.297	0.164	-0.066	0.374	-0.281	-1.313	0.513	0.295	0.551	0.532	0.083	0.499	-0.439	0.631	0.153	-0.821	0.381	0.211	0.24	-1.024	0.075	0.686	-0.563	0.535	0.656	0.026	0.265	0.008	0.11	-0.012	0.58	-0.264	-0.854	0.111	0.231	-0.066	-0.012	0.053	0.496	-0.115	0.043	-0.427	0.084	-0.152	0.297
BSU35890_capC	0.512	0.495	-1.35	NaN	NaN	-0.047	-0.486	0.329	0.602	0.004	-0.711	-0.419	-0.431	-0.086	-0.156	0.296	-0.743	0.211	0.859	-0.838	0.55	-1.215	-0.761	0.391	0.159	-0.326	-0.239	-0.938	-0.798	0.004	0.043	-0.874	-0.602	-0.428	0.369	NaN	0.324	-0.471	0.322	-0.072	-0.215	0.641	-0.155	0.612	0.384	-0.186	0.713	-0.23	-0.099
BSU35900_capB	1.153	0.513	NaN	-1.989	NaN	0.207	-1.144	0.052	0.48	0.254	0.255	-0.286	0.388	0.529	0.894	-0.744	-0.066	0.406	-1.009	NaN	-0.43	-0.143	0.662	0.798	-0.141	0.088	-0.133	-0.325	-0.329	0.284	0.417	0.81	0.343	0.405	-0.965	-0.448	-0.383	0.186	0.504	0.736	-0.248	0.607	-0.634	-0.155	1.007	-0.165	-0.156	0.268	-0.333
BSU36410_mbl	-0.808	-0.262	-0.092	-0.328	-0.429	-0.095	0.602	0.28	0.176	0.494	-0.2	0.055	0.051	-0.196	0.207	-0.023	-0.202	0.084	-0.335	-0.706	-0.375	0.286	-0.207	-0.458	-0.239	-0.348	-0.535	0.125	-0.18	-0.107	0.333	-0.663	-0.044	-0.395	0.323	-0.65	0.324	-0.451	0.015	-0.635	0.086	-0.385	0.474	-0.193	-0.4	-0.318	0.207	0.015	0.226
BSU36530_bcrC	-0.157	0.131	0.888	0.713	0.969	-0.004	-0.315	-0.349	0.393	0.608	-1.093	0.468	-0.086	0.3	0.471	-0.097	-0.133	-0.008	-0.451	0.692	-0.023	-0.022	-0.547	0.207	-0.041	0.86	-0.224	-0.177	0.099	0.286	0.209	-0.123	-0.51	-0.071	0.79	-0.158	-0.108	0.048	0.685	0.446	-0.412	0.599	-0.105	0.05	0.594	0.386	-0.145	-0.051	0.327
BSU36750_spoIID	0.339	-1.245	NaN	2.277	-1.018	-0.118	0	-0.694	-0.151	0.492	-0.627	0.613	-0.201	-0.351	0.413	-0.416	0.699	0.032	-0.48	0.638	0.533	-0.747	0.157	-0.465	0.214	-0.746	0.302	-0.136	0.84	0.479	-0.596	0.977	0.997	0.317	0.122	-1.229	0.779	0.688	-1.048	-0.501	0.477	0.118	0.459	-0.394	-0.429	1.349	-0.423	-0.122	-0.227
BSU37030_racA	-0.755	0.286	-0.075	-0.507	0.033	-0.583	-0.161	-0.199	0.023	-0.303	0.178	0.366	0.224	-0.57	-0.288	-0.49	0.113	0.345	-0.836	-0.429	-0.413	0.579	0.786	-0.981	0.533	0.372	0.687	0.111	-0.205	0.505	-0.139	0.441	0.095	-0.527	-0.415	-0.669	0.08	-0.889	0.057	0.1	0.044	-0.071	0.189	0.091	0.228	-0.232	-0.431	0.454	-0.213
BSU37100_murAB	0.269	NaN	0.572	-0.035	NaN	0.156	0.028	0.775	-0.553	0.74	-0.266	-0.549	0.095	0.236	0.092	-0.105	0.591	0.397	0.3	-0.427	0.313	0.411	0.62	-0.386	-0.332	-0.744	0.815	0.308	0.393	0.08	-0.111	-0.254	0.343	0.065	0.237	0.992	-0.458	-0.347	-0.352	-0.537	0.627	0.266	-0.135	0.409	0.467	0.189	-1.066	0.127	0.806
BSU37510_pbpG	0.358	0.176	-0.31	0.481	-0.259	-0.228	0.878	-1.432	0.202	-0.202	0.474	-0.398	-0.013	0.147	-0.178	0.096	0.147	-0.547	-0.495	0.858	0.471	0.745	0.189	-0.517	-0.147	0.04	0.497	-0.225	-0.632	0.025	-0.349	-0.196	-0.246	-0.29	0.059	-1.147	0.64	0.459	-0.578	-0.04	0.21	-1.104	-0.544	0.594	-0.574	1.316	0.143	0.348	-0.204
BSU38210_gtcA	-0.595	0.08	0.559	0.559	-0.753	-0.092	-0.335	-0.011	-0.231	0.441	-0.048	-0.092	0.357	-0.27	0.504	-0.142	-0.291	-0.212	0.17	-0.253	-0.278	-0.246	-0.197	0.133	0.121	-0.324	0.782	0.406	-0.305	-0.523	0.001	-0.428	-0.047	-0.286	-0.41	0.208	0.33	-0.932	1.133	-0.147	-0.273	0.556	0.238	-0.519	-0.071	-0.444	0.958	-0.036	-0.064
BSU38500_dltA	-0.636	-0.652	-1.41	-0.281	-0.466	-0.014	-0.181	0.806	0.337	-0.605	-0.341	0.81	0.632	-0.791	0.176	0.514	0.465	0.872	-0.334	-0.581	0.006	0.485	-0.93	-0.124	-0.183	-1	-0.584	-0.474	0.285	-1.165	0.332	-0.342	0.197	0.332	-0.187	1.295	0.025	0.252	1.719	-0.149	0.812	0.423	-0.234	0.207	0.226	-1.269	-0.738	-0.287	0.382
BSU38510_dltB	0.018	NaN	-1.009	NaN	NaN	0.161	NaN	1.527	0.748	NaN	0.062	-0.5	-0.904	0.385	NaN	-0.136	-0.336	-0.177	0.668	NaN	-0.99	NaN	-0.649	1.262	-0.542	0.272	-1.412	NaN	0.064	-0.181	0.317	-0.369	NaN	NaN	NaN	NaN	NaN	-0.662	1.863	NaN	-0.224	0.386	NaN	-0.961	0.046	0.521	NaN	0.276	NaN
BSU38520_dltC	0.173	-0.281	0.065	-2.78	0.952	0.161	-0.377	0.185	0.792	0.191	-1.811	0.321	0.238	0.054	0.045	0.808	0.184	0.334	-0.639	0.435	0.823	0.176	-1.241	0.061	-0.647	-0.704	0.267	-0.531	0.291	-0.505	0.969	0.771	0.296	1.265	0.254	NaN	-0.322	0.35	0.546	-1.721	-0.331	-3.329	-0.082	0.254	0.656	-0.138	-1.415	-0.499	0.134
BSU38530_dltD	-0.455	-1.551	0.388	-0.312	1.203	0.163	0.332	0.866	0.203	-0.512	0.085	-0.17	1.233	-1.5	-0.099	-0.201	0.339	-0.012	-1.152	0.159	1.076	-0.28	-0.359	0.308	-0.403	-0.903	0.487	0.834	-0.152	-0.077	0.567	-0.09	-0.291	0.472	0.073	1.809	0.099	0.918	1.8	-0.99	-0.136	-0.073	0.32	0.45	0.666	-0.123	-0.193	-0.373	-0.189
BSU38540_dltE	0.422	-1.32	-0.29	-0.54	0.264	0.293	-0.012	0.434	0.258	0.668	-0.101	0.239	-0.635	0.283	0.07	-0.125	0.41	0.258	-0.101	0.762	1.38	0.219	0.426	0.113	0.451	0.044	-0.195	0.117	0.315	-0.381	0.425	0.023	1.462	0.887	0.486	0.525	0.804	0.591	1.384	0.214	-0.06	0.112	-0.404	0.073	0.745	-0.657	0.34	-0.466	0.555
BSU40370_walJ	0.337	0.716	-1.309	0.104	-0.941	-1.001	-0.072	-0.682	0.509	1.659	-0.615	-0.276	-0.02	0.306	-0.432	0.19	0.308	-0.377	0.004	1.012	-0.417	0.348	0.182	-0.05	0.035	-0.145	0.514	-0.171	-0.546	-0.048	-0.129	0.58	0.607	0.21	0.031	1.273	-0.414	-0.275	0.787	-0.464	0.31	0.65	-0.789	0.305	0.146	-0.037	0.324	-0.128	-0.186
BSU40380_yycI	0.227	-0.019	-0.291	0.885	0.413	0.182	0.113	0.319	0.619	0.089	-0.82	0.428	-0.132	-0.764	1.078	0.528	-1.02	0.267	-0.073	-0.291	0.092	1.005	-0.345	0.152	-1.344	0.237	-0.037	-0.958	0.335	0.064	-0.334	0.629	-0.191	0.31	0.116	1.072	-0.299	-0.024	1.712	0.08	-0.334	0.842	-1.066	-0.864	0.681	0.152	-0.497	0.275	0.07
BSU40390_yycH	0.305	0.414	0.598	0.383	0.209	0.181	-0.076	0.553	0.035	-0.051	-0.817	-0.075	0.166	0.159	-0.312	0.892	0.407	0.059	-0.113	-0.156	-0.508	-0.039	0.147	0.299	-0.496	-0.496	-0.245	0.113	-0.382	-0.59	-0.266	-0.333	-0.373	-0.234	-0.079	0.07	0.346	-0.009	0.95	-0.114	-0.017	0.558	-0.386	-0.072	-0.126	-0.704	-0.138	-0.089	0.168
BSU40990_noc	-1.387	-1.287	NaN	1.241	-2.067	0.15	0.444	0.984	0.227	NaN	0.168	0.13	-0.128	0.094	0.793	0.66	-0.176	-0.501	0.239	1.132	-0.273	0.477	-1.472	0.052	0.032	0.582	-0.111	0.043	-0.646	-0.355	0.158	0.167	NaN	-0.221	-0.138	NaN	-0.67	-1.509	0.769	0.538	0.138	0.805	-0.567	-0.195	-0.114	0.474	0.159	0.327	0.387
BSU14000_patA	-0.515	0.603	-0.081	1.813	-0.342	0.481	-0.229	0.012	0.677	1.174	-0.709	0.418	-0.035	-0.205	0.442	0.858	0.448	0.267	-0.7	0.682	0.187	0.098	-0.826	-0.406	-0.33	-1.192	0.377	-1.117	-0.044	-0.901	1.138	-0.221	0.391	0.828	0.296	NaN	-0.575	-2.043	2.331	-1.384	-0.411	0.337	-0.631	-0.505	0.639	-0.613	-1.02	0.199	0.159
BSU07710_ltaS	-0.303	-0.895	-0.35	-0.141	-0.542	-0.405	-1.311	0.112	0.173	0.203	-0.258	0.086	0.398	0.185	-0.325	0.269	-0.664	0.47	0.064	-0.911	-0.912	0.244	0.227	-0.663	0.151	-0.362	0.365	-0.432	0.001	0.438	0.573	0.042	0.577	0.126	0.125	0.902	-0.151	0.478	0.1	1.04	0.243	0.366	0.146	-0.295	0.373	-0.174	-0.555	-0.824	0.12
BSU09310_pgcA	-0.781	-0.8	NaN	NaN	NaN	0.427	0.021	-0.361	0.826	NaN	0.393	0.634	0.516	0.703	-0.335	1.3	0.315	-0.25	0.317	0.152	0.011	-5.507	-0.88	-0.196	-0.368	0.509	NaN	0.837	-1.186	-0.049	-0.178	-0.134	0.289	NaN	1.148	NaN	0.433	0.562	NaN	-0.513	0.363	-2.407	0.636	0.012	-0.324	0.006	-2.639	0.198	0.316
BSU00100_dacA	-0.291	0.56	0.587	-0.173	0.496	0.335	0.121	1.103	-0.268	-0.063	-0.3	-0.015	0.483	0.42	-0.353	0.082	0.253	0.093	-0.127	0.637	0.556	0.092	0.522	0.425	-0.011	0.133	-0.007	0.771	-0.337	0.382	0.463	0.393	-0.614	0.209	-0.021	0.058	0.221	0.371	0.336	0.194	-0.005	0.369	-0.383	-0.271	-0.167	0.062	0.106	0.293	-0.082
BSU22320_ponA	-0.164	0.757	-1.344	-0.341	NaN	-0.342	-0.51	0.181	0.448	NaN	-1.896	0.499	-0.445	-0.398	0.442	0.267	0.311	0.224	-0.099	0.157	0.008	0.494	-1.228	0.291	0.164	-0.318	-0.973	-0.588	0.058	-0.681	1.065	0.608	0.692	-0.071	0.051	NaN	0.237	0.038	-1.857	-0.067	0.426	-1.674	-0.282	-0.179	1.683	-0.2	-2.001	-0.203	0.419
BSU23480_dacF	-0.282	-0.153	0.317	-0.367	0.315	0.066	0.782	-0.201	-0.078	-0.395	-0.197	-0.175	0.091	0.059	-0.081	-0.005	-0.185	-0.282	0.401	-1.305	0.38	0.274	0.507	0.324	-0.344	-0.115	0.086	-0.422	0.106	-0.235	-0.094	-0.036	-0.112	-0.447	0.155	1.134	0.028	0.152	-0.248	0.433	0.205	-0.475	0.004	0.043	-0.874	-0.273	-0.209	-0.016	-0.108
BSU25000_pbpA	0.011	NaN	0.931	NaN	-0.491	0.179	0.324	-0.119	0.257	NaN	-0.28	-0.051	-0.688	-0.544	-0.169	-0.375	-0.244	-0.618	0.058	0.011	0.187	-0.037	-0.188	0.319	0.562	0.16	0.131	-0.148	-0.29	0.684	-0.114	-1.522	0.104	-0.12	-0.521	NaN	-0.103	0.487	NaN	-0.373	0.504	-1.347	-0.125	-0.719	-0.586	0.274	-0.259	0.135	0.245
BSU15780_cpgA-1	0.439	0.138	0.346	1.575	0.041	0.294	0.476	-0.063	-0.01	0.272	-1.367	0.176	0.056	-0.385	0.428	0.356	-0.089	0.461	-0.333	0.303	0.144	-0.286	-0.291	-0.144	-1.111	-0.266	0.846	-0.555	-0.107	0.064	0.689	-0.064	-0.115	1.079	0.356	0.987	-0.115	0.02	1.845	-0.584	0.458	0.562	0.658	-1.016	-0.073	0.872	-1.623	0.42	0.619
BSU21920_ugtP	-0.233	0.26	-0.108	-0.734	0.413	-0.59	0.168	-0.017	-0.315	-0.574	-0.068	0.156	0.324	-0.436	0.024	-0.013	0.069	0.111	0.225	0.311	-0.649	0.041	0.003	-0.091	0.116	0.204	0.06	-0.376	0.243	0.277	0.208	0.408	-0.237	-0.47	-0.316	0.2	-0.011	-0.004	-0.262	-0.509	-0.006	-0.404	0.07	0.173	-0.353	-0.377	0.094	-0.186	-0.305
BSUCTR01_control	0.009	0.512	-0.245	-0.672	0.166	-0.089	0.669	0.13	0.395	-0.356	0.549	-0.552	0.287	0.222	-0.017	0.319	-0.356	-0.338	0.169	0.074	-0.096	-0.018	-0.779	0.432	-0.311	0.133	0.154	0.139	-0.017	-0.313	-0.432	0.655	-0.754	-1.168	-0.133	-1.276	-0.582	0.211	-1.836	-0.615	-0.243	-2.394	0.112	-0.412	0.189	-0.018	0.206	0.25	0.473
BSUCTR03_control	0.592	0.286	-0.737	-0.087	-0.022	-0.242	0.253	-0.148	-0.044	0.434	0.162	0.174	-0.221	0.003	0.192	0.396	0.258	0.241	-0.238	-0.216	-0.375	-0.327	-0.007	0.106	-0.305	-0.236	-0.269	0.37	-0.581	0.162	-0.024	0.079	0.065	0.064	0.09	0.4	0.16	-0.135	0.249	0.177	-0.363	-1.062	0.179	-0.378	0.101	-0.585	0.436	0.139	-0.126
BSUCTR04_control	0.394	-0.191	0.396	0.373	-0.385	-0.285	0.926	-0.438	-0.133	-0.085	0.866	-0.094	-0.134	-0.074	-0.203	0.052	0.121	0.306	-0.208	0.156	0.691	0.07	0.014	0.023	0.412	-0.534	0	-0.799	-0.463	0.7	0.443	-0.027	-0.177	0.456	-0.306	0.251	0.403	0.383	0.072	0.438	-0.193	0.312	-0.425	0.156	-0.182	-0.482	-0.144	0.173	0.222
BSUCTR05_control	0.463	0.491	-0.473	0.102	-1.145	0.118	0.275	-0.337	0.02	0.004	-0.527	0.782	0.006	-0.578	-0.942	0.106	-0.184	-0.131	-0.267	-0.571	0.07	-0.509	-0.117	-0.324	0.262	0.908	0.213	-0.381	-0.572	0.116	0.932	0.141	0.537	0.074	0.156	0.022	0.13	0.21	0.079	-0.292	0.235	0.416	0.198	-0.899	0.365	-0.468	-0.563	0.064	-0.3
BSUCTR06_control	1.318	0.127	0.54	-1.547	-0.312	-0.07	0.165	0.577	0.22	-0.703	0.589	-0.039	-0.683	0.102	-0.937	-0.374	-0.55	-0.083	-0.163	-0.346	0.334	-0.18	0.317	0.034	0.191	-0.061	0.523	0.198	-0.441	-0.264	-0.069	-0.037	-0.332	0.628	0.074	NaN	0.419	0.345	-3.555	-0.646	0.097	-2.823	0.785	-0.282	0.658	-0.068	0.415	-0.192	0.294
BSUCTR07_control	0.357	0.25	-0.011	-0.096	0.008	0.007	-0.006	-1.086	-0.295	-0.947	0.189	-0.056	-0.243	-0.54	-0.154	-0.124	-0.092	-0.602	-0.584	-0.541	0.436	-0.08	0.246	-0.349	0.329	-0.249	0.067	-0.234	-0.405	0.459	0.037	0.083	-0.265	-0.243	0.216	0.73	-0.041	0.09	0.121	-0.041	-0.972	-0.01	-0.339	0.294	0.357	-1.213	-0.29	-0.06	-0.521
BSUCTR08_control	-0.133	-0.492	-0.909	-1.425	-0.125	0.885	-0.323	-0.049	0.475	0.157	0.397	0.758	0.271	0.091	-0.48	0.202	0.45	-0.255	0.608	-0.375	-0.376	0.562	0.17	0.115	-0.039	0.218	0.213	0.119	-0.22	0.237	-0.121	0.186	0.342	0.138	-0.299	NaN	0.466	-0.186	-1.727	-0.926	0.37	-3.178	0.046	0.159	0.094	0.136	0.276	0.291	-0.377
BSUCTR09_control	-0.184	-0.385	-0.158	0.06	0.082	-0.379	0.093	0.23	-0.212	-0.168	0.228	-0.123	0.953	0.08	0.241	-0.195	-0.139	0.217	0.233	-0.389	-0.149	0.147	-0.321	-0.185	0.085	0.108	-0.195	-0.104	-0.257	0.08	-0.287	0.294	0.065	-0.496	0.552	-0.44	0.32	-0.132	-0.275	0.182	-0.246	0.509	-0.456	-0.087	0.302	-0.09	-0.281	0.047	0.199
BSUCTR10_control	0.008	0.241	-0.283	0.196	0.843	0.125	-0.025	-0.298	-0.226	0.047	0.226	-0.465	0.614	-0.05	-0.163	0.116	-0.29	-0.034	1.125	0.287	-0.104	0.182	-0.018	-0.246	0.184	0.114	-0.001	-0.128	0.463	-0.201	0.366	0.059	0.403	-0.851	-0.425	-1.114	0.195	0.171	-0.21	0.291	-0.393	0.091	-0.443	0.533	0.008	0.234	0.373	0.017	-0.07
BSUCTR11_control	-0.228	-0.264	-1.001	0.408	-0.221	0.721	0.362	-0.388	0.181	-0.004	1.031	-0.119	0.444	-0.29	-0.667	-0.523	0.527	0.131	0.637	-0.166	-0.209	-0.921	-0.307	-0.302	-0.829	-0.136	-0.648	-0.658	-0.15	-0.31	-0.402	0.591	-0.35	0.783	0.169	0.389	-0.416	0.776	0.476	0.099	-0.234	0.767	0.698	-0.283	-0.286	-0.391	-0.134	-0.029	-0.135
BSUCTR12_control	0.358	0.54	0.151	0.191	0.147	-0.509	0.612	-0.308	0.527	0.704	-0.048	-0.077	-0.161	-0.116	-0.576	0.22	-0.199	0.18	-0.097	0.239	-0.046	-0.598	-0.021	0.139	-0.24	-0.232	0.308	-0.452	0.21	-0.069	-0.417	-0.147	-0.057	-0.233	-0.141	-0.912	-0.005	-0.102	-0.175	-0.307	0.112	0.279	0.216	-0.25	-0.213	0.244	0.428	-0.006	-0.115
BSUCTR13_control	-0.009	0.319	-0.022	0.012	0.31	-0.068	-0.327	0.839	0.384	0.457	0.604	0.047	-0.022	0.229	-0.064	-0.064	-0.541	-0.152	-0.37	0.502	-0.302	0.392	-0.733	0.089	-0.334	-0.176	0.155	0.348	-0.348	-0.08	0.447	-0.185	0.759	-0.163	-0.181	-0.302	0.778	-0.507	0.012	-0.695	-0.427	0.046	-0.488	-0.528	-0.271	-0.165	-0.039	0.155	0.393
BSUCTR14_control	-0.257	0.214	-0.2	0.468	0.31	-0.055	0.104	0.192	-0.757	-0.908	-0.068	0.115	0.164	0.041	-0.419	-0.423	-0.594	-0.467	0.714	-0.236	-0.253	0.464	0.898	0.725	0.318	0.538	-0.129	-0.399	-0.254	-0.376	-0.265	0.374	0.233	-0.266	-0.71	-0.536	-0.091	-0.347	-0.08	0.363	0.218	0.315	-0.598	0.547	-0.287	-0.123	-0.015	0.087	0.676
BSUCTR15_control	-0.132	0.564	0.716	0.8	-0.025	0.386	-0.207	-0.139	0.006	-0.129	0.17	0.013	0.545	-0.433	-0.35	0.189	0.227	0.152	-0.825	0.053	0.889	-0.27	0.159	-0.004	0.39	0.181	-0.374	0.366	0.193	-0.098	0.462	-0.396	-1.034	0.104	-0.511	0.353	0.032	-0.007	0.467	-0.206	-0.208	0.322	-0.332	0.317	-1.562	-0.065	-0.349	0.397	-0.028
BSUCTR16_control	-0.027	-0.014	0.761	-0.285	0.178	0.61	-0.276	0.128	0.487	-0.562	0.3	-0.106	-0.648	0.238	-0.068	-0.111	-0.139	0.157	0.044	0.505	0.177	0.098	0.105	-0.266	-0.532	0.278	-0.14	0.365	0.423	-0.096	0.262	-0.262	0.301	-0.143	-0.331	NaN	-0.07	0.55	-1.846	0.335	-0.514	-2.569	-0.213	-0.181	0.267	0.395	0.796	-0.12	0.484
BSUCTR17_control	0.312	-0.187	-0.29	-0.406	-0.521	-0.22	0.68	0.603	0.222	-0.268	0.337	0.057	0.091	0.01	0.107	0.057	0.015	-0.313	0.353	-0.059	0.191	0.18	-0.09	-0.13	-0.74	0.377	-0.47	0.08	-0.204	-0.278	-0.222	-0.623	0.418	-0.31	0.027	0.025	0.558	-0.932	0.043	-0.73	0.19	-0.01	0.061	-0.543	0.548	-0.235	0.029	0.031	-0.03
BSUCTR18_control	-0.259	0.228	0.127	0.473	0.305	0.218	-0.163	-0.206	0.442	-0.139	-0.767	0.61	0.105	0.153	0.292	0.123	0.619	0.199	-0.643	0.439	0.69	-0.61	0.168	0.091	-0.369	0.301	0.03	-0.085	0.321	-0.209	-0.208	-0.107	-0.03	-0.175	-0.26	0.647	0.168	-0.296	0.639	-0.393	0.41	0.061	-0.737	-0.106	0.32	-0.132	-0.08	-0.236	-0.459
BSUCTR19_control	-1.421	-0.852	-0.751	NaN	-0.588	0.051	0.056	0.051	-0.361	0.144	0.34	0.474	-0.515	-1.05	0.127	0.535	-0.653	0.51	0.133	-0.539	0.537	-0.222	-0.917	-0.27	0.612	-0.468	-0.144	0.016	0.347	0.72	-0.172	0.505	-0.135	0.486	-1.116	NaN	-0.345	0.868	-0.736	-0.227	-0.237	-2.557	0.394	0.544	0.388	-0.33	-0.229	-0.399	-0.293
BSUCTR20_control	0.156	-0.468	-0.224	0.742	2.339	0.718	1.039	-0.337	0.144	0.048	-0.103	0.047	-0.755	0.5	-0.27	-0.284	0.275	0.142	-0.036	1.19	0.179	-0.398	0.005	-0.199	0.306	-0.47	-0.042	-0.432	-0.355	-0.12	-0.319	-0.042	0.22	0.194	-0.286	-0.51	-0.396	-0.801	-0.383	0.229	0.129	-0.112	1.143	-0.094	0.227	0.459	-0.336	0.199	-0.22
BSUCTR21_control	0.152	0.073	-0.645	0.377	0.313	-0.398	-0.196	0.724	-0.07	-0.021	-0.121	0.031	0.066	-0.344	0.46	0.018	0.195	-0.249	0.188	-0.352	-0.151	0.077	-0.044	-0.211	-0.665	0.499	-0.345	-0.196	0.201	0.323	0.182	0.049	-0.041	-0.64	-0.117	0.31	0.037	0.374	0.625	0.126	-0.232	0.315	-0.023	-0.638	0.474	0.238	-0.025	0.392	0.486
BSUCTR22_control	-0.506	0.107	-0.597	0.224	-0.741	0.043	-0.372	0.144	0.118	NaN	0.295	-0.413	0.151	-0.565	0.242	-0.093	-0.726	0.267	-0.561	0.108	0.897	0.042	0.344	0.017	0.026	-0.062	-0.568	-0.465	0.11	0.295	-0.126	-0.376	-0.073	-0.472	0.456	-0.402	-0.479	-0.646	0.519	0.27	-0.203	0.561	-0.022	0.069	0.124	0.537	-0.234	0.037	0.736
BSUCTR23_control	-0.369	-0.038	0.234	0.798	0.796	0.809	0.475	0.355	-0.318	-0.673	-0.079	0.218	0.152	0.057	-0.314	0.15	0.92	0.287	0.786	-0.121	-0.589	-0.453	0.323	0.205	-0.333	0.478	0.294	-0.053	0.197	-0.133	0.68	0.128	1.085	-0.01	-0.248	0.582	-0.337	-0.2	0.323	0.017	-0.255	0.405	0.269	-0.24	-0.129	0.386	-0.619	-0.058	-0.129
BSUCTR24_control	0.318	-0.161	-0.005	0.524	0.176	-0.132	-0.141	0.188	0.173	-0.024	-0.237	0.261	-0.432	-0.468	-0.428	-0.045	0.84	0.052	0.19	0.081	-0.258	-0.249	-0.277	-0.079	-0.022	-0.075	-0.129	-0.04	0.029	-0.105	0.893	0.151	0.484	-0.425	0.577	0.455	0.085	0.32	-0.156	0.946	-0.036	0.269	-0.07	0.188	-0.067	0.494	0.575	0.076	-0.014
BSUCTR25_control	0.715	-1.029	-0.816	0.527	-0.659	0.088	0.069	0.206	0.045	0.687	-0.234	0.038	0.074	0.251	0.744	-0.243	0.317	-0.454	0.534	-0.434	-0.011	0.679	0.205	0.058	-0.301	0.249	0.024	-0.495	0.168	-0.013	-0.608	-0.615	-0.776	0.623	-0.233	1.006	-0.165	0.323	0.367	0.058	-0.129	0.43	-0.256	0.616	0.085	-0.066	0.018	-0.065	-0.647
BSUCTR27_control	0.788	-0.558	0.339	-0.386	0.099	-0.069	-0.115	-0.267	-0.28	-0.492	-0.066	-0.006	-0.065	0.092	-0.916	-0.638	0.236	-0.053	-0.041	-0.782	0.032	-0.251	-0.42	0.499	-0.095	0.102	0.31	-0.475	-0.243	-0.658	0.199	-0.335	0.108	0.251	-0.002	-0.235	-0.107	-0.432	-0.426	-0.652	-0.681	-0.624	0.43	-0.467	0.197	-0.93	-0.537	-0.182	0.391
BSUCTR28_control	-0.366	0.238	0.522	0.564	0.982	0.356	-0.118	0.259	-0.399	-0.258	-0.189	0.37	0.395	-0.092	-0.257	0.333	-0.132	0.053	-0.053	-0.497	0.425	-0.108	-0.146	-0.121	-1.155	0.312	-0.035	0.72	-1.054	0.311	-0.407	-0.642	0.166	0.107	-0.449	0.348	-0.566	-0.212	0.406	-0.042	-1.045	0.223	0.666	-0.028	-0.539	0.295	-0.559	-0.236	-0.809
BSUCTR29_control	-0.551	0.077	-0.22	0.794	0.014	0.119	-0.291	0.563	0.298	-0.737	-0.018	-0.104	-0.138	0.057	-0.173	-0.412	0.256	0.177	-0.516	-0.71	0.548	-0.58	0.504	0.232	0.52	0	-0.239	-0.036	0.217	-0.576	0.224	0.114	-0.112	-0.639	-0.176	-0.403	-1.24	0.045	0.248	-0.318	0.261	0.256	-0.228	0.215	0.724	0.16	0.149	-0.026	-0.299
BSUCTR30_control	-0.27	-0.426	0.467	-1.65	0.426	-0.176	1.272	-0.381	0.982	-0.277	-0.113	-0.102	-0.113	0.173	-0.11	0.213	0.227	-0.248	0.161	-0.437	-0.229	0.496	0.233	-0.741	0.688	-0.346	0.524	0.554	0.148	0.242	-0.401	-0.444	0.418	0.121	0.064	NaN	0.324	0.67	-1.601	-1.237	0.27	-2.893	0.166	-0.406	-0.716	0.891	-0.066	-0.08	-0.354
BSUCTR31_control	0.585	0.335	0.355	-0.347	-0.131	0.013	0.802	-0.293	-0.796	0.425	-0.085	0.602	-0.018	0.078	0.302	-0.659	-0.023	-0.277	0.529	0.126	-0.358	0.507	-0.057	0.243	0.191	0.28	-0.209	0.435	0.091	-0.409	-0.555	0.099	-0.336	-0.283	-0.378	0.105	0.14	0.277	0.506	0.086	0.249	0.391	-0.211	-0.29	-0.273	0.133	0.232	-0.052	0.018
BSUCTR32_control	-0.27	-0.278	-0.248	-1.653	-0.148	0.177	-0.182	0.25	0.465	0.905	0.166	0.082	-0.154	-0.676	0.085	0.382	0.554	-0.824	0.316	-0.637	0.205	-0.489	-0.281	0.729	-0.688	-0.145	0.394	-0.203	-0.916	-0.554	-0.302	-1.08	-0.089	-0.641	0.463	0.514	1.001	-0.122	0.179	-0.416	0.165	0.009	0.769	0.384	-0.246	-0.535	-0.01	0.086	0.201
BSUCTR33_control	0.05	0.376	-0.204	-0.205	0.305	-0.208	0.111	-0.128	0.36	0.392	0.679	-0.203	-0.048	-0.405	-0.178	0.118	0.188	0.039	-0.534	0.23	-0.09	0.108	-0.026	-0.216	0.486	-0.134	0.373	0.379	-0.114	-0.095	0.196	-0.355	-0.1	0.116	-0.363	0.496	-0.16	-0.23	0.084	0.752	-0.02	-0.016	0.116	0.023	0.015	-0.473	-0.12	0.028	0.211
BSUCTR35_control	0.782	0.21	-0.265	-1.068	0.684	0.04	-0.106	-0.075	-0.639	-0.1	-0.12	0.992	0.409	-0.252	-0.161	0.753	-0.087	0.327	-0.156	-0.297	0.378	0.448	-0.45	0.037	0.151	0.219	0.325	-0.617	0.482	0.376	-0.394	0.539	0.276	0.499	-0.684	NaN	-0.127	0.648	-1.2	-0.28	0.309	-2.935	-0.487	-0.306	0.643	-0.367	0.187	0.101	0.016
BSUCTR37_control	-0.422	0.208	0.467	0.738	0.203	-0.114	-1.577	0.008	-0.576	0.983	0.216	-0.18	-0.334	0.347	0.106	0.369	0.23	-0.032	0.403	0.415	0.418	0.096	-0.347	-0.441	0.376	0.306	-0.043	0.399	-0.692	-0.323	-0.773	0.371	0.133	-0.48	-0.319	0.572	0.241	-0.232	0.697	-0.494	0.849	0.48	-0.059	-0.038	-0.01	0.217	0.09	0.402	0.166
BSUCTR43_control	-0.397	0.624	0.277	-0.025	-0.349	0.072	0.059	-0.331	-0.212	-0.021	-0.556	-0.452	-0.303	-0.117	-1.678	-0.154	-0.465	0.672	0.128	0.653	0.187	-0.569	-0.218	-0.082	-0.425	0.109	-0.549	-0.481	-0.32	-0.979	0.396	-0.045	-0.284	0.19	0.336	0.126	-0.327	-0.115	0.405	-0.08	0.455	0.358	0.591	0.045	0.802	0.068	-0.071	-0.256	-0.08
BSUCTR45_control	0.163	0.596	-0.594	-0.045	-0.119	-0.047	-0.509	-0.048	-0.513	0.03	-0.53	0.203	0.056	-0.286	0.388	0.272	0.002	-0.547	-0.055	-1.257	-0.437	-0.221	-0.084	-0.367	-0.414	-0.212	-0.339	-0.079	-0.149	0.342	0.37	0.26	0.447	0.55	-0.456	-0.142	0.209	-0.234	0.593	0.556	-0.098	0.351	0.215	0.314	-0.545	-0.053	-0.205	0.022	0.273
BSUCTR46_control	-0.129	0.204	0.039	0.881	-0.185	-0.269	-0.454	0.336	0.264	-0.254	-0.486	-0.007	0.711	0.023	-0.175	-0.172	0.386	0.906	0.144	0.527	0.462	-0.074	0.083	0.932	-0.138	-0.604	0.299	-0.04	0.148	0.144	0.514	0.561	1.447	0.542	-0.44	0.314	-0.301	-0.252	0.342	-0.042	-0.198	0.43	-0.302	0.356	-0.054	0.033	0.165	-0.223	-0.308
BSU10750_yisK	-0.8	0.556	0.134	0.553	0.231	-0.22	0.476	0.452	-0.123	0.236	-0.465	-0.048	0.083	0.105	0.268	0.111	-0.252	0.161	-0.298	-0.035	0.082	-0.556	-0.146	-0.436	0.493	-0.096	0.095	-0.2	-0.096	0.122	0.518	-0.203	0.117	-0.71	-0.313	0.473	-0.104	-0.209	0.477	-0.065	-0.527	0.718	0.091	-0.162	0.512	-0.576	-0.293	0.098	-0.255
BSU27370_yrrL	-1.094	0.585	0.238	0.007	0.401	0.166	-0.019	-0.165	0.075	0.092	-0.674	-0.648	-0.591	-0.047	-0.203	0.503	-0.027	0.071	-0.483	-0.371	0.634	0.529	-0.409	-0.016	0.41	-0.206	-0.688	-0.087	-0.184	-0.124	0.711	-0.04	0.338	0.667	0.323	0.624	0.78	-0.208	0.383	-0.778	-0.422	-0.285	0.181	-0.776	-0.149	0.612	-0.761	0.602	0.057
BSU15240_divIB	0.923	-0.532	0.666	0.299	-0.386	-0.32	0.405	0.428	0.21	0.051	0.736	-0.225	-0.607	-0.266	0.495	0.484	-0.041	0.441	-0.168	0.321	-0.362	0.446	-0.987	-0.16	-0.28	-0.501	-0.346	0.206	0.503	0.799	0.036	-0.301	-0.54	-2.119	0.46	NaN	0.115	0.453	-1.616	-0.686	0.456	-4.127	0.255	1.152	-0.498	0.25	0.376	0.001	0.019
BSU15280_ftsA	NaN	NaN	NaN	NaN	NaN	NaN	NaN	NaN	NaN	NaN	NaN	NaN	NaN	NaN	NaN	NaN	NaN	NaN	NaN	NaN	NaN	NaN	NaN	NaN	NaN	NaN	NaN	NaN	NaN	NaN	NaN	NaN	NaN	NaN	NaN	NaN	NaN	NaN	NaN	NaN	NaN	NaN	NaN	NaN	NaN	NaN	NaN	NaN	NaN
BSU04230_ydaH	0.447	-1.214	-0.651	1.17	0.497	0.346	-0.765	-0.537	-0.456	-1.547	0.061	0.19	0.306	0.526	0.301	0.371	0.805	0.186	-0.159	0.171	0.202	-0.179	0.115	-0.328	0.254	-0.266	-0.611	-0.397	-1.371	-0.388	-0.113	-0.405	-0.819	0.423	0.445	0.386	-0.718	0.413	1.19	0.496	-0.078	0.737	0.114	0.523	-0.707	0.535	0.257	-0.579	0.145
BSU41040_oxaAA	NaN	NaN	NaN	NaN	NaN	NaN	NaN	NaN	NaN	NaN	NaN	NaN	NaN	NaN	NaN	NaN	NaN	NaN	NaN	NaN	NaN	NaN	NaN	NaN	NaN	NaN	NaN	NaN	NaN	NaN	NaN	NaN	NaN	NaN	NaN	NaN	NaN	NaN	NaN	NaN	NaN	NaN	NaN	NaN	NaN	NaN	NaN	NaN	NaN
BSU04640_alrA-2	0.698	-0.582	0.164	-1.153	-0.092	0.147	0.115	0.111	0.254	0.589	-0.452	0.206	-0.19	-0.734	-0.201	0.662	-0.254	-0.46	0.14	-0.018	-0.22	0.461	0.172	0.091	0.976	-0.025	-0.441	1.075	-0.357	0.712	0.016	0.015	0.478	-0.214	-0.025	-0.448	-0.408	0.155	0.456	1.059	0.111	0.551	0.282	0.049	0.58	0.265	0.37	-0.232	0.302
BSU16750_asd-1	-0.436	0.057	0.04	-0.464	0.547	0.262	-0.169	0.123	0.252	1.079	-0.3	0.371	-0.065	0.506	-0.083	0.072	0.261	-0.037	-0.025	0.3	-0.061	-0.428	-0.56	0.273	0.469	-0.776	0.124	-1.187	0.596	-0.435	0.289	0.436	0.387	0.567	0.4	NaN	-0.701	-0.038	-2.263	-0.367	0.026	-2.729	0.282	0.067	0.429	0.803	-1.213	0.392	0.256
BSU16750_asd-2	-0.515	-0.349	0.231	-0.81	0.122	0.367	0.914	0.103	0.232	NaN	-0.934	-0.487	-0.307	-0.04	0.843	0.038	0.463	-0.02	0.342	0.869	-0.022	0.508	-1.27	0.037	-0.025	-0.403	0.928	-0.222	0.422	0.049	0.438	0.702	0.368	NaN	0.068	NaN	-0.085	-0.607	-3.433	-0.615	-0.411	-2.813	-0.414	0.06	0.483	-0.032	NaN	0.13	-0.243
BSU15020_coaD-1	-0.594	0.457	-0.076	-0.657	NaN	-0.358	0.099	0.895	0.254	-0.762	-0.177	-0.803	-0.098	0.202	0.082	0.404	-0.374	0.464	-3.732	-1.429	0.294	0.2	0.485	0.449	-0.099	-0.384	-0.539	-1.044	-0.124	0.018	-0.05	0.256	0.008	-0.706	-0.24	0.906	-0.612	0.717	0.733	1.11	0.19	0.874	0.833	-0.122	0.806	0.197	-0.414	-0.137	0.009
BSU15020_coaD-2	0.665	0.145	-0.615	1.323	-0.16	-0.176	-0.647	0.02	0.59	-0.188	-0.603	0.302	-0.109	0.328	-0.266	-0.061	-1.011	-0.233	-1.121	0.176	-0.091	0.446	0.398	-0.011	0.626	-0.183	-0.445	0.001	-0.118	0.055	0.242	-0.462	-0.068	0.341	0.86	0.917	-0.443	1.137	0.714	0.293	0.694	0.245	-1.031	0.505	1.322	0.022	0.552	-0.286	-0.135
BSU22490_dapB-1	NaN	-1.276	-0.56	NaN	NaN	0.381	-1.213	-1.254	0.303	NaN	-0.72	-0.198	-0.695	0.501	0.011	0.182	-0.778	-0.223	NaN	-1.048	0.93	0.751	-0.158	-0.644	NaN	-0.089	NaN	-0.426	-0.527	0.884	-0.17	0.195	NaN	NaN	NaN	0.758	-0.035	0.558	0.418	-0.148	0.099	NaN	-0.356	0.103	0.862	-0.068	0.331	-0.223	-1.281
BSU32170_dapF-1	0.481	-1.704	0.3	NaN	-1.007	-0.28	-0.25	-0.166	0.232	-1.682	0.262	0.259	0.044	-0.257	0.183	-0.04	0.376	0.237	0.064	0.303	-0.714	0.376	0.197	-0.241	0.457	1.15	0.27	0.083	0.186	-1.125	-0.098	0.155	-0.165	0.32	0.489	-1.297	0.227	0.136	0.101	-0.559	-0.502	0.062	-0.644	-0.071	-0.046	0.257	0.075	0.211	0.015
BSU32170_dapF-2	1.16	-0.68	1.13	-0.57	-0.227	0.265	-0.04	-0.27	0.125	-0.599	0.593	-0.365	-0.565	-0.128	-0.479	-0.011	0.301	-0.136	0.412	-0.311	-0.481	-0.266	-0.527	0.61	0.103	-0.549	-0.525	0.088	-0.696	-0.293	0.31	0.571	-0.206	-0.286	0.843	0.014	-0.152	0.269	0.138	-0.36	-0.159	-0.271	0.103	0.483	-0.235	-0.424	0.017	-0.466	0.055
BSU14180_dapH-1	NaN	NaN	-1.113	-1.44	NaN	0.036	-0.169	-0.125	0.682	0.172	-0.452	-0.126	0.322	0.41	0.294	0.591	-0.362	0.442	-0.878	-1.36	0.132	-0.863	NaN	-0.343	-0.631	-0.636	-0.149	1.414	0.548	0.119	-0.147	-0.091	NaN	NaN	0.094	NaN	0.424	0.26	-2.462	0.196	-1.056	-1.565	-0.111	-0.088	0.053	0.711	-0.072	-0.146	0.389
BSU04560_ddl-1	0.307	0.851	-0.264	-1.242	0.571	0.304	-0.317	0.704	0.191	0.715	-0.498	-0.071	0.467	0.38	-0.088	-0.057	0.309	0.139	0.618	0.323	0.341	0.801	0.281	0.79	-0.101	0.434	-0.046	0.348	0.433	-0.1	0.229	0.158	-0.259	-0.668	0.486	-0.97	-0.338	-0.186	0.495	1.636	0.046	0.202	-0.385	-0.023	0.517	-0.064	-0.579	-0.728	-0.342
BSU04560_ddl-2	0.202	-0.371	-0.114	0.272	0.135	0.049	0.484	-0.69	0.288	-0.669	0.141	-0.703	-0.375	0.367	0.307	0.283	-0.68	0.023	0.364	0.181	-0.266	-0.698	0.3	-0.189	-0.391	0.501	0.045	-0.181	0.214	-0.247	0.217	-0.074	-0.287	0.424	-0.005	-0.081	-1.005	-0.406	0.12	0.141	-0.617	0.595	0.315	-0.494	0.062	-0.195	0.671	-0.146	0.375
BSU15240_divIB-1	-0.065	-0.875	0.81	-0.997	-1.143	-0.566	-0.084	0.471	-0.4	0.093	0.113	-0.112	0.215	0.012	-0.195	-0.248	-0.432	0.184	-1.033	0.329	0.03	0.235	0.044	0.298	0.912	0.062	-0.109	-0.03	-0.023	-0.039	-0.503	0.587	-0.142	-0.109	0.568	NaN	-0.301	-1.12	-2.077	0.214	-0.311	-3.622	0.322	0.416	-0.083	-0.109	0.516	0.231	0.401
BSU15240_divIB-2	-0.45	-0.156	-0.083	-0.083	-0.138	0.538	-0.467	-0.306	-0.151	0.2	0.122	-0.249	-0.124	0.244	-0.425	-0.423	0.078	-0.265	-1.26	-0.101	0.238	0.361	-0.334	-0.089	0.507	-0.058	0.253	-0.252	-0.314	0.565	-0.188	0.307	-0.041	0.439	-0.479	-1.357	-2.999	-0.284	-0.401	0.754	0.247	-0.087	-0.412	-0.086	0.319	0.481	-0.5	0.623	0.524
BSU00620_divIC-1	1.655	-0.706	0.77	-0.452	0.084	-0.086	-0.272	-0.491	-0.037	0.152	0.683	-0.033	0.277	0.339	-0.089	0.28	-0.068	-0.118	-0.144	-0.313	1.166	-0.119	-0.281	-0.345	0.134	-0.683	-0.323	-0.125	0.248	-0.712	0.356	-0.632	0.198	0.037	0.451	NaN	0.357	0.621	-1.584	0.209	-0.042	-3.1	0.003	-0.299	-0.547	0.694	-1.029	0.162	0.26
BSU15280_ftsA-2	0.321	0.346	0.229	0.181	0.362	-0.259	0.362	-0.42	-0.001	0.061	-0.258	0.091	-0.119	-1.063	-0.019	-0.446	-0.107	0.397	0.141	0.311	-0.318	0.176	-0.204	0.597	0.482	-0.477	0.291	0.549	-0.11	-0.076	-0.445	-0.122	0.763	-0.156	0.211	2.287	-0.123	0.392	-0.69	0.051	-0.356	-0.397	-0.536	0.127	-0.861	-0.028	0.37	-0.35	0.263
BSU15150_ftsL-1	0.098	0.654	0.285	-1.608	0.075	-0.296	0.193	-0.052	-0.504	0.129	-0.869	-0.418	0.207	-0.072	0.234	-0.697	0.399	-0.222	0.386	-0.197	0.01	-0.082	0.215	-0.387	0.168	-0.126	0.11	-0.158	0.009	-0.076	0.398	0.333	-0.232	0.174	0.708	-0.642	0.468	-0.092	0.007	0.707	-0.305	-0.09	0.488	0.164	0.045	0.225	0.823	-0.191	-0.573
BSU14850_ftsW-1	-0.817	-0.102	-0.451	0.859	-0.779	-0.129	0.187	-0.392	-0.896	0.229	0.24	0.287	0.013	0.504	0.427	0.094	0.159	0.408	-0.165	-0.311	-0.429	0.424	0.553	-0.109	-0.483	0.367	0.174	-0.829	-0.445	-0.225	0.303	0.343	-0.299	-0.493	-0.209	-0.807	-0.23	-0.294	0.986	0.047	0.422	0.247	0.607	-0.485	0.383	0.312	0.155	0.188	-0.557
BSU00500_gcaD-2	0.01	1.166	0.223	1.128	1.783	-0.224	0.205	-0.135	0.66	-0.2	-0.401	0.786	-0.434	-0.696	0.164	0.67	0.645	-0.153	0.426	1.182	-0.435	0.108	-0.563	0.054	-0.272	0.011	0.94	-0.103	-0.551	-0.75	0.09	-0.491	0.106	0.365	0.633	1.496	0.091	-0.054	1.914	-0.581	-0.765	-1.452	-0.998	-0.445	-0.411	-0.768	-0.503	-0.221	0.328
BSU01770_glmM-1	0.306	1.052	0.44	-0.015	-0.107	0.113	0.577	0.099	0.394	-0.661	-0.06	-0.368	-0.338	0.039	-0.09	-0.246	-0.349	-0.426	-0.054	-0.534	-0.551	-0.2	0.123	0.155	0.621	0.777	-0.491	0.064	0.6	0.221	-0.637	-0.162	-0.389	-0.332	0.669	-0.713	0.486	0.697	-0.848	0.27	-0.073	-0.162	0.041	-0.151	0.19	-0.561	0.027	0.232	-0.601
BSU01780_glmS-1	-0.117	0.025	-0.342	0.406	0.42	-0.222	-0.106	0.332	-0.152	0.501	0.229	0.921	-0.411	0.015	0.258	0.124	-0.054	-0.232	0.306	0.139	-0.442	-0.893	0.422	-0.497	0.108	-0.359	0.121	0.284	0.426	-0.186	-0.526	-0.812	-0.462	0.306	-0.089	-1.431	-0.076	0.262	-0.146	0.174	0.628	0.899	-0.346	-0.033	0.319	-0.569	0.216	-0.147	0.345
BSU01770_glmM-2	-0.446	-0.083	0.209	-0.667	0.952	0.17	-0.283	0.05	-0.206	1.707	0.324	0.261	-0.57	0.404	-0.686	0.061	0.491	0.271	0.101	-0.225	0.487	0.417	-0.286	0.399	-0.634	1.008	-0.175	-0.204	-0.281	0.033	-0.495	-0.294	0.068	-0.867	0.051	-0.609	0.295	-0.428	-0.333	-0.351	0.262	0.198	-0.484	-0.058	-0.034	-0.059	0.264	-0.249	0.046
BSU01780_glmS-2	0.2	0.323	-0.468	-1.401	0.295	0.033	0.163	-0.825	0.373	0.617	-0.87	-0.054	-0.924	-0.131	-0.089	-0.298	0.059	0.47	0.53	-0.263	-0.301	-0.134	-0.293	-0.427	-0.181	0.198	-0.11	0.027	-0.016	0.294	0.072	0.689	0.509	0.746	0.004	-1.423	-1.395	-0.502	-1.904	-0.371	0.168	-0.684	0.228	0.22	0.705	0.764	-0.619	0.036	-0.624
BSU35660_mnaA-1	0.11	0.237	-0.377	-0.391	-0.357	0.445	-0.414	0.144	-0.343	-0.422	-0.423	-0.23	0.407	-0.094	0.397	-0.037	-0.337	-0.167	0.169	-0.084	-0.184	0.328	-0.192	0.462	-0.381	-0.615	0.745	0.014	0.35	-0.354	-0.019	-0.045	-0.62	0.385	-0.104	NaN	0.906	0.164	-0.864	0.244	-0.595	-1.706	-0.629	-0.109	-0.037	-0.386	0.352	-0.091	0.347
BSU35660_mnaA-2	-0.345	-0.075	0.185	-2.033	-0.43	0.002	-0.069	-0.006	0.143	-1.183	-0.061	-0.215	0.484	-0.365	-0.211	0.459	0.678	0.501	0.167	-0.645	-0.08	0.034	-0.206	-1.201	-0.496	-1.035	-0.003	0.571	0.615	0.21	0.564	0.587	0.965	0.532	0.048	NaN	-1.487	-0.961	-0.886	-0.253	-0.423	-1.556	0.25	-0.604	0.741	1.04	-0.818	0.589	-0.289
BSU28030_mreB-1	0.073	0.194	-0.324	0.499	0.261	0.179	0.135	0.271	-0.107	0.46	-0.032	-0.072	-0.095	-0.016	0.1	-0.564	-0.604	-0.19	-0.249	0.088	0.4	-0.051	0.195	-0.597	0.046	0.047	-0.079	-0.062	-0.141	0.558	0.042	-0.048	0.414	-0.509	0.222	-1.474	-0.019	0.531	-0.05	0.444	0.448	0.592	0.052	-0.548	-0.366	0.088	0.405	-0.195	0.039
BSU28030_mreB-2	0.325	0.041	-0.194	-0.733	-0.1	-0.685	-0.643	-0.711	-0.074	-0.105	0.09	-0.424	-0.384	0.328	-0.622	0.24	-0.026	-0.358	0.033	-0.156	-0.332	0.798	-0.356	0.105	-0.293	-0.283	-0.245	-0.505	-0.367	-0.813	0.083	0.341	-0.38	-0.235	0.368	-1.31	0.148	-0.665	0.252	0.583	-0.169	0.369	0.295	0.039	-0.855	0.416	0.659	0.047	-0.375
BSU36760_murAA-1	-0.217	0.209	-0.468	1.188	-0.071	0.265	0.175	0.357	0.587	0.613	0.065	-0.322	-0.151	-0.307	0.126	-0.265	0.435	-0.082	-0.679	0.486	-0.798	-1.08	0.108	0.26	-0.612	-0.063	-0.506	0.261	0.42	-0.15	0.508	-0.424	-0.307	0.338	0.123	-0.439	-0.7	-0.402	0.157	-0.713	-0.001	0.527	0.07	0.131	-0.37	0.35	0.106	0.441	-0.447
BSU29790_murC-1	0.533	0.178	-0.5	-1.452	-0.131	0.577	0.011	-0.395	0.395	-0.067	-0.527	-0.056	0.738	-0.579	-0.17	-0.334	0.303	-0.172	-0.658	0.319	-0.421	-0.237	-0.344	-0.276	0.625	-0.487	-0.275	-0.393	-0.099	-0.244	0.246	-0.263	1.21	0.077	0.378	NaN	0.032	-0.581	-0.69	-0.353	0.948	-2.566	0.423	-0.354	0.279	-0.163	0.769	-0.213	0.006
BSU15180_murE-2	0.689	0.067	-0.244	-0.371	0.466	0.266	0.193	0.076	0.113	-0.361	0.417	0.035	0.064	0.073	-0.133	-0.17	0.516	0.699	0.336	-0.125	-0.832	0.193	0.906	-0.564	-0.708	-0.34	0.455	0.221	0.12	0.393	-0.229	0.114	-0.453	0.003	0.172	-2.394	0.406	-0.33	-1.334	0.057	0.256	-1.12	0.487	-0.246	0.355	-0.087	-0.419	0.173	-0.046
BSU15220_murG-1	0.37	-0.911	1.012	-0.978	-0.148	0.185	0.462	0.532	0.739	0.384	-0.901	0.602	0.001	-0.396	0.157	0.345	0.275	0.113	-0.137	-0.019	-0.206	0.202	-0.44	-0.139	-0.066	0.005	-0.205	0.104	-0.034	-0.425	0.287	-0.002	-0.598	0.289	0.023	NaN	0.322	-1.118	-1.879	-0.723	-0.322	-3.39	0.119	0.815	-0.121	-0.576	-1.018	0.518	0.209
BSU14000_patA-1	NaN	NaN	NaN	NaN	NaN	NaN	NaN	NaN	NaN	NaN	NaN	NaN	NaN	NaN	NaN	NaN	NaN	NaN	NaN	NaN	NaN	NaN	NaN	NaN	NaN	NaN	NaN	NaN	NaN	NaN	NaN	NaN	NaN	NaN	NaN	NaN	NaN	NaN	NaN	NaN	NaN	NaN	NaN	NaN	NaN	NaN	NaN	NaN	NaN
BSU14000_patA-2	-0.295	-0.015	-0.044	-0.123	0.239	0.442	0.156	0.093	0.063	-0.052	-0.182	-0.294	-0.278	-0.852	0.166	0.452	-0.067	-0.256	0.369	0.201	0.109	-0.421	-0.432	0.118	0.043	0.35	0.324	0.529	-0.333	0.01	0.046	0.714	-0.245	0.396	-0.057	-0.714	0.158	-0.196	-0.582	0.277	-0.289	-1.488	-0.753	-0.244	-0.303	0.232	-0.18	-0.509	0.185
BSU28390_racE-1	-0.396	0.235	0.254	0.031	-0.509	0.288	0.053	0.709	-0.199	0.189	-0.094	-0.047	-0.667	0.023	-0.029	0.292	-0.122	0.213	0.293	0.205	0.43	0.338	-0.343	0.079	0.027	0.205	0.042	0.005	-0.078	-0.252	-0.362	-0.795	0.12	-1.162	0.203	0.096	0.301	-0.072	-0.566	0.13	0.861	-0.164	0.443	0.197	-0.269	-0.125	-0.547	0.145	0.252
BSU38120_rodA-1	-0.022	0.394	0.598	-0.055	0.092	0.711	0.249	-0.179	0	0.266	-0.465	-0.116	-0.439	-0.082	-0.071	0.458	0.243	-0.159	0.12	-0.134	-0.148	0.629	0.493	-0.411	-0.493	0.025	0.305	-0.091	0.241	0.232	-0.1	0.422	0.053	0.029	0.236	0.507	-0.549	-0.283	-0.647	-0.356	-0.153	0.167	0.161	0.436	-0.002	-0.185	0.529	0.397	0.378
BSU38120_rodA-2	0.1	-0.574	0.33	-0.126	-0.112	0.52	0.488	-0.05	-0.005	0.269	-0.545	0.137	-0.137	0.315	0.336	0.008	0.22	-0.722	-0.392	0.115	-0.457	-0.23	0.034	-0.047	-0.107	0.356	-0.275	0.052	0.018	0.212	0.062	-0.155	0.544	-0.371	0.142	-1.312	-0.081	-0.628	0.073	0.01	0.07	0.196	0.284	-0.373	-0.632	0.265	0.72	0.025	0.344
BSU35750_tagA-2	-0.271	0.01	-0.785	0.66	0.092	0.687	0.543	-0.513	-0.008	0.483	0.321	0.36	-0.172	-0.022	-0.095	0.14	-0.255	0.012	-0.011	0.627	-0.047	0.213	-0.22	-0.566	-0.023	0.488	0.152	0.487	-0.165	0.031	0.092	0.241	-0.043	0.792	0.395	0.472	-1.112	-0.525	0.609	-0.581	-0.18	0.829	-0.362	-0.772	0.742	0.293	-0.015	-0.288	0.591
BSU35600_tuaB-1	-0.357	-0.08	-0.495	-0.402	-1.67	0.217	-0.167	-0.426	-0.192	-0.185	-0.427	0.018	-0.389	0.302	0.004	0.308	0.141	-0.257	-0.25	-0.405	-0.08	0.028	-0.335	0.061	-0.781	0.433	0.133	0.617	0.215	0.643	0.114	-0.321	-0.376	0.375	-0.631	-0.902	0.629	0.182	-0.266	-0.116	-0.159	-1.855	0.436	-0.023	-0.404	-0.337	0.099	0.489	-0.365
BSU35530_tagO-2	0.057	0.038	-1.17	0.37	0.195	0.078	0.246	-0.067	0.31	0.235	0.219	0.512	-0.116	0.129	0.372	0.813	0.026	0.32	-0.399	-0.034	-0.285	0.059	-0.47	0.362	-0.334	0.578	-0.06	0.28	-0.011	-0.082	0.03	0.205	-0.071	-0.058	0.415	0.146	-3.749	-1.303	-0.574	-0.238	0.33	-0.801	0.103	-0.549	0.324	0.289	0.326	0.285	0.161
BSU35600_tuaB-2	0.08	0.206	-0.204	0.717	-0.333	-0.071	0.143	-0.446	-0.023	-0.259	0.04	0.063	0.752	0.101	0.24	-0.071	0.176	0.15	-0.477	0.082	0.195	0.509	0.536	0.256	0.023	-0.686	0.186	-0.097	0.257	0.18	0.014	-0.009	0.241	0.056	-0.774	0.65	0.034	0.093	0.379	0.027	-0.663	0.388	0.021	0.185	0.254	-0.043	0.254	0.387	0.193
BSU16530_uppS-3	-0.041	0.714	-0.18	0.672	-0.831	-0.014	0.28	-0.002	0.452	0.137	0.01	-0.236	0.118	-0.323	-0.003	0.175	-0.531	0.191	-0.275	0.339	0.389	0.413	0.128	-0.081	0.4	0.268	-0.334	0.239	0.364	0.136	0.377	-1.01	0.471	0.255	-1.017	1.293	-0.397	-0.408	0.313	0.021	-0.382	-1.634	-0.475	-0.133	0.018	-0.412	0.043	-0.019	-0.397
BSU40410_walR-1	-0.019	-0.217	0.035	0.259	-0.626	-0.073	-0.01	0.512	0.091	0.237	0.021	0.45	0.028	-0.404	-0.184	-0.286	-0.082	-0.282	-0.042	0.26	0.213	0.411	0.124	0.394	-0.263	0.039	-0.207	-0.258	-0.222	0.398	0.228	0.392	-0.829	0.015	0.962	-0.32	0.629	-0.28	-0.779	0.409	0.091	-0.244	0.713	0.353	-0.046	0.098	-0.247	0.276	-0.423
BSU40410_walR-2	0.294	0.154	-0.565	0.308	0.13	-0.115	-0.187	-1.309	-0.021	-0.024	0.115	-0.21	-0.252	0.498	-0.3	0.223	-0.212	0.304	0.086	-1.12	0.328	-0.162	0.043	-0.557	0.205	0.406	0.213	0.457	-0.745	-0.004	-0.035	0.387	0.412	0.839	-0.181	0.145	0.431	-0.409	0.378	-0.565	0.294	-0.032	-0.065	0.13	-0.092	-0.367	-0.245	-0.436	0.386
BSU15770_prkC	1.129	0.332	-0.401	1.084	0.036	0.371	0.054	-0.25	0.033	0.961	-0.867	0.196	-0.057	-0.27	0.875	0.121	-0.287	0.306	-0.72	0.092	-0.897	0.636	-0.764	-0.744	-0.85	-0.339	1.657	-0.031	-0.231	-0.858	0.758	0.494	1.166	0.097	1.151	NaN	-0.006	-0.141	0.676	-0.67	-0.009	0.33	0.355	-0.067	0.49	0.013	-0.544	0.165	0.379
BSU13450_sigI	-0.141	-0.894	0.583	-1.541	-0.694	-0.052	0.674	-0.355	-0.052	0.106	0.663	-0.806	0.041	-0.226	0.682	0.038	0.121	-0.284	0.245	0.345	0.336	0.302	0.333	-0.238	0.359	0.857	-0.133	0.675	-0.105	-0.154	-0.342	-0.2	-0.168	-0.327	0.304	-1.009	-0.524	0.004	-2.045	-0.395	-0.532	-2.46	-0.163	-0.83	-0.686	0.15	0.051	-0.214	0.421
BSU27120_sigV	-0.051	0.298	-0.919	-0.086	1.302	-0.028	-0.162	0.001	-0.14	0.196	0.302	-0.05	0.247	0.3	0.03	0.21	0.003	-0.088	0.344	-0.175	-0.122	0.052	0.185	0.146	0.701	0.349	-0.318	-0.693	-0.545	-0.266	-0.783	-0.174	1.068	-0.544	-0.622	-0.174	0.134	0.384	0.121	-0.115	0.311	0.314	-0.337	-0.109	-0.275	-0.354	0.59	-0.024	-1.06
BSU38700_sigY	0.056	-0.119	0.041	-0.564	0.16	0.153	0.467	-0.684	-0.221	NaN	1.492	0.573	0.313	-0.113	-0.574	-0.245	0.023	-0.287	0.1	0.351	-0.156	-0.199	0.437	0.004	0.299	0.279	0.254	0.007	0.768	0.23	0.437	0.107	0.377	0.433	-0.197	-1.512	-0.707	0.529	0.353	-0.177	-0.074	0.702	-0.896	0.051	-0.261	-0.701	0.47	0.182	-0.736
BSU26840_sigZ	0.156	-0.597	-0.127	0.512	0.278	-0.596	0.82	-0.205	-0.343	-1.274	-0.031	0.43	0.372	-0.702	-0.111	-0.12	-0.327	0.051	-0.61	-0.698	1.111	-0.056	1.238	-0.123	-0.115	-0.115	0.01	-0.578	-0.658	-0.19	0.416	-0.107	-0.451	-1.013	0.047	0.442	0.3	0.591	0.12	-0.417	0.01	0.514	-0.412	0.158	-0.674	-0.431	0.55	-0.219	0.472
BSU14730_ylaC	-0.118	-0.808	-0.196	0.204	-1.353	-0.426	-0.581	0.271	0.262	0.12	-0.682	-0.093	0.186	0.295	0.365	0.391	0.601	0.151	-0.53	-0.132	-0.24	0.313	-0.63	0.128	-0.494	-0.588	0.015	-0.401	-0.351	0.073	-0.405	0.03	-1.478	-0.364	-0.261	-0.338	0.243	0.391	-0.85	0.377	0.014	0.265	-0.357	0.05	0.001	0.183	1.348	-0.417	0.467
BSU16560_rasP-2	NaN	NaN	NaN	NaN	NaN	NaN	NaN	NaN	NaN	NaN	NaN	NaN	NaN	NaN	NaN	NaN	NaN	NaN	NaN	NaN	NaN	NaN	NaN	NaN	NaN	NaN	NaN	NaN	NaN	NaN	NaN	NaN	NaN	NaN	NaN	NaN	NaN	NaN	NaN	NaN	NaN	NaN	NaN	NaN	NaN	NaN	NaN	NaN	NaN
BSU22940_prsW	0.302	-0.293	0.233	0.086	-0.259	-0.304	-0.769	-0.195	-0.411	0.092	0.07	-0.442	-0.254	-0.53	0.28	-0.667	0.339	0.286	0.408	-0.155	-0.179	-0.028	-0.627	0.288	-0.06	-0.254	0.25	-0.156	0.399	-0.621	-0.676	0.802	-0.87	0.46	-0.071	-2.117	0.721	0.051	-0.188	0.658	-0.538	-0.459	0.451	-0.235	-0.837	-0.067	0.135	0.084	0.339
BSU15760_prpC	-0.466	-0.148	-0.374	0.277	-0.062	-0.144	-0.209	-0.495	-0.262	0.348	0.488	-0.014	-0.243	0.638	-0.12	0.097	0.068	-0.238	0.732	-0.032	0.086	0.088	-0.034	-0.266	0.007	0.685	-0.905	-0.478	-0.459	-0.061	0.215	-0.227	0.515	-0.328	-0.378	-0.937	0.672	-0.761	0.619	0.429	0.065	0.286	0.371	0.358	0.72	-0.531	0.269	0.051	0.354
BSU15780_cpgA-2	-0.815	-0.298	NaN	1.386	NaN	-0.796	-0.254	0.148	-0.297	NaN	-0.14	0.132	0.289	-0.282	-0.326	0.445	0.635	0.25	0.151	-1.861	-1.372	-0.198	-0.636	-0.486	0.209	-0.956	-0.044	-0.678	-0.561	0.046	0.733	0.225	-0.691	0.677	0.322	3.241	0.597	-0.181	2.478	-0.739	0.776	1.037	-0.249	0.274	-1.287	-0.496	-0.145	-0.087	0.292
BSU14460_ykpC	NaN	NaN	NaN	NaN	NaN	NaN	NaN	NaN	NaN	NaN	NaN	NaN	NaN	NaN	NaN	NaN	NaN	NaN	NaN	NaN	NaN	NaN	NaN	NaN	NaN	NaN	NaN	NaN	NaN	NaN	NaN	NaN	NaN	NaN	NaN	NaN	NaN	NaN	NaN	NaN	NaN	NaN	NaN	NaN	NaN	NaN	NaN	NaN	NaN
BSU01660_nagZ	0.933	-0.318	-0.186	0.219	-0.034	0.012	-0.345	-0.582	0.322	-1.554	0.272	-0.101	0.299	0.644	1.156	0.217	-0.045	0.005	-0.108	0.079	0.545	-0.256	0.286	-0.047	-0.686	-0.894	0.192	0.068	0.032	0.121	-0.177	0.613	0.134	-0.706	0.385	1.272	-0.279	0.018	0.931	-0.466	0.808	0.356	-0.44	0.193	0.31	0	0.802	-0.021	0.539
BSU09420_lytE	-0.361	0.588	-0.779	-0.316	-0.121	-0.012	0.342	-0.193	0.328	-0.827	0.817	0.065	0.014	-0.329	0.213	0.072	-0.191	-0.297	-0.55	0.151	0.106	-1.057	-0.106	-0.337	-0.115	-0.485	0.198	0.017	-0.033	0.019	0.15	0.278	-0.204	-0.674	-0.075	-0.692	0.905	0.106	-1.136	-0.323	0.004	-0.886	0.604	-0.22	-0.078	-0.212	0.223	-0.288	-0.842
BSU13980_pbpH	-0.144	-0.054	-1.096	-1.471	-0.042	-0.079	-0.575	0.353	0.349	0.926	-1.053	0.025	-0.138	0.316	1.434	0.4	0.633	0.252	0.271	-0.303	0.217	0.364	-0.232	-0.634	0.033	0.334	0.061	-0.377	0.184	0.357	0.519	-0.517	-0.159	0.431	-0.12	NaN	-0.355	0.345	NaN	-1.38	0.339	-2.596	0.184	-0.686	0.609	0.074	-0.538	0.46	-0.752
BSU25380_floA	0.805	0.265	0.212	0.083	-0.673	-0.184	-1.261	0.745	-0.33	0.648	0.21	0.543	0.284	-0.185	0.072	0.855	-0.366	0.751	-0.211	0.453	0.445	-0.06	0.92	-0.364	0.512	-0.606	0.472	-0.13	0.026	0.443	0.002	0.323	0.061	-0.071	0.039	-0.263	0.298	0.317	0.511	-0.838	-0.199	-0.008	-0.438	-0.927	0.751	0.605	-0.393	0.575	-0.352
BSU34440_pbpE	0.359	-0.259	0.055	-0.581	-0.737	0.532	0.43	-0.105	0.577	0.723	0.034	-0.468	-0.001	-0.432	-0.49	-0.226	0.319	-0.191	0.287	0.352	0.256	-0.158	-0.062	-0.416	0.089	-0.685	-0.214	0.348	-0.306	-0.461	-0.208	-1.051	-0.699	0.155	0.75	NaN	0.584	-0.16	NaN	-0.505	0.468	-2.533	-0.812	0.17	0.429	0.246	-1.051	0.37	0.221
BSU35640_lytA	-0.049	-0.729	-0.155	-0.963	-0.903	-0.484	-0.227	-0.309	-0.636	0.183	0.116	0.139	-0.384	-0.151	0.88	0.018	-0.411	0.635	-0.347	0.205	0.474	-0.264	-0.382	-0.09	0.2	-0.486	-0.135	-0.737	-0.39	-0.318	0.394	0.364	0.219	0.228	-0.12	NaN	0.412	0.187	NaN	-0.915	0.299	-3.393	-0.205	0.232	0.206	0.69	-0.185	-0.558	-0.107
BSU39230_wapA	1.172	-0.201	0.161	1.973	0.162	-0.931	0.737	0.221	-0.209	0.456	-0.654	-0.191	0.142	-0.151	-0.078	0.245	0.527	0.022	0.738	-0.866	-0.117	-1.312	-1.177	-2.091	-0.752	-0.696	0.248	-0.391	0.094	-0.174	0.229	0.014	-0.553	-0.318	0.145	1.216	-0.59	-0.248	3.139	0.449	-1.1	0.559	-0.302	-0.289	-0.536	-0.228	-1.076	0.409	0.221
BSU35680_ggaB	-0.836	0.419	-0.168	-0.548	-0.499	0.131	0.141	0.177	-0.334	1.086	0.37	0.166	0.18	0.082	0.435	0.521	0.183	-0.611	0.686	-0.528	0.824	-0.042	0.376	1.26	-0.185	-0.104	-0.499	-0.853	-0.248	-0.629	0.399	-0.194	0.045	-0.747	-0.132	-0.509	0.647	-0.872	-0.11	-0.879	0.438	-0.374	0.07	-0.479	0.089	-0.291	0.714	-0.573	-0.337
BSUCTR02_control	-0.278	-0.037	-0.031	-1.314	0.728	0.121	-0.181	0.377	-0.238	-0.109	-0.429	0.122	0.517	0.212	-0.49	0.986	-0.476	-0.366	-0.309	0.883	-0.263	0.033	0.045	0.275	0.17	-0.049	0.426	0.087	-0.323	0.5	0.269	-0.703	0.079	0.128	0.634	-1.71	0.615	0.449	-1.917	0.09	0.401	-1.427	0.325	-0.086	-0.108	0.394	0.219	-0.116	-0.252
BSUCTR26_control	0.071	0.316	-0.117	-0.182	0.128	0.06	-0.377	0.132	0.32	-0.276	0.103	-0.022	0.08	-0.051	-0.121	-0.309	-0.425	-0.085	0.182	-0.249	0.322	-0.243	-0.144	0.108	-0.563	-0.132	-0.656	-0.089	0.008	0.262	-0.533	0.187	-0.324	-0.183	0.491	-0.474	-0.591	-0.293	0.04	0.275	0.348	0.136	0.275	0.128	0.072	-0.298	0.191	0.123	0.373
BSUCTR34_control	-1.28	-0.052	0.296	-0.261	-0.077	-0.008	0.907	0.184	-0.683	0.517	0.524	-0.275	0.267	0.869	0.565	0.023	0.583	0.427	0.317	0.123	0.066	0.015	-0.128	-0.02	-0.155	-0.057	-0.926	-0.068	0.224	-1.129	-0.437	0.015	-0.284	0.355	0.416	-0.435	0.078	0.016	0.853	-0.098	0.087	0.705	-0.188	-0.337	0.11	-0.036	0.263	-0.001	0.851
BSUCTR36_control	0.138	-0.2	-0.318	0.481	0.676	0.318	-0.118	-0.442	-0.356	-0.374	-0.69	-0.703	0.185	-0.122	0.112	0.72	0.025	-0.31	-0.026	-0.082	0.282	0.04	0.042	-0.076	0.032	0.303	0.637	-0.116	0.033	-0.192	-0.361	0.445	-0.032	0.428	0.362	-0.415	-0.172	-0.01	0.08	0.169	-0.012	0.361	-0.016	0.073	0.258	0.077	0.1	-0.117	0.071
BSUCTR38_control	0.274	-0.174	0.349	-1.043	0.205	-0.035	-0.236	-0.366	0.034	0.097	0.557	0.204	-0.243	0.045	-0.057	0.189	-0.601	0.217	-0.352	0.225	-0.254	-0.311	0.207	0.194	0.098	0.131	-0.702	0.15	-0.062	0.247	0.447	0.208	-0.084	-0.194	-0.123	-0.324	0.044	0.117	-0.252	-0.07	-0.017	-0.571	-0.735	0.005	-0.487	-0.26	-0.476	-0.069	0.452
BSUCTR39_control	-0.078	-0.101	0.8	0.855	0.144	-0.006	0.036	0.078	-0.394	0.459	0.033	-0.174	0.012	-0.181	0.403	-0.344	-0.015	-0.129	0.276	-0.44	-0.34	0.798	-0.049	-0.049	-0.323	-0.408	0.138	-0.464	-0.055	0.393	0.201	-0.518	-0.014	-0.341	0.372	0.583	-0.183	-0.049	0.66	0.341	0.299	0.37	0.22	-0.412	-0.392	0.278	0.487	-0.208	-0.136
BSUCTR40_control	0.289	-0.001	-0.234	1.077	-0.298	0.558	0.354	-0.025	-0.409	-0.863	0.541	-0.003	0.277	0.124	-0.453	-0.838	0.083	-0.646	-0.074	-1.043	-0.653	-0.243	-0.433	-0.402	-0.625	0.284	0.356	0.76	0.177	0.283	0.016	0.134	1.099	-0.455	0.423	-0.015	0.235	0.2	0.131	-0.321	-0.042	0.613	-0.622	0.027	-0.189	-0.66	0.691	0.33	-0.16
BSUCTR41_control	NaN	-0.607	0.199	0.552	-0.32	-0.298	0.34	0.806	-0.4	NaN	0.054	-0.252	0.589	-0.033	0.101	-0.5	-0.196	0.011	-0.508	0.185	-0.312	-0.252	0.581	-0.305	0.113	1.305	-0.361	0.805	1.674	0.234	0.352	-0.593	-0.276	0.286	-0.386	0.251	0.55	-0.176	0.278	0.15	0.055	0.361	0.499	0.076	-0.279	0.11	-0.343	-0.449	0.354
BSUCTR42_control	NaN	0.049	NaN	1.148	0.517	0.044	-0.222	-0.201	-0.025	0.145	0.637	-0.06	-0.261	0.581	0.173	NaN	0.562	0.625	-0.935	-0.082	0.651	NaN	-0.802	0.142	0.252	0.603	-0.306	0.609	-0.521	0.079	0.251	-0.46	0.183	0.083	-1.496	-2.98	0.431	0.304	-0.591	-0.356	0.844	-0.142	0.094	0.254	NaN	-0.114	0.004	-0.159	1.051
BSUCTR44_control	0.097	0.071	-0.178	-1.222	0.808	0.081	-0.007	0.355	-0.58	0.545	0.271	-0.007	0.277	-0.038	0.483	0.02	-0.001	-0.013	0.519	0.439	-0.045	-0.008	-0.025	0.514	0.237	-0.53	0.28	-0.175	0.123	0.098	-0.053	0.358	-0.141	-0.058	-0.358	NaN	0.155	0.26	-0.823	-0.096	-0.194	-3.974	0.034	-0.269	-0.26	-0.162	-0.403	-0.16	-0.169
BSU19640_yodL-1	NaN	NaN	NaN	NaN	NaN	NaN	NaN	NaN	NaN	NaN	NaN	NaN	NaN	NaN	NaN	NaN	NaN	NaN	NaN	NaN	NaN	NaN	NaN	NaN	NaN	NaN	NaN	NaN	NaN	NaN	NaN	NaN	NaN	NaN	NaN	NaN	NaN	NaN	NaN	NaN	NaN	NaN	NaN	NaN	NaN	NaN	NaN	NaN	NaN
BSU04640_alrA-1	0.532	0.669	0.83	-0.163	-0.659	-0.244	0.432	-0.094	0.143	-0.976	-0.19	-0.453	0.39	0.374	-0.288	-0.474	-0.05	-0.478	-0.504	0.553	-0.409	0.193	0.054	-0.238	0.21	0	-0.197	0.37	-0.497	0.104	0.44	0.035	-0.04	0.448	0.335	0.718	0.184	-0.158	0.387	0.02	0.054	0.634	0.181	0.319	0.273	0.152	0.465	0.15	-0.24
BSU06720_dagK-1	0.184	-0.049	0.206	0.437	-0.123	0.083	-0.192	0.129	0.131	0.252	0.341	0.249	0.167	-0.004	0.544	0.278	0.365	0.018	0.18	0.193	0.174	-0.065	0.421	-0.104	-0.178	0.293	-0.081	-0.057	-0.756	-0.007	0.31	-0.054	-0.026	0.277	0.013	0.052	0.113	-0.546	0.521	-0.273	0.047	0.048	0.223	0.117	0.423	0.072	-0.331	0.009	0.013
BSU06720_dagK-2	0.184	0.532	0.27	-0.833	0.61	-0.169	0.117	0.385	-0.043	-0.003	-1.309	0.202	0.455	-0.224	-0.444	0.668	0.842	-0.061	0.05	0.791	-0.438	0.673	-0.533	-0.029	-0.269	-0.16	-0.224	-0.249	0.202	-0.378	0.036	-0.529	0.453	0.099	0.012	-1.421	-0.304	0.292	-1.15	-0.198	-0.326	-1.733	-0.345	-0.25	0.12	0.19	-1.127	0.486	0.153
BSU22490_dapB-2	0.319	-0.053	0.43	1.526	-0.253	-0.086	-0.153	0.149	-0.313	0.428	-0.447	0.152	-0.213	-0.45	0.108	0.364	0.189	0.521	0.12	0.149	0.212	-0.056	-0.427	0.071	0.189	0.184	-0.095	-0.053	-0.258	-0.161	0.958	0.443	0.151	0.111	0.093	1.221	-0.014	-0.121	1.085	-0.102	-0.128	0.595	0.097	0.131	-0.276	0.127	-0.285	-0.037	0.815
BSU14180_dapH-2	NaN	-1.265	NaN	0.852	NaN	0.339	-0.771	0.007	0.438	-0.249	-0.228	0.075	-0.368	-0.278	1.69	-1.071	-0.112	0.198	-1.368	0.201	-0.053	-0.547	0.052	-0.298	0.312	0.279	0.229	-1.031	-0.241	0.099	0.38	-0.471	-0.016	0.729	-0.399	NaN	-0.31	0.123	-0.116	-0.443	0.409	0.6	0.329	0.526	0.614	-1.244	0.515	-0.162	0.036
BSU00620_divIC-2	-0.513	0.294	-0.051	0.641	-1.096	-0.086	0.827	0.015	0.093	0.541	0.251	-0.659	-0.218	0.115	0.143	0.109	0.549	-0.12	-0.984	0.201	-0.149	-0.738	-0.083	0.456	-0.124	-0.763	0.161	0.696	-0.371	-0.221	0.318	0.604	-0.035	0.653	0.26	-0.69	0.606	0.322	0.177	0.196	0.307	-0.503	-1.137	-0.008	-0.804	0.108	0.75	0.479	0.643
BSU15280_ftsA-1	-0.014	-0.942	-0.669	0.482	0.059	-0.31	-0.26	0.274	0.833	-0.621	-0.199	-0.18	0.434	-0.21	-0.79	-0.984	0.318	0.346	-0.125	0.657	0.338	-0.1	0.03	-0.177	-0.678	0.4	0.29	-0.19	0.061	-0.401	-0.302	-0.151	-0.7	-0.424	-0.601	NaN	0.111	0.398	0.159	0.016	-0.648	0.111	-0.291	0.053	-0.237	-0.385	0.385	0.276	-0.248
BSU15150_ftsL-2	-0.158	-0.014	-1.449	0.635	-0.812	0.027	-0.606	-0.32	0.232	0.276	-0.137	0.499	0.103	-0.356	0.327	0.35	-0.099	-0.377	0.584	-0.157	-0.902	-0.556	0.074	-0.956	-0.095	0.051	0.182	0.804	-0.224	0.18	0.062	-0.078	-0.346	0.278	-0.228	0.342	-0.312	0.689	0.058	-0.023	-0.744	0.372	-0.935	0.863	0.711	-0.414	-0.256	-0.286	-0.364
BSU14850_ftsW-2	-0.682	-0.201	0.005	-0.737	-0.472	-0.141	0.29	0.393	-0.55	-0.031	0.58	-0.063	-0.013	-0.205	0.56	0.797	0.088	0.147	-0.128	-0.119	0.609	-0.351	0.004	0.582	0.411	-0.104	0.003	-0.432	-0.122	0.343	0.138	-0.034	-0.979	0.608	-0.229	-3.482	-0.365	0.461	-1.242	0.907	-0.393	-1.067	0.982	0.114	0.636	0.052	0.476	-0.306	0.35
BSU36760_murAA-2	0.028	0.209	-0.34	0.184	-0.839	-0.042	-0.153	0.598	-0.328	0.344	0.379	0.677	-0.453	0.019	-0.303	0.131	0.255	0.442	-1.158	-0.345	0.075	-0.495	-0.882	-0.097	-0.629	0.037	0.46	0.348	-0.201	0.284	1.063	0.918	0.17	0.037	0.514	-0.114	-1.122	-0.592	0.633	0.159	0.207	0.428	-0.465	0.143	0.557	0.312	0.405	-0.463	1.006
BSU29790_murC-2	0.284	0.897	0.164	-1.412	0.126	0.03	1.336	-0.03	0.502	0.239	-0.606	-0.176	0.069	-0.231	0.286	0.142	0.251	0.182	0.06	0.453	-0.251	-0.232	0.511	-0.428	-0.493	0.751	-0.375	-0.546	0.489	-0.073	-0.379	-0.079	0.157	0.12	0.497	NaN	-0.297	-0.979	-0.666	-0.187	0.191	-2.359	-0.345	-0.505	0.345	0.313	-0.41	-0.371	0.028
BSU15180_murE-1	0.465	0.186	0.141	-0.645	-0.525	-0.286	0.129	0.519	-0.387	0.128	-0.357	-0.452	0.338	-0.416	0.294	-0.13	-0.108	-0.258	0.789	-0.445	0.212	0.037	0.449	0.133	0.289	-0.193	0.612	-0.872	0.111	0.209	0.691	-0.334	0.057	-0.225	0.171	NaN	0.458	0.114	-1.914	-0.306	-0.528	-1.205	0.396	-0.081	-0.031	0.156	-0.214	-0.548	0.091
BSU35750_tagA-1	-0.411	-0.225	0.087	0.127	-0.169	-0.114	0.141	0.249	-0.314	-0.049	0.169	-0.122	0.028	-0.2	0.325	0.465	-0.022	-0.363	0.149	-0.333	-0.11	0.03	0.01	0.372	0.33	0.041	0.14	0.526	0.175	0.337	-0.086	0.033	0.132	-0.013	0.361	-0.042	0.364	0.072	0.143	-0.606	-0.399	0.446	0.146	0.18	0.323	0.051	-0.139	0.239	-0.399
BSU35740_tagD-1	0.583	-0.026	0.283	-0.387	-0.31	-0.138	-0.13	0.192	0.326	0.072	0.163	0.314	-0.286	-0.086	0.727	-0.166	-0.149	-0.152	-1.292	-0.065	-0.676	-0.19	0.343	0.103	-0.57	0.377	0.007	-0.468	-0.283	-0.154	0.303	0.398	0.651	0.149	0.656	0.06	-0.599	-0.889	-0.317	0.287	0.22	-0.122	-0.099	0.152	0.176	-0.387	-0.024	0.069	0.361
BSU35740_tagD-2	-1.672	0.497	NaN	0.318	0.102	-0.627	-0.308	0.3	0.05	NaN	-0.135	0.589	0.378	0.255	0.944	0.687	-2.741	-0.927	-0.534	-0.45	1.122	0.349	0.237	-0.322	-0.36	0.984	0.307	0.206	0.085	-1.049	0.49	-0.404	-0.431	NaN	-0.279	-1.709	0.405	-1.118	-0.351	-0.561	0.323	-0.382	-0.3	-0.446	0.547	0.781	-1.291	-0.321	-0.257
BSU16530_uppS-1	-0.048	-0.286	-1.001	1.44	0.272	-0.179	-0.226	0.179	-0.568	-0.58	-0.096	-0.226	-0.351	0.286	0	0.824	-0.363	-0.018	-0.135	-0.236	-0.794	-1.055	-0.32	-0.004	0.532	-0.122	0.01	-0.812	-0.282	-0.113	0.257	0.151	0.417	-0.234	0.285	1.071	-0.35	-0.075	0.442	0.077	-0.349	-1.399	-0.025	-0.243	0.439	0.442	-0.132	0.114	0.359
BSU09520_sigM-1	-0.033	-0.235	0.7	0.151	-0.562	0.073	0.292	-0.045	-0.244	0.603	-0.418	0.041	0.435	-0.05	-0.108	-0.464	0.188	-0.504	0.059	0.885	1.026	-0.484	0.045	0.369	-0.359	0.578	-0.441	-0.533	0.296	-0.018	0.553	0.052	0.221	0.092	-0.434	-1.883	0.154	0.783	-0.147	0.016	-0.126	0.302	0.162	-0.606	-0.154	-0.286	0.511	-0.484	-0.138
BSU23100_sigX	0.34	-0.176	0.435	-1.933	-1.556	0.128	0.091	0.43	0.478	-0.711	-0.425	-0.319	-0.197	-0.035	0.383	-0.8	0.153	0.426	-0.112	-1.079	-0.093	0.619	-0.448	0.234	-0.211	0.057	-0.612	0.509	-0.446	0.016	0.02	0.022	-0.19	0.704	-0.257	0.349	0.037	0.578	0.258	0.048	0.23	0.116	-0.276	-0.047	0.199	-0.882	0.072	0.23	-0.247
BSU24280_yqiD	-0.271	0.18	-0.076	0.07	-0.144	-0.269	-0.227	0.028	0.592	0.429	-0.204	0.152	0.121	0.153	0.272	0.138	-0.237	-0.112	-0.527	0.513	-0.689	0.389	-0.454	-0.714	-0.01	-0.508	0.225	0.37	0.028	0.189	-0.221	-0.034	0.266	-0.424	0.27	1.546	0.398	-0.028	1.201	-0.772	-0.265	-0.108	-0.598	-0.319	-0.175	0.136	-0.249	-0.01	0.535
BSU01730_sigW	-0.226	-0.054	0.41	-0.7	1.463	0.075	-0.39	0.438	-0.164	0.15	0.089	-0.255	0.269	0.046	-0.416	-0.214	-0.157	0.251	0.271	0.32	-0.166	-0.006	0.771	0.595	-0.367	0.292	-0.122	0.039	-0.466	0.633	-0.246	0.058	-0.078	0.303	0.178	0.046	-0.02	0.502	0.096	0.214	0.207	0.483	-0.017	-0.052	-0.396	0.618	0.066	0.173	-0.036
BSU10040_ecsA	-0.045	-0.41	-0.064	0.364	0.083	-0.037	-0.861	-0.072	-0.435	-0.633	0.628	-0.17	0.399	-0.351	-0.85	0.037	0.382	-0.13	-0.868	-0.077	-0.198	-0.481	0.944	0.128	0.314	0.27	0.37	-0.428	-0.476	0.092	0.213	0.111	0.546	0.504	0.115	NaN	-0.608	0.225	-0.536	0.612	0.437	0.81	-0.873	-0.09	0.306	0.21	0.052	0.087	0.08
BSU12920_dppA	0.776	-0.17	-0.154	0.588	-0.226	-0.252	-0.072	0.255	-0.011	-0.518	0.345	-0.096	0.677	-0.039	0.181	0.354	-0.377	-0.195	-0.318	-0.232	0.202	1.079	-0.212	0.374	0.574	0.062	-0.474	0.755	-0.295	0.184	0.438	0.328	0.081	NaN	-0.401	NaN	-1.297	0.446	0.11	0.26	0.351	0.363	0.474	0.135	0.087	0.029	-0.713	0.407	0.276
BSU13900_ptsH	0.429	0.49	-0.112	1.948	1.02	0.17	-0.623	0.94	0.222	-0.326	0.367	0.18	-0.855	-0.247	0.305	0.818	-0.417	0.018	-0.627	0.295	-0.15	0.274	0.277	-0.745	0.398	-0.239	0.507	-1.187	-0.349	0.068	0.259	-1.532	-0.275	-0.545	0.53	3.798	0.06	0.253	3.836	-0.176	-0.233	-0.153	0.805	-0.694	0.373	0.236	0.665	-0.076	-0.028
BSU13910_ptsI	-0.286	-0.324	-0.043	0.79	-0.038	0.361	0.023	0.874	0.593	-0.576	-0.493	0.297	-0.244	-0.347	0.149	0.22	0.729	0.068	0.009	0.614	-0.196	-0.167	-1.278	0.021	-0.114	-1.474	-0.308	-0.42	0.117	-0.564	0.409	0.113	0.146	-0.006	0.202	2.677	0.332	0.727	2.526	-0.41	-0.175	-0.38	0.102	-0.389	0.662	0.118	-0.56	0.002	0.368
BSU14090_ykuI	0.021	0.224	-0.61	0.521	-0.466	-0.022	0.576	-0.488	0.052	0.269	0.164	0.021	0.137	0.019	-0.45	0.371	-0.227	0.086	0.043	0.049	0.121	0.397	0.095	-0.447	0.21	0.205	-0.43	0.137	0.068	-0.4	0.408	-0.057	-0.354	0.323	-0.343	0.875	0.373	0.151	0.2	-0.054	-0.319	0.454	0.236	0.395	0.202	0.267	-0.158	-0.223	0.165
BSU16960_ymdA	-0.558	-0.303	-0.118	0.895	0.352	0.04	-0.075	0.141	0.294	0.427	0.359	0.122	-0.396	-0.17	-0.124	0.288	0.108	0.895	-0.317	-0.397	-0.212	-0.189	-0.869	-0.698	-0.29	0.233	0.042	-1.011	0.24	0.473	0.463	-0.178	0.929	-0.381	0.364	2.006	0.156	0.297	1.48	0.069	0.02	0.451	-0.19	-0.724	0.474	0.523	-0.18	-0.085	0.406
BSU16960_ymdA-1	-0.437	0.303	-0.1	-0.02	-0.159	0.027	-0.024	0.22	-0.06	0.065	0.017	0.341	-0.242	0.439	0.329	-0.008	0.075	-0.184	0.003	-0.311	0.12	0.031	-0.18	0.006	0.12	-0.166	-0.094	0.015	0.259	0.137	-0.092	0.174	0.109	0.108	0.357	-0.389	-0.032	0.054	-0.122	0.293	-0.172	0.387	0.192	-0.127	-0.042	-0.218	-0.008	0.188	0.076
BSU22910_ypfA	0.223	-0.074	0.206	-0.666	-0.214	-0.296	-0.1	0.527	0.017	-0.42	-0.302	-0.054	0.659	0.406	0.201	0.603	0.216	-0.386	0.191	0.311	0.793	0.313	-0.245	-0.235	0.197	-0.517	-0.084	0.199	-0.128	0.368	-0.249	0.571	-0.187	-0.385	-0.05	0.098	0.457	-0.365	-0.199	0.122	0.085	0.601	0.743	0.291	-0.761	0.561	0.375	0.269	0.281
BSU25050_yqgA	-0.627	-0.043	-0.015	0.512	-1.218	-0.194	-1.241	-0.868	0.416	-0.278	0.789	0.074	0.344	-0.482	0.354	0.114	-0.067	0.01	-0.633	0.554	-0.489	-0.341	0.318	0.188	-0.49	0.153	-0.362	0.461	0.157	-0.34	-0.511	0.152	-0.634	0.117	-0.052	0.713	0.708	0.44	0.414	-0.224	-0.155	-0.053	0.631	-0.414	0.164	-0.041	-0.239	-0.31	-0.09
BSU25690_sda	0.235	0.055	0.101	0.826	0.047	-0.013	-0.108	-0.178	0.312	0.395	-0.348	0.089	-0.563	-0.216	0.26	0.121	0.007	0.299	0.148	-0.174	-0.017	0.053	-0.147	-0.247	0.035	0.447	0.445	-0.697	0.269	-0.268	0.225	-0.358	0.606	0.234	0.137	1.785	0.23	-0.616	0.698	-0.33	-0.38	0.362	0.411	-0.054	0.251	0.384	0.128	0.068	-0.099
BSU29740_ccpA	-0.59	-0.051	-0.027	-0.511	0.027	-0.071	-0.5	0.91	0.432	-0.083	0.004	0.63	-0.183	-0.558	0.597	-0.161	0.263	-0.058	0.627	0.562	-0.427	-0.053	-0.68	0.12	0.071	-0.42	0.52	-0.766	-0.303	0.15	0.402	-0.257	-0.174	-0.305	-0.214	1.561	0.081	0.468	0.145	0.359	0.073	-0.09	0.329	0.669	0.389	0.869	0.288	-0.325	-0.435
BSU31740_yuxH	-0.232	-0.305	-0.187	-0.184	0.374	0.037	0.245	-0.034	-0.227	-0.072	0.124	0.455	0.296	0.031	0.104	-0.16	0.141	-0.096	-0.036	-0.021	0.022	-0.066	0.034	0.061	-0.068	-0.152	0.171	0.096	-0.314	0.252	-0.193	-0.32	-0.073	0.004	-0.056	-0.541	0.084	0.025	0.005	0.157	-0.047	0.084	-0.068	-0.176	0.106	-0.27	-0.204	-0.243	-0.072
BSU33630_secG	NaN	NaN	NaN	NaN	NaN	NaN	NaN	NaN	NaN	NaN	NaN	NaN	NaN	NaN	NaN	NaN	NaN	NaN	NaN	NaN	NaN	NaN	NaN	NaN	NaN	NaN	NaN	NaN	NaN	NaN	NaN	NaN	NaN	NaN	NaN	NaN	NaN	NaN	NaN	NaN	NaN	NaN	NaN	NaN	NaN	NaN	NaN	NaN	NaN
BSU35250_ftsX	-0.188	-0.751	0.133	-0.291	0.509	0.125	0.391	0.169	0.173	-0.117	0.398	0.116	-0.47	0.127	0.303	-0.374	-0.202	0.138	-0.276	0.004	0.737	0.004	-0.347	0.045	0.067	0.095	-0.225	0.138	-0.03	0.332	0.255	-0.208	-0.202	-0.212	-0.459	0.077	0.148	0.202	0.744	-0.06	-0.104	0.63	-0.4	-0.289	0.23	-0.067	-0.281	-0.899	-0.131
BSU35260_ftsE	-0.586	-0.896	0.254	-0.588	0.695	0.341	-0.32	0.12	-0.042	0.453	-0.03	0.674	0.247	-0.241	0.713	0.563	-0.285	-0.201	0.075	0.298	-0.299	0.172	-0.341	0.126	-0.108	0.371	0.267	0.123	0.262	-0.245	0.308	0.397	0.128	0.16	0.238	NaN	0.137	0.475	-0.954	-0.563	0.862	-2.631	0.088	-0.27	0.027	0.219	-0.244	-1.211	-0.696
BSU40510_yybT	-0.381	-0.784	0.103	0.752	-0.064	-0.298	0.375	0.291	0.049	0.424	-0.137	-0.222	-0.055	0.026	-0.362	0.525	-1.066	0.26	0.254	-0.353	-0.319	-0.667	-0.075	-0.002	-0.046	0.18	0.017	-0.407	-0.376	0.1	0.171	0.579	-0.383	0.091	0.465	1.21	-0.652	-0.158	0.049	0.126	0.24	0.226	0.405	0.406	-0.252	0.684	-0.273	-0.02	0.53
BSU40960_parB	0.247	-0.798	0.437	1.37	0.558	0.105	0.134	-0.217	-0.037	-0.435	0.288	0.449	-0.018	0.1	0.265	0.378	-0.007	-0.255	0.175	0.517	0.071	-0.08	-0.518	-0.399	0.424	0.013	-0.463	-0.058	-0.12	0.02	0.037	0.082	-0.632	-0.207	-0.101	-0.268	0.787	-0.592	0.828	-0.204	0.102	0.43	0.393	-0.093	0.439	-0.179	-0.68	0.051	-0.091
BSU40970_parA	-0.187	-0.071	0.026	1.022	0.602	-0.191	-0.126	0.22	0.194	-0.256	-0.128	0.134	0.001	-0.242	-0.008	0.091	-0.184	0.136	-0.296	0.262	-0.191	-0.348	-0.201	0.266	0.359	0.373	0.319	0.162	0.022	-0.301	0.132	-0.251	-0.222	-0.021	0.152	0.26	0.162	-0.087	0.961	0.031	0.466	0.851	-0.048	-0.49	-0.094	0.131	0.656	-0.018	-0.192
BSU00020_dnaN-1	0.05	0.172	0.222	-0.688	0.373	-0.072	0.276	0.062	-0.127	0.59	0.354	0.069	0.322	-0.245	-0.139	-0.54	0.159	0.467	-0.253	-0.254	-0.072	0.493	0.099	0.521	0.457	0.107	-0.117	-0.346	0.678	0.036	0.209	-0.354	0.63	0.657	-1.119	-2.732	0.433	-0.124	-0.382	0.289	-0.805	-0.394	-1.086	-0.133	0.177	0.076	-0.771	-0.148	-0.112
BSU01000_secE-1	-0.448	0.42	-0.049	0.134	0.084	-0.001	-0.337	0.1	0.19	0.192	-0.038	0.432	-0.234	0.067	-0.191	0.346	0.342	-0.168	0.154	-0.006	0.014	0.143	-0.016	-0.114	-0.178	-0.159	-0.139	-0.432	-0.091	-0.519	0.35	0.148	0.497	0.084	0.147	0.242	0.212	-0.316	0.429	0.092	0.036	0.476	0.011	0.201	0.098	0.379	0.049	0.081	0.086
BSU01000_secE-2	-0.172	-0.12	0.632	-0.123	0.363	-0.179	0.399	0.15	-0.021	-0.752	-0.158	0.433	0.037	0.295	-0.069	-0.318	-0.502	0.53	-0.16	0.66	-0.133	-0.249	-0.571	0.142	0.337	0.478	0.577	-0.099	0.144	0.199	-0.523	-0.099	-0.073	-0.779	0.271	0.093	-0.02	-0.082	-0.23	0.243	0.514	0.716	0.242	-0.239	-0.261	0.675	-0.489	0.145	-0.068
BSU01360_secY-1	-0.149	-0.102	-0.122	-0.064	0.9	-0.039	-0.003	0.969	-0.722	0.405	0.462	0.19	-0.684	-0.196	0.805	-0.073	-0.489	0.37	0.553	0.281	-0.137	-0.707	-0.211	-0.101	0.88	-0.079	-0.117	0.719	0.009	-0.246	-0.066	-0.441	0.445	-0.794	-0.106	0.508	0.481	-0.5	0.233	0.414	0.017	0.657	-0.211	-0.044	-0.587	0.204	0.062	-0.439	-0.215
BSU14840_ylaN-1	-0.648	NaN	0.814	-0.132	-0.755	-0.208	-0.641	0.03	0.639	NaN	0.357	-0.505	-0.07	0.384	-0.314	-0.08	0.811	0.194	0.282	-0.762	0.047	-0.66	-0.229	0.178	-0.173	0.415	-0.496	0.122	0.296	0.485	0.454	0.085	0.148	-0.151	0.582	NaN	-0.103	0.3	-0.357	-0.043	-0.13	0.255	-0.019	0.441	-0.599	1.261	-0.161	0.12	0.133
BSU14840_ylaN-2	0.048	-0.06	0.263	-0.756	0.136	0.115	-0.166	-0.074	-0.268	-0.378	0.011	-0.028	0.121	-0.016	0.269	0.083	0.045	0.083	-0.09	0.312	0.108	-0.299	0.136	-0.014	0.356	-0.197	-0.446	-0.013	-0.13	-0.333	-0.118	-0.002	0.164	-0.179	0.259	-0.645	0.57	0.25	-1.181	0.113	0.006	-0.767	0.16	0.055	0.01	0.13	0.051	-0.199	-0.284
BSU15950_ftsY-1	-0.089	-0.611	-0.474	-0.72	-0.043	0.187	-0.045	0.416	0.444	0.677	0.017	0.305	-0.061	-0.112	0.359	-0.072	0.138	0.08	0.164	-0.322	0.117	-0.216	-0.434	0.33	-0.457	-0.177	-0.066	-0.148	-0.454	0.17	0.089	0.389	-0.032	0.071	-0.447	-1.406	-0.142	0.486	-1.79	0.067	0.313	-2.516	0.471	0.295	-0.102	-0.13	0.6	0.151	0.003
BSU15950_ftsY-2	0.315	-0.111	0.186	0.456	-0.482	0.055	-0.014	0.801	0.969	0.191	-0.213	0.046	0.054	0.187	-0.11	0.431	0.291	0.669	0.358	0.569	0.861	-0.428	-0.633	0.253	0.92	0.406	0.229	-0.277	-0.197	-0.911	0.044	-0.207	-0.076	-0.608	-0.095	-0.566	0.306	-0.377	-0.324	0.589	0.418	0.663	-0.491	0.268	0.004	-0.605	0.08	0.306	0.055
BSU15980_ffh-1	0.19	0.062	0.283	0.053	-0.165	-0.104	-0.578	0.409	-0.043	-0.169	-0.08	0.014	-0.238	0.4	0.126	0.279	0.124	0.521	-0.397	-0.345	0.02	-0.361	-0.12	0.205	-0.02	0.063	0.087	-0.79	0.514	0.202	0.24	0.049	-0.066	0.212	0.344	0.457	-0.31	-0.028	0.112	0.119	-0.06	0.359	0.217	0.048	-0.017	-0.242	0.11	-0.011	0.594
BSU16580_polC-1	0.004	1.094	0.564	0.347	0.05	-0.07	0.313	0.008	0.204	0.09	0.275	-0.212	0.77	-0.32	-0.167	0.321	-0.321	0.445	-0.474	0.322	-0.155	-0.065	0.322	0.141	0.379	-0.3	-0.156	-0.449	-0.085	-0.066	0.703	0.628	0.048	-0.113	-0.459	-0.394	-0.199	-0.1	0.033	-0.218	0.36	0.046	-0.255	0.036	0.092	0.242	0.169	-0.306	0.341
BSU16580_polC-2	-0.895	-0.514	0.62	-1.322	0.301	0.212	0.033	0.549	0.265	0.583	0.711	-0.203	0.476	0.224	0.101	-0.021	-0.254	0.089	-0.543	0.251	0.323	-0.067	-0.328	0.078	-0.052	-0.523	-0.078	-1.145	0.506	0.171	0.344	-0.065	-0.076	0.284	0.118	-1.083	-0.124	-0.29	-0.694	-0.066	-0.329	-1.376	-0.108	0.142	0.029	-0.408	0.084	-0.453	-0.254
BSU17910_yneF-1	0.085	0.204	-0.899	0.44	0.066	0.175	-0.298	0.465	-0.354	0.574	-0.211	-0.281	0.256	0.004	-0.25	-0.156	-0.288	0.254	0.443	-0.063	-0.133	-0.301	-0.137	0.163	-0.048	-0.412	0.244	-0.252	0.011	-0.296	-0.139	0.509	0.278	-0.477	0.402	0.349	-0.355	-0.03	0.838	0.377	-0.801	0.245	0.416	0.617	0.355	-0.024	0.043	0.221	-0.441
BSU17910_yneF-2	-0.32	-0.179	0.524	0.429	-0.824	0.128	-0.135	0.466	-0.084	0.432	-0.296	-0.091	0.016	0.122	-0.17	0.335	0.007	0.216	0.429	-0.424	-0.36	-0.557	-0.692	-0.336	-0.761	-0.511	-0.059	-0.304	0.631	-0.184	0.436	-0.326	-0.021	-0.352	0.141	0.715	-0.397	0.43	0.587	0.026	0.336	0.275	0.331	-0.292	0.066	0.175	0.366	0.041	0.541
BSU18090_parE-1	0.553	0.615	-0.844	1.232	0.696	0.208	0.24	-0.001	0.179	-0.325	0.705	0.317	0.287	0.047	-0.161	-0.849	-0.858	-0.033	0.193	0.301	0.239	-0.04	-0.544	-1.111	-0.547	0.272	0.042	0.159	0.55	-0.217	-0.243	0.041	-0.284	-0.476	0.038	1.104	0.456	-0.131	0.724	-0.654	-0.48	0.144	0.47	-0.304	-1.107	-0.057	-0.106	-0.329	-0.248
BSU18090_parE-2	0.098	-0.058	-0.836	0.611	-0.261	0.025	-0.113	-0.021	-0.001	0.023	0.135	-0.013	0.075	-0.202	-0.126	-0.125	0.085	-0.512	0.058	0.026	-0.001	0.269	-0.05	-0.401	-0.277	0.123	-0.642	-0.037	-0.33	-0.432	0.123	-0.086	-0.017	-0.323	0.09	0.374	0.159	-0.073	0.625	0.148	-0.233	0.414	-0.137	-0.275	-0.494	-0.137	-0.018	-0.063	-0.489
BSU18100_parC-2	0.079	-0.22	-0.105	0.104	0.379	-0.038	-0.045	0.037	-0.285	-0.352	0.093	-0.187	-0.13	-0.083	0.228	-0.088	-0.119	0.186	0.138	-0.127	0.15	0.156	0.163	0.163	0.084	0.121	-0.149	-0.17	-0.083	-0.141	0.283	0.301	-0.03	-0.493	-0.052	-0.238	0.041	0.06	0.001	0.644	0.034	0.022	-0.077	-0.1	-0.491	-0.285	-0.082	0.2	0.016
BSU24340_accC-1	0.431	-0.06	-0.084	-0.609	0.14	-0.245	-0.079	-0.05	-0.271	-0.246	-0.033	-0.107	-0.242	-0.341	0.888	-0.337	0.016	-0.05	0.009	0.147	-0.654	0.133	0.099	0.132	0.248	-0.074	0.14	-0.041	0.783	-0.266	0.094	0.216	0.205	0.752	0.402	-1.049	0.047	0.317	-0.659	-0.423	-0.039	-3.701	-0.576	-0.034	0.391	-0.439	-0.197	0.106	0.069
BSU24340_accC-2	-0.308	0.055	-0.386	2.136	-0.498	-0.207	0.227	0.452	-0.158	0.623	-0.39	0.036	-0.684	-0.434	-0.454	0.256	0.096	0.086	0.195	-0.473	-0.061	-0.015	-0.041	-0.177	-0.32	-0.505	0.136	0.087	-0.359	0.178	0.624	-0.058	-0.099	0.355	-0.272	3.918	-0.684	-0.718	2.961	0.476	-0.34	0.56	-0.577	-0.615	0.771	-0.024	0.009	-0.312	-0.136
BSU24350_accB-1	0.329	0.379	0.194	-0.326	0.056	0.328	-0.008	0.128	0.06	0.432	-0.074	0.54	0.075	-0.093	-0.479	-0.273	0.282	-0.077	-0.425	0.106	-0.046	-0.184	-0.21	-0.359	-0.195	-0.611	-0.099	-0.213	0.025	0.151	-0.046	0.01	-0.26	0.087	-0.008	-2.756	0.102	0.362	-1.263	0.065	0.307	-2.06	0.004	0.089	-0.143	0.276	-0.21	-0.048	-0.013
BSU25310_dgkA-1	-0.988	-0.358	-0.078	-0.297	0.358	-0.008	0.017	0.249	0.291	-0.481	-0.319	0.185	-0.345	-0.507	0.441	0.108	0.408	0.046	-0.226	-0.304	-0.299	-0.11	-0.091	0.486	-0.384	-0.478	0.227	-0.171	0.305	-0.197	0.306	-0.067	-0.043	-0.13	0.083	-1.362	0.058	-0.04	-0.911	-0.066	0.219	-1.128	-0.251	-0.221	0.059	-0.081	-0.439	0.047	-0.335
BSU25680_yqeG-1	-0.284	-0.12	-0.023	-0.042	0.095	-0.295	-0.018	0.196	-0.161	0.369	0.56	0.024	-0.329	-0.527	-0.09	-0.44	0.041	-0.386	0.115	-0.297	0.061	0.824	0.311	0.123	0.172	-0.261	-1.129	0.097	0.418	-0.133	-0.144	-0.469	0.344	-0.234	0.477	0.512	0.539	-0.017	0.419	0.291	0.222	0.366	-0.214	-0.08	0.396	0.137	0.137	0.617	-0.179
BSU25680_yqeG-2	NaN	NaN	NaN	NaN	NaN	NaN	NaN	NaN	NaN	NaN	NaN	NaN	NaN	NaN	NaN	NaN	NaN	NaN	NaN	NaN	NaN	NaN	NaN	NaN	NaN	NaN	NaN	NaN	NaN	NaN	NaN	NaN	NaN	NaN	NaN	NaN	NaN	NaN	NaN	NaN	NaN	NaN	NaN	NaN	NaN	NaN	NaN	NaN	NaN
BSU29200_accA-1	0.048	0.368	0.508	0.5	-0.163	-0.089	-0.154	-0.18	0.277	-0.145	-0.372	-0.201	-0.263	0.103	0.027	0.173	-0.182	-0.037	-0.078	1.183	-1.147	-0.241	-0.871	0.001	-0.644	-0.186	-0.263	-0.454	0.277	-0.557	0.583	0.849	-0.38	0.212	0.396	-0.1	-0.737	-0.13	0.551	0.303	-0.274	0.198	0.006	0.175	0.659	-0.128	-0.475	-0.019	0.552
BSU29200_accA-2	-0.056	0.618	-0.033	-0.379	1.117	-0.075	0.219	0.17	0.631	0.377	-0.307	0.092	-0.265	0.022	0.265	0.64	-0.3	0.374	-0.161	-0.146	-0.334	0.469	-0.205	-0.189	-0.53	-0.523	0.526	0.248	0.343	-0.293	0.041	0.298	0.077	0.011	-0.651	-2.328	0.43	0.59	-1.223	-0.268	0.054	-3.696	0.064	0.57	-0.013	-0.015	-0.047	-0.426	-0.139
BSU29210_accD-1	-0.01	-0.612	-0.252	0.403	0.075	0.267	-0.126	0.299	0.102	-0.014	-0.381	-0.272	-0.246	0.052	-0.334	0.22	-0.29	-0.223	-0.059	0.051	-0.066	-0.022	0.314	0.1	0.199	0.34	0.105	-0.191	-0.085	0.314	-0.325	0.4	-0.022	-0.222	0.267	0.294	-0.488	-0.177	0.101	-0.006	0.063	-0.096	0.085	0.01	0.017	0.377	-0.023	-0.166	0.294
BSU29210_accD-2	-0.055	-0.165	-0.009	-1.553	0.037	0.455	0.211	0.122	-0.149	0.019	0.081	0.249	-0.222	0.102	0.293	0.223	-0.197	-0.147	0.251	-0.075	0.121	0.508	0.344	-0.117	-0.015	-0.148	-0.079	-0.369	0.1	0.274	-0.106	0.013	-0.328	-0.035	0.2	-1.653	0.2	-0.014	-1.995	-0.436	0.16	-4.723	-0.055	-0.196	-0.106	0.082	0.262	0.082	-0.19
BSU35300_secA-1	0.092	-0.107	0.289	0.849	0.23	0.454	-0.092	0.346	-0.249	0.025	0.532	0.073	-0.091	0.167	0.216	-0.494	-0.076	0.002	0.255	0.356	-0.291	-0.274	0.117	-0.247	-0.36	0.48	-0.179	0.254	-0.037	0.413	0.051	-0.148	-0.156	0.147	-0.211	0.902	0.355	-0.442	0.658	0.311	-0.32	0.339	-0.016	0.362	0.275	0.122	0.307	-0.149	-0.455
BSU36370_fabZ-1	-0.261	-0.22	-0.065	0.249	0.116	-0.452	0.219	0.272	-0.389	-0.557	0.121	0.044	-0.137	0.02	-0.029	-0.186	-0.026	0.078	0.17	0.113	-0.024	-0.22	0.199	0.377	0.098	0.568	0.222	-0.73	0.282	0.127	-0.155	-0.086	-0.28	0.067	0.235	-0.169	-0.261	-0.299	0.372	0.143	-0.183	0.592	-0.074	0.077	-0.055	-0.073	0.065	-0.062	-0.253
BSU36370_fabZ-2	-0.092	0.476	0.137	0.646	-0.364	-0.541	-0.051	-0.01	-0.046	-0.63	0.036	-0.116	0.009	0.499	-0.095	0.95	-0.715	0.446	0.088	-0.231	-0.272	0.421	-0.571	0.176	0.19	0.417	-0.48	-0.52	0.26	0.431	0.224	0.144	-0.118	-0.221	-0.175	0.331	-0.46	-0.166	0.532	0.008	0.004	0.062	-0.071	0.236	-0.252	0.558	0.233	0.12	0.056
[truncated: 1,261 more columns]

## Sheet: T1 to T2 unfiltered GI scores
X.	BSU00400_yabE	BSU00490_spoVG	BSU00570_yabM	BSU00690_ftsH	BSU00880_disA	BSU01670_amiE	BSU01680_murP	BSU01690_murR	BSU01700_murQ	BSU02350_gamP	BSU02200_ybfG	BSU02360_gamA	BSU02370_ybgA	BSU02600_cwlJ	BSU02810_cwlK	BSU04140_pbpC	BSU04970_cwlT	BSU05710_ydhD	BSU06250_ydjM	BSU07260_yfnI	BSU09370_lytF	BSU10110_pbpF	BSU10770_wprA	BSU11570_cwlQ	BSU12100_pdaC	BSU12420_yjoB	BSU12460_xlyB	BSU12780_xepA	BSU12810_xlyA	BSU12980_ykfB	BSU12990_ykfC	BSU13820_ykvT	BSU14040_ldt	BSU14470_mreBH	BSU15170_spoVD	BSU15210_spoVE	BSU15390_sepF	BSU15420_divIVA	BSU16560_rasP.1	BSU16910_rodZ	BSU16950_pbpX	BSU17410_cwlC	BSU17860_yneA	BSU18180_yngB	BSU18350_dacC	BSU18380_iseA	BSU18410_ggt	BSU19210_yocH	BSU19410_cwlS
BSU00400_yabE	-0.36	0.259	-0.186	-0.446	0.207	0.466	-0.062	-0.056	0.171	-0.773	0.151	-0.009	-0.014	0.609	0.364	-0.072	-0.576	-0.274	0.28	-0.029	-0.143	-0.004	-0.259	0.112	0.706	0.465	-0.293	0.106	0.209	0.065	-0.374	0.274	0.051	-0.018	-0.477	NaN	0.095	0.273	-0.326	0.233	0.521	-0.095	0.57	-0.095	0.436	-0.002	0.185	0.449	-0.372
BSU00490_spoVG	-0.87	-0.189	-1.385	-0.287	1.277	0.223	0.106	-0.15	-0.178	-0.111	0.157	-0.117	-0.092	0.099	0.391	0.528	0.37	0.277	0.38	-0.545	0.295	0.304	0.708	0.768	-0.465	0.507	0.663	0.334	-0.331	0.186	-0.311	-0.429	0.511	0.125	0.216	NaN	0.022	0.69	0.642	0.055	0.106	0.119	-0.395	-0.042	-0.773	-0.28	0.186	0.219	0.826
BSU00570_yabM	0.156	-0.616	-0.122	-0.24	0.056	-0.226	0.583	-0.49	-0.141	0.495	0.253	0.108	-0.318	-0.69	0.061	0.217	-0.108	-0.378	0.186	0.273	-0.087	0.087	0.225	-0.909	-0.273	0.179	-0.502	0.1	0.025	0.235	0.369	-0.443	0.05	0.082	-0.548	NaN	-0.159	-0.295	0.215	0.249	-0.083	0.553	0.175	-0.199	0.115	0.186	0.769	0.065	-0.489
BSU00690_ftsH	NaN	NaN	NaN	NaN	NaN	NaN	NaN	NaN	NaN	NaN	NaN	NaN	NaN	NaN	NaN	NaN	NaN	NaN	NaN	NaN	NaN	NaN	NaN	NaN	NaN	NaN	NaN	NaN	NaN	NaN	NaN	NaN	NaN	NaN	NaN	NaN	NaN	NaN	NaN	NaN	NaN	NaN	NaN	NaN	NaN	NaN	NaN	NaN	NaN
BSU00880_disA	-0.282	-0.1	-0.048	0.063	-0.497	-0.404	0.41	0.453	-0.155	-0.311	-0.062	0.268	0.481	-0.126	0.293	0.128	-0.58	-0.087	-0.289	0.069	0.136	-0.243	0.195	0.522	-0.094	-0.184	-0.286	-0.389	-0.062	-0.167	-0.366	-0.117	-0.055	0.117	0.448	NaN	0.381	-0.082	-0.009	0.282	0.132	-1.642	-0.615	-0.606	0.503	0.558	-0.268	0.135	0.372
BSU01670_amiE	0.236	-0.07	0.815	0.572	0.463	0.102	-0.246	-0.596	-0.032	0.108	-0.557	0.206	0.456	0.541	-0.162	-0.049	0.479	-0.285	-0.209	0.544	0.522	-0.024	-0.372	0.149	-0.409	-0.16	-0.242	0.083	0.065	-0.485	-0.06	0.227	0.062	-0.23	0.024	NaN	-0.218	0.26	0.16	0.309	0.417	-0.202	0.045	-0.034	-0.037	-0.115	-0.039	-0.461	-0.501
BSU01680_murP	NaN	NaN	NaN	NaN	-0.52	-0.382	NaN	0.452	0.784	NaN	NaN	0.181	1.165	0.532	-0.534	0.055	-0.463	0.378	-1.504	NaN	-0.729	-0.025	0.664	-0.09	-0.204	-1.547	-0.355	NaN	0.198	0.559	0.166	0.604	-0.598	NaN	0.088	NaN	0.685	0.346	NaN	0.757	-1.97	NaN	-1.126	-0.474	-0.26	0.121	0.876	0.189	0.384
BSU01690_murR	-0.074	-0.462	-0.275	0.413	0.081	-0.28	-0.555	-0.092	-0.161	0.078	0.09	-0.799	-0.206	-0.119	0.214	0.634	-0.343	-0.175	-0.577	0.376	-0.158	0.405	-0.38	-0.108	-0.219	-0.528	0.046	-0.37	-0.488	-0.273	-0.259	0.79	-0.128	-0.125	-0.803	NaN	-0.24	0.952	0.166	0.73	-0.124	0.498	0.604	0.106	0.215	0.476	0.058	-0.034	0.319
BSU01700_murQ	0.388	-0.419	-0.336	-0.219	0.063	-0.433	-0.915	-0.244	-0.969	-0.497	0.441	0.228	-0.279	0.374	-0.225	0.609	0.37	-0.247	0.261	-0.139	-0.21	-0.454	0.244	-0.523	-0.049	0.013	-0.729	-0.222	-0.008	0.134	0.124	0.038	0.035	0.133	-0.121	NaN	-0.545	1.2	-0.51	0.239	0.097	0.636	0.025	0.181	0.03	-0.133	-0.516	-0.065	0.064
BSU02350_gamP	-0.205	-0.396	-0.347	-1.123	-0.096	0.221	0.289	0.187	0.202	0.019	0.038	0.378	-0.73	-0.035	-0.119	0.337	-0.107	-0.171	0.008	-0.096	0.288	0.284	-0.209	0.363	-0.452	-0.205	-0.213	-0.673	0.134	-0.091	0.093	-0.54	-0.487	0.433	-0.048	NaN	0.096	-0.047	0.609	0.111	-0.185	0.427	-0.127	-0.427	0.419	0.537	0.107	0.163	-0.261
BSU02200_ybfG	-0.173	0.541	0.044	NaN	-0.27	-0.08	1.014	0.595	0.51	-0.469	0.673	-0.208	-0.072	0.374	0.049	0.097	0.419	-0.015	-0.024	0.243	-0.348	0.503	0.302	0.714	-0.263	-0.297	0.35	-0.104	0.515	0.46	0.214	0.509	0.319	0.036	-0.485	NaN	-0.256	0.026	NaN	-6.453	-0.241	-4.799	-0.141	0.158	0.278	-0.596	-0.14	-0.068	0.034
BSU02360_gamA	-0.39	-0.262	-0.501	-0.57	-0.023	0.236	-0.681	-0.576	0.067	-0.703	0.012	-0.085	-0.414	0.001	0.454	-0.108	0.468	-0.241	0.098	-0.052	0.21	-0.854	-0.207	-0.774	-0.443	0.095	-0.557	-0.137	0.338	-0.475	-0.126	0.601	0.406	0.59	-0.415	NaN	-0.516	-0.702	-0.167	0.273	-0.019	0.222	-0.257	-0.276	0.088	0.155	0.942	0.326	0.868
BSU02370_ybgA	0.049	-0.336	0.055	-2.616	0.736	-0.3	0.943	0.189	-1.132	-0.223	-0.237	0.895	0.66	0.007	0.128	-0.041	0.084	-0.758	-0.933	0.144	-0.355	-1.395	-0.483	0.242	0.49	-0.386	0.093	0.153	-0.212	0.422	-0.433	-0.024	0.681	-0.134	-0.071	NaN	0.951	0.34	NaN	0.301	-0.187	-4.412	0.236	0.41	-0.495	0.427	-0.071	0.366	0.375
BSU02600_cwlJ	0.219	0.66	-0.268	0.528	0.28	0.418	0.174	-0.003	0.601	0.506	0.1	-0.403	-0.378	0.035	0.134	-0.207	0.21	-0.334	-0.322	-0.334	0.537	-0.043	0.296	-0.506	-0.52	-0.301	-0.275	0.442	0.513	-0.424	0.131	0.664	-1.036	0.489	0.002	NaN	-0.005	-0.287	-1.054	-0.275	-0.012	-2.993	-0.427	-0.047	0.357	-0.657	-0.376	0.336	-0.135
BSU02810_cwlK	-0.045	0.648	-0.553	1.076	-0.07	-0.116	-0.079	-0.077	-0.326	-0.287	-1.176	-0.474	-0.279	-0.591	0.977	0.226	-0.054	0.219	-0.073	-0.234	0.194	0.409	0.136	-0.501	-0.483	-0.338	-0.03	0.077	1.157	0.423	-0.343	0.35	0.216	-0.619	0.06	NaN	-0.19	-0.634	-1.213	-0.625	0.662	0.307	-0.6	-0.343	-0.137	-0.595	-0.407	-0.622	-0.651
BSU04140_pbpC	-0.716	0.548	-0.645	0.269	0.027	-0.479	-0.137	-0.066	0.157	-0.887	-0.752	0.548	0.305	-0.032	-0.369	0.1	-0.506	-0.118	-0.032	-0.255	-0.278	0.386	-0.053	0.342	-0.104	0.215	-0.435	0.21	0.277	-0.054	0.164	-0.498	0.173	-0.416	0.276	NaN	0.073	-0.076	0.22	-0.395	0.606	0.233	0.242	-0.22	-0.196	-0.254	0.034	0.083	-0.526
BSU04970_cwlT	0.202	-0.518	-0.669	0.594	0.767	0.258	-0.332	0.145	-0.189	-0.684	0.073	0.118	0.175	0.197	-0.678	0.382	0.027	0.804	0.475	0.654	-0.195	-0.082	0.02	0.302	-0.3	-0.475	-0.011	0.288	-0.174	-0.119	-0.28	-0.184	-0.041	-0.23	-0.563	NaN	-0.29	0.185	-0.438	-0.265	0.452	0.429	-0.282	0.434	-0.438	-0.017	-0.059	0.345	-0.236
BSU05710_ydhD	-0.092	-0.263	NaN	0.19	0.282	-0.166	-0.216	-0.856	-0.015	-0.447	0.905	0.241	-0.44	-0.095	0.511	0.209	-0.227	0.693	-0.753	-0.13	-0.575	-0.582	-0.218	-0.297	-0.051	-0.266	0.473	1.548	0.685	0.089	0.155	0.634	0.202	0.331	0.341	NaN	0.015	-1.065	0.649	0.243	0.41	0.242	-0.457	-0.977	-0.311	0.129	-0.035	0.136	-0.604
BSU06250_ydjM	-0.372	-0.304	0.691	-0.723	0.427	-0.129	-0.728	-1.206	-0.162	0.237	-0.434	-0.045	-0.365	-0.467	0.234	-0.2	-0.224	-0.091	-0.307	0.244	0.179	-0.159	-0.195	0.092	-0.156	0.188	0.288	-0.161	0.774	-0.16	-0.215	0.199	0.515	0.381	0.003	NaN	0.126	-0.11	-1.174	-0.011	0.206	0.131	-0.655	0.375	0.348	-0.386	-0.208	-0.055	0.094
BSU07260_yfnI	0.114	-0.103	0.338	0.224	0.297	-0.101	-0.516	-0.051	0.114	-0.421	0.061	0.438	-0.223	0.157	0.351	-0.068	0.066	-0.058	-0.527	0.286	-0.223	0.113	-0.418	0.108	-0.198	-0.179	-0.206	0.578	-0.357	0.055	-0.184	-0.004	-0.02	-0.179	0.189	NaN	0.241	0.037	-0.18	0.494	0.448	0.828	-0.137	-0.327	0.151	0.068	0.1	-0.177	-0.286
BSU09370_lytF	0.302	0.539	0.442	1.132	0.259	-0.146	0.111	-0.102	0.601	-0.456	0.616	0.509	0.292	-0.308	0.139	-0.35	0.416	-0.132	0.105	0.712	0.168	-0.525	-0.035	-0.046	0.121	0.263	0.248	-0.205	0.307	0.257	-0.094	0.046	0.576	0.356	0.104	NaN	-0.268	0.105	NaN	-2.312	0.628	-6.256	0.2	0.275	-0.179	0.052	-0.684	0.084	0.438
BSU10110_pbpF	0.37	-0.647	0.238	-0.061	0.035	-0.373	0.136	-0.286	0.167	0.446	-0.292	-0.43	-0.233	-0.077	0.121	-0.042	-0.125	-0.517	-0.027	-0.2	-0.099	-0.165	0.044	-0.574	-0.699	-0.752	0.056	0.014	0.017	0.219	0.208	-0.013	0.226	-0.525	-0.158	NaN	-0.155	-0.197	0.88	0.606	0.304	0.507	-0.566	-0.438	0.136	0.212	0.522	0.016	-0.719
BSU10770_wprA	-0.389	0.61	0.846	-1.538	0.681	-0.347	-0.693	0.492	0.374	-0.033	0.292	-0.134	0.506	0.286	0.29	-0.714	-0.011	0.637	-0.147	0.729	-0.406	0.197	-0.465	0.477	0.553	-0.684	-0.139	-0.168	0.267	-0.083	0.46	-0.422	0.111	-0.519	-0.143	NaN	0.313	-0.206	NaN	-4.596	-0.264	-5.202	-0.327	-0.259	0.488	-0.225	-0.1	-0.75	0.068
BSU11570_cwlQ	-0.715	-0.24	0.236	-0.826	0.434	0.536	-0.16	-0.045	-0.239	-0.259	-0.053	0.683	0.129	-0.173	0.037	0.223	0.127	-0.024	0.193	-0.101	-0.042	-0.509	0.067	0.146	-0.556	0.06	0.082	0.135	0.092	0.178	0.525	0.52	-0.263	0.403	0.463	NaN	-0.25	-0.558	-3.4	0.409	0.059	-1.438	0.072	-0.365	-1.389	-0.284	-0.022	0.474	0.055
BSU12100_pdaC	0.135	0.505	0.03	-0.457	0.233	-0.022	-0.624	-0.111	-0.148	0.618	-0.668	-0.026	0.5	-0.11	0.126	0.851	0.862	0.363	-0.641	-1.009	-0.321	-0.239	-0.146	0.454	0.144	0.502	-0.023	-0.115	0.315	-0.18	-0.354	-0.539	0.277	-0.549	-0.333	NaN	-0.156	0.877	0.75	0.744	-0.177	-1.368	-0.114	-0.224	-0.667	0.177	-0.114	0.516	0.586
BSU12420_yjoB	0.157	0.284	-0.348	NaN	NaN	-0.04	0.244	0.295	-0.064	-0.193	-0.184	0.05	0.325	0.457	-0.735	0.489	0.099	-0.318	0.129	-0.566	1.19	-0.053	0.196	-0.892	-0.269	0.29	-0.684	0.226	0.273	0.539	0.163	-0.158	0.226	0.895	0.15	NaN	0.083	0.144	NaN	-0.56	-0.022	-3.435	0.608	0.442	0.49	-0.562	0.644	-0.031	0.535
BSU12460_xlyB	0.442	-1.289	-0.242	-0.119	-0.067	0.114	0.453	0.105	-0.254	-0.201	-0.082	0.539	-0.195	-0.72	-0.079	0.782	-0.116	-0.065	-0.913	-0.812	0.037	-0.625	0.519	0.08	0.171	-0.059	-0.016	-0.966	-0.786	-0.576	0.376	-0.226	-0.266	0.252	-0.61	NaN	0.402	-0.401	NaN	0.137	0.074	-0.893	0.237	-0.061	-0.068	0.318	-0.38	0.128	0.431
BSU12780_xepA	-0.685	-0.476	-0.185	-0.012	0.254	-0.321	0.169	0.444	-0.488	-0.369	-0.398	-0.044	0.426	-0.122	0.229	-0.169	-0.73	0.17	0.156	0.102	0.399	-0.255	0.649	-0.328	0.193	0.682	0.154	0.026	-0.351	0.247	-0.135	0.367	-0.59	-0.172	-0.379	NaN	0.059	0.689	0.032	-0.232	-0.199	-0.6	0.416	0.555	0.567	-0.412	0.764	-0.24	0.433
BSU12810_xlyA	0.269	-0.323	0.293	-1.597	-0.86	-0.091	0.018	0.683	0.572	-0.341	0.457	0.154	0.624	-0.359	0.75	0.133	-0.884	0.07	-0.581	-0.379	0.375	0.079	-0.197	0.416	-0.206	0.832	1.579	0.499	-0.502	0.67	-0.373	0.078	0.167	-0.772	0.141	NaN	0.167	0.166	0.698	0.097	0.981	0.492	0.154	0.074	-0.735	0.021	0.243	-0.743	-0.204
BSU12980_ykfB	0.197	0.624	-0.508	NaN	0.481	0.326	-0.106	-0.139	0.395	-0.095	0.551	-0.604	0.336	-0.199	-0.286	0.022	-0.059	0.437	-0.396	0.508	-0.641	0.078	0.405	-0.613	-0.206	-0.859	0.196	0.163	0.218	0.077	0.184	-0.462	-0.78	-0.082	0.557	NaN	-0.027	-0.132	NaN	-0.683	0.154	-5.072	-0.658	0.134	0.129	-0.088	0.087	0.042	0.053
BSU12990_ykfC	-0.164	-0.861	-0.143	-0.614	0.306	0.048	-0.721	0.759	-0.394	-0.114	-0.29	0.177	-0.011	0.54	0.032	0.63	-0.281	-0.483	0.545	-0.103	-0.05	-0.78	0.236	0.233	-0.678	0.134	-0.319	-0.512	0.293	0.583	0.181	-0.396	-0.507	-1.164	0.23	NaN	0.206	-0.003	0.188	0.404	0.198	0.205	1.064	0.348	-0.12	0.114	0.285	-0.005	0.078
BSU13820_ykvT	-0.39	0.16	-1.753	0.426	0.054	-0.139	-0.054	0.165	-0.167	0.826	0.042	0.19	0.323	-0.383	-0.416	-0.404	0.875	0.007	-0.003	-0.345	0.192	0.2	-0.072	0.017	0.01	0.447	0.414	-0.219	-0.752	0.097	0.119	-0.293	0.017	1.055	-0.303	NaN	0.055	-0.203	0.075	0.241	-0.634	-0.71	0.075	0.415	0.359	-0.125	0.481	-0.192	-0.367
BSU14040_ldt	-0.333	-0.886	-0.049	-0.43	1.242	0.549	0.43	-0.735	-0.376	0.405	0.144	-0.512	-0.386	0.266	-0.247	1.104	0.221	-0.515	-0.792	0.024	-0.194	-0.866	-0.646	0.472	0.015	-0.17	-0.475	0.133	0.337	0.353	0.224	0.26	0.574	-0.523	0.461	NaN	0.82	0.447	0.367	-0.218	0.18	0.383	-0.613	-0.432	-0.804	0.034	-0.104	-0.396	-1.511
BSU14470_mreBH	-0.961	-0.158	-0.599	0.626	0.199	-0.31	-0.393	-0.063	0.283	0.506	-0.224	0.136	-0.075	0.373	0.001	-0.049	0.186	0.053	-0.246	0.006	0.278	0.04	0.182	0.305	-0.22	-0.803	0.528	0.43	0.055	-0.229	-0.495	0.469	-0.143	0.239	1.505	NaN	-0.386	1.076	0.011	1.145	-0.783	0.589	-0.283	-0.623	-0.526	0.448	-0.026	-0.279	-0.241
BSU15170_spoVD	-0.044	-0.014	1.146	-1.284	-0.352	-0.156	-0.231	0.104	0.052	-0.483	0.093	0.281	-0.071	0.036	-0.347	0.154	0.135	-0.036	-0.029	-0.87	0.014	0.237	-0.662	0.311	0.424	-0.038	0.108	-0.336	-0.2	0.299	0.068	0.011	-0.162	0.006	-0.004	NaN	0.005	0.806	0.057	0.112	0.017	-0.493	0.194	0.163	-0.441	-0.639	-0.322	0.122	0.21
BSU15210_spoVE	NaN	NaN	NaN	NaN	NaN	NaN	NaN	NaN	NaN	NaN	NaN	NaN	NaN	NaN	NaN	NaN	NaN	NaN	NaN	NaN	NaN	NaN	NaN	NaN	NaN	NaN	NaN	NaN	NaN	NaN	NaN	NaN	NaN	NaN	NaN	NaN	NaN	NaN	NaN	NaN	NaN	NaN	NaN	NaN	NaN	NaN	NaN	NaN	NaN
BSU15390_sepF	0.938	-0.164	0.208	0.733	0.83	-0.462	0.127	0.416	-0.163	-1.198	0.441	-0.82	-0.258	-0.09	-0.348	-0.11	0.27	-0.035	0.005	-0.018	0.577	-0.175	0.277	-0.264	-0.226	0.304	0.35	0.041	0.062	-0.176	-0.055	-0.028	-0.02	0.212	0.432	NaN	-0.386	0.517	0.718	0.397	0.283	-0.368	-0.392	0.256	-0.117	0.129	-0.168	0.283	0.087
BSU15420_divIVA	NaN	NaN	NaN	NaN	NaN	NaN	NaN	NaN	NaN	NaN	NaN	NaN	NaN	NaN	NaN	NaN	NaN	NaN	NaN	NaN	NaN	NaN	NaN	NaN	NaN	NaN	NaN	NaN	NaN	NaN	NaN	NaN	NaN	NaN	NaN	NaN	NaN	NaN	NaN	NaN	NaN	NaN	NaN	NaN	NaN	NaN	NaN	NaN	NaN
BSU16560_rasP-1	NaN	NaN	NaN	NaN	NaN	NaN	NaN	NaN	NaN	NaN	NaN	NaN	NaN	NaN	NaN	NaN	NaN	NaN	NaN	NaN	NaN	NaN	NaN	NaN	NaN	NaN	NaN	NaN	NaN	NaN	NaN	NaN	NaN	NaN	NaN	NaN	NaN	NaN	NaN	NaN	NaN	NaN	NaN	NaN	NaN	NaN	NaN	NaN	NaN
BSU16910_rodZ	0.278	-0.27	0.942	NaN	-0.133	0.426	-0.161	-0.097	0.298	0.449	-4.167	0.69	-0.708	-0.268	0.414	0.738	0.541	-0.102	0.552	0.162	-2.596	0.506	-2.366	-0.235	-0.24	-0.201	0.124	-0.309	0.019	-0.994	0.51	0.219	-0.535	0.198	0.44	NaN	0.475	0.598	NaN	-6.085	0.233	-3.842	0.062	0.004	-0.021	0.209	-3.947	0.116	0.253
BSU16950_pbpX	-0.283	-0.53	0.069	NaN	0.306	0.491	0.061	0.752	-0.488	-0.306	0.207	-0.67	0.012	-0.207	-0.25	0.138	-0.326	0.361	0.219	-0.732	0.083	0.125	-0.012	0.025	0.698	0.155	0.072	-0.397	-0.631	-0.219	-0.062	0.377	0.316	-1.393	-0.102	NaN	-0.515	0.81	NaN	0.133	0.053	-2.719	-0.466	-0.465	-0.689	0.974	-0.248	-0.113	-0.446
BSU17410_cwlC	0.724	0.414	2.236	-0.044	-0.914	2.507	-1.291	-1.011	0.47	1.321	0.726	1.164	0.456	-0.89	-0.409	1.574	0.011	1.528	-0.999	-0.473	-0.006	-0.597	0.655	1.622	-1.375	0.749	-0.549	-0.772	-0.129	-0.067	0.138	-0.303	-0.351	-0.168	-0.523	NaN	2.255	-0.731	2.468	0.731	0.803	2.331	-0.198	1.324	0.043	0.516	0.669	-0.527	-1.587
BSU17860_yneA	1.247	-0.358	0.008	0.082	0.162	-0.443	0.222	0.284	0.462	-0.461	-0.249	-0.534	0.454	-0.116	-0.118	-0.214	0.283	-0.572	-0.398	-0.811	-0.062	-0.68	0.367	-0.312	0.145	0.823	0.107	-0.364	0.406	-0.443	-0.207	-0.477	-0.065	0.124	-0.557	NaN	-0.097	0.823	-0.698	0.157	-0.557	0.533	-0.31	0.066	-0.299	0.097	-0.817	0.022	-0.216
BSU18180_yngB	0.279	-0.68	0.006	-2.194	-0.116	0.118	-0.455	-0.5	-0.14	-0.098	0.702	-0.076	-0.646	-0.456	-0.364	-1.169	0.676	-0.031	0.34	-0.398	-0.548	-0.294	0.549	-0.309	0.366	0.003	-0.037	-0.161	0.359	0.332	-0.353	-0.013	0.665	-0.171	0.464	NaN	0.19	0.276	-1.653	0.355	0.493	-0.588	-0.571	0.341	0.089	-0.205	0.635	-0.144	0.437
BSU18350_dacC	-0.092	0.029	-0.596	-0.38	0.715	0.327	-0.228	0.024	-0.213	0.81	0.369	0.274	0.354	-0.278	-0.086	-0.259	0.046	0.152	-0.735	0.454	-0.285	-0.267	-0.802	-0.295	0.248	-0.298	0.452	0.273	-0.292	0.504	-0.016	-0.555	1.189	-0.663	0.365	NaN	-0.173	-1.002	-1.701	-0.028	0.705	0.725	-0.012	-0.715	0.002	0.052	0.397	-0.234	0.029
BSU18380_iseA	-0.958	0.352	-0.056	NaN	-0.211	0.257	-1.284	-0.282	-0.311	-0.391	-0.007	-0.698	-0.367	0.726	0.409	-0.459	0.032	-0.545	0.466	-4.22	-0.416	0.059	-0.201	-0.04	0.653	0.523	-0.448	-0.029	-0.046	-0.05	-0.132	0.234	0.448	-0.466	-0.36	NaN	-0.059	0.539	-0.25	0.713	-0.056	-0.136	0.202	0.42	0.319	-0.017	-0.204	-0.056	-0.41
BSU18410_ggt	-0.212	0.616	0.412	-1.01	0.187	0.528	0.13	-0.454	0.214	-0.15	-0.059	0.595	0.07	0.466	0.146	-0.625	0.479	-0.158	0.04	-0.123	0.126	0.051	0.309	-0.485	0.006	-0.22	0.086	0.017	0.448	0.101	0.123	-0.006	0.356	0.167	0.022	NaN	0.048	-0.369	NaN	-6.506	0.558	-6.325	0.813	-0.206	0.362	0.548	-0.408	-0.133	0.128
BSU19210_yocH	0.176	0.014	0.424	1.328	-1.277	0.712	0.906	-0.018	-0.21	0.228	-0.021	-0.243	0.262	0.102	-0.153	0.028	0.541	-0.059	0.143	-0.32	0.148	-0.408	0.429	0.023	-0.433	-0.097	0.52	-0.058	0.243	0.007	0.52	-0.326	-0.536	-0.027	-0.403	NaN	0.573	0.686	-0.038	0.542	-0.018	0.258	-0.856	-0.511	-0.646	0.047	0.142	0.153	-0.496
BSU19410_cwlS	0.226	0.17	0.033	-0.318	-0.1	0.241	-0.132	-0.424	-0.139	-0.933	0.121	-0.149	0.075	0.373	-0.4	0.07	0.209	0.126	-0.585	0.14	0.737	0.743	0.314	0.319	0.014	0.112	-0.283	0.044	-0.058	0	0.032	0.881	0.383	0.227	-0.098	NaN	-0.217	-0.011	-0.134	0.194	0.412	0.308	-0.256	-0.997	-0.019	-0.634	0.231	-0.366	-0.512
BSU19620_yodJ	-0.076	0.155	0.334	0.426	0.44	0.202	0.2	-0.751	-0.244	0.703	0.079	-0.28	0.197	0.58	-0.006	0.226	0.074	0.532	-0.321	-0.288	-0.335	0.4	0.155	0.172	0.654	-0.576	0.089	0.376	-0.524	0.211	-0.137	0.368	0.119	-0.07	0.193	NaN	0.131	-0.132	-0.233	0.457	-0.272	0.467	-0.759	0.619	-0.368	0.467	0.47	-0.365	0.008
BSU19810_yodU	0.058	0.312	-0.108	0.455	0.473	0.421	0.103	-0.117	0.225	0.426	0.071	0.275	-0.441	-0.183	-0.004	0.33	0.469	0.036	-0.531	0.027	-0.267	0.557	0.355	0.079	0.046	0.601	1.085	0.273	-0.108	0.305	0.068	-0.395	-0.653	-0.366	-0.194	NaN	-0.901	0.134	0.234	-0.005	-0.06	-0.115	-0.227	0.024	-0.114	-0.25	-0.237	0.175	0.027
BSU21350_cwlP	-0.355	0.339	-0.444	-0.518	-0.435	0.244	-0.251	0.318	-0.453	0.289	0.268	0.161	0.295	-0.278	-0.106	-0.141	0.062	-0.038	0.914	-0.689	0.1	-1.062	0.91	0.11	0.076	-0.625	0.144	0.097	-0.505	0.356	-0.028	0.114	-0.112	-0.782	0.607	NaN	0.407	-0.032	-0.004	0.471	-0.134	0.64	-1.121	0.12	0.204	-0.199	-0.237	0.025	-0.235
BSU21410_blyA	0.109	0.518	0.818	-0.138	0.578	0.035	-0.257	-0.061	0.318	-0.326	-0.106	0.265	0.181	-0.248	0.169	-0.207	-0.228	0.361	-0.605	-0.628	0.164	-0.443	-0.378	-0.218	0.533	-0.039	-0.194	-0.334	0.072	0.185	0.338	-0.178	0.055	0.366	0.311	NaN	0.37	-0.409	-1.977	0.374	-0.184	-3.056	-0.153	-0.176	-0.122	0.627	0.312	-0.015	-0.109
BSU22030_dynA	0.535	-0.539	-0.243	0.427	-0.419	-0.295	-0.024	-0.006	-0.418	-0.403	0.183	-0.433	0.47	-0.09	-0.546	0.894	-0.014	-0.444	0.114	0.023	0.213	0.01	0.321	-0.623	0.096	-0.124	0.546	-0.721	-0.155	-0.246	-0.372	-0.082	0.353	0.811	-0.34	NaN	-0.2	0.328	-0.335	0.084	-0.103	0.014	0.413	0.579	-0.031	0.435	0.3	0.267	0.127
BSU22180_gpsB	0.196	-0.66	0.333	0.86	-0.24	0.183	0.268	0.38	-0.194	-0.134	-0.109	0.583	-0.155	0.163	-0.417	0.538	-0.102	-0.16	0.329	1.078	0.667	-0.272	-1.319	-0.275	0.24	0.966	-0.058	0.038	-0.696	0.009	-0.061	0.201	0.071	0.421	-0.443	NaN	0.166	-0.298	NaN	-2.527	0.084	-4.378	-0.66	-0.073	-0.308	0.438	0.199	0.292	0.057
BSU23190_dacB	0.691	0.184	0.439	0.291	0.678	-0.72	-0.029	-0.254	-0.264	-0.262	-0.027	0.161	-0.156	0.324	0.256	0.383	0.286	0.696	0.466	-0.629	0.317	0.007	-0.484	0.073	-0.623	0.039	0.07	-0.326	-0.424	-0.036	-0.323	0.588	-0.785	-0.618	-0.037	NaN	-0.033	0.059	-0.623	0.846	-0.971	0.239	-0.204	0.15	0.254	0.398	0.951	-0.373	0.39
BSU23530_spoIIM	0.323	-0.486	0.135	0.477	-0.159	0.195	-0.33	0.162	-0.205	-0.13	-0.104	0.405	0.272	-0.214	0.574	0.133	0.11	0.207	-0.122	0.018	-0.277	-0.536	0.63	0.141	0.918	0.201	-0.07	-0.175	0.041	-0.12	0.441	-0.359	0.571	-0.011	0.438	NaN	-0.07	-0.119	NaN	-0.926	0.413	-6.728	0.119	-0.046	-0.049	0.155	0.896	0.353	-0.127
BSU23616_mciZ	-0.379	-0.136	-0.175	-0.326	-0.067	-0.095	0.505	0.499	-0.064	-0.098	0.922	-0.043	-0.32	-0.532	-0.261	-0.038	0.163	0.145	0.387	0.321	-0.305	-1.289	-0.319	0.538	-0.627	-0.062	-0.428	-0.076	-0.2	-0.584	-0.277	-0.403	0.624	0.442	-0.316	NaN	-0.464	-0.166	-0.093	0.214	-0.219	0.408	0.05	0.178	0.644	0.291	0.295	0.447	-0.095
BSU24190_yqiI	-0.68	0.588	-0.092	-2.38	-0.845	-0.186	0.058	-0.645	-0.468	NaN	-0.1	0.034	0.645	0.498	-0.49	0.041	0.155	-0.841	0.221	0.585	-0.18	-0.466	0.165	-0.458	1.103	-0.491	0.232	-0.229	-0.182	0.204	0.201	0.382	-0.073	-0.334	0.055	NaN	-0.252	-0.391	-0.65	0.395	-0.048	0.617	0.515	-0.211	0.664	0.199	-0.661	0.043	-0.034
BSU24830_yqgT	0.254	-0.138	-0.256	NaN	0.324	0.054	-0.095	-0.52	-0.229	0.267	0.722	0.066	0.645	0.079	-0.195	0.134	-0.104	0.227	0.666	0.042	0.952	0.178	-0.668	0.5	0.135	0.015	0.186	-0.173	0.14	0.036	-0.489	-0.277	0.374	-0.47	-0.549	NaN	-0.613	-0.187	-0.47	0.048	-0.079	-0.065	-0.353	0.389	-0.055	-1.229	0.304	-0.01	0.331
BSU24840_yqgS	0.101	0.3	0.974	NaN	0.246	0.235	0.566	-0.417	0.331	0.625	-0.38	0.524	-0.284	-0.57	-0.358	0.345	0.191	-0.844	0.2	0.006	0.145	-0.112	0.653	-0.003	0.158	0.061	0.015	-0.309	0.131	0.175	0.107	-0.472	0.502	-0.521	-0.428	NaN	0.108	-0.559	NaN	-3.687	-0.251	-6.347	-0.057	0.49	-0.689	0.187	-0.333	0.056	-0.038
BSU25310_dgkA	NaN	NaN	NaN	NaN	NaN	NaN	NaN	NaN	NaN	NaN	NaN	NaN	NaN	NaN	NaN	NaN	NaN	NaN	NaN	NaN	NaN	NaN	NaN	NaN	NaN	NaN	NaN	NaN	NaN	NaN	NaN	NaN	NaN	NaN	NaN	NaN	NaN	NaN	NaN	NaN	NaN	NaN	NaN	NaN	NaN	NaN	NaN	NaN	NaN
BSU25530_spoIIP	0.012	-0.234	0.578	0.97	0.759	-0.262	0.204	0.031	0.2	0.123	0.089	-0.523	-0.113	-0.299	0.227	-0.016	-0.366	-0.585	-0.059	0.282	0.233	-0.077	-0.134	0.04	-0.07	-0.061	0.106	-0.12	-0.1	-0.279	-0.055	-0.328	-0.067	-0.253	-0.163	NaN	0.256	0.133	-0.131	0.322	0.261	0.42	-0.062	-0.219	0.101	-0.57	0.312	-0.294	-0.255
BSU25710_cwlH	-0.689	0.001	0.492	0.775	-1.416	-0.509	0.348	-0.445	0.044	0.102	0.667	0.013	-0.015	0.285	0.333	-0.037	-0.695	-0.355	0.488	-0.055	-0.041	-0.865	-0.125	0.161	0.215	-0.133	0.283	-0.511	-1.121	-0.46	0.186	-0.198	0.142	-0.08	-0.879	NaN	0.747	0.19	-0.804	0.211	0.131	0.153	-0.555	0.723	-0.262	-0.217	0.403	0.388	-0.23
BSU25900_cwlA	-0.584	-1.036	0.883	-0.712	-0.482	-0.31	-0.248	-0.714	0.317	-0.429	-0.611	-0.368	0.177	-0.244	-0.291	-0.288	0.175	0.546	0.223	-0.006	0.028	0.216	-0.22	-0.027	0.103	-0.346	-0.026	-0.711	-0.043	0.216	-0.096	0.321	-0.251	0.644	0.106	NaN	-0.076	0.228	-0.736	0.748	-0.261	0.206	-0.294	-0.489	0.109	0.129	-0.172	0.185	0.186
BSU26810_yrpC	-0.198	-0.172	-0.202	NaN	-0.055	0.294	0.241	-0.461	0.171	-0.34	0.34	-0.134	-0.091	0.231	-0.14	0.284	-0.41	0.387	0.783	-0.262	0.248	-0.354	-0.274	0.424	-0.145	0.336	-0.596	0.325	0.312	-0.676	-0.228	0.365	0.259	0.308	-0.188	NaN	0.168	-0.101	NaN	0.285	0.295	-4.101	-0.165	-0.149	0.328	0.707	0.542	-0.089	-0.173
BSU27310_pbpI	0.197	-0.82	0.392	0.599	-0.025	-0.198	0.82	-0.24	0.022	-0.751	-0.745	-0.258	0.414	0.358	0.159	-0.203	0.423	0.054	-0.403	-1.135	-0.394	-0.293	-0.451	-0.717	-0.157	-0.286	0.065	0.687	0.159	0.274	-0.141	-0.208	1.256	0.167	-0.031	NaN	0.01	-0.894	0.451	0.163	-0.382	0.322	0.249	-0.014	-0.347	0.009	-0.179	-0.318	-0.391
BSU27580_yrvJ	0.714	0.104	0.311	0.59	0.987	0.387	0.066	0.156	-0.925	0.319	0.022	0.034	-0.147	0.484	-0.436	0.234	0.056	-0.128	-0.404	-0.383	-0.135	-0.388	0.215	-0.204	-0.001	-0.184	0.366	0.459	-0.226	0.142	0.4	0.066	0.193	-0.508	0.622	NaN	-0.414	0.605	0.876	0.413	-0.358	0.102	0.099	-0.134	-0.124	0.08	0.259	0.146	0.196
BSU27670_spoVB	0.387	0.525	-0.255	1.952	-0.302	-0.264	-0.365	0.904	0.451	1.678	-0.919	0.283	-0.905	-0.413	0.015	0.456	0.575	-0.064	-0.911	0.514	0.212	0.214	-0.501	0.014	0.116	-1.061	-0.041	-1.214	0.405	-0.322	1.323	0.468	0.969	0.579	0.315	NaN	0.056	1.496	3.001	-0.229	-0.03	-2.616	-0.578	0.407	0.942	-0.205	-0.585	-0.198	0.216
BSU27990_minD	-0.235	0.167	0.192	0.302	0.667	-0.209	0.697	0.776	0.164	0.186	-0.045	-0.067	-0.549	0.018	0.301	-0.033	-0.242	-0.111	0.492	0.673	0.167	-0.528	-0.725	-0.049	0.269	-0.145	-0.315	-0.001	0.221	0.137	-0.082	0.509	-0.115	-0.429	0.088	NaN	0.749	0.252	-0.406	0.184	0.367	0.595	-0.655	0.095	0.214	0.234	-0.041	0.173	-0.201
BSU28000_minC	0.38	-0.136	-1.132	1.916	1.074	0.737	-0.132	0.63	-0.663	-2.059	2.365	0.253	2.023	1.712	-0.78	-0.829	2.458	0.135	-1.535	-0.476	1.546	-0.181	-0.603	-0.403	-0.014	-0.4	-0.994	-0.162	0.232	-0.334	-0.738	0.559	-0.105	-1.332	-0.121	NaN	1.875	-1.022	3.229	-0.428	-0.676	0.479	-1.161	-1.222	-0.491	0.434	-0.285	0.831	-0.631
BSU28050_maf	-0.245	-0.329	-0.74	-0.313	0.091	0.386	-0.353	0.139	0.689	0.326	-0.046	-0.607	-0.106	-0.053	-0.482	-0.313	0.122	-0.341	0.331	-0.039	0.11	-0.11	0.262	0.992	0.486	0.271	0.652	0.24	-0.372	0.046	0.073	0.066	0.482	0.09	-0.127	NaN	-0.194	0.422	-1.051	0.188	-0.296	0.666	-0.029	-0.477	-0.319	0.246	0.596	0.357	-0.341
BSU28610_zapA	0.151	-0.26	-0.639	NaN	0.094	0.178	-0.65	0.698	-0.299	-0.372	-0.165	-0.003	0.143	-0.668	0.751	-0.496	-0.45	0.45	-0.772	-1.029	0.382	1.757	-0.416	-0.347	0.871	0.062	0.026	0.645	1.107	-0.662	0.201	0.193	-1.4	0.131	-0.506	NaN	0.511	-0.653	0.099	0.445	0.244	0.668	0.245	-0.961	0.383	0.348	-0.449	-0.086	0.137
BSU28900_ysbB	0.526	0.658	-0.202	0.032	0.258	0.302	-0.044	-0.139	-0.659	0.504	0.559	-0.177	-0.16	-0.359	-0.006	-0.06	0.17	-0.055	0.145	0.257	0.534	0.201	0.105	-0.636	0.956	0.183	-0.414	-0.262	0.087	-0.065	0.318	-0.01	0.017	0.299	0.044	NaN	0.759	0.576	-0.095	0.532	-0.086	0.344	-0.059	0.218	-0.654	-0.252	0.557	-0.352	0.049
BSU28920_lytT	-0.488	-0.601	-0.452	-0.592	0.437	0.137	-0.172	-0.385	-0.014	0.091	-0.025	0.778	-0.096	0.001	0.023	-0.225	-0.206	0.095	0.379	-0.399	0.117	-0.403	-0.121	0.332	0.466	-0.645	-0.599	0.491	-0.486	-0.057	0.466	0.139	-1.159	0.885	0.672	NaN	-0.144	0.313	0.177	-0.046	0.257	0.204	-0.165	0.606	0.022	-0.934	0.293	-0.329	0.56
BSU28930_lytS	-0.579	0.293	-0.067	NaN	-0.421	0.123	0.223	-0.269	0.419	-0.013	-0.027	0.441	0.119	0.226	-0.121	0.494	-0.284	-0.146	0.482	0.267	0.155	0.109	0.017	0.8	0.724	0.178	-0.543	0.034	0.181	-0.008	-0.011	0.361	0.433	0.359	-0.264	NaN	-0.165	-0.091	NaN	-3.769	0.478	-6.301	0.322	0.292	-0.023	0.348	-0.227	0.415	0.218
BSU29610_ezrA	-1.092	-0.303	NaN	NaN	NaN	0.619	NaN	0.092	0.075	-2.332	-0.35	-0.168	0.317	-0.4	0.788	-1.137	0.202	0.754	-0.793	0.937	1.679	-0.146	0.173	-0.032	NaN	0.522	-0.118	-0.026	-0.312	0.269	-0.691	0.102	NaN	-0.684	0.027	NaN	NaN	0.929	NaN	0.724	1.036	0.258	-1.277	0.607	0.219	0.061	NaN	-0.191	-0.419
BSU29630_refZ	0.031	0.373	0.145	0.218	0.724	0.248	-0.424	-0.137	0.774	0.382	-0.637	0.269	-0.258	-0.49	0.189	0.056	0.066	-0.509	0.131	0.436	0.338	0.224	0.631	0.264	0.343	0.187	0.461	-0.122	0.635	0.025	0.309	0.147	-0.069	-0.361	0.191	NaN	-0.232	0.317	-0.023	-0.525	-0.436	-0.188	0.076	0.15	-0.053	0.052	0.046	-0.149	-0.188
BSU30050_ytgP	0.401	0.061	-0.581	-0.857	0.304	-0.016	0.043	0.62	0.001	0.005	0.239	0.671	0.266	-0.315	-0.289	0.052	0.042	-0.439	-0.134	-0.474	-0.346	0.166	-0.044	0.117	0.272	-0.4	-0.008	0.111	-0.386	0.151	0.038	-0.509	0.068	0.435	0.122	NaN	0.534	-1.098	1	-0.058	-0.543	0.514	-0.323	0.027	-0.17	0.034	-0.09	0.065	-0.261
BSU30640_ytkC	0.48	-0.57	-0.132	NaN	0.851	0.025	-0.025	-0.133	-0.194	0.931	0.422	-0.787	-0.008	0.426	-0.155	0.246	-0.044	0.255	-0.124	-0.364	0.736	-0.016	-0.747	-0.186	-0.664	-0.551	0.099	0.247	-0.517	-0.369	0.044	0.054	0.003	0.382	-0.011	NaN	-0.825	-0.008	-0.067	0.13	-0.161	-0.082	1.088	-0.58	0.833	-0.963	0.167	-0.316	-0.757
BSU31010_floT	NaN	NaN	NaN	NaN	NaN	NaN	NaN	NaN	NaN	NaN	NaN	NaN	NaN	NaN	NaN	NaN	NaN	NaN	NaN	NaN	NaN	NaN	NaN	NaN	NaN	NaN	NaN	NaN	NaN	NaN	NaN	NaN	NaN	NaN	NaN	NaN	NaN	NaN	NaN	NaN	NaN	NaN	NaN	NaN	NaN	NaN	NaN	NaN	NaN
BSU31020_yuaF	-0.218	0.545	1.045	0.401	-0.603	-0.548	-0.409	0.168	0.326	0.092	0.123	-0.212	0.094	-0.5	-0.624	0.318	0.198	-0.729	0.128	-0.49	0.196	-0.371	-0.183	-0.035	0.121	-0.288	0.672	-0.582	-0.084	0.531	0.142	-0.032	-0.348	0.22	-0.062	NaN	0.268	-0.078	-0.032	0.619	-0.128	0.2	0.177	0.012	-0.485	0.059	0.264	-0.268	-0.138
BSU31120_lytG	0.991	-0.013	0.298	0.145	-0.377	0.005	0.503	-0.457	0.199	0.293	-0.227	0.211	-0.173	-0.436	0.096	-0.12	-0.363	-0.459	-0.46	-0.448	0.113	0.113	0.377	0.225	-0.024	0.009	0.319	0.257	0.353	-0.085	-0.127	0.092	-0.089	0.402	-0.136	NaN	-0.005	-0.476	-0.621	-0.042	-0.218	0.41	0.096	-0.526	0.27	-0.322	0.591	0.27	0.621
BSU31490_pbpD	0.683	0.004	0.06	-1.28	0.356	-0.837	0.608	0.166	-0.248	-0.469	-0.185	-0.797	-0.474	-0.766	-0.391	0.966	-0.154	-0.088	-0.271	-0.533	-0.321	0.704	-0.123	0.493	0.534	-0.054	-0.44	-0.482	-0.031	-0.264	-0.513	0.056	-0.383	0.016	-0.763	NaN	0.428	0.215	NaN	-0.108	0.22	-5.407	-0.298	-0.098	-0.323	-0.242	-0.345	0.323	-0.405
BSU32340_lytH	0.512	-0.406	-0.239	NaN	-1.214	-0.148	-0.897	1.235	-0.207	-0.205	0.123	0.032	0.082	-0.768	-0.232	0.162	0.024	-0.321	1.052	-0.237	-0.961	0.593	0.116	-0.078	0.15	0.772	-0.311	-0.019	-0.635	-0.075	0.194	-0.416	0.149	0.154	-0.531	NaN	0.123	0.258	NaN	0.469	-0.259	0.953	0.572	-0.281	-0.894	0.155	0.06	-0.156	-0.407
BSU33360_yvgJ	0.502	0.177	0.37	-2.199	-0.36	0.21	0.35	-0.438	0.706	0.309	0.017	0.19	0.262	0.09	-0.06	-0.203	0.171	-0.25	-0.407	-0.976	-0.16	-0.139	0.321	-0.038	0.044	-0.039	-0.27	0.019	-0.836	0.73	-0.258	0.047	-0.305	-0.85	0.524	NaN	0.15	0.042	-0.014	0.781	0.176	-0.017	-0.235	0.286	0.186	-0.076	0.193	-0.087	0.895
BSU34760_glmR	-0.605	-0.155	-0.039	0.831	-1.421	0.221	0.077	0.392	0.948	0.066	-0.653	-0.063	-0.091	-0.246	0.04	-0.328	-0.302	0.27	-0.2	0.666	0.768	0.657	0.436	-0.214	-1.277	0.34	-0.464	-0.682	-0.304	-0.171	0.415	0.421	-0.354	-0.502	0.012	NaN	-1.353	-6.249	NaN	0.745	0.267	-1.143	0.35	0.272	0.156	0.362	-0.131	0.401	0.114
BSU34800_cwlO	-0.125	0.176	0.673	-2.761	-0.5	-0.379	-0.761	0.278	1.134	-0.295	0.332	0.628	0.208	-0.08	-0.587	0.262	-0.599	0.262	-0.696	-0.843	-0.677	-0.198	0.105	-0.365	0.013	0.221	0.383	-0.587	-0.195	-0.115	0.107	0.074	0.759	-0.668	0.287	NaN	-0.515	-0.363	NaN	0.943	-0.175	-1.5	-0.99	0.425	0.028	-0.075	-0.066	-0.922	-0.008
BSU35010_nagA	-0.227	0.634	0.516	NaN	-0.06	0.607	0.203	-0.179	-0.074	-0.273	1.007	0.445	-0.509	-0.235	-0.284	-0.037	0.62	0.637	-0.631	0.214	0.126	0.506	0.217	0.168	-0.028	0.131	0.702	0.013	0.25	-0.908	0.408	-0.006	0.431	0.437	-0.092	NaN	0.163	-0.606	NaN	-4.917	-0.105	-5.003	0.379	-0.953	0.545	0.603	0.225	-0.16	-0.157
BSU35020_nagB	-0.326	0.045	1.051	-2.253	-0.111	0.675	-0.058	-1.263	0.329	0.692	0.302	-0.046	-0.391	-0.116	0.328	0.426	-0.31	0.101	-0.165	0.516	0.038	-0.396	0.228	0.276	0.155	0.212	0.023	0.771	0.04	-0.017	-0.117	-0.064	0.346	0.868	0.009	NaN	0.324	-0.572	NaN	-0.255	0.425	-5.756	-0.111	0.423	0.245	-0.244	-0.13	0.083	0.022
BSU35220_minJ	0.362	0.023	0.563	0.088	0.19	-0.049	-0.505	0.754	-0.47	-0.513	-0.396	0.598	-0.119	-0.153	-0.05	0.299	0.711	0.637	0	0.718	-0.4	-0.791	-0.102	-0.222	-0.357	-0.391	-0.183	-0.688	0.143	0.448	-0.163	0.092	0.077	-0.01	0.129	NaN	0.904	-0.631	0.792	0.546	0.311	-1.399	-0.47	-0.331	0.22	0.562	0.341	0.055	-0.52
BSU35520_tagV	-0.197	-0.806	0.039	-0.141	0.627	-0.022	0.418	-0.238	-0.718	0.28	0.087	0.748	-0.218	0.369	0.232	-0.194	-0.282	-0.247	0.237	0.05	0.11	0.588	0.091	0.14	0.126	-0.567	-0.21	-0.17	-0.316	0.296	0.196	-0.305	0.766	-0.391	0.061	NaN	-0.149	0.077	0.126	0.469	-0.241	-1.2	-0.009	-0.317	-0.016	-0.19	-0.368	-0.502	-0.423
BSU35540_tuaH	0.046	-0.535	-0.445	-1.559	0.444	0.586	-0.218	-0.505	-0.466	-0.511	0.399	0.167	-0.197	-0.095	0.378	-0.022	-0.012	0.478	0.319	-0.327	0.753	-0.166	0.022	-0.123	-0.618	0.294	0.18	-0.08	0.79	-0.123	-0.268	0.151	0.209	0.358	0.387	NaN	-0.034	-0.588	-0.293	0.697	-0.351	0.255	-0.43	0.16	-0.171	0.265	0.602	-0.367	0.089
BSU35550_tuaG	-0.574	-0.221	0.615	0.554	-0.162	0.007	-0.255	0.109	0.01	0.022	-0.744	0.033	-0.219	-0.343	-0.138	-0.403	0.225	0.237	0.384	0.693	0.73	-0.045	0.273	-0.496	-0.867	0.499	0.085	0.828	0.244	0.237	-0.07	-0.54	-0.39	-0.358	0.364	NaN	-0.061	-0.162	0.771	0.148	-0.27	0.334	-0.464	-0.774	-0.993	-0.004	0.285	-0.17	-0.121
BSU35560_tuaF	0.958	-0.954	-0.045	-0.464	0.767	-0.041	0.227	0.026	-0.274	-0.751	0.48	-0.008	0.742	0.151	-0.699	-1.106	0.644	0.073	-1.077	0.008	-0.144	-0.62	0.722	0.074	-0.251	-0.277	0.652	0.875	-0.092	-0.31	-0.201	-0.961	1.021	-0.227	-0.965	NaN	0.223	-0.128	NaN	0.421	0.076	-1.344	-0.121	0.676	-0.03	-0.396	0.123	-0.343	0.677
BSU35570_tuaE	0.612	-0.649	0.481	0.771	-0.049	-0.807	0.28	-0.207	-0.209	-1.001	0.124	0.17	-0.009	-0.071	0.706	0.353	-0.233	0.409	0.391	1.071	0.002	0.315	-0.038	-1.825	0.125	0.799	-0.26	0.61	0.146	-0.036	0.532	0.089	0.375	-0.188	-0.257	NaN	-0.145	0.055	NaN	0.802	0.424	-0.03	-1.023	-0.392	0.253	0.289	0.492	0.283	0.283
BSU35580_tuaD	-0.256	0.758	0.048	-0.459	-0.548	0.345	-0.414	0.314	-0.196	-0.44	-0.13	0.47	0.47	0.04	-0.593	0.148	0.22	0.067	0.372	-0.433	0.302	0.143	0.377	0.125	0.331	-0.278	-0.278	-0.615	-0.097	0.383	-0.142	-0.453	-0.472	0.547	0.189	NaN	0.802	-0.548	-1.756	-1.105	-0.153	-6.646	0.404	0.093	-0.207	0.763	0.365	-0.269	0.175
BSU35590_tuaC	0.573	0.275	-0.595	0.394	0.567	0.161	-0.196	0.231	0.654	0.327	-0.243	0.473	-0.229	-0.523	0.084	-0.172	-0.263	-0.064	0.22	0.835	-0.475	-0.279	-0.442	0.4	0.296	-0.679	-0.653	0.063	0.813	-0.708	0.14	0.303	-0.061	0.395	0.16	NaN	-0.464	-1.309	NaN	-5.217	-0.177	-4.021	0.619	0.173	0.581	-0.036	0.387	0.093	0.179
BSU35609_tuaA1	-0.381	0.014	0.681	NaN	1.054	0.084	-1.093	-0.39	0.761	NaN	-0.704	0.376	0.035	0.162	-0.25	0.195	-0.089	-0.545	1.074	-1.014	0.142	-0.471	-0.199	-0.228	-1.141	0.323	-0.096	0.62	0.048	0.4	-0.67	-0.246	-0.086	1.878	0.317	NaN	-0.162	-0.699	NaN	0.959	-0.506	-2.105	-0.471	0.094	0.759	-0.1	0.157	-0.345	-0.312
BSU35620_lytC	-0.059	-0.795	-0.162	NaN	NaN	-0.253	1.325	0.34	-0.281	0	0.298	0.6	0.285	0.34	-0.534	-0.472	0.293	0.324	0.437	-0.084	-0.123	0.511	-0.796	-0.345	-0.712	-0.751	0.425	-0.463	-0.498	0.22	0.663	0.19	0.347	-0.157	0.223	NaN	0.792	-0.384	-0.312	0.35	-0.523	-0.071	0.462	-0.695	0.471	-0.727	-0.839	0.274	0.254
BSU35630_lytB	-0.025	0.219	0.59	-0.138	-0.068	-0.033	0.079	-0.09	-0.431	-0.265	0.418	-0.089	-0.072	0.397	-0.104	-0.083	-0.127	-0.179	-0.281	-0.404	-0.245	0.921	-0.249	-0.104	0.072	-0.089	0.214	0.421	-0.848	-0.166	0.146	-0.421	0.124	0.095	0.23	NaN	-0.149	-0.443	NaN	0.364	-0.039	-4.012	-0.289	-0.398	0.549	0.46	-0.03	-0.037	0.035
BSU35650_tagU	-0.045	0.55	0.038	0.273	-0.247	0.315	0.497	-0.07	0.388	-0.42	0.128	0.359	0.805	-0.271	0.522	0.41	-0.524	0.133	-1.064	-0.418	0.907	-0.022	0.449	-0.12	0.689	0.652	-0.457	0.372	-0.746	-0.617	0.028	0.054	0.547	0.026	-0.159	NaN	-0.283	0.266	0.438	0.14	-0.156	0.697	0.24	0.503	-0.744	0.076	-0.125	-0.664	0.031
BSU35670_gtaB	0.342	-0.729	0.493	-3.014	0.712	0.239	-0.588	-0.675	0.139	0.047	-1.254	-0.117	0.093	0.827	-0.036	-0.374	0.114	0.565	0.107	-0.671	0.966	-0.397	0.681	-0.107	-0.331	-0.088	0.725	0.617	0.158	-0.391	-0.518	-0.725	-0.113	-0.282	0.348	NaN	-0.05	0.186	0.256	0.174	0.033	0.436	0.22	0.162	-0.27	0.435	0.699	-0.462	0.406
BSU35690_ggaA	1.072	-0.048	0.415	0.157	-0.056	0.181	-0.212	0.112	0.038	-0.066	-0.379	0.213	-0.961	0.522	0.667	0.279	0.067	0.169	-0.449	-0.366	0.019	0.009	0.165	-0.029	0.396	0.368	0.109	0.518	-0.218	-0.023	0.276	0.453	0.547	0.984	-0.395	NaN	0.242	-0.089	NaN	-5.119	-0.328	-5.639	-0.083	0.137	-0.016	0.012	-0.109	0.206	-0.243
BSU35730_tagE	0.183	-0.044	-0.295	0.071	0.679	-0.166	-1.055	-0.467	0.946	-0.523	0.637	-1.073	-0.998	-0.908	-0.117	1.288	-0.49	-0.309	1.096	0.199	0.34	-0.121	0.884	0.078	-1.274	-0.436	0.3	1.429	0.113	0.085	1.089	0.648	-0.49	-1.676	0.165	NaN	-0.349	-0.366	3.373	1.333	1.667	0.565	-0.703	-0.931	0.643	-0.551	-1.513	0.748	0.323
BSU35770_tagC	0.329	-0.296	0.355	0.427	-0.099	0.317	-0.04	0.611	0.244	-0.121	0.01	0.045	0.92	0.198	0.125	-0.805	-0.2	-0.236	0.351	0.158	-0.293	-0.938	0.304	-0.137	0.298	0.285	-0.192	-0.454	-0.762	-0.317	-0.174	-0.556	-0.189	-0.166	-0.054	NaN	0.05	-0.323	-0.488	-0.158	0.23	-0.6	0.751	-0.248	0.661	0.113	-0.1	0.121	0.47
BSU35780_lytD	-0.558	-0.336	0.229	-0.6	-0.067	-0.141	-0.256	-0.427	0.102	0.145	-0.373	-0.294	0.007	-0.308	0.081	-0.411	-0.579	0.102	0.174	1.153	0.406	-0.812	0.039	-0.257	0.253	-0.491	-0.164	-0.496	0.164	-0.054	-0.477	-0.004	-0.421	0.03	0.593	NaN	0.79	0.545	-0.189	0.38	0.022	0.458	0.018	0.372	-0.261	0.489	-0.112	-0.079	-0.993
BSU35840_tagT	-0.471	0.601	-0.537	0.296	-0.407	0.31	-0.625	-0.111	0.037	-0.335	0.187	-0.213	0.449	-0.565	0.807	-0.333	-0.285	-0.271	-0.255	-0.085	-0.171	0.634	0.399	0.224	0.315	-0.298	0.132	-0.81	0.541	0.44	-0.123	-0.516	0.92	-0.27	-0.578	NaN	0.84	-0.059	-0.337	0.884	-0.767	0.515	0.323	0.519	0.125	-0.665	0.148	0.372	-0.11
BSU35860_pgdS	-0.052	-0.349	1.336	-0.853	-0.587	0.245	0.446	0.056	0.033	-2.308	0.54	-0.19	-0.321	-0.529	-0.297	0.223	0.557	0.315	-0.814	0.543	-0.793	0.223	-0.214	-0.032	0.154	-0.532	-0.402	0.15	-0.553	0.265	-0.063	0.045	-0.857	-0.398	-0.244	NaN	0.649	0.403	0.763	-0.12	-1.216	0.269	0.32	0.195	0.368	-0.167	-0.184	0.252	0.348
BSU35870_capE	0.153	-0.343	-0.457	-0.676	0.474	0.248	0.675	0.23	0.315	-0.435	-0.395	-0.355	-0.038	-0.568	0.817	0.497	0.431	0.379	-0.136	-0.789	-0.349	-0.352	-0.372	0.698	-0.3	-0.491	-0.269	-0.365	0.35	-0.52	0.055	0.092	0.143	0.02	0.133	NaN	-0.564	-0.529	0.525	-0.077	-0.664	0.492	-0.253	-0.044	-0.212	-0.142	-0.976	0.02	-0.313
BSU35880_capA	0.463	0.288	-0.438	0.133	0.407	-0.314	0.156	0.01	-0.468	-0.681	0.139	-0.581	-0.06	-0.416	-0.224	-0.547	0.68	-0.738	0.038	0.419	-0.69	-0.037	-0.111	0.645	0.697	-0.323	0.522	-0.071	-0.346	-0.073	-0.493	0.085	0.126	0.431	-0.674	NaN	0.521	-0.281	0.085	0.619	0.382	0.563	0.544	0.502	0.041	0.134	-0.433	-0.203	0.384
BSU35890_capC	0.301	-0.317	-0.14	NaN	-1.952	-0.735	1.348	0.523	-0.371	0.422	-0.536	-0.265	-0.182	-0.315	-0.043	-0.297	0.344	-0.168	-0.686	0.227	0.602	0.075	1.377	0.817	-0.244	0.381	-0.176	0.094	0.242	-0.376	-0.544	0.764	0.033	-0.575	0.146	NaN	0.223	0.394	NaN	-0.345	0.301	0.074	-0.381	0.821	0.217	0.575	-0.514	-0.576	0.192
BSU35900_capB	-0.65	-0.47	NaN	NaN	NaN	0.308	0.619	-0.22	0.721	0.278	0.215	0.697	-0.309	0.282	0.186	-0.033	0.103	-0.346	0.914	NaN	-0.294	0.962	-0.749	-0.127	0.485	0.951	-0.026	-0.192	0.141	0.668	-0.691	-0.502	-0.323	0.264	0.344	NaN	-0.448	0.827	2.07	-0.272	-0.179	0.742	0.565	0.369	-0.498	-0.517	-0.198	-0.457	0.434
BSU36410_mbl	0.346	0.771	3.885	3.415	1.484	0.243	-0.078	-0.179	0.934	0.225	-0.908	0.515	-0.135	-0.391	0.784	-0.521	-0.029	-0.013	-0.35	5.215	-0.893	-0.049	0.018	-1.151	-0.594	0.837	-0.273	-0.099	0.074	0.298	0.104	0.285	-0.411	0.667	0.192	NaN	-4.305	-5.271	2.65	3.474	-0.625	1.663	-0.912	-0.025	0.536	0.652	-0.36	0.053	0.505
BSU36530_bcrC	0.106	-1.122	0.251	1.174	-1.358	-0.09	-0.209	-0.138	-0.162	-0.299	0.608	-0.54	-0.125	-0.185	0.066	-0.017	0.092	0.347	-0.749	0.688	0.325	-0.312	-0.111	-0.424	-0.024	-0.913	0.194	0.137	-0.068	-0.183	0.002	0.172	0.177	0.811	-0.142	NaN	-4.518	-4.934	0.942	1.013	-0.232	0.691	0.585	-0.007	-0.282	-0.208	-0.676	-1.641	-0.057
BSU36750_spoIID	-0.115	0.679	-0.853	NaN	-0.254	0.379	0.407	0.432	-0.666	0.123	0.61	0.294	0.144	0.848	0.058	-0.348	-0.247	0.11	0.553	0.275	-0.061	0.799	0.274	-0.434	0.106	0.113	-0.281	0.415	-0.083	-0.267	0.296	-0.675	-0.866	0.043	-0.662	NaN	-0.515	-0.172	NaN	0.586	-0.072	0.41	-0.674	0.792	0.245	-0.746	-0.707	-0.448	0.421
BSU37030_racA	0.677	-0.073	-0.157	-0.074	0.341	0.526	0.197	-0.043	0.18	0.185	0.535	-0.01	-0.043	-0.058	0.473	0.112	0.013	-0.102	0.35	0.091	-0.059	0.185	-0.4	1.003	-0.022	-0.119	-0.925	-0.318	0.33	0.15	-0.214	0.019	0.301	-0.148	0.275	NaN	-0.282	0.297	-0.532	-0.049	0.724	-1.177	-0.472	-0.294	-0.497	-0.451	0.583	-0.307	-0.02
BSU37100_murAB	-0.208	0.641	-0.05	0.17	-1.346	0.255	0.122	-0.054	0.152	-0.113	-0.008	0.678	-0.074	-0.432	0.003	-0.645	-0.584	-0.057	-0.106	0.214	-0.358	0.143	-0.349	0.339	0.859	0.897	-0.185	0.62	0.074	0.422	-0.008	-0.313	-0.12	-0.164	0.58	NaN	-0.104	0.717	1.748	0.301	-0.354	0.442	0.387	-0.908	-0.198	-0.144	0.948	0.152	-1.152
BSU37510_pbpG	-0.037	0.589	-0.986	NaN	0.204	-1.104	-0.779	0.807	0.761	0.404	-0.068	0.283	0.033	-0.724	0.016	0.325	-0.714	0.064	0.172	0.043	-0.912	-0.2	0.327	-0.556	0.45	-0.07	-0.99	-0.085	0.289	-0.223	0.642	-0.461	0.068	0.768	-0.67	NaN	-0.583	-0.268	NaN	0.269	-0.074	-3.095	0.81	-0.244	0.384	-1.277	-0.409	-0.262	0.579
BSU38210_gtcA	0.677	-0.244	0.003	0.229	0.259	0.193	0.324	0.796	0.281	-0.186	0.371	-0.296	-0.069	-0.138	0.103	-0.246	0.514	0.192	-0.106	-0.298	0.012	0.455	0.312	-0.171	0.274	-0.093	-0.168	0.163	0.282	-0.583	-0.558	0.476	-0.603	0.049	0.683	NaN	-0.162	0.097	-0.072	-0.02	-0.516	0.667	0.148	0.022	0.222	0.658	-0.18	-0.167	0.26
BSU38500_dltA	1.329	-1.608	NaN	NaN	1.988	-0.24	0.156	-0.682	0.263	NaN	-0.433	0.03	0.102	0.326	-0.704	0.901	-0.73	0.028	0.546	-0.795	0.479	0.148	-1.314	-0.332	0.62	0.453	0.078	0.031	-0.266	1.768	0.047	-0.804	-0.309	-0.823	0.414	NaN	0.009	1.027	1.283	1.045	0.86	0.002	-0.341	-0.894	0.35	1.559	-0.371	-0.703	0.718
BSU38510_dltB	NaN	NaN	NaN	NaN	NaN	NaN	NaN	NaN	NaN	NaN	NaN	NaN	NaN	NaN	NaN	NaN	NaN	NaN	NaN	NaN	NaN	NaN	NaN	NaN	NaN	NaN	NaN	NaN	NaN	NaN	NaN	NaN	NaN	NaN	NaN	NaN	NaN	NaN	NaN	NaN	NaN	NaN	NaN	NaN	NaN	NaN	NaN	NaN	NaN
BSU38520_dltC	-0.319	-1.281	0.686	NaN	-0.119	-0.434	0.025	0.348	1.488	0.717	-1.524	0.769	-0.934	-0.978	0.826	1.048	0.684	0.448	-0.792	0.883	-0.003	0.057	-1.463	-1.75	-0.38	-0.995	-0.482	-1.17	-0.533	-1.718	1.301	-0.159	0.597	0.799	0.738	NaN	-0.502	0.632	NaN	-3.236	0.179	-0.45	-0.458	0.01	1.122	0.421	-1.086	-0.081	0.402
BSU38530_dltD	0.571	-1.454	NaN	NaN	1.974	0.049	0.797	0.118	0.045	-1.982	0.36	0.18	1.39	-0.508	-0.69	0.581	0.233	-0.055	-0.81	-0.438	0.933	-1.09	0.051	-0.194	-0.133	-0.407	0.248	0.567	-1.197	1.508	-0.009	-0.091	-1.807	-0.3	0.363	NaN	0.007	-0.864	2.165	0.35	0.53	-0.179	-0.308	-0.134	0.54	-0.117	-0.697	-1.2	-0.015
BSU38540_dltE	0.255	-1.878	1.459	-2.615	1.538	0.852	0.617	-0.215	-0.003	-0.655	-0.024	0.174	0.544	-0.551	0.339	0.848	-0.192	-0.316	-1.565	-0.337	0.835	-0.177	-1.079	-1.282	0.033	-1.024	-0.032	-0.003	-0.169	0.5	0.02	-0.421	0.827	-0.221	-0.69	NaN	-0.119	0.476	0.51	-0.072	0.253	0.084	-0.777	-0.261	-0.508	0.385	-0.101	-0.693	-0.324
BSU40370_walJ	-0.002	-0.176	1.149	1.499	0.596	0.688	0.153	0.229	-0.496	-1.077	0.819	0.161	0.126	0.108	0.086	-0.161	0.35	0.203	-0.047	-0.756	-0.461	0.276	-0.348	-0.259	-0.283	-0.811	0.029	-0.207	-0.409	0.784	0.567	-0.105	0.702	-0.612	0.001	NaN	0.402	1.225	0.75	0.22	-0.948	0.628	0.155	0.545	-0.202	-0.355	-0.691	-0.16	0.752
BSU40380_yycI	-0.377	-0.687	-1.149	0.256	0.461	-0.421	-0.597	0.017	-0.995	-1.503	-0.423	-0.59	-1.993	-0.803	-0.55	0.009	0.032	-0.239	0.509	0.018	-0.755	-0.6	-1.003	-1.359	-1.185	-0.221	0.265	0.087	1.774	0.41	-0.3	-0.24	-0.039	-0.405	0.091	NaN	0.664	-0.224	3.431	0.272	0.786	-0.065	-0.211	0.463	-1.105	-0.883	-0.69	0.26	-0.917
BSU40390_yycH	-0.451	-0.23	0.009	-1.087	0.17	-0.19	-0.045	-0.53	-0.004	-0.342	0.276	-0.128	-0.523	0.207	0.773	-0.383	0.272	-0.493	-0.192	-0.251	-0.077	0.211	-0.098	-0.711	0.285	0.388	0.378	-0.268	0.268	0.116	0.151	-0.599	0.26	0.076	0.328	NaN	0.069	1.403	1.37	0.478	-0.349	0.778	-0.33	-0.066	0.253	0.556	-0.917	-0.034	0.339
BSU40990_noc	0.21	NaN	NaN	-0.418	-1.114	0.172	-0.506	-1.471	0.625	NaN	-0.016	-0.073	-0.388	0.142	-0.302	-0.527	0.094	0.573	0.218	-0.148	0.043	-0.02	-2.374	0.569	0.745	0.052	0.2	0.407	0.957	0.375	-1.007	0.654	NaN	-0.17	0.577	NaN	1.096	-2.364	NaN	-0.29	0.291	0.456	0.554	0.527	0.162	-2.232	0.162	-0.281	-0.521
BSU14000_patA	NaN	0.715	0.954	NaN	NaN	0.407	1.053	0.007	-0.005	NaN	-0.022	-0.422	0.281	0.349	0.571	-0.761	0.056	0.763	-0.345	0.319	1.411	-0.499	NaN	-0.652	1	-1.241	NaN	NaN	1.288	-0.244	0.249	-0.338	0.243	-0.756	-0.028	NaN	1.147	0.335	NaN	NaN	2.092	0.481	-0.78	-0.012	-0.249	-0.025	0.466	0.428	0.886
BSU07710_ltaS	0.047	-1.006	-0.615	-1.962	0.91	0.301	1.177	-0.455	0.211	0.81	-0.429	0.292	-0.059	-0.058	0.595	0.031	-0.481	-0.559	-0.462	-0.264	0.323	-0.444	-0.182	0.001	0.102	0.156	-0.085	-0.089	0.195	-0.065	-0.966	0.525	-0.373	-0.222	-0.079	NaN	-0.474	-2.579	0.023	-0.055	-0.188	0.222	-0.302	0.821	0.353	-0.561	0.088	-0.243	-0.286
BSU09310_pgcA	-0.468	0.299	NaN	NaN	NaN	-0.139	0.487	0.585	0.56	NaN	0.283	-0.545	-0.151	-0.128	0.047	-0.6	-1.034	0.494	-0.015	-0.297	0.293	NaN	0.616	0.308	0.217	-0.316	NaN	-1.569	0.098	0.407	-0.075	0.58	-0.059	-0.02	-0.336	NaN	0.223	-0.529	NaN	-5.021	0.311	-4.734	0.591	0.534	0.074	0.702	NaN	-0.378	-0.069
BSU00100_dacA	0.011	-0.063	0.053	0.136	0.025	0.011	0.376	-0.607	0.226	-0.266	0.52	0	-0.202	0.016	-0.555	-0.242	0.021	0.515	-0.387	-0.402	-1.405	0.846	-0.12	0.177	0.401	0.123	-0.184	-0.531	-0.14	-0.097	-0.203	-0.261	0.598	0.171	-0.016	NaN	-0.087	0.256	0.009	0.29	-0.084	0.394	0.596	-0.275	0.163	-0.944	0.228	0.25	0.237
BSU22320_ponA	0.395	0.098	NaN	NaN	NaN	0.046	0.262	0.822	0.632	NaN	0.81	-0.437	-0.509	0.727	0.51	0.723	0.056	0.28	-0.509	1.012	-0.796	-0.68	-0.532	1.146	0.947	-0.172	0.852	-0.981	-0.903	0.028	0.342	-0.748	0.132	-1.053	-0.823	NaN	0.236	-2.638	NaN	-0.679	0.946	-3.571	0.005	-0.634	0.602	1.196	0.1	-1.044	0.075
BSU23480_dacF	0.172	0.16	-0.475	-0.231	0.081	0.163	-0.635	0.433	0.116	0.727	-0.135	0.452	0.068	-0.067	0.188	0.225	0.195	0.248	-0.164	-0.239	0.173	-0.444	-0.381	-0.106	0.403	0.252	0.121	0.157	-0.062	0.058	-0.128	0.01	-0.267	-0.119	-0.3	NaN	-0.047	0.16	-0.65	-0.03	-0.423	-2.161	0.099	-0.359	0.462	0.042	-0.055	-0.335	0.024
BSU25000_pbpA	0.345	NaN	-0.992	NaN	0.09	-0.11	-0.37	0.053	0.234	NaN	0.121	0.32	0.01	0.454	-0.566	-0.461	0.714	0.124	0.15	0.664	-1.066	0.225	0.653	-0.133	0.438	-1.721	-0.33	0.247	-0.092	0.069	-0.305	1.748	-0.075	-0.509	-0.158	NaN	0.515	-0.204	NaN	0.017	-0.019	-3.888	0.746	1.103	0.86	0.041	0.522	-0.041	0.262
BSU15780_cpgA-1	0.891	-0.121	-0.877	3.585	-0.151	-0.513	-1.444	0.15	0.255	-0.207	-0.547	-0.731	-0.499	0.258	0.593	0.645	0.153	-0.551	0.788	-0.456	1.207	-1.331	0.067	0.507	-1.062	0.366	-0.502	-0.302	-0.357	-1.15	-0.236	0.533	-0.522	-0.152	0.186	NaN	0.151	1.563	3.668	0.66	-0.892	1.206	-0.769	0.363	-0.018	3.28	1.145	-0.578	-0.244
BSU21920_ugtP	0.026	-0.258	0.667	-0.814	-0.025	0.593	0.005	0.326	0.28	0.078	1.064	0.194	0.319	0.389	-0.061	-0.34	0.316	-0.037	-0.059	-1.486	0.963	0.103	-0.389	0.328	-0.124	-0.008	-0.343	0.365	0.105	-0.508	0.104	-0.417	0.56	0.04	0.003	NaN	0.205	-0.011	-0.018	0.229	-0.134	-1.42	0.561	0.267	-0.013	0.407	-0.057	-0.035	-0.572
BSUCTR01_control	0.202	-0.482	-0.02	-0.747	-0.176	-0.115	-0.469	0.275	0.043	0.3	-0.048	0.568	0.041	0.22	-0.209	0.324	-0.166	0.136	-0.109	-0.135	0.153	0.528	0.024	-0.23	0.176	-0.229	0.4	-0.036	-0.086	0.594	0.207	-0.782	0.156	0.012	0.455	NaN	0.166	-0.409	NaN	-0.438	-0.115	-5.93	-0.198	0.123	-0.067	0.001	-0.28	-0.251	-0.268
BSUCTR03_control	0.14	-0.23	-0.478	0.386	0.292	0.35	0.523	0.153	0.704	-0.229	0.278	0.121	-0.412	-0.269	0.465	0.117	-0.729	0.591	0.255	0.378	-0.603	1.243	0.042	-0.16	0.619	-0.401	0.189	-0.053	-0.038	-1.016	0.635	-0.252	0.58	-0.087	0.129	NaN	0.492	-0.109	-0.379	0.005	-0.203	-2.529	0.034	-0.274	-0.291	0.327	-0.436	-0.225	0.095
BSUCTR04_control	-1.049	-0.116	-0.16	0.138	0.175	-0.098	-0.439	0.29	0.128	0.389	-0.414	-0.259	-0.272	-0.147	0.053	0.479	-0.104	-0.434	-0.336	-0.806	-0.101	-0.362	-0.288	-0.057	-0.187	-0.685	-0.231	0.703	0.224	-0.469	-0.165	-0.184	0.008	-0.381	0.37	NaN	-0.079	-0.03	1.133	-0.197	0.101	0.277	0.18	0.132	-0.419	0.104	0.282	0.067	-0.252
BSUCTR05_control	-0.418	-0.796	-0.065	-0.926	0.189	-0.356	-0.943	0.398	-0.175	-0.108	0.209	-0.598	-0.048	0.502	0.237	-0.48	0.973	-0.003	0.007	0.006	0.19	-0.561	0.013	0.459	-0.803	-0.702	-0.184	-0.002	0.473	0.471	0.014	-0.383	-0.926	0.2	0.017	NaN	-0.198	0.071	-0.172	-0.483	0.028	0.223	-0.118	1.165	-0.287	-0.114	0.342	-0.021	0.599
BSUCTR06_control	0.643	0.118	-0.571	-0.377	0.398	0.323	-0.011	0.049	-0.105	0.884	-0.143	0.325	0.649	0.074	0.916	-0.015	0.68	0.375	-0.072	0.615	-0.214	0.44	0.358	-0.648	-0.011	0.41	0.093	0.103	0.475	0.014	0.309	-0.082	-0.058	-0.326	-0.01	NaN	0.642	-0.576	NaN	-4.758	-0.358	-6.028	0.117	0.435	-0.488	0.277	-0.222	0.242	0.284
BSUCTR07_control	0.567	-0.704	-0.936	-0.478	0.048	-0.056	-0.346	-0.366	0.312	0.245	0.105	0.158	0.199	0.38	-0.166	0.104	-0.131	0.536	0.246	0.666	-0.654	0.253	0.18	-0.218	0.129	-0.079	-0.303	-0.042	0.333	-0.044	-0.22	-0.521	-0.199	-0.123	-0.049	NaN	0.098	0.733	0.324	0.209	0.794	-0.792	1.141	0.054	0.145	0.325	-0.1	-0.242	-0.244
BSUCTR08_control	0.152	0.726	-0.759	NaN	-0.224	-0.201	0.066	0.214	0.221	-0.452	0.277	-0.278	-0.154	-0.007	0.977	0.078	-0.296	0.174	-0.408	0.733	-0.058	0.015	0.713	-0.157	0.38	0.033	0.437	-0.06	-0.023	-0.363	-0.205	-0.29	-0.484	0.529	0.374	NaN	0.185	-0.423	NaN	-5.078	-0.135	-4.031	0.382	-0.214	0.303	-0.14	0.126	0.293	0.547
BSUCTR09_control	-0.2	1.222	0.621	-0.628	-0.715	0.038	0.038	-0.324	-0.585	0.093	-0.02	0.19	-0.71	0.661	-0.249	-0.596	0.218	-0.017	0.035	-0.194	0.457	-0.469	-0.059	-0.144	-0.014	0.535	-0.67	0.018	0.068	0	0.035	-0.657	-0.225	0.821	-0.193	NaN	-0.08	-0.821	0.414	0.407	-0.146	0.528	0.694	0.111	-0.479	0.097	0.711	0.046	-0.432
BSUCTR10_control	0.237	0.575	-0.24	-0.28	-0.652	-0.102	0.37	-0.195	0.682	-0.909	-0.006	-0.564	-0.052	-0.141	0.18	-0.236	-0.12	-0.6	-0.692	-0.526	0.792	-0.116	0.391	0.067	-0.218	0.053	0.158	0.082	0.035	0.505	-0.291	-0.034	-0.396	0.59	0.175	NaN	-0.291	0.514	-2.26	0.454	0.161	0.04	0.386	-0.471	0.276	-0.416	-0.314	0.24	0.222
BSUCTR11_control	0.289	0.458	1.112	0.634	-0.661	-0.724	-0.646	0.496	-0.236	1.082	-0.199	-0.074	0.178	-0.098	-0.492	0.21	-0.134	0.285	-0.851	-0.562	0.385	0.517	-0.084	0.603	0.254	-0.146	0.184	0.7	0.421	1.028	0.568	-0.603	-0.123	-0.242	0.029	NaN	0.779	0.291	0.766	0.174	0.273	0.553	-0.95	0.269	0.111	0.493	-0.039	0.256	-0.24
BSUCTR12_control	0.082	0.146	-0.344	-0.297	-0.123	0.267	-0.544	-0.153	-0.535	0.459	-0.295	-0.14	-0.193	0.203	0.522	-0.206	-0.018	-0.485	-0.431	-0.402	-0.084	-0.072	0.156	-0.267	0.054	0.607	0.097	0.611	-0.113	-0.025	-0.581	-0.351	0.005	0.71	0.363	NaN	-0.193	0.388	0.207	0.196	-0.092	0.138	0.493	0.094	-0.45	0.367	0.358	-0.335	-0.228
BSUCTR13_control	0.647	-0.22	-0.296	-0.158	-0.973	0.028	0.48	-0.338	-0.617	-0.582	-0.958	-0.192	0.091	-0.188	-0.325	-0.233	-0.068	0.234	0.356	-0.615	0.416	0.432	0.13	0.034	0.307	0.495	-0.29	0.286	0.598	-0.06	-0.711	0.095	-0.02	-0.093	-0.404	NaN	-0.47	-0.096	0.471	0.695	0.143	-0.205	0.672	0.211	-0.429	-0.009	0.773	0.009	0.444
BSUCTR14_control	-0.162	0.21	-0.025	-0.349	0.234	-0.125	-0.546	-0.281	0.231	-0.401	0.936	0.706	-0.011	0.285	0.611	-0.298	0.466	-0.008	-0.355	-0.18	0.281	-0.719	-0.523	-0.482	-0.514	-0.557	-0.751	-0.532	0.219	0.786	0.294	-0.035	0.339	-0.123	0.682	NaN	-0.022	-0.075	0.057	-0.052	-0.403	0.303	0.443	0.17	0.021	-0.748	-0.075	-0.142	0.041
BSUCTR15_control	0.088	0.128	-0.563	0.384	0.295	-0.739	-0.208	-0.733	0.029	0.587	0.227	-0.668	0.385	0.697	-0.286	-0.371	0.164	0.197	0.788	-0.325	-0.454	-0.227	0.091	0.412	-0.267	-0.113	0.171	0.119	-0.129	0.178	0.15	-0.326	-0.442	0.081	0.096	NaN	0.173	-0.968	0.435	-0.044	0.151	0.392	0.36	-0.089	0.275	0	0.359	-0.223	-0.402
BSUCTR16_control	0.46	-0.013	-0.397	-0.669	-0.04	-0.216	0.118	-0.089	-0.688	0.713	0.161	-0.261	0.901	0.054	0.1	0.173	-0.348	0.074	0.118	-0.094	-0.239	0.543	-0.123	-0.237	0.883	0.009	1.142	-0.172	-0.08	0.305	-0.195	0.298	0.347	-0.452	0.145	NaN	-0.022	0.398	NaN	-3.252	-1.195	-4.196	0.179	0.23	0.142	-0.613	-0.295	-0.407	-0.236
BSUCTR17_control	-0.147	0.392	-0.004	-0.161	0.762	-0.149	0.208	-0.238	-0.726	0.562	-0.649	-0.531	-0.259	0.734	0.883	-0.116	-0.048	-0.065	-0.236	-0.351	0.07	0.008	0.419	0.145	0.104	0.134	-0.052	0.365	-0.258	0.223	0.139	0.513	-0.574	0.467	-0.495	NaN	-0.717	0.135	-0.646	-0.104	0.132	0.612	0.175	0.036	-0.12	0.877	0.089	0.291	0.439
BSUCTR18_control	-0.245	-0.515	-0.025	-0.045	-0.017	-0.3	-0.236	0.157	-0.196	-0.232	0.651	-0.672	-0.13	-0.223	-0.737	-0.422	-0.498	0.396	0.04	-0.377	-0.156	0.542	-0.132	0.056	0.031	0.02	-0.044	-0.358	-0.364	0.113	0.092	0.445	0.139	0.726	0.095	NaN	-0.257	0.734	-0.545	0.333	-0.62	0.624	0.352	-0.249	-0.361	-0.103	0.321	-0.12	-0.063
BSUCTR19_control	0.072	0.555	0.755	NaN	-0.396	0.247	-1.013	0.707	0.255	-0.527	0.245	-0.42	0.29	0.07	-0.169	0.305	0.59	-0.379	-0.557	0.728	-0.123	-0.209	0.312	0.772	-0.146	0.275	0.034	-0.049	-0.674	-0.364	-0.546	0.12	-0.488	-0.192	0.084	NaN	0.665	-0.572	NaN	-6.956	-1.122	-5.576	-0.038	0.087	-0.038	0.368	0.209	0.438	0.262
BSUCTR20_control	0.058	0.435	-0.305	-0.419	-1.149	-0.576	-1.115	0.252	0.009	0.244	0.059	0.613	0.557	0.075	-0.255	-0.169	-0.344	-0.841	-0.054	-0.879	0.118	0.519	-0.138	-0.364	0.1	0.379	0.044	0.418	0.217	0.588	-0.231	0.354	0.429	0.355	0.686	NaN	0.535	0.665	-0.538	0.487	-0.423	0.298	0.366	-0.1	-0.069	-0.343	0.124	-0.305	-0.096
BSUCTR21_control	-0.371	-0.307	-0.127	0.542	-0.014	-0.306	-0.195	-0.564	-0.311	-0.007	-0.195	-0.459	0.16	0.252	-0.35	0.234	-0.323	-0.193	-0.224	-0.066	-0.704	0.103	0.027	0.425	-0.026	-0.274	-0.193	0.509	0.031	-0.235	-0.1	-0.165	-0.135	0.122	-0.063	NaN	0.26	-0.028	0.303	0.239	0.081	0.618	0.591	0.065	-0.523	-0.419	0.337	-0.393	0.037
BSUCTR22_control	0.181	-0.945	0.528	0.607	0.268	0.132	0.17	-0.253	-0.345	-0.748	0.495	0.294	-0.371	0.385	-0.424	-0.215	0.856	-0.243	1.219	0.5	0.118	-0.242	-0.273	0.035	-0.201	0.216	0.668	0.239	-0.625	-0.425	-0.04	0.122	-0.364	0.718	-0.483	NaN	0.59	0.373	0.531	0.387	0.245	0.204	-0.27	0.347	-0.301	-0.887	0.501	-0.532	-0.171
BSUCTR23_control	0.346	0.23	-0.002	0.341	0.187	-0.038	-0.254	0.798	-0.415	0.316	-0.157	-0.25	-0.096	-0.309	-0.266	-0.276	-0.759	-0.107	-0.948	0.077	1.4	0.069	0.705	-0.187	0.202	-1.292	-0.356	0.953	0.167	0.36	-0.198	-0.482	-0.77	0.171	0.391	NaN	-0.048	-0.072	0.323	0.527	0.192	0.557	-0.431	0.058	-0.197	0.132	0.836	-0.151	-0.467
BSUCTR24_control	0.094	-0.052	0.434	0.481	0.018	0.036	0.309	-0.117	-0.033	0.302	0.571	-0.061	0.777	0.017	0.195	-0.275	-0.107	-0.07	-0.091	0.15	0.082	0.486	-0.093	-0.168	-0.532	-0.28	-0.104	0.184	-0.165	-0.07	-0.002	-0.557	0.284	0.297	-0.482	NaN	-0.041	-0.281	1.255	-0.205	0.382	0.316	0.287	-0.102	0.031	-0.508	-0.046	0.021	-0.405
BSUCTR25_control	-0.552	0.548	0.491	0.226	0.887	-0.495	0.216	-0.605	0.339	-0.176	0.22	-0.079	-0.19	-0.402	-0.89	-0.165	-0.298	0.098	-0.163	-0.22	-0.149	-0.401	0.063	-0.073	0.317	0.172	-0.393	0.273	-0.036	0.322	0.29	-0.072	0.369	-0.966	0.251	NaN	-0.21	-0.167	0.802	0.408	-0.006	0.326	0.362	-0.695	0.169	-0.116	-0.065	0.124	0.564
BSUCTR27_control	-0.422	0.528	0.721	0.952	0.161	0.508	0.169	0.19	-0.001	-0.461	0.12	-0.161	0.252	-0.124	0.721	0.411	0.091	-0.364	0.484	0.285	0.225	-0.245	0.305	-0.302	0.242	-0.311	-0.543	0.533	-0.183	0.503	0.128	0.212	0.093	-0.076	-0.298	NaN	-0.035	0.994	-1.161	0.606	-0.533	-1.571	0.225	0.256	-0.594	0.206	0.076	0.238	-0.609
BSUCTR28_control	0.189	0.023	-0.694	0.355	-0.756	0.049	0.4	0.036	0.373	0.348	0.246	-0.079	-0.7	-0.276	-0.049	0.067	-0.317	-0.692	-0.119	0.327	0.069	0.048	0.341	0.192	0.308	-0.399	0.6	-0.124	0.356	-0.145	0.507	0.218	0.024	0.02	-0.119	NaN	0.723	0.023	-0.48	0.313	0.626	0.644	-0.837	-0.403	0.932	-0.388	-0.027	-0.038	0.506
BSUCTR29_control	-0.288	0.182	-0.499	-1.112	-0.009	0.032	0.249	-0.71	-0.596	0.533	-0.049	0.442	0.463	-0.187	0.644	-0.336	-0.569	0.001	0.45	0.765	-0.024	0.741	-0.674	-0.337	-0.236	-0.046	-0.511	-0.147	-0.081	0.363	0.138	0.16	0.194	-0.049	-0.147	NaN	1.108	-0.05	-0.315	0.941	-0.22	0.715	-0.212	-0.335	-0.336	-0.175	-0.078	-0.494	0.213
BSUCTR30_control	0.329	0.312	-0.064	1.266	-0.669	0.193	-0.331	0.281	-0.01	-0.035	0.521	0.039	0.876	-0.237	0.149	-0.016	-0.368	0.52	0.351	0.237	0.433	-0.343	0.098	1.034	-0.352	0.201	-0.479	0.177	-0.404	-0.29	0.183	-0.095	-0.49	0.322	0.081	NaN	0.057	-0.34	NaN	-5.452	0.694	-5.853	0.624	0.259	0.117	-0.583	-0.069	0.136	-0.135
BSUCTR31_control	-0.375	-0.375	0.138	0.291	-0.302	-0.166	-0.152	-0.025	0.203	-0.059	-0.788	0.376	-0.098	-0.291	0.234	0.521	0.736	0.841	0.336	-0.101	-0.194	0.47	-0.705	-0.071	0.167	-0.204	-0.048	0.303	0.051	0.073	0.364	0.059	0.017	0.156	0.476	NaN	0.003	0.037	-0.611	-0.264	-0.364	0.212	0.428	-0.305	0.007	-0.029	-0.503	0.105	0.485
BSUCTR32_control	-0.009	0.193	0.273	NaN	-1.104	-0.474	0.611	0.246	0.292	-1.075	-0.064	0.374	-0.26	0.383	0.03	-0.473	-0.222	0.744	-0.469	0.433	-0.405	-0.023	0.086	-0.064	-1.079	0.845	-0.447	-0.114	0.709	-0.169	0.268	0.831	-0.035	-0.197	0.022	NaN	0.182	0.321	-1.656	0.533	-0.587	0.064	-0.647	-0.093	0.18	0.555	0.194	-0.251	0.224
BSUCTR33_control	-0.18	-0.396	-0.043	0.657	0.236	0.387	-0.389	-0.383	-0.495	-0.993	-0.827	0.409	0.05	-0.098	0.673	0.386	-0.694	-0.208	0.246	-0.028	0.075	-0.147	-0.007	0.015	-0.965	0.211	-0.13	-0.251	-0.501	-0.018	-0.15	0.155	0.37	-0.857	0.313	NaN	0.069	0.486	0.518	0.108	-0.102	0.328	0.773	-0.247	-0.63	0.472	0.062	-0.285	0.128
BSUCTR35_control	-0.445	-0.305	0.541	1.113	-0.028	0.098	0.34	-0.446	0.268	0.216	0.771	-0.433	0.285	-0.188	-0.043	-0.721	-0.002	0.06	0.534	0.828	0.232	-0.134	0.302	-0.2	0.153	0.127	-0.297	0.024	-0.37	-0.035	-0.059	-0.942	-0.262	-0.032	0.136	NaN	0.061	-0.289	NaN	-0.983	0.379	-5.991	0.37	0.122	-0.128	0.647	0.055	0.097	-0.16
BSUCTR37_control	0.423	-0.056	-0.097	-0.371	-0.377	-0.041	0.963	0.032	0.188	-0.269	-0.31	-0.073	-0.543	0.041	0.12	0.144	-0.026	-0.777	0.163	-0.368	-0.225	0.362	0.886	0.41	-0.504	-0.371	0.652	-0.392	0.866	0.274	0.611	-0.604	-0.101	0.322	0.617	NaN	0.333	0.27	0.085	0.236	-0.546	0.611	-0.306	-0.031	-0.43	-0.008	-0.547	-0.659	-0.326
BSUCTR43_control	-0.002	0.427	0.086	1.431	-0.348	-0.254	-0.091	0.357	-0.197	0.24	0.392	0.064	-0.076	0.37	0.526	0.101	0.414	-0.044	-0.347	-0.345	-0.269	0.241	0.109	-0.085	0.24	0.508	-0.134	-0.334	0.188	0.616	-0.728	-0.332	-0.292	-0.172	-0.334	NaN	0.374	-0.597	-0.838	0.404	-0.035	0.673	0.184	-0.091	-0.067	0.075	0.105	0.35	-0.014
BSUCTR45_control	-0.482	-0.524	0.472	0.608	-0.09	0.173	0.318	0.019	0.087	-0.2	1.137	-0.164	-0.478	0.06	0.052	-0.831	-0.272	0.121	-0.237	0.943	0.328	-0.116	0.173	0.539	0.33	0.017	0.35	0.569	-0.381	-0.137	-0.054	-0.11	-0.395	-0.175	-0.201	NaN	-0.371	0.645	0.35	0.249	0.012	0.523	-0.763	-0.322	-0.305	-0.477	0.353	0.134	-0.213
BSUCTR46_control	-0.27	0.153	-0.645	0.092	-0.431	0.381	-0.305	-0.235	-0.234	0.396	0.511	0.661	-0.205	0.045	-0.526	-0.075	0.212	-0.69	-0.314	0.367	-0.686	0.217	0.076	-0.708	0.308	0.243	-0.246	-0.885	-0.093	0.049	0.098	-0.563	0.231	-0.683	0.172	NaN	0.75	0.773	-0.261	0.027	0.78	0.644	-0.315	-0.774	-0.186	0.143	0.665	-0.043	-0.054
BSU10750_yisK	0.605	-0.401	0.04	-0.642	0.019	0.354	0.017	-0.723	0.025	-0.419	0.499	0.252	-0.126	0.34	0.08	-0.473	-0.13	0.205	-0.253	-0.252	-0.299	-0.057	0.279	0.372	0.369	0.056	-0.039	0.639	0.087	-0.399	-1.019	-0.064	-0.115	0.12	0.163	NaN	0.277	0.399	-0.324	-0.254	-0.282	0.549	-0.074	-0.287	-0.104	0.157	-0.076	0.253	0.121
BSU27370_yrrL	0.549	-1.689	1.237	1.401	0.102	-0.493	1.023	1.22	-1.048	-1.783	1.248	0.195	-0.092	0.346	-1.302	0.114	-0.84	-0.074	0.581	-1.643	0.349	0.123	0.578	-0.695	0.341	0.56	0.008	0.461	-1.139	1.025	-1.308	-0.017	-2.176	-1.869	-0.178	NaN	-0.534	0.096	1.458	-0.018	-0.236	0.942	0.021	0.743	-0.136	-0.829	0.305	0.262	-1.204
BSU15240_divIB	-0.758	0.503	-0.251	NaN	0.202	0.423	0.175	-0.099	0.161	0.965	0.099	-0.058	0.15	-0.328	-0.61	-0.242	-0.25	0.049	0.439	-0.571	0.899	-0.212	0.483	0.119	0.503	0.242	-0.077	0.137	-0.149	0.38	0.24	0.14	0.858	NaN	-0.93	NaN	-0.674	-3.204	NaN	-5.464	-0.29	NaN	0.471	-0.588	-0.019	0.317	-0.581	0.331	-0.603
BSU15280_ftsA	NaN	NaN	NaN	NaN	NaN	NaN	NaN	NaN	NaN	NaN	NaN	NaN	NaN	NaN	NaN	NaN	NaN	NaN	NaN	NaN	NaN	NaN	NaN	NaN	NaN	NaN	NaN	NaN	NaN	NaN	NaN	NaN	NaN	NaN	NaN	NaN	NaN	NaN	NaN	NaN	NaN	NaN	NaN	NaN	NaN	NaN	NaN	NaN	NaN
BSU04230_ydaH	-0.38	1.166	-0.247	-0.732	0.446	0.233	0.282	0.355	0.21	1.538	-0.73	-0.264	-0.287	0.214	0.165	0.018	-0.544	-0.043	0.134	0.032	-0.399	0.124	-0.187	0.29	-0.519	0.633	-0.506	0.568	0.539	0.279	-0.489	-0.073	-0.016	-0.651	-0.462	NaN	-0.003	-0.163	-0.637	0.073	-0.138	0.506	-0.651	-0.825	0.182	-0.7	0.464	0.408	0.126
BSU41040_oxaAA	NaN	NaN	NaN	NaN	NaN	NaN	NaN	NaN	NaN	NaN	NaN	NaN	NaN	NaN	NaN	NaN	NaN	NaN	NaN	NaN	NaN	NaN	NaN	NaN	NaN	NaN	NaN	NaN	NaN	NaN	NaN	NaN	NaN	NaN	NaN	NaN	NaN	NaN	NaN	NaN	NaN	NaN	NaN	NaN	NaN	NaN	NaN	NaN	NaN
BSU04640_alrA-2	-0.627	-0.412	0.275	NaN	-0.992	0.012	-0.061	-0.674	0.541	-0.413	-0.249	0.235	-0.517	0.205	0.339	0.358	0.367	-0.171	-0.006	0.502	0.294	0.091	-0.108	-0.408	-1.38	-0.028	0.222	-0.684	0.394	-0.435	0.583	0.088	0.132	0.441	0.625	NaN	-0.364	0.558	0.217	-0.355	-0.627	0.399	0.06	0.178	-0.135	-0.072	-0.992	0.384	-0.356
BSU16750_asd-1	0.366	0.715	0.543	NaN	-0.485	0.281	0.347	0.076	0.449	0.322	-2.282	0.582	-1.327	-0.017	0.532	0.733	0.601	0.606	0.02	0.245	-1.416	0.521	-1.855	-0.334	-1.083	-0.745	0.427	-0.589	0.508	-1.42	0.231	0.012	0.624	0.238	0.314	NaN	-0.22	-1.593	NaN	-1.976	-0.145	-2.242	0.008	-0.108	0.38	0.05	-2.557	0.492	-0.324
BSU16750_asd-2	0.551	0.97	0.111	NaN	-0.289	0.176	0.253	-0.053	0.848	NaN	-2.796	0.658	-1.302	-0.267	0.447	0.192	0.238	0.775	0.539	-0.007	-2.234	0.65	-3.351	-0.581	-0.664	-0.577	-0.087	-0.674	0.221	-1.554	0.263	0.356	0.249	NaN	0.807	NaN	-0.097	-1.16	NaN	-1.697	0.2	NaN	-0.045	-0.823	0.628	1.529	-2.056	0.688	0.347
BSU15020_coaD-1	-0.549	-1.214	0.733	NaN	NaN	0.229	-2.358	-0.157	0.199	1.401	-0.095	0.701	0.172	0.183	-0.168	-0.123	0.43	0.427	0.003	0.832	-0.175	-0.714	-0.275	-0.368	-0.021	-0.172	0.19	0.285	0.305	-0.607	0.635	0.064	-0.852	0.886	0.281	NaN	0.945	-0.59	NaN	-0.203	0.141	0.707	-1.259	0.288	-0.413	0.676	0.323	-0.139	-0.141
BSU15020_coaD-2	-1.378	-0.01	1.134	-1.034	-0.987	-0.24	-0.08	-0.069	0.693	0.692	-0.568	0.018	0.149	-0.425	-0.71	0.012	0.394	0.483	0.019	-0.218	0.355	-0.507	-0.614	0.488	-0.953	-0.23	0.35	-0.393	0.018	-0.769	0.536	0.329	-0.322	0.061	-0.882	NaN	1.087	0.427	2.409	0.421	-0.142	0.683	1.329	0.87	-0.532	-0.53	-1.29	-0.38	-0.572
BSU22490_dapB-1	NaN	0.646	0.876	NaN	NaN	-0.224	0.694	-0.488	0.617	NaN	-0.824	0.67	0.409	-0.739	1.139	0.955	0.104	0.921	NaN	0.372	-0.584	-0.023	-0.066	-1.849	-0.293	-0.414	NaN	-1.489	0.345	-1.568	-0.398	0.025	NaN	NaN	NaN	NaN	0.607	-0.428	NaN	1.287	0.006	0.302	0.213	-0.117	0.062	0.618	0.169	0.093	-2.037
BSU32170_dapF-1	0.245	-0.72	-0.483	NaN	-0.706	0.044	0.438	-0.279	0.582	0.385	-0.752	0.233	0.384	-0.151	0.523	0.787	0.138	-0.077	-0.539	-0.326	1.362	-0.053	0	-0.614	-1.358	-0.551	0.522	0.384	0.381	0.241	0.531	-0.393	-0.181	0.132	-0.041	NaN	-0.793	-0.128	0.425	0.001	0.384	-0.027	-0.006	0.077	-0.433	-0.22	-0.318	0.248	-0.438
BSU32170_dapF-2	-0.334	1.09	-0.467	1.116	-0.782	0.165	0.21	0.19	-0.449	-0.013	-0.693	0.303	0.073	-0.424	1.067	0.202	0.143	0.385	-0.014	0.576	0.08	0.386	0.084	-0.219	0.09	0.164	0.096	-0.265	0.798	-0.033	0.207	-0.183	0.127	-0.034	0.297	NaN	0.273	-0.149	-2.566	-0.256	0.096	0.246	0.516	-0.84	0.212	-0.084	-0.263	0.388	0.483
BSU14180_dapH-1	-2.741	NaN	0.121	NaN	NaN	0.647	-0.632	0.122	-0.026	-0.467	-1.35	0.818	-0.212	0.347	0.153	0.034	0.527	-0.02	-0.318	0.419	-0.427	0.604	-1.925	0.115	-0.261	0.591	-0.421	-0.1	-0.501	-0.702	0.28	-0.537	NaN	NaN	0.528	NaN	0.201	1.024	NaN	-0.129	0.18	-4.379	0.084	0.097	0.265	-0.007	0.606	0.154	0.308
BSU04560_ddl-1	-0.898	0.097	0.203	NaN	-0.47	-0.611	0.439	-0.288	0.423	-0.859	-0.424	-0.074	0.02	-1.172	-0.36	0.417	0.305	-0.707	0.138	0.067	-0.203	-0.259	-0.114	-0.5	0.2	-0.096	0.453	0.117	-0.029	0.289	0.62	0.022	0.913	-1.329	-0.789	NaN	0.065	1.315	0.736	0.077	-0.177	0.004	-1.264	-0.182	0.204	-0.157	0.691	0.223	-0.497
BSU04560_ddl-2	0.189	0.455	0.14	1.069	-0.671	-0.274	-0.642	0.448	0.539	0.637	-0.096	0.66	-0.217	0.033	0.307	-0.017	0.622	-0.109	-0.339	-0.188	-0.22	0.184	-0.582	-0.033	-0.127	-0.201	0.259	-0.461	0.176	-0.183	0.452	0.041	1.046	0.474	0.68	NaN	-0.68	-1.718	0.86	0.202	0.282	0.417	0.491	-0.337	-0.024	0.711	-0.585	0.113	0.304
BSU15240_divIB-1	0.879	0.955	0.641	0.755	-2.528	0.328	0.567	-0.102	0.901	-0.467	-0.658	0.625	0.061	0.218	0.598	-0.088	1.019	0.52	0.321	-3.352	0.405	0.167	-1.085	-0.374	-0.141	-0.183	-0.135	0.051	0.034	-0.504	0.802	-0.072	0.347	0.681	0.661	NaN	-9.662	-3.783	NaN	-7.821	0.712	-3.725	0.125	0.047	0.463	0.19	-0.906	-0.175	-0.262
BSU15240_divIB-2	0.668	0.689	-0.301	-0.69	-1.858	0.132	0.593	0.674	0.104	-0.121	-0.538	0.157	-0.245	-0.27	0.075	0.713	-0.119	0.008	1.095	-7.775	0.321	-0.795	-0.304	0.218	-0.456	0.122	0.376	-0.302	0.766	-0.244	0.719	0.142	0.419	-0.107	0.493	NaN	-11.106	-2.39	NaN	1.139	0.736	1.15	0.511	-0.393	-0.96	0.686	-0.571	-0.091	0.024
BSU00620_divIC-1	-0.915	1.305	0.507	NaN	0.552	-0.148	-0.363	0.191	-0.16	0.217	-0.698	0.316	-0.116	-0.323	-0.007	0.261	-0.179	0.404	0.115	0.63	0.098	0.738	-0.337	0.175	0.41	0.113	0.082	-0.228	0.374	0.524	0.41	0.568	-0.275	0.482	0.291	NaN	-1.479	-2.909	NaN	-1.377	0.482	-4.629	-0.331	0.616	0.089	-0.348	0.233	0.159	0.109
BSU15280_ftsA-2	-0.283	0.14	-0.259	0.105	-1.183	0.176	0.432	0.7	0.37	0.933	-1.104	0.51	-0.183	0.823	0.609	-0.063	0.472	-0.32	-0.201	0.064	-0.107	-0.116	-0.527	-0.841	-0.72	-0.068	-0.15	-0.393	0.147	-0.372	0.842	0.442	-0.343	0.826	-0.002	NaN	-1.222	-4.021	-0.588	-0.064	0.687	-1.625	0.095	0.013	0.735	0.229	-0.405	0.435	-0.16
BSU15150_ftsL-1	-0.2	-0.653	-0.173	0.378	0.864	0.52	0.067	0.098	-0.07	0.437	0.22	-0.08	-0.284	0.053	0.26	0.3	0.07	0.124	-0.2	0.674	0.302	0.167	-0.421	0.047	0.773	-0.099	0.025	-0.325	0.108	0.195	-0.166	-2.031	0.445	-0.025	-0.288	NaN	-3.65	-1.119	-0.702	0.234	0.305	-2.447	-0.614	0.067	-0.222	-0.168	-0.469	0.444	0.645
BSU14850_ftsW-1	0.538	-0.467	1.333	-0.634	-0.308	-0.197	-0.727	-0.333	0.42	-0.047	0.377	0.206	0.395	0.238	0.061	-0.239	-0.066	0.336	0.008	0.665	1.114	-0.122	-0.56	-0.25	0.161	-0.237	0.25	-0.182	0.648	0.444	-0.383	-0.053	0.103	0.425	0.537	NaN	-2.932	-0.41	-0.757	0.763	-0.106	0.485	-0.043	0.303	0.435	-0.033	-0.587	0.104	0.23
BSU00500_gcaD-2	-0.135	-0.243	-0.19	0.904	-0.793	0.412	0.922	-0.077	-0.807	0.151	0.841	0.244	-0.282	0.483	0.397	-0.181	1.141	0.346	-0.022	0.413	0.749	1.047	-0.265	-0.142	-0.402	-0.581	0.049	0.518	0.592	0.035	0.337	-0.176	-1.28	-0.773	-0.423	NaN	0.464	0.323	2.011	0.114	-0.222	-2.066	0.28	0.197	0.529	0.788	-0.569	0.55	-0.452
BSU01770_glmM-1	-0.156	-0.505	-0.17	-0.933	-0.366	-0.428	0.183	0.014	-0.424	0.228	0.784	0.677	0.335	0.133	0.251	-0.518	0.145	0.204	0.394	-0.216	0.055	-0.16	0.295	0.195	0.204	-0.128	0.185	-0.098	-0.15	1.435	0.094	-0.211	0.187	-0.27	-0.031	NaN	-0.049	-1.471	-0.539	0.482	-0.338	-0.003	-0.261	-0.528	0.25	-0.039	-0.094	-0.07	0.34
BSU01780_glmS-1	0.432	0.142	-0.327	-0.48	-0.489	0.331	0.368	-0.101	-0.167	-1.048	-0.347	-0.082	0.001	-0.424	-0.337	-0.022	-0.171	-0.056	-0.488	0.134	0.805	-0.113	-0.299	1.012	-0.418	0.752	0.288	0.303	-0.279	-0.384	0.232	0.432	0.922	0.103	0.064	NaN	-1.327	-0.742	-0.723	0.453	-0.318	0.199	-0.271	0.125	-0.649	0.839	-0.159	-0.014	0.004
BSU01770_glmM-2	-0.648	-0.268	0.207	-0.383	-0.522	0.371	0.287	-0.054	0.13	-0.192	-0.176	-0.151	0.614	-0.282	0.742	-0.062	-0.401	0.417	-0.524	-0.019	-1.014	0.512	0.067	-0.265	0.123	-0.713	-0.099	-0.794	0.215	0.435	0.157	0.64	-0.139	0.448	0.133	NaN	-0.214	-0.769	0.238	0.057	0.351	0.145	0.595	-0.332	-0.268	-0.015	-0.393	-0.118	0.092
BSU01780_glmS-2	0.054	-0.211	0.184	0.522	-2.025	0.01	0.193	0.635	-0.055	-0.003	-0.799	0.694	0.81	-0.098	0.095	0.199	0.386	-0.272	-0.314	0.026	0.536	-0.151	-0.033	0.197	-0.55	-0.089	0.12	-0.137	0.176	-0.47	0.573	0.033	-0.158	0.151	0.229	NaN	-3.008	-3.283	NaN	0.139	-0.066	-2.209	-0.045	-0.371	0.168	0.407	-1.001	0.136	0.62
BSU35660_mnaA-1	0.503	0.068	-0.341	1.073	-0.383	0.239	0.81	-0.257	0.538	0.456	-1.206	0.373	-0.92	0.067	0.23	0.347	0.839	0.557	0.382	0.671	-0.72	0.484	-1.477	-0.65	-0.411	0.26	0.3	-0.591	0.541	-0.235	0.645	0.215	0.54	-0.273	0.253	NaN	-2.896	-1.581	NaN	-0.57	0.255	-3.317	0.03	0.217	-0.08	0.42	-2.482	0.296	0.059
BSU35660_mnaA-2	-0.154	0.736	-0.69	NaN	-1.249	-0.051	-0.31	0.419	1.297	0.13	-1.343	0.66	-1.388	-0.561	1.217	0.255	0.716	-0.077	0.579	1.122	-1.081	0.288	-1.108	-0.507	-1.213	-0.844	-0.264	-0.647	0.291	-1.262	1.069	0.177	0.663	0.547	0.669	NaN	-3.322	-3.266	NaN	-0.573	0.293	-0.368	0.316	-0.18	0.908	0.423	0.521	0.564	0.57
BSU28030_mreB-1	0.149	-0.317	0.729	-0.923	0.087	-0.429	0.011	-0.185	-0.006	-0.179	0.52	-0.366	0.094	0.241	-0.217	0.051	0.281	-0.128	0.536	-0.032	-0.419	0.222	-0.05	0.498	0.015	-0.247	-0.02	-0.145	-0.046	-0.455	0.154	0.535	-0.017	1.04	-0.105	NaN	-0.366	-0.11	-0.456	0.32	-0.573	0.205	-0.189	0.322	0.686	-0.772	0.252	0.124	0.527
BSU28030_mreB-2	-1.304	-0.117	0.711	-0.748	0.305	0.235	0.301	0.998	-0.103	-0.003	-0.126	-0.182	0.1	-0.219	0.382	-0.216	-0.191	-0.191	0.415	-0.291	0.019	-0.449	-0.231	-0.244	0.068	-0.338	-0.144	0.378	0.381	0.572	0.226	-0.521	0.438	-0.06	0.345	NaN	-0.055	0.029	0.047	0.203	0.548	0.649	0.048	0.25	0.262	-0.384	-0.888	0.117	0.217
BSU36760_murAA-1	-0.344	0.373	-0.593	-0.043	-0.231	-0.479	0.096	0.321	-0.132	-0.601	0.096	-0.091	0.149	-0.983	0.318	0.82	0.214	-0.153	0.574	3.425	1.474	-0.122	0.633	-0.698	0.054	-0.707	0.675	-0.769	0.081	0.095	-0.403	0.651	-0.022	-0.095	-0.163	NaN	-1.491	-0.081	1.211	2.152	-0.151	0.192	-0.323	-0.64	-0.966	0.158	0.427	-1.307	0.109
BSU29790_murC-1	0.544	0.346	0.23	NaN	0.187	0.555	0.139	0.368	0.105	0.811	-2.673	0.356	-0.784	0.106	0.507	0.688	-0.032	0.277	0.585	0.27	-0.822	0.08	-1.529	0.067	-1.06	-0.106	0.704	-0.624	0.355	-0.475	0.287	0.294	0.191	0.159	0.032	NaN	-0.575	-2.503	NaN	-1.12	-0.787	-3.952	0.115	0.852	-0.007	0.509	-3.348	0.427	0.412
BSU15180_murE-2	-0.582	0.052	-0.084	0.205	-0.373	-0.229	0.22	-0.507	-0.139	-0.184	-0.43	-0.658	-0.111	-0.239	-0.218	-0.009	-0.481	-0.447	0.232	0.108	0.373	-0.264	-0.485	-0.167	-0.315	-0.299	0.157	0	-0.064	-0.304	-0.106	0.449	-0.483	-0.408	-0.421	NaN	0.542	0.521	0.642	-0.404	-0.192	-5.124	0.086	-0.398	-0.694	0.084	0.955	0.272	-0.115
BSU15220_murG-1	-0.15	0.464	0.292	-0.323	-0.741	0.336	0.164	0.224	0.278	0.108	-4.476	0.371	-1.482	-0.305	0.223	0.547	0.574	0.268	-0.219	0.539	-2.551	0.608	-3.735	-0.901	-1.738	-0.656	0.567	-1.635	0.509	-2.048	0.644	0.287	0.539	0.483	0.833	NaN	-0.896	-3.086	NaN	-4.292	0.068	-3.339	-0.12	-0.767	0.938	0.648	-3.398	0.368	0.026
BSU14000_patA-1	NaN	NaN	NaN	NaN	NaN	NaN	NaN	NaN	NaN	NaN	NaN	NaN	NaN	NaN	NaN	NaN	NaN	NaN	NaN	NaN	NaN	NaN	NaN	NaN	NaN	NaN	NaN	NaN	NaN	NaN	NaN	NaN	NaN	NaN	NaN	NaN	NaN	NaN	NaN	NaN	NaN	NaN	NaN	NaN	NaN	NaN	NaN	NaN	NaN
BSU14000_patA-2	-0.369	0.099	0.151	0.032	-0.043	-0.061	-0.05	0.241	-0.574	-0.095	-0.188	-0.167	0.356	0.523	0.103	-0.61	0.39	0.303	0.124	-0.419	0.282	-0.154	0.391	0.01	0.092	0.52	0.151	-0.48	0.259	-0.038	0.54	-0.304	-0.085	-0.098	0.425	NaN	0.264	0.492	1.248	0.046	0.158	-5.668	0.82	-0.128	0.397	0.042	-0.005	0.331	-0.354
BSU28390_racE-1	-0.378	0.326	0	0.414	-0.088	-0.332	-0.266	0.139	0.359	0.815	-1.042	0.467	0.594	-0.275	0.432	0.05	-0.05	0.652	-0.81	-0.044	-0.87	-0.708	-0.609	-0.356	-0.302	-0.54	0.566	-0.644	0.936	-0.42	0.879	0.312	0.277	1.206	0.17	NaN	-0.87	-0.24	-1.023	-0.06	-0.43	-0.054	-0.279	-0.079	0.581	0.114	-1.153	-0.229	0.308
BSU38120_rodA-1	-0.033	-0.375	-0.415	-1.281	-0.205	-0.389	-0.692	-0.135	0.448	0.528	-0.316	0.181	0.171	0.27	0.519	-0.217	-0.234	0.422	-0.117	-0.379	1.14	-0.061	0.356	-0.137	-0.682	-0.618	-0.488	0.166	-0.554	-0.763	0.534	0.056	-0.262	-0.331	0.306	NaN	-0.312	-0.056	0.087	0.835	-0.072	-1.198	-0.987	-0.021	-0.503	0.122	-0.235	0.196	-0.244
BSU38120_rodA-2	0.075	1.046	1.334	0.087	-1.785	-0.392	-0.147	0.701	0.888	0.464	-0.539	0.365	-0.489	-0.537	0.366	0.72	0.168	0.456	-0.614	1.449	0.362	0.8	-0.87	-0.452	-0.989	-0.454	0.499	0.07	0.592	-0.894	1.107	0.36	0.15	0.838	0.522	NaN	-1.432	-7.224	1.695	-1.26	-0.088	-0.479	-0.365	0.599	1.194	0.374	-0.78	-0.045	-0.143
BSU35750_tagA-2	-0.338	0.167	-0.914	1.968	-1.487	-0.27	-0.561	0.85	0.701	0.021	-0.791	0.249	-0.708	0.019	0.658	0.695	0.56	0.112	0.892	0.605	0.115	-0.403	-0.418	0.195	-0.662	-0.677	0.186	-1.082	-0.05	-0.649	1.014	0.352	0.512	0.597	0.665	NaN	-4.711	-3.956	0.32	-0.305	0.145	-0.109	-0.245	0.316	0.476	-0.012	-1.057	0.291	0.433
BSU35600_tuaB-1	-0.364	-1.315	-0.454	-0.744	-0.062	-0.692	0.263	0.226	0.054	0.383	0.399	-0.162	0.27	0.161	0.093	0.563	0.051	0.29	0.429	0.319	0.216	0.281	0.15	0.271	0.183	-0.346	-0.386	0.132	0.294	-0.366	0.413	0.073	0.267	0.029	0.294	NaN	-0.645	-0.269	-1.359	-0.518	0.083	-5.407	-0.823	-0.049	0.685	0.222	-0.187	-0.335	-0.246
BSU35530_tagO-2	-0.562	0.785	-2.91	2.522	-2.302	-0.075	-0.153	0.691	0.299	0.715	-1.302	0.304	-0.576	-0.109	0.665	0.394	0.419	-0.007	0.298	1.388	-0.389	0.448	-0.719	-0.748	-0.301	-0.395	-0.27	-0.535	0.366	-0.988	1.441	0.04	0.686	0.727	0.776	NaN	-3.315	-4.12	0.501	-0.125	-0.247	-0.23	-0.227	0.082	0.526	0.234	-1.082	0.5	0.606
BSU35600_tuaB-2	0.123	-0.3	0.376	0.216	0.071	0.325	-0.271	0.536	-0.198	-0.033	-0.372	-0.022	-0.64	0.014	-0.133	0.169	0.1	-0.186	0.333	-0.257	0.145	0.189	-0.169	-0.076	0.628	-0.086	0.147	-0.323	-0.347	-0.228	0.191	0.089	-0.361	-0.67	0.194	NaN	0.155	0.105	0.419	0.118	0.123	0.453	-0.493	0.081	-0.492	0.181	0.133	-0.172	-0.134
BSU16530_uppS-3	-0.896	0.114	0.183	-0.961	0.216	0.058	-0.368	0.623	-0.132	-0.376	-0.965	0.142	-0.616	-0.295	0.43	-0.313	0.276	0.062	-0.479	0.513	-0.392	-0.418	-0.546	-0.919	-0.645	-0.028	-0.193	-0.058	-0.219	-0.394	0.724	0.99	-0.145	-0.158	0.828	NaN	0.374	0.603	1.427	0.2	0.366	-3.269	0.03	-0.161	0.658	0.76	-0.911	0.331	0.188
BSU40410_walR-1	-0.807	-0.053	-0.047	-1.379	0.484	0.254	0.335	0.397	0.493	0.076	-0.19	-0.338	-0.39	0.3	-0.053	0.12	0.103	-0.234	-0.805	0.354	-0.157	-0.528	-0.571	-0.231	-0.022	-0.157	-0.063	0.019	0.144	-0.611	0.93	-0.337	0.784	0.634	-0.501	NaN	0.257	-0.92	0.754	-0.392	-0.034	-1.807	-0.58	0.124	-0.251	-0.007	-0.566	0.441	0.555
BSU40410_walR-2	-0.765	0.627	-0.394	0.022	-0.621	-0.485	-0.451	-0.606	0.173	0.782	-0.363	0.479	-0.623	0.356	0.157	0.064	0.848	-0.507	-0.847	1.259	0.154	0.183	-0.619	-0.195	0.494	-1.082	-0.494	-0.762	0.476	-0.697	0.364	0.407	0.268	0.321	0.169	NaN	-0.595	-0.603	0.118	0.433	-0.259	-0.068	-0.075	-0.242	-0.276	0	-0.599	0.239	-0.084
BSU15770_prkC	1.588	-0.678	0.529	3.713	0.948	-0.42	-0.201	-0.046	-0.336	0.082	-0.624	0.216	0.26	-0.414	-0.618	-0.578	0.069	-0.048	0.06	1.344	1.492	0.348	-0.142	-0.042	0.404	-0.468	-1.337	-1.342	-0.439	-0.561	0.145	-0.25	-0.412	-0.655	-0.337	NaN	-0.342	0.563	NaN	0.333	-0.138	0.593	-1.234	-0.775	0.392	-0.293	-0.191	-0.487	-0.263
BSU13450_sigI	0.051	-0.624	0.526	NaN	-0.849	-0.197	0.218	0.265	0.012	-0.029	-0.099	0.31	0.992	0.405	-0.052	-0.563	0.018	-0.372	0.483	-0.59	-0.334	-0.062	0.706	-0.08	-0.385	-0.618	0.495	0.137	0.064	-0.456	0.154	0.297	1.285	0.433	-0.862	NaN	0.33	-0.168	NaN	-3.138	-0.079	-5.55	0.562	0.447	0.558	-0.023	-0.381	-0.032	-0.256
BSU27120_sigV	1.141	-0.156	0.15	-1.109	-1.267	-0.524	-0.166	0.364	-0.234	-0.237	-0.572	-0.103	-0.115	0.055	0.642	-0.309	0.227	-0.071	-0.182	-0.051	0.123	0.629	-0.31	0.813	-0.2	-0.648	0.44	0.631	0.225	0.367	0.59	0.165	-0.639	-0.027	0.263	NaN	0.232	-0.288	NaN	0.537	0.174	-0.384	0.484	-0.102	0.564	0.731	-0.045	0.124	0.202
BSU38700_sigY	-0.572	0.834	-0.454	NaN	0.436	-0.138	0.14	0.536	-0.79	-1.441	-0.902	-0.982	-0.13	0.053	-0.088	0.038	-0.294	0.221	0.631	-0.33	-0.178	0.333	0.089	-0.166	-0.722	0.447	-0.281	-0.472	-0.448	0.565	-0.133	0.279	-0.957	-0.232	0.601	NaN	0.625	-1.004	NaN	0.568	0.328	-0.475	-0.284	-0.074	-0.118	0.004	-0.357	-0.044	1.087
BSU26840_sigZ	0.33	0.627	0.088	0.238	-0.425	0.009	-0.849	0.519	-0.041	1.09	-0.115	-0.662	-0.637	0.713	0.199	0.342	-0.001	-0.152	0.056	-0.001	-0.664	-0.339	-1.4	0.193	0.048	0.031	-0.263	0.226	-0.212	0.214	-0.238	0.202	0.004	0.231	-0.267	NaN	0.439	0.302	0.075	0.297	-0.199	0.504	0.269	-0.364	0.558	0.1	-0.1	0.185	0
BSU14730_ylaC	-0.064	-0.42	0.014	NaN	0.836	-0.096	0.861	0.41	-0.273	-0.195	0.906	-0.07	-0.231	-0.374	-0.135	0.159	-0.345	-0.052	0.78	-0.579	0.31	-0.638	0.241	0.584	0.356	0.022	-0.376	0.795	0.23	-0.273	-0.211	-0.478	0.808	-0.221	0.706	NaN	0.086	-0.835	NaN	0.058	0.281	-0.468	0.103	0.273	-0.675	-0.31	-0.332	0.435	-0.719
BSU16560_rasP-2	NaN	NaN	NaN	NaN	NaN	NaN	NaN	NaN	NaN	NaN	NaN	NaN	NaN	NaN	NaN	NaN	NaN	NaN	NaN	NaN	NaN	NaN	NaN	NaN	NaN	NaN	NaN	NaN	NaN	NaN	NaN	NaN	NaN	NaN	NaN	NaN	NaN	NaN	NaN	NaN	NaN	NaN	NaN	NaN	NaN	NaN	NaN	NaN	NaN
BSU22940_prsW	0.702	0.478	0.218	0.517	0.055	-0.242	-0.064	-0.041	0.731	0.342	0.637	0.24	-0.174	-0.093	0.058	0.222	-0.455	0.111	-0.068	0.369	-0.036	-0.056	0.204	-0.221	-0.275	0.074	-0.07	-0.159	-0.516	0.795	0.026	-0.628	0.825	0.142	-0.349	NaN	-0.338	0.55	0.793	0.538	0.444	-0.865	-0.788	0.083	0.516	-0.423	-0.498	-0.201	-0.347
BSU15760_prpC	-1.888	-0.209	0.587	0.754	-0.824	-0.399	-0.808	0.316	1.1	0.585	-0.514	0.152	-0.452	-0.581	0.579	0.277	0.005	0.223	-0.347	0.883	-0.258	-0.054	-0.87	-0.253	-1.04	-0.589	-0.203	-0.922	0.916	-1.268	0.411	-0.31	-0.535	0.603	0.12	NaN	0.113	0.564	-0.64	0.097	-0.064	0.288	-0.426	-0.908	-0.189	-0.011	-0.936	-0.127	0.016
BSU15780_cpgA-2	-0.09	-0.568	NaN	2.552	NaN	0.064	0.733	-0.486	-0.268	NaN	NaN	0.527	-0.162	-0.727	NaN	-0.284	0.372	-0.357	-0.342	NaN	-1.028	-1.699	NaN	0.949	NaN	NaN	-1.542	-0.014	0.003	-0.342	0.156	-0.881	NaN	2.665	0.498	NaN	-0.367	-3.151	1.845	1.012	0.719	0.964	-1.126	-0.492	1.84	-0.337	NaN	-0.19	-0.393
BSU14460_ykpC	NaN	NaN	NaN	NaN	NaN	NaN	NaN	NaN	NaN	NaN	NaN	NaN	NaN	NaN	NaN	NaN	NaN	NaN	NaN	NaN	NaN	NaN	NaN	NaN	NaN	NaN	NaN	NaN	NaN	NaN	NaN	NaN	NaN	NaN	NaN	NaN	NaN	NaN	NaN	NaN	NaN	NaN	NaN	NaN	NaN	NaN	NaN	NaN	NaN
BSU01660_nagZ	0.206	0.413	-0.103	NaN	-0.792	-0.431	0.917	0.127	-0.048	1.74	-0.088	-0.416	0.443	-0.14	-0.139	-1.113	-0.191	-0.399	-0.176	0.39	-0.069	0.334	-0.212	-0.296	-0.69	0.788	-0.338	0.185	-0.828	-0.447	-0.201	-0.702	0.497	0.561	-0.383	NaN	-0.095	0.654	0.342	0.412	-0.253	0.472	-1.052	0.151	0.248	0.249	0.32	-0.074	0.232
BSU09420_lytE	0.517	-0.346	0.379	0.016	0.303	0.318	-0.338	0.533	0.049	-0.04	-0.512	0.424	0.105	0.197	0.08	-0.054	0.049	0.438	0.476	0.042	0.667	1.283	-0.167	0.619	-0.491	0.067	0.014	0.345	-0.346	-0.028	-0.093	-0.172	-0.486	0.501	-0.539	NaN	-0.326	0.067	NaN	0.709	0.313	-3.037	0.204	-0.169	0.839	0.121	0.27	0.133	0.742
BSU13980_pbpH	-0.12	-0.31	0.357	NaN	-0.671	0.596	0.838	0.717	0.522	0.61	-4.481	0.408	-0.771	-0.129	-0.863	0.104	0.517	0.765	0.232	1.016	-1.96	0.347	-4.887	-0.29	-1.684	-1.16	0.185	0.163	0.286	-2.276	0.725	0.877	0.447	0.413	0.55	NaN	0.025	-1.914	NaN	-4.257	-0.004	-2.851	-0.024	0.082	0.48	0.574	-2.781	0.534	0.892
BSU25380_floA	-0.312	0.239	-0.57	NaN	0.831	-0.048	0.416	-0.294	0.158	-0.169	-0.528	0.25	-0.312	0.5	0.04	-0.692	-0.443	-0.986	-0.372	-0.023	0.455	1.065	-0.789	-0.246	-0.069	0.311	-0.688	0.791	-0.026	-0.611	0.034	0.216	-0.581	-0.27	-0.292	NaN	0.132	1.172	0.01	0.893	-0.825	0.212	0.157	0.058	-0.717	-0.261	0.301	-0.699	0.303
BSU34440_pbpE	-0.017	-0.038	-0.136	NaN	0.404	0.094	-0.417	0.398	0.069	0.697	0.538	0.244	0.343	0.267	-0.263	-0.183	-0.752	0.622	-0.039	0.023	-0.062	-0.095	0.172	0.608	-0.231	0.552	0.706	0.748	-1.18	0.273	0.635	0.879	0.448	-0.469	0.049	NaN	-0.144	0.375	NaN	-3.826	-0.004	-3.656	1.168	0.092	-0.565	-0.258	1.159	-0.047	-0.432
BSU35640_lytA	-0.277	-0.008	-0.069	-0.811	-0.523	0.111	0.184	0.165	0.586	0.484	-0.195	0.235	0.008	-0.309	-0.783	0.609	0.142	-0.426	0.694	-0.722	0.142	0.387	-0.16	0	-0.028	0.437	0.586	0.058	0.417	-0.056	-0.101	0.126	0	-0.462	0.317	NaN	-0.057	-0.614	NaN	-5.192	0.004	-5.26	0.886	-0.228	0.151	-0.328	-0.225	0.537	0.018
BSU39230_wapA	-0.842	0.325	-0.507	1.309	-0.027	-1.799	-1.417	-0.532	-0.183	-1.744	-0.123	1.438	-0.762	-0.596	-0.47	-0.416	0.538	-0.982	0.141	-2.327	-0.011	-1.16	-0.74	1.514	-0.669	-0.326	-0.493	0.827	-1.414	1.225	1.201	-0.494	-0.418	-0.458	0.256	NaN	0.454	-1.218	3.306	-1.09	-2.349	1.043	0.242	0.529	-2.099	0.26	-0.804	0.361	-0.57
BSU35680_ggaB	0.872	-0.255	-0.205	-2.997	0.545	0.078	-0.167	-1.07	-0.05	0.53	0.216	-0.015	0.563	-0.351	-0.111	-0.691	-0.022	-0.099	-0.893	0.191	-0.475	1.084	-0.797	-0.283	-0.096	-0.773	0.18	0.919	0.267	0.276	-0.115	-0.349	0.558	0.065	0.191	NaN	-0.396	1.009	NaN	0.148	-0.116	-1.28	-0.072	0.544	-1.103	-0.185	-0.373	0.491	-0.661
BSUCTR02_control	0.022	0.018	-0.035	0.342	-0.441	-0.03	-0.058	-0.476	-0.246	-0.085	0.06	-0.3	-0.304	-0.207	0.438	-0.461	0.352	0.07	0.286	-0.563	0.403	-0.815	0.012	-0.224	0.295	-0.33	-0.246	-0.053	0.05	-0.062	-0.037	0.446	-0.121	0	-0.225	NaN	-0.457	-0.164	-1.075	-0.141	-0.037	-5.097	-0.257	-0.487	0.508	-0.396	-0.095	-0.138	0.226
BSUCTR26_control	-0.157	-0.051	0.113	0.029	-0.333	0.092	0.398	-0.044	-0.296	-0.145	-0.097	-0.194	-0.041	0.049	0.276	0.339	0.021	-0.011	-0.12	-0.19	-0.158	0.424	0.158	-0.052	0.383	0.291	0.418	0.438	0.097	-0.416	0.064	-0.137	0.314	0.365	-0.214	NaN	0.217	0.259	-0.019	0.279	-0.001	0.486	-0.057	-0.34	-0.095	-0.173	0.113	-0.323	-0.306
BSUCTR34_control	0.759	-0.3	0.117	0.336	-0.627	0.72	-0.539	-0.302	0.303	0.542	-0.103	-0.106	0.137	-0.347	-1.217	0.194	-0.206	0.057	-0.381	-0.692	0.047	-0.348	0.213	-0.687	-0.358	0.15	-0.112	-0.341	0.065	0.038	0.399	-0.895	0.552	-0.022	0.017	NaN	0.179	0.294	0.211	-0.02	0.411	0.654	-0.395	0.084	-0.135	0.252	-0.332	-0.134	-0.228
BSUCTR36_control	0.003	0.197	0.672	0.043	0.033	-0.244	-0.109	0.216	0.24	0.786	0.775	0.622	0.348	0.289	0.104	-0.36	-0.329	-0.155	0.037	0.378	-0.337	0.162	0.36	-0.313	-0.227	-0.219	-0.632	0.017	0.073	0.294	0.257	-0.234	-0.602	-0.049	-0.337	NaN	0.313	-0.368	0.085	0.126	0.032	0.519	0.018	-0.07	-0.004	-0.505	0.041	0.091	0.003
BSUCTR38_control	0.303	0.036	0.433	-0.77	0.179	-0.277	0.182	0.021	-0.316	-0.187	-0.302	0.456	0.234	0.229	-0.514	0.341	0.3	0.067	0.131	0.201	0.466	0.457	0.215	0.02	0.232	-0.615	0.667	0.06	-0.261	-0.156	-0.599	0.451	0.094	0.179	-0.108	NaN	0.228	-0.777	0.293	0.209	-0.153	-3.589	0.047	0.045	-0.123	0.254	0.072	-0.629	-0.564
BSUCTR39_control	-0.466	0.486	-0.483	0.265	-0.08	-0.172	-0.06	-0.426	0.313	-0.28	-0.222	-0.168	-0.145	0.26	-0.295	-0.43	-0.254	0.354	0.198	0.37	0.235	-0.671	-0.266	0.204	0.337	0.349	-0.064	-0.157	0.356	-0.342	-0.275	0.159	-0.272	0.514	0.052	NaN	0.022	0.341	-0.272	-0.613	-0.387	0.493	-0.184	0.688	0.337	-0.244	-0.262	0.174	0.178
BSUCTR40_control	-0.879	-0.169	0.083	-0.152	0.911	0.059	-0.518	0.082	0.391	0.294	-0.038	-0.287	0.275	-0.491	0.622	0.293	0.134	0.907	0.127	0.909	1.102	0.22	0.995	-0.28	0.402	-0.169	-0.355	-0.535	0.501	-0.459	0.186	0.265	-0.864	0.717	-0.458	NaN	0.354	0.107	-0.405	0.427	0.167	0.367	0.297	0.068	0.151	0.284	0.376	-0.191	0.377
BSUCTR41_control	-1.175	-1.609	-0.58	NaN	-0.102	0.804	-0.137	-0.187	-0.596	-2.804	0.471	-0.387	-0.539	0.65	-0.183	0.616	0.583	0.121	0.765	0.454	0.37	0.854	0.201	1.019	0.691	-1.149	0.694	0.044	0.021	0.039	-0.093	0.411	0.238	-0.053	-0.09	NaN	-0.039	1.298	1.083	0.459	0.01	0.482	-1.503	-0.284	0.043	0.092	0.754	0.214	-0.371
BSUCTR42_control	NaN	0.811	-0.254	NaN	0.155	-0.133	0.748	-0.114	0.233	-0.096	-0.674	0.214	0.848	-0.292	-0.294	-0.252	-0.425	-0.072	0.38	0.052	-0.593	NaN	-0.969	0.004	-0.12	0.767	-1.145	-0.987	0.621	-0.057	0.063	-0.934	-0.371	0.041	0.771	NaN	-0.258	0.702	NaN	0.2	-0.035	0.173	0.233	0.058	NaN	0.408	-0.932	-0.154	-0.783
BSUCTR44_control	0.203	0.24	0.412	-1.424	0.105	0.294	0.284	-0.587	0.563	-0.196	0.19	0.108	-0.289	-0.054	-0.309	0.35	-0.187	0.09	-0.685	-0.493	0.073	0.549	0.199	-0.087	-0.018	0.065	-0.021	0.125	-0.116	0.137	0.397	-0.217	0.013	0.295	0.183	NaN	-0.009	-0.33	-0.757	-6.729	0.213	-5.647	0.283	0.188	0.194	0.688	0.77	0.32	-0.161
BSU19640_yodL-1	NaN	NaN	NaN	NaN	NaN	NaN	NaN	NaN	NaN	NaN	NaN	NaN	NaN	NaN	NaN	NaN	NaN	NaN	NaN	NaN	NaN	NaN	NaN	NaN	NaN	NaN	NaN	NaN	NaN	NaN	NaN	NaN	NaN	NaN	NaN	NaN	NaN	NaN	NaN	NaN	NaN	NaN	NaN	NaN	NaN	NaN	NaN	NaN	NaN
BSU04640_alrA-1	-0.063	-0.059	-0.398	-0.437	-0.896	-0.164	-0.528	0.153	-0.241	1.301	-0.033	0.127	0.368	-0.223	0.218	0.25	0.389	-0.229	0.341	0.001	0.108	-0.641	-0.043	-0.004	-0.367	-0.08	-0.023	-0.546	-0.123	-0.01	-0.002	0.137	0.081	-0.326	0.62	NaN	-0.373	1.177	-0.429	0.248	-0.162	0.475	-0.406	0.21	-0.118	-0.082	-0.527	0.271	0.223
BSU06720_dagK-1	-0.268	0.427	-0.562	-0.78	-0.54	-0.31	-0.357	0.058	0.482	-0.043	-0.557	0.499	-0.608	-0.435	0.189	0.307	0.213	-0.436	-0.542	1.404	-0.269	0.054	-0.524	0.003	-0.733	-0.485	-0.002	-0.409	0.465	-0.876	0.586	0.287	0.561	0.496	0.381	NaN	-0.606	0.278	-0.061	-0.447	0.044	0.434	-0.167	-0.151	0.116	0.058	-0.821	-0.156	0.214
BSU06720_dagK-2	-0.628	0.206	0.347	-0.045	-0.581	0.133	-0.352	0.726	1.269	0.298	-1.559	0.603	-1.12	-0.64	0.55	0.615	0.412	0.108	0.071	1.257	-1.099	-0.111	-1.226	-0.825	-1.503	-1.43	-0.028	-1.179	0.008	-1.169	1.114	0.279	0.597	0.81	0.505	NaN	-1.765	-0.852	NaN	0.494	-0.058	-0.994	-0.417	-0.876	1.073	0.27	-1.803	-0.271	0.301
BSU22490_dapB-2	-0.093	-0.064	0.242	1.129	-0.848	0.395	0.432	-0.303	-0.115	0.041	-0.394	0.109	0.012	0.785	0.439	0.358	0.257	-0.077	-0.706	1.108	0.177	-0.063	0.129	-0.298	-0.006	0.447	-0.148	-0.277	0.218	-0.515	0.124	-0.503	-0.011	0.152	-0.089	NaN	-1.438	-1.957	0.794	0.749	0.184	0.883	-0.105	0.179	0.197	0.204	0.185	-0.505	0.172
BSU14180_dapH-2	-1.856	0.608	-1.932	NaN	NaN	-0.732	-0.658	-0.009	0.238	0.92	-0.643	0.004	-0.004	-0.327	-0.364	0.67	-0.076	0.165	-0.199	0.393	-0.685	0.288	-1.145	0.898	-0.58	-0.978	0.127	0.51	0.591	0.014	0.189	0.239	-0.868	0.028	0.823	NaN	0.195	0.021	1.63	0.254	-0.91	0.662	-1.443	-0.003	-0.609	0.096	-2.142	-0.201	0.403
BSU00620_divIC-2	1.354	-0.248	-0.534	-0.126	-0.109	0.042	-0.045	0.255	0.407	0.166	-1.222	0.513	0.036	0.5	0.255	0.106	-0.135	0.475	0.8	0.427	0.295	-0.176	-0.15	0.395	-0.369	0.697	-0.191	-0.193	0.668	0.135	0.427	0.117	0.497	-0.66	0.195	NaN	-5.562	-2.43	-0.668	0.269	-0.376	0.166	1.155	-0.278	0.591	-0.109	-1.183	0.21	-0.524
BSU15280_ftsA-1	-0.82	0.602	0.433	-0.142	-1.462	0.607	0.042	0.108	-0.165	0.575	0.009	0.599	0.283	-0.525	0.727	0.934	-0.006	0.17	-0.094	-0.319	-0.194	-0.149	-0.605	0.616	-0.106	0.144	0.081	-0.734	-0.083	-1.214	0.506	0.545	0.831	0.998	0.409	NaN	-1.684	-3.666	NaN	0.001	0.916	-2.085	0.323	0.381	0.878	0.536	-0.286	0.275	0.392
BSU15150_ftsL-2	0.033	0.467	NaN	0.115	-0.483	0.632	0.091	0.774	-0.737	0.231	-0.725	0.126	0.066	0.154	0.371	0.29	-0.305	0.973	-0.932	1.401	0.97	0.532	-0.148	0.311	0.108	-0.072	0.214	-0.833	0.093	-0.161	0.385	0.359	0.244	-0.044	0.234	NaN	-7.083	-2.747	-0.903	0.557	0.272	0.476	0.224	-0.431	0.058	0.179	-0.525	0.727	-0.014
BSU14850_ftsW-2	-0.158	0.711	0.054	0.41	-1.515	-0.173	-0.354	0.471	1.376	0.841	-1.74	0.518	-0.287	0.255	0.163	0.339	0.355	0.105	-0.746	1.121	1.116	-0.191	-0.723	-0.463	-0.702	0.086	0.318	-0.256	-0.06	-0.901	0.758	0.317	0.911	0.244	0.744	NaN	-4.102	-2.034	0.521	-0.253	-0.019	-3.484	-0.187	-0.525	0.597	0.421	-1.746	0.128	-0.303
BSU36760_murAA-2	-0.257	0.216	0.224	0.692	-0.612	0.087	-0.151	0.165	0.953	-0.13	-0.585	-0.299	-0.143	0.372	0.447	0.245	-0.118	-0.072	0.141	0.916	-0.16	-0.105	-0.298	-0.967	-0.698	0.738	0.336	-0.712	-0.093	-0.486	-0.293	-0.153	0.037	0.722	-0.843	NaN	-1.771	-2.871	-0.084	-0.059	-1.079	0.378	0.131	0.523	0.051	0.02	-0.768	-0.082	-0.232
BSU29790_murC-2	0.012	0.469	0.279	NaN	-1.069	0.644	-0.59	0.835	0.678	0.565	-3.498	0.879	-1.607	-0.516	0.399	0.126	0.304	0.352	0.034	0.719	-2.041	0.284	-3.482	-0.508	-0.828	-0.783	0.493	-0.443	0.111	-1.077	0.85	0.768	0.367	0.809	0.502	NaN	-0.953	-2.729	NaN	-0.605	-0.471	-2.826	0.353	0.318	0.373	0.539	-3.216	0.285	0.391
BSU15180_murE-1	-0.291	-0.103	-0.378	NaN	0.859	-0.146	-0.001	-0.041	0.122	-0.18	0.56	-0.175	-0.219	-0.547	-0.156	0.229	-0.079	0.368	-0.094	0.612	-0.235	-0.191	-0.576	-0.193	0.422	0.459	-0.12	0.668	-0.086	-0.059	-0.774	-0.22	0.124	0.018	0.169	NaN	-0.283	0.195	NaN	0.07	0.314	-4.237	-1.287	-0.675	1.152	-0.029	-0.287	0.146	-0.347
BSU35750_tagA-1	0.364	0.032	-0.14	-0.022	0.271	0.069	0.14	0.198	-0.227	-0.221	-0.352	-0.044	0.138	0.095	-0.229	-0.057	0.031	0.341	-0.138	-0.009	0.27	0.05	0.071	-0.134	-0.004	-0.008	-0.305	-0.271	-0.221	0.179	-0.204	0.022	-0.103	0.087	-0.076	NaN	-0.116	0.003	0.067	0.379	0.024	0.551	-0.117	-0.173	-0.407	0.282	0.365	-0.068	0.101
BSU35740_tagD-1	-0.504	0.62	1.406	-1.768	-0.182	-0.087	0.083	0.618	1.159	0.922	-1.043	0.222	-0.781	-0.489	0.292	0.561	0.493	0.061	0.308	1.825	-0.79	0.42	-1.157	-0.779	-1.409	-1.052	-0.085	-0.924	0.15	-0.78	1.351	-0.057	0.44	0.066	0.342	NaN	-1.244	-4.625	1.184	0.113	0.348	0.854	0.271	-0.305	0.887	0.396	-1.131	0.425	0.147
BSU35740_tagD-2	NaN	-0.044	NaN	NaN	-0.682	0.181	0.068	0.808	0.692	NaN	0.084	-0.022	-1.124	0.203	0.142	0.597	-0.335	0.055	0.814	0.779	-0.673	0.245	-0.813	-0.96	0.157	-1.725	-0.329	-0.691	0.429	-0.643	0.704	0.838	0.055	-0.126	-0.115	NaN	-0.867	-3.097	NaN	0	0.303	0.46	0.558	-0.626	0.665	0.132	-0.469	0.688	-0.034
BSU16530_uppS-1	-0.148	0.216	0.907	-1.205	0.082	0.138	0.28	0.199	1.113	0.522	-1.068	0.29	0.234	-0.624	0.244	-0.175	0.192	-0.135	0.283	0.71	0.077	0.205	-0.721	-0.718	-1.38	-0.788	-0.521	-0.013	-0.046	-1.166	0.514	-0.361	0.174	0.593	0.478	NaN	-0.035	0.868	1.098	-0.004	0.311	-3.488	0.126	-0.472	0.671	-0.121	-0.55	-0.113	-0.143
BSU09520_sigM-1	-0.608	0.98	-0.839	0.581	0.722	0.089	-0.066	-0.188	0.364	-1.541	0.356	-0.012	-0.12	-0.043	-0.364	-0.077	-0.231	0.241	-0.227	0.892	-0.416	-0.171	-0.206	-0.297	0.085	0.302	0.635	-0.046	0.352	0.736	-0.529	0.329	-0.268	-0.128	-0.123	NaN	-0.892	-0.162	-0.67	0.396	-0.225	0.436	-0.228	1.244	-0.112	0.125	-0.652	0.175	-0.042
BSU23100_sigX	-0.438	0.474	-0.151	NaN	1.239	-0.146	0.108	0.211	-0.603	0.807	-0.05	0.269	0.219	0.079	0.582	0.64	0.331	-0.433	0.623	-0.335	-0.158	-0.18	-1.045	0.303	0.281	-0.854	0.275	-0.026	0.285	0.514	-0.063	0.039	0.474	-0.412	0.479	NaN	0.546	0.156	0.145	0.12	-0.113	-0.137	0.636	0.518	-0.46	0.455	0.231	-0.035	-0.188
BSU24280_yqiD	-0.422	0.542	-1.283	1.544	-0.704	0.899	-0.475	0.497	0.124	-0.219	0.045	-0.572	-0.908	-0.461	0.373	-0.382	-0.529	0.799	0	-0.214	0.203	0.005	-0.135	-0.233	-0.193	0.589	-0.357	0.167	0.536	0.205	0.933	0.402	0.186	0.34	0.248	NaN	0.197	-0.178	2.114	0.547	0.4	-0.093	0.343	0.092	0.642	-0.045	0.369	0.315	0.266
BSU01730_sigW	-0.296	-0.445	0.525	0.307	-0.215	-0.079	-0.122	-0.327	0.176	-0.243	-0.352	0.276	0.332	0.186	0.621	0.09	0.169	0.077	-0.713	-0.545	0.354	-0.119	-0.456	-0.143	0.444	-0.545	0.11	0.167	0.564	0.354	0.169	0.04	-0.433	-0.635	-0.336	NaN	-0.323	-0.335	-1.246	0.651	-0.186	0.088	-0.632	0.333	0.053	-0.269	0.243	-0.329	-0.501
BSU10040_ecsA	0.375	-0.181	0.009	NaN	0.156	-0.129	0.561	0.22	0.957	0.698	-0.017	0.003	-0.422	-0.384	0.234	0.343	-0.456	-0.002	0.616	0.213	0.029	0.088	0.055	0.02	-0.227	-0.156	-0.179	0.729	0.199	-0.668	-0.003	0.065	-0.291	-0.379	0.226	NaN	0.182	-0.058	0.509	-0.303	-0.236	0.011	0.512	0.018	-0.209	-0.285	-0.742	0.184	-0.386
BSU12920_dppA	-0.403	0.63	-0.198	-0.267	0.37	0.377	0.179	-0.672	-0.261	-1.467	-0.571	0.736	-0.485	-0.006	0.21	-0.167	0.602	0.118	-0.156	0.135	0.047	-0.48	-0.083	-0.287	-0.355	-0.093	0.435	-0.562	-0.029	0.064	-0.266	-0.154	-0.552	NaN	-0.274	NaN	-0.302	-0.202	0.314	-0.465	-0.62	0.437	-0.364	0.011	-0.121	0.325	-0.889	-0.637	-0.37
BSU13900_ptsH	0.676	-0.931	-0.72	0.708	-1.099	-0.135	0.636	0.744	-0.235	-0.058	-0.158	-0.294	0.75	0.531	0.289	0.7	0.324	-0.084	0.252	0.62	-0.149	0.094	-1.224	-0.537	0.132	-0.045	-0.456	0.453	0.313	-0.006	-0.637	0.642	0.61	0.2	-0.231	NaN	0.263	-0.767	2.399	-0.144	-0.228	-0.728	0.452	0.892	0.075	-0.697	0.732	0.245	0.284
BSU13910_ptsI	0.544	-1.094	-0.164	0.02	0.788	-0.439	-0.173	-0.428	0.258	-0.238	-0.001	0.178	0.695	0.062	0.163	-0.208	0.436	0.566	-0.082	-0.299	-0.573	0.192	-0.569	-0.713	0.079	0.169	-0.394	-0.265	0.579	0.945	-0.886	0.706	0.031	0.55	0.284	NaN	-0.231	0.515	2.58	-0.893	0.102	-1.73	0.802	0.72	0.023	0.514	-0.032	-0.121	0.386
BSU14090_ykuI	0.391	0.185	0.801	-0.588	-0.23	-0.617	-0.398	-0.158	-0.109	-0.308	0.023	-0.162	-0.144	-0.008	-0.026	-0.379	-0.131	-0.19	0.412	0.194	0.03	0.576	0.596	-0.023	-0.054	-0.266	0.337	-0.216	-0.115	-0.055	0.096	-0.128	-0.205	-0.469	0.091	NaN	-0.023	0.112	-0.247	0.17	0.236	0.516	0.038	0.129	-0.783	0.029	0.303	0.19	-0.442
BSU16960_ymdA	-0.574	1.535	-1.263	1.112	-0.246	-0.406	-0.476	0.004	1.965	0.06	-0.997	0.112	0.479	0.74	0.505	-0.396	-0.045	-0.383	0.794	-0.389	-0.003	-0.766	0.801	-0.084	-0.922	-0.21	1.156	0.638	-0.333	0.108	-0.184	-0.022	-1.503	0.321	1.336	NaN	-0.165	-0.648	3.847	-0.408	1.089	1.255	-0.536	0.037	-0.525	1.352	-0.543	-0.173	-0.319
BSU16960_ymdA-1	0.248	-0.335	-0.134	-0.363	0.209	-0.315	0.084	-0.436	-0.305	-0.045	0.061	-0.283	0.232	-0.153	-0.415	-0.026	-0.228	0.014	0.052	-0.133	0.109	-0.105	0.242	0.122	-0.103	0.293	-0.214	0.081	0.139	0.233	-0.323	-0.172	-0.077	-0.17	-0.415	NaN	0.018	-0.147	0.113	0.359	-0.001	0.375	0.126	0.242	-0.33	0.246	0.49	-0.16	0.074
BSU22910_ypfA	0.13	-0.17	-0.402	-1.392	0.536	-0.046	-0.055	0.525	-0.353	0.342	0.199	-0.417	-0.234	-0.341	0.12	-0.302	-0.284	0.038	-0.175	-0.583	-0.022	0.064	0.055	0.264	-0.1	-0.301	0.096	-0.232	-0.172	-0.099	-0.044	0.423	-0.243	0.525	0.133	NaN	-0.206	-0.236	-0.407	-0.021	0.465	-1.407	-0.708	-0.293	1.068	-0.306	-0.483	-0.029	0.056
BSU25050_yqgA	0.688	0.003	-0.635	-0.489	1.591	-0.039	-1.29	0.52	-0.293	0.564	-0.614	0.109	0.161	0.11	-0.126	-0.007	-0.099	0.345	0.585	0.406	0.302	0.599	-0.944	-0.444	-0.094	-0.068	0.176	-0.539	-0.418	0.009	-0.176	-0.024	0.994	-0.96	0.721	NaN	-1.174	0.146	-1.039	0.256	0.279	0.784	-0.442	0.135	0.383	-0.083	-0.127	-0.374	0.282
BSU25690_sda	-1.014	-0.312	-0.03	2.398	-1.082	-0.326	0.384	0.302	0.572	0.038	-1.637	0.01	-0.295	0.038	-0.115	-0.457	0.252	-0.177	-0.751	1.289	-0.783	1.321	-0.685	0.208	-0.255	0.543	-0.359	-0.368	-0.708	-0.38	1.07	0.071	0.142	0.471	0.656	NaN	-0.085	0.156	1.772	0.267	0.291	0.537	-0.385	-0.212	0.315	-0.93	-0.185	-0.137	0.695
BSU29740_ccpA	1.731	0.054	0.446	1.191	0.293	0.049	-0.149	-0.32	-0.433	-4.114	0.272	-0.421	0.447	-0.268	-0.544	0.247	-0.176	-0.011	0.107	-0.302	-0.061	0.814	0.196	0.173	0.862	-0.427	0.086	0.357	0.509	0.038	-0.323	0.596	0.281	1.291	0.16	NaN	-0.437	-0.392	NaN	-0.833	-0.917	0.61	-0.62	-0.754	-0.16	0.494	-0.033	-0.07	0.357
BSU31740_yuxH	0.399	-0.173	0.556	-0.01	-0.191	-0.115	-0.27	-0.009	-0.151	0.255	0.042	-0.475	-0.024	-0.041	-0.166	-0.099	-0.148	0.145	0.311	0.071	-0.267	0.021	-0.343	-0.05	0.087	-0.173	-0.081	-0.04	0.06	0.434	-0.075	-0.065	-0.276	0.148	0.207	NaN	-0.279	-0.131	-0.121	0.637	-0.334	0.068	0.305	-0.157	-0.329	-0.022	0.006	0.027	-0.078
BSU33630_secG	NaN	NaN	NaN	NaN	NaN	NaN	NaN	NaN	NaN	NaN	NaN	NaN	NaN	NaN	NaN	NaN	NaN	NaN	NaN	NaN	NaN	NaN	NaN	NaN	NaN	NaN	NaN	NaN	NaN	NaN	NaN	NaN	NaN	NaN	NaN	NaN	NaN	NaN	NaN	NaN	NaN	NaN	NaN	NaN	NaN	NaN	NaN	NaN	NaN
BSU35250_ftsX	0.383	-0.004	-0.039	-0.224	-0.236	-0.05	-0.198	-0.306	0.285	-0.071	0.073	-0.174	1.078	-0.301	0.302	-0.05	-0.196	-0.204	-1.416	-0.66	-0.475	0.091	1.039	-0.078	-0.011	0.245	0.639	-0.023	-0.142	-0.326	0.365	0.044	0.039	-1.577	0.292	NaN	-1.191	-1.002	0.753	0.549	-0.253	0.81	0.018	0.445	0.252	0.426	0.211	-2.185	0.165
BSU35260_ftsE	0.72	0.404	0.071	-0.124	-0.159	-0.008	0.007	0.176	0.54	-0.057	-0.547	0.003	-0.333	0.185	0.308	-0.039	0.579	0.246	-1.16	-1.225	0.123	0.222	0.321	0.089	0.337	0.434	-0.031	0.362	0.375	0.633	0.65	0.199	0.213	-0.494	0.154	NaN	-0.595	-1.668	NaN	-4.334	-0.202	-4.773	0.353	0.732	-0.449	0.538	0.023	-1.879	1.06
BSU40510_yybT	0.296	0.436	-0.088	-1.163	0.449	0.339	0.384	-0.601	-0.591	-0.151	-0.334	-0.076	-0.034	-0.072	-0.092	0.076	0.487	0.079	-0.71	-0.663	-0.089	0.324	0.074	-0.143	-0.204	0.962	-0.808	0.184	0.377	-0.647	-0.346	-0.397	-0.13	0.016	-0.282	NaN	0.856	-0.586	-0.529	0.298	0.079	0.323	0.004	-0.138	0.523	-0.026	0.592	0.38	1.303
BSU40960_parB	-0.273	-0.396	-0.019	-0.025	-0.259	-0.108	-0.074	-0.138	0.493	0.38	0.371	-0.056	-0.084	0.032	-0.429	-0.505	-0.145	0.318	0.417	-0.097	0.144	0.009	0.285	0.005	-0.498	-0.109	-0.169	0.138	-0.315	-0.102	-0.174	-0.013	0.342	0.138	0.636	NaN	-0.311	0.612	0.317	0.644	0.696	0.725	0.321	-0.092	-0.126	0.245	0.254	-0.013	0.573
BSU40970_parA	0.206	0.21	-0.358	0.128	-0.177	-0.1	0.077	-0.094	-0.474	0.508	-0.017	-0.079	-0.455	0.077	-0.09	0.17	-0.276	-0.346	0.131	0.482	-0.068	0.126	0.189	-0.4	-0.185	0.185	-0.167	-0.188	-0.122	0.463	-0.035	-0.393	-0.197	0.144	0.008	NaN	-0.625	0.059	-0.162	-0.046	-0.284	0.652	-0.48	0.031	-0.371	0.063	-0.353	-0.178	-0.288
BSU00020_dnaN-1	-0.067	-0.153	0.587	0.671	0.23	-0.11	-0.232	0.207	-0.095	-0.671	-0.218	-0.123	-0.083	-0.251	0.094	0.235	-0.092	-0.185	-0.221	-0.267	0.009	-0.59	0.126	-0.305	-0.1	-0.5	-0.365	-0.276	-0.402	-0.154	-0.006	0.23	-0.78	-0.25	-0.244	NaN	0.16	-0.216	NaN	-0.309	0.702	-2.739	1.048	0.246	-0.465	-0.626	0.595	-0.668	-0.343
BSU01000_secE-1	-0.377	-0.278	0.23	-2.357	-0.793	-0.214	-0.476	0.634	0.91	0.864	-1.566	0.49	-0.73	-0.405	0.656	0.607	0.349	0.197	-0.605	0.859	-1.121	0.099	-1.601	-0.952	-1.37	-1.052	-0.103	-0.893	0.059	-1.38	0.923	0.369	0.563	1.033	0.687	NaN	-0.06	0.371	1.021	-0.931	0.157	0.147	-0.622	-0.44	0.881	0.134	-1.771	0.234	0.374
BSU01000_secE-2	-0.368	0.359	-0.33	-0.919	-0.664	-0.516	-0.493	0.323	0.027	1.134	0.189	-0.226	-0.543	-0.046	-0.128	-0.27	-0.004	-0.004	-0.028	-0.63	-0.238	-0.125	-0.231	0.015	-0.677	-0.497	0.146	0.345	-0.403	-0.302	0.35	0.215	-0.033	0.492	-0.178	NaN	0.063	-0.064	-0.151	0.177	0.083	0.199	-0.108	-0.012	0.077	-0.237	0.329	0.087	0.569
BSU01360_secY-1	0.133	0.645	0.2	-1.727	-0.039	0.266	-0.61	-0.711	0.112	0.009	-0.416	0.209	0.364	0.333	-0.5	0.042	0.355	0.052	-0.322	-0.125	-0.063	0.535	0.484	-0.089	0.257	-0.34	-0.456	-0.817	-0.01	0.089	-0.339	0.095	-0.84	-0.281	-0.091	NaN	-0.406	0.886	-0.707	0.345	-0.217	0.228	-0.257	0.185	0.282	-0.252	0.037	0.5	-0.198
BSU14840_ylaN-1	0.618	-2.83	-1.432	NaN	0.296	0.698	0.413	0.175	-0.174	NaN	0.127	0.056	-0.016	-0.824	0.291	-0.672	-0.359	-0.094	-0.395	-1.101	-0.352	-1.744	0.866	0.407	0.069	-0.225	0.627	0.016	-0.302	0.29	-1.117	0.233	-0.594	0.256	-1.362	NaN	-0.013	-1.465	NaN	-0.116	-0.12	-0.939	-0.164	-0.078	0.68	-0.619	-0.843	-0.579	0.199
BSU14840_ylaN-2	-0.048	-0.011	-0.199	-0.366	-0.219	0.133	-0.123	-0.003	-0.197	0.263	-0.164	0.049	0.005	0.178	-0.514	-0.212	-0.021	-0.157	0.228	-0.301	0.337	0.272	0.137	0.112	-0.235	-0.002	0.469	0.226	0.098	0.486	-0.108	-0.077	-0.055	0.154	-0.463	NaN	-0.208	-0.064	0.378	0.379	-0.071	-4.327	-0.605	-0.268	-0.245	0.005	0.121	-0.021	0.107
BSU15950_ftsY-1	0.326	0.102	0.394	0.141	0.378	0	0.292	-0.132	-0.204	-0.258	0.188	-0.087	0.288	0.063	-0.593	0.226	-0.479	0	-0.261	0.419	-0.274	0.682	0.194	0.024	0.596	-0.118	0.175	0.114	0.677	-0.089	-0.046	0.082	-0.016	-0.105	0.146	NaN	-0.243	-0.717	NaN	-0.188	0.003	-4.445	-0.356	-0.448	-0.501	0.383	-0.008	-0.566	0.407
BSU15950_ftsY-2	-0.156	0.017	-0.97	-1.457	0.177	-0.098	-0.187	0.546	-0.699	-0.361	-0.186	0.08	-0.386	0.066	0.018	-0.158	-0.141	-0.317	-0.123	-0.967	-1.029	-0.151	0.676	0.25	-0.746	0.128	-0.858	0.141	-0.313	0.818	-0.384	-0.005	0.018	-0.403	-0.109	NaN	-0.341	0.237	0.574	-0.16	0.001	-0.398	0.333	-0.389	0.085	-0.017	0.18	-0.22	-0.235
BSU15980_ffh-1	-0.221	-0.093	-0.162	0.331	0.257	0.103	0.553	-0.525	0.193	0.242	0.262	0.115	0.05	-0.232	-0.042	-0.239	-0.12	-0.183	0.306	0.068	-0.309	0.088	0.145	0.026	-0.17	0.206	-0.17	0.647	-0.447	0.149	-0.205	-0.113	-0.105	-0.345	0.002	NaN	0.138	0.222	-0.031	0.357	-0.192	0.495	0.096	0.131	0.046	0.24	-0.052	-0.134	-0.629
BSU16580_polC-1	0.092	-0.548	-0.362	-0.85	0.168	-0.111	-0.028	-0.501	-0.01	-0.299	-0.124	-0.003	-0.128	0.473	0.088	-0.236	0.008	-0.332	0.289	-0.326	-0.475	0.533	-0.244	-0.905	0.301	0.153	0.299	0.192	0.125	-0.124	-0.021	-0.059	-0.472	-0.211	0.885	NaN	0.276	0.593	0.685	0.744	-0.857	-1.37	-0.4	0.589	-0.417	-0.312	-0.583	0.426	-0.49
BSU16580_polC-2	0.775	0.207	-0.321	0.565	0.177	-0.193	0.13	0.196	0.29	-0.224	-0.127	0.405	-0.792	-0.112	0.023	0.026	0.072	-0.074	0.568	-0.374	-0.245	0.354	0.341	0.036	-0.029	-0.258	0.716	1.258	-0.17	-0.855	-0.109	0.429	0.31	-0.462	-0.147	NaN	0.202	-0.976	NaN	-0.16	-0.073	-4.191	0.269	-0.078	0.392	-0.462	0.051	0.174	-0.052
BSU17910_yneF-1	0.78	-0.25	0.107	-0.373	0.061	-0.014	0.997	-0.099	-0.238	-0.79	0.29	0.721	0.02	0.06	0.257	0.148	0.223	-0.192	-0.238	0.205	0.624	-0.561	-0.08	-0.035	0.496	0.249	0.256	0.6	-0.08	0.547	-0.053	-0.359	-0.311	0.421	-0.316	NaN	0.403	-0.474	-0.531	0.35	-0.063	0.625	-0.468	-0.411	-0.171	0.112	-0.27	-0.071	0.271
BSU17910_yneF-2	-0.433	-0.274	-0.524	-0.2	0.445	0.255	0.302	-0.175	0.498	-0.441	-0.257	0.54	-0.442	-0.266	0.095	-0.166	0.477	-0.255	0.03	0.686	-0.946	0.527	-0.128	-0.165	0.34	-0.329	0.046	0.167	0.378	-0.131	0.117	-0.055	0.607	0.278	0.304	NaN	0.289	-0.652	0.167	-0.077	0.13	0.479	-0.659	0.029	0.397	-0.063	-0.25	0.398	-0.256
BSU18090_parE-1	-0.018	-0.108	0.428	0.801	-0.627	-0.173	-0.13	0.31	0.135	0.79	-0.702	0.195	0.203	-0.298	0.028	0.222	0.035	-0.194	-0.311	-0.28	0.083	0.448	0.189	0.018	0.133	-0.096	-0.191	-0.268	-0.435	0.075	0.026	-0.158	-0.169	0.102	-0.358	NaN	-0.402	0.179	0.147	0.499	0.524	0.696	-0.53	-0.023	0.665	-0.034	-0.046	0.397	0.384
BSU18090_parE-2	-0.551	0.253	0.69	2.969	-0.697	-0.221	-0.595	1.153	1.308	0.627	-0.922	0.401	-0.487	-0.113	1.12	0.45	0.472	0.168	-0.206	1.31	-0.662	-0.207	-1.171	-0.424	-1.028	-0.657	0.279	-0.856	0.017	-0.735	1.245	0.253	0.547	1.642	0.928	NaN	-1.249	-2.292	2.279	0.266	0.024	0.552	-0.255	-0.213	1.72	-0.025	-1.121	0.415	0.782
BSU18100_parC-2	0.017	0.019	0.238	-0.02	0.134	0.025	0.114	-0.377	-0.174	-0.034	0.169	-0.071	-0.065	0.034	-0.165	-0.339	-0.064	-0.613	-0.165	-0.217	-0.385	0.407	-0.202	-0.134	0.127	-0.081	0.026	0.126	-0.05	0.137	-0.249	-0.409	-0.101	0.21	-0.003	NaN	0.097	-0.404	-0.234	-0.113	-0.028	-0.504	0.007	-0.229	0.318	-0.019	0.063	-0.065	-0.085
BSU24340_accC-1	-0.126	0.128	0.17	0.14	-0.12	0.468	0.211	0.292	0.465	-0.252	-0.482	0.41	0.013	0.449	-0.045	0.448	0.621	0.331	-0.104	-0.217	0.319	-0.005	-0.599	-0.015	-0.178	0.047	0.237	-0.124	0.01	0.142	0.361	0.317	0.376	0.011	0.157	NaN	0.831	-0.714	-0.227	-4.639	0.213	-5.383	0.114	0.297	-0.159	0.374	-0.95	0.177	0.447
BSU24340_accC-2	-1.401	0.203	-0.475	-0.529	-0.423	0.19	-0.45	-0.712	0.552	0.054	-0.651	0.1	-0.174	0.322	-0.131	0.603	0.077	-0.067	0.542	2.092	-1.18	-0.7	-0.993	-0.988	-0.284	-0.268	0.388	-0.316	0.467	0.549	0.102	0.619	0.684	0.717	0.66	NaN	-0.978	-1.743	2.444	0.955	0.127	0.383	-0.107	-0.351	0.02	-0.674	-0.662	-0.516	0.479
BSU24350_accB-1	-0.122	-0.176	0.131	0.147	-0.15	0.035	-0.208	0.24	0.145	-0.522	-0.566	0.013	-0.097	0.134	0.245	0.467	-0.076	0.262	0.394	0.407	-0.114	-0.049	-0.24	-0.104	0.31	0.199	0.183	0.096	0.036	-0.529	-0.096	0.173	0.143	-0.203	0.116	NaN	0.232	-0.393	-0.113	-0.039	-0.15	-6.283	0.18	-0.17	0.25	0.21	-0.305	0.328	-0.033
BSU25310_dgkA-1	0.951	0.206	-0.516	0.481	0.111	-0.264	-0.365	-0.152	-0.566	0.607	0.479	-0.167	0.366	0.946	-0.719	0.366	-0.535	-0.279	0.21	0.542	0.368	-0.208	0.298	-0.174	0.212	0.055	-0.083	-0.065	-0.293	0.102	-0.423	0.069	0.333	0.087	-0.207	NaN	0.072	-0.347	-0.435	0.559	0.131	-3.493	-0.375	0.169	-0.43	0.086	0.548	-0.227	0.003
BSU25680_yqeG-1	0.242	-0.056	-0.032	0.072	-0.251	-0.118	0.004	-0.253	0.018	0.223	-0.33	0.015	0.584	0.281	0.035	0.117	-0.089	-0.139	0.247	0.22	0.035	-0.473	0.038	0.023	0.24	0.105	0.555	0.094	-0.307	0.366	0.313	0.287	-0.533	0.448	-0.128	NaN	0.062	0.149	-0.303	0.176	0.192	0.528	0.232	0.14	-0.344	-0.091	0.26	-0.325	0.017
BSU25680_yqeG-2	NaN	NaN	NaN	NaN	NaN	NaN	NaN	NaN	NaN	NaN	NaN	NaN	NaN	NaN	NaN	NaN	NaN	NaN	NaN	NaN	NaN	NaN	NaN	NaN	NaN	NaN	NaN	NaN	NaN	NaN	NaN	NaN	NaN	NaN	NaN	NaN	NaN	NaN	NaN	NaN	NaN	NaN	NaN	NaN	NaN	NaN	NaN	NaN	NaN
BSU29200_accA-1	-0.351	-0.123	0.223	-0.447	-0.371	-0.318	-0.22	0.746	1.278	0.441	-0.946	0.783	-0.869	-0.486	0.542	0.465	0.509	0.422	0.828	0.524	-0.275	-0.242	-0.695	-0.608	-0.525	-0.969	-0.763	-0.55	0.133	-0.787	1.11	0.208	0.673	0.572	0.5	NaN	-3.16	-1.45	1.122	0.92	0.088	0.098	-0.383	-0.518	0.984	0.495	-1.086	-0.009	0.53
BSU29200_accA-2	0.255	-0.061	-0.144	-0.349	-0.215	0.062	-0.446	0.178	0.16	-0.27	0.331	-0.21	0.368	-0.061	-0.068	-0.169	0.076	-0.099	0.507	-0.148	0.124	-0.485	-0.108	0.116	0.445	0.771	-0.126	0.558	-0.182	0.679	0.094	-0.316	0.053	-0.664	0.258	NaN	-0.202	0.113	NaN	-4.121	0.223	-6.553	-0.037	-0.24	-0.111	0.07	-0.289	0.359	-0.14
BSU29210_accD-1	-0.098	0.2	0.02	-0.142	-0.271	-0.419	0.104	-0.143	-0.072	0.305	0.528	0.239	0.105	0.048	0.128	-0.185	0.138	0.25	-0.044	0.396	-0.137	0.513	-0.001	-0.148	-0.307	0.055	-0.228	0.176	0.211	-0.193	0.553	-0.175	0.192	-0.05	-0.268	NaN	0.714	0.339	-0.099	-1.956	-0.144	0.013	-0.04	0.051	-0.252	-0.284	0.146	-0.181	-0.393
BSU29210_accD-2	0.165	0.01	0.049	0.235	0.031	-0.093	0.01	0.02	0.375	0.134	-0.052	0.28	0.354	0.273	-0.236	-0.042	0.219	0.279	0.117	0.074	0.075	-0.111	-0.051	0.163	-0.045	-0.063	0.304	0.473	0.022	-0.087	0.26	0.201	0.402	0.183	-0.052	NaN	-0.089	-0.071	-0.366	-8.142	0.033	-5.684	0.34	0.206	-0.004	-0.227	0.026	0.107	0.185
BSU35300_secA-1	-0.154	0.086	0.009	0.128	-0.031	-0.38	0.512	-0.281	-0.151	0.229	0.218	0.222	0.112	-0.488	-0.692	-0.011	-0.119	0.015	-0.397	-0.131	0.435	-0.048	0.353	0.184	0.333	-0.045	0.22	-0.233	0.03	-0.243	0.044	0.331	0.024	-0.502	0.112	NaN	-0.125	0.264	-0.598	0.516	0.208	0.704	0.118	-0.037	-0.208	0.414	0.023	-0.004	0.361
BSU36370_fabZ-1	0.281	0.276	0.519	0.142	-0.296	0.039	0.025	-0.245	0.113	0.718	0.226	0.237	0.169	-0.086	-0.428	-0.134	0.014	-0.246	-0.088	-0.115	0.001	0.024	0.024	-0.478	0.074	-0.118	0.077	0.74	-0.126	-0.304	-0.289	-0.264	0.308	0.009	-0.192	NaN	0.263	0.32	0.225	-0.026	0.173	0.443	-0.035	-0.134	-0.315	-0.012	0.008	0.39	-0.022
BSU36370_fabZ-2	-0.76	0.198	-0.09	-0.214	0.221	0.051	-0.274	-0.45	0.378	0.269	0.387	0.378	-0.42	-0.405	0.218	-0.06	0.356	0.41	-0.042	-0.482	-0.09	-0.333	0.191	0.15	-0.64	-0.508	0.38	-0.169	-0.115	-0.17	0.104	-0.418	0.627	0.257	-0.106	NaN	-0.316	0.017	-0.031	0.118	0.142	0.387	-0.649	0.242	-0.207	0.089	-0.396	-0.34	-0.265
[truncated: 1,261 more columns]

## Sheet: T0 to T2 unfiltered GI scores
X.	BSU00400_yabE	BSU00490_spoVG	BSU00570_yabM	BSU00690_ftsH	BSU00880_disA	BSU01670_amiE	BSU01680_murP	BSU01690_murR	BSU01700_murQ	BSU02350_gamP	BSU02200_ybfG	BSU02360_gamA	BSU02370_ybgA	BSU02600_cwlJ	BSU02810_cwlK	BSU04140_pbpC	BSU04970_cwlT	BSU05710_ydhD	BSU06250_ydjM	BSU07260_yfnI	BSU09370_lytF	BSU10110_pbpF	BSU10770_wprA	BSU11570_cwlQ	BSU12100_pdaC	BSU12420_yjoB	BSU12460_xlyB	BSU12780_xepA	BSU12810_xlyA	BSU12980_ykfB	BSU12990_ykfC	BSU13820_ykvT	BSU14040_ldt	BSU14470_mreBH	BSU15170_spoVD	BSU15210_spoVE	BSU15390_sepF	BSU15420_divIVA	BSU16560_rasP.1	BSU16910_rodZ	BSU16950_pbpX	BSU17410_cwlC	BSU17860_yneA	BSU18180_yngB	BSU18350_dacC	BSU18380_iseA	BSU18410_ggt	BSU19210_yocH	BSU19410_cwlS
BSU00400_yabE	-0.245	-0.438	-0.337	-0.199	0.16	0.488	0.184	-0.056	0.47	-0.775	-0.038	0.131	0.112	0.396	0.462	-0.567	-0.541	0.033	0.307	-0.193	0.182	-0.153	-0.36	0.356	0.273	-0.28	-0.416	0.362	-0.023	0.114	-0.242	-0.071	-0.191	0.166	-0.714	-0.583	0.255	0.283	-0.222	0.74	-0.161	-0.148	-0.276	-0.211	0.516	0.416	-0.151	0.426	-0.078
BSU00490_spoVG	0.088	0.912	-0.49	-0.147	0.649	0.395	0	-0.265	0.269	0.273	0.704	-0.38	-0.19	-0.219	-0.3	-0.298	-0.148	-0.084	-0.585	-0.406	-0.061	0.555	0.452	-0.289	-0.684	0.263	1.23	1.025	0.17	-0.577	0.127	-0.088	-0.015	-0.709	0.097	1.785	0.105	0.643	0.545	0.21	0.221	0.254	-0.741	-0.127	-0.059	-0.091	0.36	0.197	0.786
BSU00570_yabM	0.681	-0.407	0.304	-0.296	-0.034	-0.592	0.846	-0.626	-0.17	0.179	0.359	0.22	-0.655	-0.089	-0.288	0.207	-0.118	-0.25	0.472	-0.747	-0.226	0.226	-0.301	-0.99	-0.025	0.068	0.133	0.227	0.315	0.001	0.318	-0.312	0.421	-0.245	-0.197	-0.525	-0.28	-0.47	0.118	0.195	-0.173	0.495	0.114	-0.294	0.084	-0.208	0.493	-0.094	-0.115
BSU00690_ftsH	NaN	NaN	NaN	NaN	NaN	NaN	NaN	NaN	NaN	NaN	NaN	NaN	NaN	NaN	NaN	NaN	NaN	NaN	NaN	NaN	NaN	NaN	NaN	NaN	NaN	NaN	NaN	NaN	NaN	NaN	NaN	NaN	NaN	NaN	NaN	NaN	NaN	NaN	NaN	NaN	NaN	NaN	NaN	NaN	NaN	NaN	NaN	NaN	NaN
BSU00880_disA	-0.023	0.306	0.126	0.137	-0.438	0.027	0.228	0.043	-0.02	0.491	0.371	0.325	0.136	-0.18	0.499	0.371	-0.272	-0.46	-0.402	0.293	-0.273	0.169	-0.05	0.271	-0.029	0.375	0.001	-0.092	-0.227	0.572	-0.049	0.014	0.785	0.273	0.853	-0.579	0.069	-0.132	-0.208	0.069	-0.024	-1.622	-0.788	0.21	0.227	0.101	0.091	0.144	-0.208
BSU01670_amiE	0.127	-0.27	0.068	0.364	0.77	0.032	-0.333	-0.661	0.392	-0.38	-0.533	0.858	-0.046	0.021	0.295	0.614	-0.017	0.103	-0.207	-0.135	0.314	0.112	0.092	0.107	0.625	-0.299	0.117	-0.461	0.313	-0.092	0.314	-0.153	0.735	0.227	0.317	-0.986	-0.052	0.211	0.077	0.665	0.095	-0.071	0.001	0.187	0.443	0.297	0.001	-0.349	-0.037
BSU01680_murP	NaN	NaN	-3.339	0.339	NaN	-0.082	NaN	0.351	0.663	NaN	NaN	0.105	-0.839	0.899	NaN	-0.829	0.195	-0.007	-0.326	NaN	-1.497	0.749	0.21	-0.153	0.362	NaN	-0.488	NaN	0.547	0.247	-0.396	0.776	-0.405	NaN	0.549	NaN	0.215	0.831	0.642	0.002	-1.433	-1.175	NaN	-0.906	-0.396	-0.467	0.446	0.619	-1.446
BSU01690_murR	0.376	-0.015	0.123	0.246	-0.032	-0.109	-0.063	-0.047	-0.323	0.161	-0.316	-0.526	-0.015	0.283	0.161	0.417	0.437	-0.648	-0.121	0.675	-0.069	0.28	-0.074	-0.132	-0.126	-0.164	0.239	0.458	-0.309	0.153	-0.433	0.543	0.103	0.605	-0.793	0.228	-0.119	1.003	0.354	0.737	-0.902	0.566	0.615	0.045	0.478	-0.093	-0.19	-0.493	-0.161
BSU01700_murQ	0.509	0.202	-0.075	0.493	0.309	-0.064	-0.058	0.296	-0.399	-0.355	0.58	-0.734	-0.446	0.048	-0.493	0.617	-0.327	0.189	0.852	0.009	-0.165	0.296	0.647	0.202	-0.71	0.37	-0.268	0.378	-0.058	0.138	0.274	-0.204	0.172	-0.093	0.154	-0.434	-0.07	0.533	-0.048	0.525	0.231	0.704	-0.556	-0.198	0.048	-0.112	-0.667	0.044	-0.266
BSU02350_gamP	-0.638	-0.063	0.026	-0.933	-0.104	-0.017	0.746	0.497	0.13	-0.12	0.178	0.103	-0.176	0.04	-0.78	0.356	-0.049	0.326	-0.728	0.204	0.224	0.246	0.19	0.053	-0.035	0.108	-0.65	-0.41	0.404	-0.677	0.262	-0.05	0.375	-0.007	-0.228	0.125	-0.495	0.058	0.508	0.205	-0.183	0.447	-0.742	0.178	0.373	0.401	0.699	-0.128	-0.103
BSU02200_ybfG	0.003	0.319	0.843	-0.958	0.031	0.255	0.387	0.598	0.247	-0.031	0.269	0.116	0.202	0.303	0.077	-0.159	0.251	0.059	-0.414	-0.383	0.183	0.458	0.24	0.041	-0.03	-0.617	0.64	0.304	0.081	-0.151	0.21	0.377	0.108	-0.098	-0.766	NaN	0.196	-0.093	0.735	-6.278	-0.26	-5.992	-0.213	-0.235	0.411	-0.169	-0.012	-0.183	0.051
BSU02360_gamA	-0.915	0.334	-0.403	-0.488	-0.275	-0.11	-0.803	-0.581	0.418	-1.378	0.158	-0.018	0.732	0.032	0.029	-0.234	0.712	-0.541	0.192	0.71	0.494	-0.284	-0.381	-0.589	0.211	0.133	-0.07	-0.126	-0.163	-0.242	0.281	0.375	0.097	0.834	0.516	-0.276	-0.061	-0.419	0.008	0.266	0.05	0.305	-0.048	-0.243	-0.082	-0.091	0.426	0.48	0.472
BSU02370_ybgA	0.711	0.455	-0.44	-1.834	0.762	-0.38	-0.284	0.191	-1.382	-0.089	0.677	0.966	0.135	0.429	-0.615	0.653	0.061	0.04	-0.184	0.083	-0.342	-0.817	0.205	0.434	-0.562	-0.23	0.132	-1.043	0.128	0.378	-0.658	-0.139	0.693	-0.144	0.283	NaN	0.985	0.795	-0.855	0.298	0.023	-4.477	0.354	0.205	-0.115	0.118	0.284	0.124	0.276
BSU02600_cwlJ	1.035	-0.112	-0.23	0.391	0.004	0.195	0.428	0.071	0.088	0.132	0.392	-0.126	0.532	0.258	0.145	0.003	0.184	-1.319	-0.865	0.138	-0.337	0.237	0.087	0.418	-0.344	-0.305	0.13	-0.13	0.546	-0.259	-0.39	0.214	-0.306	0.052	0.063	1.707	0.165	-0.409	-0.234	0.059	0.553	-2.962	-0.18	-0.294	0.423	-0.967	-0.602	0.162	-0.083
BSU02810_cwlK	0.645	0.096	-0.511	0.464	-0.289	0.8	0.065	0.055	-0.279	-0.069	-1.432	-0.202	-0.223	-0.648	0.34	0.528	0.293	0.228	-0.109	0.225	0.205	0.227	0.418	-0.521	-0.623	0.023	-0.132	0.375	0.346	0.645	-0.027	0.389	0.193	-0.867	-0.033	0.064	0.707	-0.099	-1.107	0.184	0.346	0.21	-0.02	-0.268	-0.023	-0.736	-0.172	-0.228	-0.571
BSU04140_pbpC	-0.555	0.255	-0.326	0.792	0.087	-0.743	0.399	-0.391	-0.051	-0.381	-0.714	0.592	0.444	0.213	-0.15	-0.247	-0.035	0.086	-0.157	-0.402	-0.323	0.446	0.196	-0.068	0.075	0.3	-0.282	-0.056	0.122	0.27	0.06	-0.783	-0.089	0.018	-0.003	-0.62	0.124	-0.367	0.463	-0.368	0.378	0.193	0.159	-0.316	-0.676	-0.343	0.148	0.109	-0.273
BSU04970_cwlT	-0.607	-0.067	-0.024	0.84	0.589	-0.51	-0.792	0.044	0.224	-0.247	0.138	0.416	0.456	0.368	-0.396	0.191	-0.121	0.396	0.322	0.445	0.215	0.094	0.294	0.391	-0.112	0.385	0.395	0.143	-0.429	0.052	-0.858	-0.55	-0.46	-1.244	-0.33	-0.056	-0.387	-0.337	-0.247	0.142	0.329	0.314	-0.24	0.853	-0.03	0.409	0.358	0.362	-0.061
BSU05710_ydhD	-0.86	0.51	-0.292	0.543	0.122	-0.668	-0.225	-0.884	-0.326	0.505	0.422	-0.097	-0.799	0	0.084	0.15	-0.003	-0.069	0.292	0.666	-0.381	-0.597	0.25	0.741	-0.121	-0.067	-0.173	0.629	1.166	0.265	0.12	0.94	0.149	-0.182	-0.094	-0.729	-0.354	-1.04	0.574	0.331	0.346	0.188	-0.225	0.035	-0.171	0.48	0.1	0.176	-0.314
BSU06250_ydjM	0	-0.311	0.707	-0.384	0.896	-0.363	0.38	-0.251	-0.294	-0.109	-0.741	0.205	-0.13	0.388	-0.301	0.746	0.124	0.011	-0.682	0.112	0.223	0.275	-0.101	0.733	0.739	0.283	0.505	-0.023	0.091	-0.163	-0.227	0.11	0.583	0.302	0.791	0.105	0.034	-0.03	-1.038	0.452	0.091	0.112	0.924	0.302	0.132	0.031	0.324	-0.549	0.582
BSU07260_yfnI	-0.932	0.234	-0.431	0.352	0.72	-0.249	0.093	0.217	0.108	0.84	-0.312	0.308	0.134	0.17	0.575	0.409	-0.018	-0.527	0.054	0.19	0.17	-0.192	-0.026	0.498	-0.08	0.067	-0.301	0.307	-0.14	0.001	-0.162	0.085	-0.007	0.047	0.221	-0.085	0.329	-0.042	0.142	0.129	0.646	0.803	0.244	0.199	0.274	-0.182	-0.157	-0.222	-0.245
BSU09370_lytF	-0.189	-0.26	0.728	0.441	0.401	-0.107	0.051	-0.318	0.386	-0.081	0.804	0.41	0.261	-0.204	-0.184	0.118	0.274	-0.233	0.717	0.794	-0.085	-0.483	0.823	0.266	-0.464	-0.223	0.149	-0.18	0.523	0.594	0.127	0.223	0.104	0.632	-0.572	0.686	0.264	0.284	-0.875	-2.097	0.311	-6.944	0.169	0.436	0.196	0.143	-0.141	-0.33	0.499
BSU10110_pbpF	0.329	-0.44	-0.79	0.269	0.7	-0.1	-0.574	-0.356	-0.031	0.449	0.219	-0.437	-0.347	0.18	0.052	0.19	0.464	-0.152	-0.365	0.676	0.093	-0.354	-0.152	0.035	-0.552	-0.74	-0.504	-0.339	0.242	0.037	0.371	-0.116	-0.074	-0.019	0.121	0.334	0.26	-0.076	0.689	0.293	0.277	0.658	-0.856	-0.108	0.118	0.177	0.02	0.414	-0.408
BSU10770_wprA	-0.444	0.35	-0.25	-2.945	0.567	-0.214	0.119	0.565	0.403	0.642	-0.394	0.272	-0.185	-0.005	-0.182	-1.039	0.091	0.47	0.224	0.621	-0.481	0.574	-0.17	0.559	0.519	-0.393	-0.55	0.629	0.299	-0.014	0.319	-0.709	0.096	-0.065	-0.384	NaN	-0.03	-0.757	0.026	-4.916	-0.359	-6.166	-0.233	-0.337	0.568	-0.27	-0.301	-0.245	0.389
BSU11570_cwlQ	0.315	-0.728	0.322	-0.567	-0.06	0.373	-0.467	-0.001	-0.234	-0.443	-0.251	0.497	-0.219	-0.227	0.548	0.653	0.033	0.224	0.181	0.386	-0.36	-0.266	-0.325	0.298	-0.234	0.786	0.294	-0.125	0.311	0.026	0.447	0.119	0.392	0.459	-0.062	-0.173	-0.211	-0.222	-0.908	0.491	0.364	-1.776	0.458	-0.073	-0.722	0.392	0.207	0.073	0.208
BSU12100_pdaC	-0.339	1.011	-0.215	-0.235	0.409	-0.097	-0.734	-0.308	-0.241	0.819	-0.263	-0.191	0.468	0.137	0.288	0.322	0.408	0.145	-0.374	-1.014	-0.032	-0.263	-0.243	0.129	0.096	0.531	-0.274	-0.545	0.221	0.099	-0.21	-0.415	-0.248	0.287	-0.1	-0.002	0.082	0.454	0.482	0.246	-0.061	-1.646	-0.366	0.037	-0.516	-0.098	0.226	0.513	0.422
BSU12420_yjoB	-0.493	0.238	-0.611	-1.975	-2.018	-0.154	0.276	0.637	0.49	0.107	0.283	-0.366	-0.003	0.697	-0.539	-0.175	0.37	0.017	-0.242	-0.787	0.639	0.347	0.509	-0.85	0.104	0.581	-0.506	-0.301	0.448	-0.258	-0.386	-0.644	0.339	1.324	0.287	NaN	0.451	-0.097	0.315	0.011	-0.439	-3.505	0.384	0.474	0.307	-0.487	0.061	0.154	0.559
BSU12460_xlyB	0.02	-0.723	0.039	-0.332	0.309	0.083	0.039	0.245	-0.23	-0.613	-0.171	0.781	0.594	-0.536	-0.032	0.043	-0.816	0.144	-0.11	-0.378	-0.408	-1.163	0.49	0.418	0.381	-0.471	-0.421	-0.96	-0.535	-0.51	0.356	-0.059	-0.194	0.697	0.518	0.875	0.365	-0.302	0.763	0.152	-0.328	-1.079	0.246	-0.211	0.132	0.049	0.231	0.028	0.06
BSU12780_xepA	-0.128	-0.281	-0.223	-0.067	-0.326	0.487	-0.092	-0.135	-0.443	-0.112	-0.08	-0.202	-0.207	-0.442	0.326	-0.452	-0.696	-0.254	-0.123	-0.384	-0.073	-0.347	0.513	-0.791	0.363	-0.484	0.389	0.116	-0.6	-0.014	-0.234	0.33	0.055	-0.267	-0.2	0.053	0.047	0.392	-0.114	0.214	-0.081	-0.844	0.214	-0.147	0.333	-0.431	0.29	-0.128	0.169
BSU12810_xlyA	-0.294	-0.768	0.221	-1.275	-0.396	0.239	0.13	0.596	-0.107	-1.723	0.395	-0.063	0.422	-0.126	0.23	-0.075	-0.704	-0.137	-0.701	-0.288	0.224	-0.241	-0.209	-0.213	-1.033	0.668	0.157	0.57	-1.087	0.415	-0.15	0.886	0.068	-0.152	-0.088	-0.157	-0.571	0.634	0.608	0.467	0.808	0.612	-0.233	-0.627	-1.27	-0.223	0.353	-0.627	0.116
BSU12980_ykfB	0.003	0.858	-0.104	-0.055	-0.791	-0.202	-0.15	0.251	0.577	-0.86	-0.023	-0.028	-0.117	0.336	-0.374	0.113	-0.206	0.579	-0.416	-0.026	0.033	0.296	0.079	-0.012	0.134	0.025	-0.576	-0.464	0.452	0.317	0.153	0.028	-0.541	-0.878	0.654	0.214	0.342	0.472	-0.251	-0.832	-0.01	-5.352	-0.533	-0.113	0.394	-0.551	0.075	0.431	0.154
BSU12990_ykfC	-0.159	0.012	0.662	-0.259	0.248	-0.089	0.195	-0.283	0.048	-0.511	-0.319	-0.153	0.222	0.287	0.285	0.75	-0.834	-0.199	-0.539	-0.514	0.313	0.12	0.925	0.056	0.06	0.348	0.315	-0.349	-0.194	0.061	0.013	-0.445	-0.051	-0.451	0.507	-0.121	0.102	-0.017	0.347	0.503	-0.046	0.416	0.887	0.859	0.033	-0.53	0.235	0.39	0.28
BSU13820_ykvT	-0.28	0.185	-1.411	0.614	0.292	0.539	-0.183	0.073	0.031	-0.416	-0.222	-0.257	-0.367	-0.471	0.003	-0.021	0.981	0.14	0.021	-0.472	-0.229	-0.584	0.018	-0.001	-0.064	0.797	-0.121	-0.001	-0.136	0.815	0.126	-0.109	0.457	0.738	-0.404	0.616	0.295	-0.304	-0.113	0.336	-0.632	-0.648	-0.108	0.468	0.034	0.295	0.127	0.349	0.067
BSU14040_ldt	-0.416	0.783	0.34	0.344	NaN	0.558	0.23	0.029	-0.854	0.001	-0.067	-0.466	-0.176	0.521	0.033	0.482	0.237	0.539	-0.688	0.736	-0.25	-0.492	-0.93	0.033	0.279	0.534	-0.426	0.002	1.031	-0.151	0.703	-0.001	0.388	-0.59	1.113	-0.046	-0.458	0.318	-0.605	0.229	-0.154	0.407	-0.728	0.467	-0.658	-0.335	0.444	-0.478	-1.383
BSU14470_mreBH	-1.253	-0.076	-0.659	0.797	0.964	-0.208	-0.327	0.14	0.446	0.113	0.179	0.277	0.117	0.266	0.194	-0.209	0.232	-0.252	0.057	0.141	0.418	-0.412	0.036	-0.059	0.027	-0.632	0.378	0.44	-0.559	0.211	0.315	0.165	-0.755	0.27	0.067	0.236	0.026	0.529	0.41	0.651	0.376	0.711	0.072	-0.531	-0.076	0.478	0.485	0.381	0.513
BSU15170_spoVD	-0.597	-0.173	0.184	-1.089	-1.009	-0.233	-0.105	-0.206	0.137	0	0.069	0.331	-0.035	0.301	0.265	-0.129	0.129	-0.04	0.067	-0.587	0.068	-0.013	-0.159	-0.33	-0.114	0.203	0.011	-0.007	-0.116	0.036	-0.211	0.484	-0.148	0.094	0.898	0.105	-0.12	0.091	-0.422	0.45	0.085	-0.565	0.315	0.238	-0.068	0.235	0.324	0.073	0.146
BSU15210_spoVE	NaN	NaN	NaN	NaN	NaN	NaN	NaN	NaN	NaN	NaN	NaN	NaN	NaN	NaN	NaN	NaN	NaN	NaN	NaN	NaN	NaN	NaN	NaN	NaN	NaN	NaN	NaN	NaN	NaN	NaN	NaN	NaN	NaN	NaN	NaN	NaN	NaN	NaN	NaN	NaN	NaN	NaN	NaN	NaN	NaN	NaN	NaN	NaN	NaN
BSU15390_sepF	1.234	0.282	-0.056	0.44	0.325	-0.309	0.143	0.287	0.254	-0.817	1.052	-0.402	0.472	0.099	-0.551	0.08	0.165	0.54	-0.091	-0.364	0.22	0.083	0.437	-0.48	-0.389	-0.143	0.452	0.177	0.277	-0.415	-0.015	-0.115	0.598	0.382	-0.246	-0.848	-0.398	-0.105	0.342	0.017	0.339	-0.455	-0.77	0.483	-0.108	0.216	0.204	0.219	-0.147
BSU15420_divIVA	NaN	NaN	NaN	NaN	NaN	NaN	NaN	NaN	NaN	NaN	NaN	NaN	NaN	NaN	NaN	NaN	NaN	NaN	NaN	NaN	NaN	NaN	NaN	NaN	NaN	NaN	NaN	NaN	NaN	NaN	NaN	NaN	NaN	NaN	NaN	NaN	NaN	NaN	NaN	NaN	NaN	NaN	NaN	NaN	NaN	NaN	NaN	NaN	NaN
BSU16560_rasP-1	NaN	NaN	NaN	NaN	NaN	NaN	NaN	NaN	NaN	NaN	NaN	NaN	NaN	NaN	NaN	NaN	NaN	NaN	NaN	NaN	NaN	NaN	NaN	NaN	NaN	NaN	NaN	NaN	NaN	NaN	NaN	NaN	NaN	NaN	NaN	NaN	NaN	NaN	NaN	NaN	NaN	NaN	NaN	NaN	NaN	NaN	NaN	NaN	NaN
BSU16910_rodZ	0.17	0.12	1.067	-1.12	0.07	0.366	0.192	0.09	1.265	0.738	-4.714	0.412	-0.63	-0.191	0.81	0.847	0.36	-0.38	0.513	0.488	-2.514	0.56	-2.592	-0.496	-0.144	-0.512	0.152	-0.22	0.437	-1.443	0.23	0.624	-0.228	-0.03	0.606	NaN	0.262	0.348	-0.502	-6.678	0.42	-4.696	0.328	-0.155	0.424	0.409	-4.005	0.163	0.411
BSU16950_pbpX	-0.027	-1.457	0.156	NaN	0.034	-0.084	-0.048	0.23	0.068	-0.476	0.944	-0.175	0.18	-0.535	-0.212	-0.027	-0.123	0.638	0.716	-0.598	0.184	0.022	-0.348	0.235	0.416	0.074	0.653	-0.136	-0.269	0.072	0.377	-0.332	0.587	-1.254	0.474	NaN	0.029	0.562	0.202	0.611	0.182	-2.707	0.036	-0.34	-0.553	-0.269	-1.059	0.425	-0.301
BSU17410_cwlC	0.84	0.554	2.321	0.982	-0.749	2.606	-1.918	-1.049	0.951	1.583	0.523	1.245	0.131	-0.856	-0.298	1.832	-0.116	1.405	-1.042	-0.077	-0.026	-0.562	0.574	1.447	-1.293	0.751	-0.518	-1.111	-0.156	-0.193	0.39	-0.266	-0.287	0.979	-0.359	3.303	2.304	-0.717	3.355	0.659	0.867	2.41	0.006	1.161	0.394	0.562	0.252	-0.619	-1.436
BSU17860_yneA	1.034	-0.415	0.324	0.303	0.856	-0.108	0.164	0.223	0.246	-0.336	-0.336	-0.633	0.346	0.346	0.312	-0.451	-0.009	-0.69	0.193	-0.879	0.054	0.367	-0.012	-0.441	0.732	0.015	0.684	0.038	0.695	0.32	-0.187	-0.434	0.811	0.584	-0.289	-0.193	-0.104	1.335	-0.362	0.57	-0.481	0.492	-0.079	0.607	-0.713	-0.091	-0.348	-0.337	0.536
BSU18180_yngB	-0.366	0.125	-0.331	-1.842	-0.007	-0.002	-0.159	-0.366	-0.18	0.512	0.338	0.189	-0.517	-0.111	0.267	-0.894	0.658	0.461	-0.201	0.12	-0.703	-0.249	0.398	0.067	0.103	-0.028	-0.233	-0.486	0.683	0.303	-0.186	0.033	0.192	0.114	-0.068	0.251	0.656	0.418	-0.811	0.195	-0.008	-0.64	-0.239	-0.046	-0.745	0.167	0.287	-0.106	-0.553
BSU18350_dacC	0.361	0.079	0.162	0.777	0.389	-0.582	0.333	0.109	0.457	NaN	0.37	0.359	0.606	-1.065	0.555	-0.666	0.756	0.465	0.459	0.017	-0.684	0.336	-0.746	-0.793	0.159	0.387	0.082	0.215	-0.373	0.451	-0.118	-0.277	0.221	-0.318	0.052	0.492	-0.769	-1.118	-1.317	0.308	0.063	0.683	0.611	-1.255	-0.528	0.609	-0.15	-0.273	0.79
BSU18380_iseA	-0.367	0.308	-0.279	1.195	0.418	0.284	-1.438	-0.477	-1.623	-0.199	0.069	-0.073	-0.043	0.956	0.59	-0.485	0.451	-0.32	0.706	-3.412	0.081	-0.235	0.4	0.94	-0.151	0.601	-0.147	-0.194	-0.509	0.345	-0.253	-0.209	0.681	-0.503	0.465	0.393	0.518	0.159	-0.829	0.262	-0.448	-0.227	0.348	0.212	-0.068	0.477	0.451	0.39	0.123
BSU18410_ggt	0.434	-0.179	0.234	-0.116	-0.306	0.551	0.152	-0.476	-0.431	-0.694	0.09	0.205	0.432	0.082	0.119	0.394	-0.036	-0.185	0.271	0.222	0.016	0.162	0.518	0.061	-0.409	-0.69	0.309	0.249	0.209	0.26	-0.032	0.032	0.46	0.263	-0.687	NaN	0.435	-0.047	0.44	-6.641	-0.071	-7.195	0.46	-0.476	0.129	0.517	0.655	-0.031	-0.202
BSU19210_yocH	-0.04	-1.028	0.18	0.981	-0.258	0.752	-0.327	-0.778	0.308	0.265	0.091	0.404	-0.323	0.039	-0.284	-0.005	-0.572	0.28	-0.531	-0.929	0.166	-0.866	0.357	0.048	-0.199	-0.351	0.897	-0.086	-0.34	0.267	0.161	-0.469	-1.044	-0.079	-0.744	0.015	0.463	0.622	0.379	0.577	0.437	0.28	-1.17	-0.172	-0.236	-0.153	0.449	-0.288	-0.476
BSU19410_cwlS	0.322	0.226	-0.006	-0.121	-0.029	-0.762	0.114	0.744	0.458	-0.961	-0.276	-0.112	0.264	0.097	-0.661	0.053	0.098	0.23	-0.473	0.101	0.393	0.709	0.182	-0.22	-0.227	-0.037	0.051	0.037	0.251	-0.003	0.131	-0.145	0.341	0.28	0.056	-0.09	-0.256	0.431	-0.116	0.097	0.39	0.398	-0.063	0.04	0.266	-0.679	0.388	-0.123	-0.157
BSU19620_yodJ	-0.352	0.278	0.413	0.84	0.163	0.046	-0.256	-0.056	-0.62	0.389	0.168	0.158	-0.518	0.386	-0.196	0.131	-0.346	-0.145	0.196	0.524	-0.167	0.163	-0.13	-0.439	0.314	-0.217	0.242	0.498	-0.51	0.448	-0.067	0.607	0.178	0.324	0.107	0.44	-0.004	-0.497	-0.013	0.318	0.004	0.584	-0.245	-0.343	-0.695	-0.169	0.461	-0.342	0.512
BSU19810_yodU	0.354	0.09	0.085	0.113	0.084	0.222	0.197	0.175	0.539	1.163	0.208	0.185	-0.295	0.401	0.103	-0.222	0.387	-0.109	0.233	-0.066	-0.456	-0.539	0.3	-0.018	0.675	0.135	1.411	0.161	-0.509	0.839	0.219	-0.391	-0.288	-0.806	-0.249	0.241	-0.511	0.07	-0.079	-0.185	0.431	-0.138	0.054	0.045	-0.405	-0.621	-0.4	0.198	-0.046
BSU21350_cwlP	-0.392	0.465	0.267	-0.005	0.203	0.172	-0.583	-0.463	0.414	0.094	-0.09	0.392	0.202	-0.025	-0.379	-0.275	0.567	-0.448	0.389	-0.464	0.246	0.123	1.422	1.28	0.447	-0.51	0.428	-0.056	-0.172	0.095	-0.328	-0.387	-0.574	0.004	-0.74	0.22	0.218	0.593	0.145	0.488	-0.174	0.702	-0.643	0.548	0.6	0.173	0.039	-0.103	-0.479
BSU21410_blyA	-0.205	0.191	0.764	-0.424	0.203	-0.262	-0.902	0.047	0.218	0.244	0.172	0.367	0.122	-0.517	0.154	-0.289	-0.113	0.272	0.07	-0.053	0.022	0.262	0.199	-0.002	-0.132	0.591	-0.416	-1.1	0.142	0.359	-0.198	-0.544	0.151	-0.071	0.47	0.824	-0.371	-0.377	-1.567	0.092	-0.111	-3.351	0.019	0.402	-0.523	0.712	-0.175	0.077	-0.235
BSU22030_dynA	0.604	-0.24	0.684	0.357	-0.447	-0.285	0.265	0.178	-0.074	-1.025	0.145	-0.407	0.341	0.286	-0.215	0.167	0.36	-0.094	0.044	0.054	0.435	-0.087	0.51	-0.031	0.721	-0.246	0.64	-0.092	0.264	-0.576	0.012	-0.641	0.213	0.986	-0.221	-0.804	-0.483	0.365	-0.305	0.75	-0.03	-0.043	0.085	0.014	-0.166	-0.023	-0.323	0.331	-0.137
BSU22180_gpsB	0.017	0.232	0.666	-0.466	0.288	0.334	0.204	0.327	-0.083	0.263	0.255	0	0.324	0.524	-0.296	0.881	-0.535	0.684	0.123	0.935	0.321	-0.084	-0.892	0.021	0.587	0.512	0.036	0.18	-0.369	0.08	-0.247	-0.392	0.382	0.485	0.019	NaN	0.134	-0.164	-1.261	-3.077	0.381	-5.466	-0.154	-0.16	-0.369	0.156	0.368	0.286	0.435
BSU23190_dacB	0.12	-0.394	0.283	0.133	0.662	-0.336	0.305	0.056	-0.153	-0.087	-0.178	-0.106	0.139	0.407	-0.128	-0.04	0.292	0.229	1.05	-0.336	0.226	0.416	-0.068	0.116	-0.392	0.611	0.358	0.27	-0.204	-0.223	-0.192	0.405	-0.774	-0.442	-0.119	-0.467	0.024	0.253	-0.442	0.442	-0.558	0.179	-0.133	0.489	0.569	-0.329	0.5	-0.31	-0.124
BSU23530_spoIIM	-0.107	-0.201	0.223	-0.149	0.334	0.375	-0.318	-0.194	-0.59	-0.051	-0.318	-0.005	0.438	0.271	0.19	-0.646	0.291	-0.006	-0.551	-0.258	-0.267	-0.394	0.077	0.197	0.487	-0.05	0.137	-0.005	0.451	0.297	0.233	-0.667	-0.177	-0.011	-0.04	0.292	0.122	-0.063	-0.918	-1.086	0.592	-7.175	0.013	0.291	-0.124	0.268	0.184	0.191	0.403
BSU23616_mciZ	-0.23	-0.374	-0.83	-0.175	0.01	-0.812	0.463	0	0.166	-0.014	0.18	0.307	-0.231	-0.387	0.299	0.44	0.746	-0.545	0.555	0.187	-0.653	-0.62	-0.53	0.177	-0.389	-0.046	-0.896	0.42	-0.153	-0.292	-0.248	-0.27	0.644	-0.053	-0.218	0.357	-0.663	-0.262	0.065	0.121	-0.075	0.359	0.524	-0.084	-0.025	0.165	-0.012	0.28	-0.229
BSU24190_yqiI	-0.341	0.411	-0.188	-1.31	-0.327	-0.269	-0.058	-0.353	-0.082	-0.41	-0.351	0.25	0.477	0.821	-0.137	-0.318	0.253	-0.447	0.495	0.106	-0.085	-1.333	0.233	0.12	0.833	-0.471	0.253	-0.241	0.469	0.403	0.015	0.411	0.872	0.167	-0.02	0.192	-0.091	-0.718	-0.272	0.459	0.006	0.604	0.457	-0.269	0.513	-0.436	-0.576	-0.053	-0.092
BSU24830_yqgT	-0.007	-0.138	0.353	-0.205	0.172	-0.101	0.011	-0.577	0.043	0.822	0.565	0.082	0.09	-0.308	0.394	-0.666	-0.047	0.037	-0.01	0.08	-0.178	-0.35	-0.921	-0.138	0.252	0.505	0.135	-0.116	0.351	0.477	-0.087	-0.318	-0.062	0.278	-0.252	0.032	-0.191	0.602	-0.371	0.288	0.212	0.23	-0.323	0.668	-0.226	-1.049	0.106	0.458	0.004
BSU24840_yqgS	0.197	0.409	0.799	-1.192	-0.655	0.154	0.475	-0.087	0.707	0.985	-0.06	-0.05	0.073	-0.583	0.153	0.121	0.491	-0.219	0.09	-0.198	0.801	-0.129	-0.367	-0.299	-0.075	-0.631	-0.029	-0.039	-0.337	0.214	0.269	-0.248	0.431	-1.514	0.252	0.747	0.764	-0.04	0.669	-3.668	-0.231	-7.078	0.057	0.344	-0.727	0.412	-0.029	0.437	-0.001
BSU25310_dgkA	NaN	NaN	NaN	NaN	NaN	NaN	NaN	NaN	NaN	NaN	NaN	NaN	NaN	NaN	NaN	NaN	NaN	NaN	NaN	NaN	NaN	NaN	NaN	NaN	NaN	NaN	NaN	NaN	NaN	NaN	NaN	NaN	NaN	NaN	NaN	NaN	NaN	NaN	NaN	NaN	NaN	NaN	NaN	NaN	NaN	NaN	NaN	NaN	NaN
BSU25530_spoIIP	-0.136	0.182	0.461	0.963	0.269	0.086	0.229	0.128	0.072	1.069	-0.005	-0.181	0.992	0.242	-0.026	-0.017	-0.42	-0.531	0.246	0.167	0.311	0.378	-0.362	-0.073	0.03	0.523	0.104	-0.042	0.425	-0.149	-0.351	-0.461	0.121	0.025	-0.028	-0.605	0.551	0.297	0.166	0.744	-0.037	0.4	0.385	-0.055	0.41	-0.302	-0.124	0.014	0.067
BSU25710_cwlH	-0.393	0.117	0.796	0.569	-0.826	0.091	0.069	0.008	0.321	0.182	0.48	-0.028	0.075	0.81	0.407	0.134	0.115	0.186	0.207	0.154	0.374	-0.754	-0.049	0.33	0.193	0.265	0.49	-0.752	-0.189	0.296	0.548	0.584	-0.051	0.085	-0.363	-0.746	0.491	0.297	-0.595	0.562	-0.044	0.154	-0.702	0.532	-0.445	-0.356	0.505	0.148	-0.674
BSU25900_cwlA	-0.281	-0.642	0.252	-0.456	-0.187	-0.173	0.362	-0.337	0.214	-0.212	-1.293	-0.543	-0.189	0.115	-0.174	-0.131	0.265	0.686	-0.73	0.819	-0.294	0.012	0.259	-0.37	-0.107	0.447	-0.259	0.067	-0.324	0.164	-0.214	0.138	-0.597	-0.613	0.71	-0.109	-0.63	0.136	-0.875	0.323	-0.284	-0.013	0.452	0.053	0.354	0.281	-0.589	-0.207	-0.032
BSU26810_yrpC	-0.338	0.352	-0.355	-1.013	-0.024	0.109	0.547	-1.181	-0.159	0.097	-0.342	-0.174	-0.089	0.147	0.341	-0.202	-0.464	0.353	0.253	-0.045	0.291	-0.482	0.592	0.177	0.132	-0.156	-0.03	-0.14	-0.251	-0.375	-0.331	0.197	0.722	0.008	-0.496	3.79	0.334	0.001	-0.522	0.201	0.062	-4.228	-0.44	-0.319	0.168	-0.076	0.461	-0.384	-0.076
BSU27310_pbpI	0.042	-0.634	0.395	0.927	-0.792	0.03	0.258	-0.044	-0.545	-0.178	-0.415	-0.083	-0.23	0.224	0.182	0.028	-0.269	0.318	0.021	-0.401	-1.128	0.43	-0.595	-0.083	0.458	0.556	-0.074	0.368	0.724	0.247	-0.208	0.443	0.025	-0.888	0.064	-0.225	-0.46	-0.148	0.668	0.37	-0.012	0.264	0.156	-0.135	0.048	-0.299	-0.266	0.174	0.358
BSU27580_yrvJ	-0.052	-0.238	-0.295	0.133	0.523	0.05	-0.639	-0.248	-0.561	0.128	0.286	-0.045	-0.205	0.249	-1.06	0.691	-0.016	-0.446	0.01	-0.437	-0.239	-1.018	0.588	-0.03	-0.03	-0.347	-0.449	0.448	-0.328	-0.577	0.114	-0.489	-0.112	-0.721	0.664	-1.529	-0.092	0.427	0.56	0.319	-0.106	0.026	-0.195	0.194	-0.202	0.251	-0.207	0.208	-0.297
BSU27670_spoVB	1.043	-0.02	-0.41	1.824	0.011	-0.453	-0.17	1.026	0.28	1.231	-0.886	0.417	-0.747	-0.138	0.385	0.768	0.231	-0.136	-0.711	0.826	-0.161	0.066	-1.12	-0.211	0.052	-1.014	-1.01	-1.23	0.27	-0.412	1.158	0.287	0.782	0.459	0.519	1.312	0.056	0.922	2.417	-0.06	0.032	-2.58	-0.157	-0.162	0.938	-0.006	-0.657	-0.208	0.747
BSU27990_minD	-0.25	0.301	0.093	0.224	0.476	0.523	-0.117	0.593	0.187	-0.028	-0.214	0.151	-0.636	0.092	0.16	0.044	-0.146	-0.52	-0.21	0.459	0.323	-0.138	-1.077	-0.18	-0.016	-0.067	-0.171	0.274	0.029	-0.253	0.396	0.629	0.213	0.096	-0.101	0.006	-0.152	0.05	-0.359	0.483	-0.46	0.537	-0.506	-0.445	0.192	-0.006	0.429	0.223	-0.006
BSU28000_minC	0.25	-0.004	-0.854	2.621	0.868	0.761	-0.248	0.849	-0.451	-1.802	2.179	0.355	2.124	1.603	-0.598	-1.006	2.462	0.136	-1.5	-0.005	1.158	-0.461	-0.514	-0.534	-0.13	-0.456	-0.773	-0.586	0.397	-0.526	-0.473	0.48	-0.025	-0.923	-0.109	3.988	1.546	-1.273	4.007	-0.417	-0.494	0.691	-1.219	-1.316	-0.216	0.521	-0.464	0.849	-0.573
BSU28050_maf	0.175	-0.597	-0.496	0.02	-0.049	0.286	-0.004	-0.279	-0.504	0.811	0.147	-0.495	-0.033	0.23	-0.223	0.117	0.764	-0.948	0.875	-0.339	0.14	0.908	0.536	0.566	-0.026	0.007	0.211	0.25	0.119	-0.03	0.123	0.107	0.401	0.381	-0.229	-0.387	0.011	0.161	-0.744	0.195	-0.4	0.692	0.091	0.082	0.138	0.484	0.316	0.388	0.12
BSU28610_zapA	-0.119	0.06	0.088	-0.357	-0.099	-0.262	-0.567	-0.164	-0.039	-0.214	0.737	-0.504	-0.635	-0.63	0.972	-0.54	-0.128	-0.405	0.087	-0.691	0.355	0.176	-0.133	-0.181	0.243	-0.027	-0.019	0.187	0.275	-0.364	-0.003	0.59	-0.758	-0.129	0.238	0.649	0.004	-0.217	0.468	0.061	-0.468	0.611	-0.073	-0.464	0.71	-0.071	0.049	0.146	-0.073
BSU28900_ysbB	0.764	0.516	-0.48	0.198	0.02	0.382	-0.582	0.278	0.129	-0.802	-0.309	-0.052	0.075	0.264	-0.271	0.208	0.611	0.028	0.803	0.21	-0.166	0.771	0.04	-0.638	0.173	-0.443	-0.251	0.278	0.078	-0.726	-0.008	0.414	0.098	0.021	-0.117	-0.503	0.083	0.733	0.035	0.01	-0.025	0.616	-0.022	-0.119	0.019	-0.175	-0.027	-0.15	-0.172
BSU28920_lytT	-0.4	-0.642	-0.688	0.211	0.136	0.303	0.655	-0.358	-0.258	0.008	0.097	0.424	-0.501	0.272	0.292	0.167	-0.054	0.702	0.668	-0.499	-0.152	-0.407	0.306	0.042	0.474	-0.29	0.342	-0.218	-0.168	-0.282	0.512	0.375	-0.542	0.9	0.345	-1.175	0.016	0.159	0.174	-0.28	-0.084	0.267	-0.237	0.651	0.908	-0.134	-0.07	-0.101	0.246
BSU28930_lytS	-0.973	-0.083	0.308	-0.959	-0.87	0.354	0.385	-0.126	-0.058	-0.293	-0.578	0.364	-0.098	0.294	-0.106	0.355	-0.123	-0.145	0.323	0.044	-0.021	0.274	0.194	0.224	0.32	-0.287	-0.246	0.603	0.316	-0.148	0.162	0.85	-0.317	0.713	-0.279	NaN	0.087	-0.588	0.267	-3.684	0.458	-7.254	0.732	-0.179	0.156	0.783	0.246	0.449	0.257
BSU29610_ezrA	-1.517	0.58	NaN	NaN	NaN	0.546	-0.843	-0.398	0.011	-1.385	-0.567	0.436	-0.229	0.005	0.448	-0.604	0.115	0.228	-1.331	2.844	1.137	-0.009	-0.475	-0.238	-0.697	0.595	NaN	-0.767	-0.157	0.865	-0.037	0.394	-0.817	0.015	-0.147	NaN	-15.417	1.74	-0.569	1.212	0.252	0.492	-3.582	0.233	-0.381	0.6	-0.933	0.207	0.164
BSU29630_refZ	-0.249	-0.23	0.196	0.166	0.302	0.314	0.31	-0.387	0.036	0.154	-0.538	0.337	-0.476	0.248	0.217	0.57	-0.284	-0.51	0.374	0.325	0.34	0.498	-0.084	0.369	-0.302	-0.332	0.482	-0.289	0.291	0.579	-0.172	-0.005	0.122	-0.161	-0.024	-0.3	0.348	0.216	0.058	-0.653	-0.514	-0.378	-0.764	0.292	0.323	-0.458	0.101	-0.463	-0.174
BSU30050_ytgP	-0.377	-0.366	-1.061	-0.673	0.339	-0.385	-0.418	0.203	-0.184	-0.111	0.468	0.228	0.382	0.65	-0.295	0.929	0.307	-0.521	-0.028	-0.338	0.066	-0.234	0.372	-0.054	-0.344	0.128	0.917	0.045	-0.218	0.073	-0.137	-0.05	0.151	0.33	0.396	-0.151	0.634	-1.158	0.835	0.286	-0.329	0.635	0.053	0.414	-0.094	-0.25	0.475	0.422	-0.65
BSU30640_ytkC	0.441	-0.799	0.504	-0.223	0.916	-0.01	-0.818	-0.006	-0.116	0.043	0.259	-0.603	-0.154	0.516	-0.121	-0.515	0.345	-0.051	-0.079	0.085	0.56	-0.645	-0.494	-0.237	-0.361	-0.99	-0.39	-0.253	0.188	0.147	0.069	-0.104	-0.585	0.446	0.421	0.134	-0.79	-0.26	-0.325	0.678	-0.228	-0.068	0.297	-0.131	0.959	-0.333	0.489	-0.01	-0.354
BSU31010_floT	NaN	NaN	NaN	NaN	NaN	NaN	NaN	NaN	NaN	NaN	NaN	NaN	NaN	NaN	NaN	NaN	NaN	NaN	NaN	NaN	NaN	NaN	NaN	NaN	NaN	NaN	NaN	NaN	NaN	NaN	NaN	NaN	NaN	NaN	NaN	NaN	NaN	NaN	NaN	NaN	NaN	NaN	NaN	NaN	NaN	NaN	NaN	NaN	NaN
BSU31020_yuaF	-0.029	0.853	0.885	0.676	0.093	0.041	-0.174	0.258	0.087	0.512	0.251	-0.026	-0.317	0.047	-0.593	-0.293	-0.085	-0.458	0.373	-0.074	-0.779	-0.143	0.342	0.393	0.031	0.082	0.013	-0.259	0.238	-0.26	0.033	-0.186	0.105	0.83	-0.257	-0.693	0.263	-0.286	0.315	0.24	-0.191	0.36	0.049	0.131	-0.498	-0.393	-0.328	-0.66	-0.295
BSU31120_lytG	0.453	-0.134	-0.568	0.307	-0.684	0.283	0.301	-0.161	-0.031	0.265	-0.74	0.348	-0.549	-0.245	-0.058	-0.221	0.186	-0.086	0.008	-0.484	0.225	0.578	-0.182	0.122	-0.57	0.17	0.141	0.773	-0.26	0.463	-0.313	0.333	-0.555	-0.38	0.304	1.519	0.594	-0.209	-0.458	-0.073	-0.255	0.239	-0.046	-0.08	-0.078	-0.1	0.041	-0.076	0.27
BSU31490_pbpD	0.536	-0.465	0.374	-1.361	-0.043	-0.546	0.045	-0.159	0.065	-1.035	-0.189	-0.877	-0.27	-0.317	-0.4	0.303	0.132	-0.317	-0.787	-0.192	0.157	1.493	-0.052	0.52	0.024	0.152	0.006	-0.148	0.296	0.041	-0.855	0.013	-0.327	-0.469	-0.223	NaN	0.212	-0.289	-1.005	-0.263	0.067	-5.478	-0.007	-0.505	-0.413	-0.266	-0.402	-0.276	-0.829
BSU32340_lytH	-0.248	-0.016	0.173	NaN	NaN	-0.409	-0.606	0.37	0.039	-0.416	0.017	-0.198	-0.086	0.211	-0.379	0.066	-0.111	0.111	1.244	0.781	-0.594	-0.075	0.649	0.33	0.511	0.49	-0.423	0.133	-0.074	0.399	0.596	-0.715	-0.492	-0.416	-0.518	-0.018	-0.397	0.572	-0.782	0.134	0.252	0.629	0.426	-0.104	-0.299	0.251	-0.025	0.334	-0.279
BSU33360_yvgJ	-0.226	0.372	0.034	-0.618	0.204	0.481	0.442	-0.295	0.749	-0.1	-0.346	0.157	-0.054	0.376	-0.224	-0.25	-0.281	0.338	0.206	-0.139	-0.198	0.09	0.418	-0.06	0.086	0.082	-0.284	0.313	-0.819	0.721	-0.18	0.126	-0.52	-0.254	0.203	0.774	-0.401	0.221	-0.272	0.361	0.746	-0.054	-0.327	-0.285	0.476	-0.06	0.66	0.182	-0.052
BSU34760_glmR	0.335	-0.116	-0.17	1.471	-1.433	0.124	0.202	0.555	1.101	0.099	-0.232	-0.049	-0.371	-0.091	0.694	0.05	-0.32	0.521	-1.064	0.597	0.906	-0.003	-0.207	-0.402	-0.659	0.111	-0.572	-0.337	0.151	-0.611	-0.106	0.388	-0.498	-0.177	0.375	1.302	-1.337	-6.477	-0.395	0.519	0.269	-1.445	0.146	0.664	0.273	0.399	-0.703	0.246	0.01
BSU34800_cwlO	0.198	-0.408	0.081	-2.658	-0.478	-0.372	-0.811	0.315	0.562	-0.432	-0.196	0.558	0.342	0.376	-0.054	0.193	0.018	-0.187	-1.802	-0.704	-0.867	-0.055	-0.105	-0.473	-0.177	0.532	0.79	-0.167	-0.523	-0.082	0.562	0.354	0.84	-1.224	0.14	0.909	-1.033	-0.797	-0.591	0.602	0.342	-1.5	-1.408	0.597	0.269	-0.231	0.017	-2.411	0.538
BSU35010_nagA	-0.169	-0.352	-0.686	-0.67	-0.153	0.128	-0.223	0.699	0.582	-0.936	-0.042	0.731	-0.769	-0.36	-0.119	0.187	0.482	0.435	-0.445	0.019	0.442	0.492	-0.393	0.308	0.165	0.693	0.089	-0.24	0.325	-0.62	0.201	0.209	0.301	0.523	0.028	NaN	-0.067	-0.466	0.488	-5.265	0.255	-6.09	0.566	-1.174	0.15	0.387	-0.294	0.025	-0.051
BSU35020_nagB	-0.319	0.076	0.174	-0.882	-0.131	0.355	-0.91	-0.631	0.589	0.785	-0.109	-0.256	-0.409	-0.463	0.452	0.276	-0.324	-0.438	0.366	0.494	-0.234	-0.116	-0.001	0.517	0.47	-0.019	0.109	0.504	-0.169	-0.591	0.13	0.113	-0.18	0.344	0.323	NaN	0.258	-0.167	-0.256	-0.451	-0.083	-6.369	-0.026	-0.432	0.188	0.229	-0.504	0.185	-0.169
BSU35220_minJ	0.957	0.077	-0.105	-0.682	0.143	0.242	-0.892	0.423	-0.827	-0.192	0.002	0.162	0.554	-0.201	0.587	0.113	0.833	0.125	-0.004	-0.115	0.251	-0.176	0.194	0.146	0.066	-0.368	-0.366	0.525	0.111	0.485	-0.329	-0.013	-0.07	-0.448	0.495	-0.643	0.463	-0.894	0.365	0.476	0.345	-1.387	-0.266	0.205	0.167	0.411	-0.198	-0.192	-0.387
BSU35520_tagV	0.307	-0.457	0.264	-0.21	0.283	-0.446	0.371	-0.023	-0.39	0.736	0.063	0.486	0.112	-0.446	0.937	0.028	-0.002	-0.29	0.063	-0.409	-0.164	0.305	-0.317	-0.051	0.317	-0.198	0.164	0.428	-0.186	0.02	0.396	0.007	0.246	0.196	0.219	-1.027	0.067	0.279	-0.156	0.546	-0.16	-1.313	-0.317	-0.048	0.347	0.146	0.21	-0.378	-0.351
BSU35540_tuaH	0.413	-0.957	-0.865	-0.367	0.155	0.167	0.358	-0.524	0.633	0.058	0.848	0.182	0.359	0.466	0.186	-0.015	-0.313	0.018	0.48	0.098	0.555	-0.077	-0.004	0.175	-0.007	0.477	0.394	-0.303	0.845	0.038	0.086	0.188	0.246	0.373	0.155	2.025	0.368	-0.106	-0.49	0.571	0.055	0.255	-0.537	-0.199	0.024	0.811	0.931	-0.283	-0.062
BSU35550_tuaG	-0.23	-1.21	0.639	1.223	NaN	0.519	0.141	-0.217	0.229	-0.593	-0.576	-0.3	-0.536	-0.28	-0.066	-0.107	0.616	0.317	-0.267	0.035	0.526	0.063	0.533	-0.249	-0.825	0.517	-0.369	0.983	-0.196	0.275	-0.036	-0.176	0.167	-0.682	0.324	0.675	-0.327	-0.591	0.56	0.336	0.114	0.476	-0.226	0.782	-0.258	0.467	0.578	-0.432	0.077
BSU35560_tuaF	0.514	-1.034	0.666	-0.006	-0.064	0.897	0.255	-0.11	-0.322	-0.232	0.537	0.065	-0.291	0.292	-0.877	-0.321	0.199	-0.051	-0.42	-0.338	-0.043	-0.414	0.337	-0.538	-0.861	-0.389	1.127	0.047	0.208	0.234	0.011	-0.692	0.722	-0.303	-0.592	0.818	-0.035	-0.448	-1.317	-0.405	0.694	-1.181	0.128	0.319	-0.009	-0.58	0.946	-0.555	0.039
BSU35570_tuaE	-0.002	-0.254	0.107	0.533	0.205	-0.866	0.369	-0.738	-0.266	-0.415	0.706	0.117	0.084	0.472	0.12	-0.106	-0.123	0.17	0.598	0.474	0.226	0.331	0.088	-1.587	0.457	0.532	0.008	0.772	0.031	0.542	-0.053	0.153	0.694	0.48	-0.06	0.341	0.303	0.229	-0.405	0.694	0.898	0.043	-0.341	0.008	0.137	0.105	0.337	0.148	0.168
BSU35580_tuaD	-0.485	0.871	0.458	-1.139	-0.223	0.071	-0.247	-0.02	0.278	0.215	0.093	0.162	0.01	0.013	-0.536	0.245	0.339	0.002	0.286	-0.063	0.437	0.084	0.328	-0.261	0.304	-0.052	-0.622	-0.326	-0.017	0.248	0.162	-0.334	-0.202	0.107	0.141	0.14	0.222	0.05	-1.011	-1.267	-0.198	-7.078	-0.042	0.079	-0.01	0.027	0.367	-0.271	-0.151
BSU35590_tuaC	0.404	1.114	-0.63	-0.039	0.874	0.222	0.2	-0.234	0.182	-0.096	-0.434	0.833	-0.172	0.41	0.162	0.572	0.28	0.204	0.299	0.506	0.046	-0.005	-0.613	0.82	0.393	-0.176	-0.338	-0.001	-0.068	-0.937	0.132	0.023	-0.806	0.778	0.554	NaN	-0.472	-1.162	-0.803	-5.551	0.312	-3.738	0.617	-0.282	0.336	-0.794	0.108	0.039	0.584
BSU35609_tuaA1	-0.463	-0.233	-0.421	-0.355	0.456	-0.099	-0.498	-0.576	0.007	NaN	0.045	0.445	0.111	-0.574	0.276	0.817	0.254	-0.254	0.487	-1.59	0.146	-0.222	0.24	-0.426	-0.971	0.377	-0.022	1.175	0.467	-0.119	-0.563	0.319	0.305	1.194	0.661	NaN	0.22	-0.293	-0.086	0.476	-0.643	-2.371	-0.622	-0.16	0.38	-0.128	0.316	-0.495	-0.136
BSU35620_lytC	0.285	-0.498	0.361	1.326	NaN	0.305	0.607	0.248	-0.62	-0.252	0.645	0.273	0.422	-0.171	-0.374	-0.09	-0.485	0.039	-0.257	0.22	-0.198	-0.586	-1.303	-0.061	-0.194	0.104	0.373	-0.273	-0.899	0.16	0.07	-0.238	-0.771	0.886	0.151	-0.597	0.596	-0.514	0.159	1.277	-0.581	0.151	-0.044	0.186	0.33	-0.044	-0.695	0.397	0.118
BSU35630_lytB	0.075	-0.417	0.675	-0.556	0.153	0.347	-0.353	-0.123	-0.104	0.178	-0.177	0.052	0.212	-0.452	0.386	-0.244	-0.112	0.084	-0.698	0.212	0	0.259	0.063	-0.213	-0.084	-0.494	0.527	0.165	-0.119	-0.027	-0.213	-0.289	-0.033	0.006	0.252	0.333	-0.015	-0.212	-0.138	0.26	0.013	-4.17	-0.12	-0.423	-0.055	0.494	0	0.408	0.848
BSU35650_tagU	-0.408	0.909	-0.01	0.184	0.195	0.725	-0.028	-0.974	-0.271	0.465	0.605	0.601	0.266	-0.415	-0.013	0.877	-1.078	0.469	-0.822	0.075	0.299	0.117	0.314	-0.018	0.547	0.759	-0.154	0.477	-0.154	-0.195	-0.163	0.243	0.066	0.14	-0.351	-0.633	-0.195	0.509	0.256	0.185	0.165	0.676	-0.06	0.302	-0.454	0.181	0.404	0.148	0.478
BSU35670_gtaB	0.582	0.201	-0.564	-5.011	0.515	-0.06	-0.217	-1.269	0.469	0.246	-1.432	0.259	-0.636	0.664	0.025	-0.027	-0.682	0.462	0.312	-0.976	0.157	-0.487	0.713	-0.275	-0.019	0.23	0.252	0.951	0.6	-0.769	-0.132	-1.024	-0.558	0.255	-0.227	0.118	-0.041	0.217	0.34	0.14	0.173	0.348	0.234	-0.019	0.278	0.366	-0.061	-0.647	0.289
BSU35690_ggaA	1.189	0.007	0.658	-0.7	-0.4	0.502	0.028	0.204	-0.219	0.34	-0.504	-0.137	-0.666	0.438	0.634	0.347	-0.403	0.232	-0.71	-0.085	0.155	-0.779	0.192	0.341	0.039	0.011	0.129	-0.405	0.221	-0.24	-0.088	0.325	0.859	0.391	0.066	NaN	-0.139	0.64	-1.324	-3.797	-0.682	-6.751	-0.39	-0.369	0.222	0.094	-0.089	-0.111	-0.134
BSU35730_tagE	0.001	-0.314	-0.248	0.744	0.62	-0.009	-1.236	-0.22	1.042	-0.363	0.49	-0.894	-0.714	-0.979	-0.02	1.449	-0.353	-0.278	1.268	-0.047	0.321	-0.362	0.851	0.051	-0.994	-0.523	0.048	1.285	0.227	0.079	1.124	0.419	-0.47	-1.421	0.344	4.284	-0.505	-1.048	3.693	1.214	1.649	0.563	-0.679	-1.094	0.667	-0.568	-1.727	0.793	0.577
BSU35770_tagC	0.491	-0.273	-0.139	0.048	0.255	0.295	0.045	0.17	0.018	-0.255	0.384	-0.015	-0.47	-0.211	-0.178	-0.279	-0.368	-0.461	0.953	0.057	0.41	-0.605	0.116	0.174	0.581	0.292	-0.279	-0.473	-0.681	-0.351	-0.354	0.195	0.074	-0.122	0.305	0.367	0.18	-0.417	-0.219	0.124	-0.221	-0.714	1.012	0.227	0.57	1.836	0.521	0.39	-0.74
BSU35780_lytD	-0.428	0.146	0.381	-0.215	0.085	0.189	0.17	-0.419	-0.096	0.246	-0.96	0.125	0.066	-0.347	0.076	0.587	-0.383	0.004	0.06	-0.381	0.061	0.046	0.051	0.219	0.668	0.997	-0.357	-0.646	0.454	-0.428	-0.716	-0.098	0.249	-0.034	-0.002	0.057	0.572	0.435	0.082	0.716	-0.138	0.478	0.111	0.415	-0.212	0.182	0.5	-0.536	-0.874
BSU35840_tagT	-0.944	0.348	0.424	0.588	-0.857	0.949	-0.839	-0.15	-0.402	-0.536	-0.472	0.251	0.35	-0.087	-0.181	0.341	-0.162	-0.391	0.38	-0.418	-0.28	0.377	0.95	-0.298	0.548	0.947	0.707	-0.533	-0.131	0.442	0.503	0.267	0.597	0.194	-0.544	0.782	0.755	0.088	-0.313	0.837	-0.193	0.561	-0.143	0.169	0.258	-0.133	0.454	-0.092	0.016
BSU35860_pgdS	0.275	0.219	0.702	-0.435	0.089	0.232	0.712	0.294	0.064	NaN	0.756	0.053	0.364	0.661	-0.488	0.689	0.312	0.051	-0.925	0.561	-0.132	0.347	0.189	-0.311	0.006	-0.944	0.091	0.372	-0.678	0.272	-0.144	-0.119	-0.478	-0.102	-0.433	-0.308	0.651	0.187	0.868	-0.227	-0.676	0.318	-0.33	-0.014	0.627	-0.301	-0.305	-0.16	0.076
BSU35870_capE	0.204	-0.931	0.018	-0.148	-0.132	-0.288	-0.089	-0.122	0.435	0.396	0.081	-0.228	-0.394	-0.436	0.504	-0.143	-0.168	0.338	-0.059	-0.117	-0.102	-0.456	0.065	0.375	-0.271	0.097	-0.879	-0.575	0.16	-0.684	0.717	-0.418	0.227	0.044	-0.182	-0.017	-0.826	0.41	0.8	0.03	-0.103	0.583	0.428	0.176	0.278	0.334	-0.654	0.054	0.138
BSU35880_capA	0.206	0.245	-0.204	0.289	0.059	-0.156	0.121	0.356	-0.743	-2.18	0.544	-0.315	0.409	0.077	-0.173	-0.055	0.246	-0.107	0.176	-0.342	-0.358	0.16	0.114	-0.391	0.778	0.363	-0.023	0.448	0.311	-0.06	-0.227	0.081	0.208	0.413	-0.119	-0.482	-0.313	-0.132	-0.085	0.461	0.34	0.396	1.002	0.4	0.129	-0.281	-0.354	-0.342	0.644
BSU35890_capC	0.746	0.179	-0.603	NaN	NaN	-0.842	0.803	0.805	0.206	0.396	-1.309	-0.746	-0.62	-0.335	-0.244	0.045	-0.478	-0.003	0.199	-0.628	1.119	0.349	0.575	1.151	-0.093	0.012	-0.473	-0.883	-0.596	-0.428	-0.483	-0.171	-0.576	-0.072	0.541	NaN	0.517	0.006	-0.647	-0.442	0.061	0.264	-0.516	1.414	0.613	0.341	0.175	-0.845	0.048
BSU35900_capB	0.433	0.021	NaN	0.22	NaN	0.549	-0.546	-0.184	1.233	0.495	0.394	0.387	0.072	0.815	1.134	-0.765	0.194	0.089	-0.142	NaN	-0.727	0.785	-0.101	0.638	0.339	1.096	-0.178	-0.526	-0.158	0.942	-0.289	0.318	0.026	0.665	-0.614	0.281	-0.842	0.996	1.312	0.264	-0.403	0.838	-0.047	0.283	0.54	-0.532	-0.346	-0.165	0.086
BSU36410_mbl	-0.139	0.627	3.971	3.058	1.213	0.207	0.334	-0.008	1.084	0.534	-1.073	0.539	-0.119	-0.507	0.956	-0.527	-0.134	0.037	-0.598	4.921	-1.149	0.145	-0.06	-1.472	-0.771	0.677	-0.58	-0.007	-0.007	0.251	0.308	-0.084	-0.431	0.458	0.387	1.717	-4.273	-5.69	2.304	3.208	-0.588	1.337	-0.663	-0.125	0.356	0.511	-0.247	0.116	0.681
BSU36530_bcrC	-0.004	-1.004	1.012	1.547	-0.549	-0.093	-0.491	-0.424	0.183	0.177	-0.373	-0.158	-0.239	0.082	0.488	-0.082	0.045	0.317	-1.174	1.228	0.308	-0.294	-0.549	-0.254	-0.044	-0.192	-0.034	-0.003	0.006	0.059	0.173	0.095	-0.237	0.765	0.522	0.837	-4.539	-4.908	1.001	1.221	-0.558	0.758	0.501	0.058	0.256	0.154	-0.788	-1.658	0.197
BSU36750_spoIID	0.204	-0.637	NaN	-1.091	-0.984	0.243	0.47	-0.3	-0.779	0.58	-0.19	0.899	-0.08	0.457	0.477	-0.746	0.499	0.133	0.016	0.95	0.396	-0.053	0.379	-0.985	0.318	-0.654	0.023	0.232	0.775	0.167	-0.334	0.323	0.159	0.355	-0.505	-0.219	0.252	0.427	0.436	0.086	0.377	0.28	-0.244	0.379	-0.182	-0.201	-1.097	-0.568	0.17
BSU37030_racA	-0.048	0.214	-0.233	-0.477	0.341	-0.092	0.062	-0.271	0.203	-0.161	0.612	0.329	0.156	-0.582	0.205	-0.361	0.134	0.246	-0.518	-0.386	-0.494	0.801	0.382	0.001	0.497	0.283	-0.201	-0.182	0.153	0.633	-0.367	0.432	0.392	-0.663	-0.082	-0.026	-0.183	-0.271	-0.446	-0.003	0.778	-1.171	-0.291	-0.174	-0.226	-0.685	0.116	0.148	-0.183
BSU37100_murAB	0.068	NaN	0.513	0.127	NaN	0.412	0.171	0.729	-0.367	0.601	-0.338	0.162	-0.004	-0.171	0.076	-0.729	0.014	0.381	0.238	-0.222	-0.017	0.474	0.279	-0.113	0.546	0.171	0.598	0.911	0.478	0.448	-0.066	-0.557	0.199	-0.07	0.786	0.192	-0.539	0.455	0.934	-0.155	0.315	0.401	0.268	-0.45	0.259	0.102	-0.153	0.244	-0.254
BSU37510_pbpG	0.332	0.723	-0.03	-1.434	-0.11	-1.327	0.124	-0.609	0.956	0.17	0.331	-0.175	-0.008	-0.586	-0.177	0.338	-0.541	-0.549	-0.316	0.853	-0.469	0.511	0.5	-1.153	0.318	-0.012	-0.529	-0.265	-0.35	-0.191	0.25	-0.6	-0.105	0.469	-0.568	0.957	0.042	0.132	0.37	0.228	0.107	-3.401	0.284	0.342	-0.169	0.076	-0.275	0.067	0.343
BSU38210_gtcA	0.183	-0.138	0.522	0.572	-0.517	0.066	-0.012	0.757	0.033	0.162	0.262	-0.392	0.25	-0.287	0.629	-0.362	0.249	-0.046	0.015	-0.497	-0.252	0.199	0.147	-0.063	0.386	-0.361	0.606	0.566	-0.01	-1.061	-0.451	0.047	-0.642	-0.197	0.267	-1.093	0.182	-0.605	0.329	-0.174	-0.787	0.717	0.372	-0.408	0.206	0.206	0.7	-0.175	0.221
BSU38500_dltA	0.849	-1.884	-0.119	-0.352	0.596	-0.236	0.039	-0.147	0.398	0.247	-0.607	0.456	0.428	-0.127	-0.507	1.084	-0.378	0.532	0.295	-1.341	0.452	0.444	-1.708	-0.375	0.46	0.566	-0.268	-0.052	-0.105	0.905	0.215	-0.928	-0.15	-0.527	0.23	2.907	0.05	1.061	2.089	0.857	1.225	0.107	-0.462	-0.671	0.397	0.723	-0.754	-0.799	0.903
BSU38510_dltB	0.629	NaN	0.619	NaN	NaN	0.263	NaN	0.769	0.937	NaN	-1.648	-2.051	-0.997	0.739	NaN	-0.382	0.454	-0.397	1.029	NaN	1.231	NaN	-4.08	-0.356	0.759	0.105	-3.997	NaN	0.132	-2.074	-0.552	-0.635	NaN	NaN	NaN	NaN	NaN	2.293	3.43	NaN	0.022	0.473	NaN	0.311	-1.183	0.747	NaN	-0.635	NaN
BSU38520_dltC	-0.167	-1.15	0.598	-2.125	0.355	-0.288	-0.123	0.364	1.528	0.697	-1.996	0.737	-0.659	-0.732	0.696	1.196	0.647	0.509	-0.915	0.925	0.356	0.145	-1.683	-1.387	-0.589	-1.11	-0.257	-1.176	-0.283	-1.594	1.423	0.211	0.637	1.253	0.717	NaN	-0.523	0.703	0.752	-3.195	0.009	-1.312	-0.397	0.119	1.207	0.301	-1.484	-0.23	0.397
BSU38530_dltD	0.276	-1.801	-0.766	-0.261	2.561	0.149	0.962	0.593	0.168	-1.526	0.321	0.068	2.022	-1.305	-0.738	0.454	0.405	-0.067	-1.485	-0.322	1.506	-0.733	-0.132	0.002	-0.356	-0.883	0.524	1.033	-1.248	1.408	0.314	-0.103	-1.47	-0.021	0.427	3.786	0.046	-0.357	2.566	-0.143	0.399	-0.234	-0.101	0.137	0.929	-0.205	-0.802	-1.384	-0.085
BSU38540_dltE	0.539	-2.815	1.212	-2.824	1.663	1.028	0.598	0.081	0.185	-0.136	-0.17	0.291	0.04	-0.331	0.383	0.72	0.099	-0.15	-1.646	0.245	1.808	0.001	-0.733	-1.242	0.409	-0.999	-0.102	0.062	0.046	0.222	0.311	-0.361	1.903	0.478	-0.314	1.064	0.5	0.894	0.97	0.021	0.202	0.031	-1.104	-0.189	0.061	-0.078	0.143	-1.008	0.134
BSU40370_walJ	0.325	0.517	-0.044	1.406	-0.213	-0.153	0.189	-0.285	0.019	0.479	0.224	-0.083	0.121	0.427	-0.253	0.101	0.691	-0.096	0.009	0.259	-0.75	0.644	-0.097	-0.276	-0.222	-0.889	0.577	-0.271	-0.806	0.764	0.51	0.404	1.263	-0.306	0.106	0.9	0.072	1.022	0.857	-0.129	-0.572	0.741	-0.512	0.873	0.027	-0.296	-0.348	-0.185	0.597
BSU40380_yycI	-0.267	-0.663	-1.209	0.582	0.598	-0.342	-0.519	0.133	-0.756	-1.439	-0.687	-0.447	-1.989	-1.002	-0.176	0.183	-0.269	-0.14	0.504	-0.063	-0.697	-0.221	-1.058	-1.275	-1.61	-0.117	0.273	-0.191	1.885	0.459	-0.372	-0.022	-0.087	-0.251	0.145	3.919	0.555	-0.207	3.62	0.279	0.679	0.107	-0.571	0.206	-0.824	-0.802	-0.82	0.362	-0.857
BSU40390_yycH	-0.195	0.188	0.566	-0.725	0.366	-0.032	-0.041	0.008	0.059	-0.431	-0.518	-0.187	-0.409	0.374	0.506	0.51	0.708	-0.409	-0.29	-0.384	-0.533	0.167	0.051	-0.457	-0.141	-0.025	0.157	-0.118	-0.049	-0.38	-0.075	-0.8	-0.09	-0.122	0.264	0.126	0.418	1.397	1.417	0.333	-0.333	0.83	-0.632	-0.055	0.207	-0.109	-1.024	-0.08	0.518
BSU40990_noc	-0.423	-1.756	NaN	0.505	-2.229	0.262	-0.124	-0.629	0.885	NaN	0.035	0	-0.62	0.207	0.467	0.113	-0.169	-0.171	0.424	0.92	-0.222	0.438	-1.635	0.545	0.756	0.641	0.075	0.423	0.296	0.012	-1.022	0.839	NaN	-0.426	0.453	NaN	0.436	-5.169	0.855	0.057	0.412	0.665	-0.039	0.322	0.048	-1.781	0.285	-0.016	-1.311
BSU14000_patA	2.136	0.836	0.113	1.752	0.258	0.46	0.813	-0.122	0.11	0.619	-0.484	-0.425	0.382	0.124	0.629	-0.5	0.119	0.752	-0.89	0.485	1.315	0.2	-0.742	-0.971	0.757	-1.081	0.218	-1.147	1.165	-0.754	0.516	-0.528	0.299	-0.857	-0.053	NaN	0.815	-0.562	3.907	0.289	1.769	0.452	-0.543	-0.351	-0.103	-0.45	0.031	0.358	0.86
BSU07710_ltaS	-0.22	-1.782	-1.046	-1.906	0.36	-0.094	-0.04	-0.351	0.438	0.982	-0.734	0.338	0.291	0.162	0.313	0.326	-0.983	-0.067	-0.415	-1.084	-0.528	-0.124	0.073	-0.635	0.231	-0.125	0.269	-0.458	0.242	0.391	-0.411	0.54	0.182	-0.012	0.094	0.437	-0.572	-2.103	0.001	0.735	0.087	0.252	-0.142	0.593	0.742	-0.683	-0.411	-1.006	-0.14
BSU09310_pgcA	-0.312	-0.487	NaN	NaN	NaN	0.097	0.434	0.143	1.158	NaN	0.493	-0.07	0.252	0.414	-0.606	0.469	-0.811	0.123	0.218	0.463	0.238	-4.311	-0.268	0.002	-0.198	0.082	NaN	-0.511	-0.199	0.245	-0.348	0.419	0.139	NaN	0.684	NaN	0.52	-0.24	NaN	-5.311	0.497	-5.841	0.67	0.456	-0.34	0.62	-0.614	-0.309	0.197
BSU00100_dacA	-0.241	0.484	0.611	-0.063	0.48	0.298	0.521	0.46	-0.051	-0.4	0.099	-0.017	0.246	0.422	-0.928	-0.177	0.281	0.571	-0.527	0.286	-0.894	0.926	0.409	0.587	0.389	0.27	-0.171	0.243	-0.476	0.239	0.246	0.116	-0.01	0.369	-0.007	0.083	0.098	0.591	0.089	0.407	-0.096	0.404	0.235	-0.449	0.046	-0.847	0.313	0.509	0.195
BSU22320_ponA	0.188	0.59	-1.216	-0.921	NaN	-0.152	0.012	0.721	0.774	NaN	-0.575	0.031	-0.677	0.333	0.7	0.725	0.275	0.371	-0.484	0.893	-0.643	-0.248	-1.218	1.13	0.895	-0.36	0.09	-1.187	-0.653	-0.432	0.956	-0.148	0.605	-0.617	-0.587	NaN	0.316	-2.32	0.777	-0.604	0.982	-3.463	-0.18	-0.601	1.528	0.801	-1.229	-0.918	0.399
BSU23480_dacF	-0.089	0.044	-0.215	-0.466	0.359	0.197	0.197	0.232	0.063	0.297	-0.429	0.264	0.144	0.027	0.106	0.238	0.046	-0.036	0.265	-1.454	0.557	-0.11	0.17	0.15	0.107	0.166	0.22	-0.272	0.09	-0.111	-0.188	-0.01	-0.349	-0.528	-0.081	-0.542	0.033	0.297	-0.621	0.241	-0.168	-2.164	0.132	-0.231	-0.34	-0.202	-0.244	-0.318	-0.037
BSU25000_pbpA	0.306	NaN	-0.176	NaN	-0.449	-0.046	-0.141	-0.12	0.432	NaN	-0.302	0.223	-0.756	-0.111	-0.904	-0.846	0.446	-0.522	0.177	0.674	-1.126	0.188	0.45	0.11	0.947	-1.029	-0.361	0.042	-0.443	0.626	-0.536	0.326	0.004	-0.702	-0.73	NaN	0.37	0.137	NaN	-0.375	0.343	-4.056	0.597	0.421	0.324	0.266	0.204	0.01	0.406
BSU15780_cpgA-1	1.168	0.008	-0.577	3.974	-0.076	-0.268	-1.012	0.155	0.314	0.019	-1.3	-0.586	-0.408	0.079	0.898	0.919	0.168	-0.253	0.636	-0.213	1.331	-1.422	-0.01	0.454	-1.623	0.23	0.083	-0.549	-0.331	-1.023	0.221	0.581	-0.522	0.58	0.426	3.799	0.156	1.586	3.818	0.349	-0.473	1.232	-0.339	-0.179	-0.015	3.743	0.2	-0.28	0.185
BSU21920_ugtP	-0.19	0.026	0.503	-1.293	0.299	-0.047	0.209	0.317	0.006	-0.543	0.884	0.309	0.618	-0.026	-0.032	-0.301	0.44	0.061	0.167	-1.095	0.389	0.152	-0.369	0.218	-0.013	0.22	-0.279	-0.023	0.36	-0.223	0.29	0.01	0.303	-0.389	-0.286	-1.003	0.181	-0.015	-0.202	-0.233	-0.118	-1.488	0.622	0.459	-0.292	0.025	-0.004	-0.217	-0.8
BSUCTR01_control	0.237	0.058	-0.318	-1.082	-0.052	-0.213	0.207	0.41	0.453	-0.124	0.374	-0.007	0.279	0.41	-0.238	0.645	-0.43	-0.2	0.094	-0.047	0.062	0.493	-0.678	0.175	-0.11	-0.104	0.545	0.115	-0.067	0.275	-0.208	-0.163	-0.568	-1.147	0.34	-0.7	-0.372	-0.222	0.193	-0.896	-0.319	-6.282	-0.118	-0.162	0.176	0.001	-0.086	0.017	0.223
BSUCTR03_control	0.682	0.063	-1.196	0.224	0.215	0.079	0.767	-0.01	0.595	0.123	0.317	0.232	-0.652	-0.256	0.677	0.521	-0.434	0.743	-0.004	0.169	-0.973	0.911	0.041	-0.115	0.305	-0.623	-0.053	0.266	-0.612	-0.823	0.562	-0.154	0.571	-0.005	0.201	1.021	0.597	-0.168	-0.285	0.034	-0.516	-2.726	0.18	-0.575	-0.161	-0.24	-0.071	-0.077	-0.019
BSUCTR04_control	-0.634	-0.287	0.209	0.356	-0.219	-0.38	0.549	-0.111	0.006	0.294	0.384	-0.37	-0.415	-0.154	-0.121	0.544	0.062	-0.086	-0.532	-0.606	0.6	-0.249	-0.262	-0.047	0.21	-1.179	-0.208	-0.082	-0.225	0.229	0.312	-0.168	-0.137	0.164	0.117	-0.125	0.339	0.281	0.906	0.101	-0.075	0.287	-0.236	0.361	-0.508	-0.361	0.118	0.279	0.061
BSUCTR05_control	-0.014	-0.246	-0.576	-0.74	-0.921	-0.21	-0.588	0.068	-0.129	-0.142	-0.395	0.173	-0.062	-0.029	-0.676	-0.289	0.811	-0.109	-0.242	-0.505	0.293	-1.007	-0.039	0.138	-0.525	0.231	0.046	-0.299	-0.082	0.604	0.914	-0.185	-0.369	0.305	0.227	0.528	-0.029	0.296	-0.124	-0.705	0.289	0.287	0.083	0.302	0.146	-0.521	-0.212	0.108	0.302
BSUCTR06_control	2.016	0.212	-0.097	-1.111	0.013	0.231	0.193	0.618	0.105	0.092	0.323	0.23	-0.076	0.183	-0.035	-0.382	0.168	0.268	-0.305	0.244	0.068	0.272	0.656	-0.725	0.151	0.362	0.575	0.266	-0.017	-0.264	0.211	-0.14	-0.403	0.317	0.038	NaN	1.033	-0.3	-0.533	-5.185	-0.292	-6.952	0.878	0.188	0.185	0.199	0.139	0.035	0.568
BSUCTR07_control	0.904	-0.431	-0.851	-0.532	0.033	-0.053	-0.286	-1.42	0.027	-0.75	0.212	0.063	-0.051	-0.115	-0.301	0.011	-0.169	-0.108	-0.334	0.216	-0.307	0.203	0.435	-0.58	0.464	-0.275	-0.186	-0.257	-0.062	0.366	-0.146	-0.416	-0.412	-0.377	0.207	-0.152	0.084	0.847	0.237	0.098	-0.164	-0.801	0.835	0.415	0.528	-0.843	-0.367	-0.31	-0.656
BSUCTR08_control	-0.01	0.184	-0.415	-0.435	-0.438	0.565	-0.225	0.128	0.622	-0.418	0.496	0.314	0.012	0.051	0.494	0.19	0.061	-0.173	0.117	0.309	-0.508	0.513	0.812	-0.107	0.261	0.169	0.607	-0.001	-0.272	-0.195	-0.349	-0.167	-0.188	0.615	-0.053	NaN	0.57	-0.559	0.119	-5.582	0.114	-5.145	0.383	-0.057	0.394	-0.084	0.315	0.511	0.156
BSUCTR09_control	-0.335	0.85	0.479	-0.57	-0.683	-0.291	0.224	-0.036	-0.701	-0.104	0.16	0.067	0.219	0.754	0.067	-0.647	0.145	0.261	0.3	-0.451	0.392	-0.202	-0.283	-0.313	0.1	0.716	-0.765	-0.044	-0.14	0.133	-0.179	-0.319	-0.093	0.352	0.398	-0.551	0.285	-0.801	0.187	0.493	-0.309	0.599	0.336	0.132	-0.057	0.076	0.44	0.171	-0.117
BSUCTR10_control	0.244	0.774	-0.552	-0.186	0.103	-0.025	0.379	-0.527	0.432	-0.928	0.151	-0.971	0.54	-0.159	0.06	-0.104	-0.376	-0.637	0.444	-0.19	0.687	0.065	0.364	-0.171	-0.042	0.186	0.195	-0.077	0.495	0.262	0.057	0.006	0.004	-0.296	-0.255	0.703	-0.099	0.607	-0.516	0.589	-0.231	-0.031	-0.028	0.089	0.283	-0.161	0.037	0.225	0.189
BSUCTR11_control	0.137	0.219	0.144	0.798	-0.854	-0.02	-0.222	0.143	-0.031	1.063	0.696	-0.15	0.602	-0.272	-1.054	-0.215	0.423	0.426	-0.175	-0.638	0.228	-0.314	-0.294	0.334	-0.442	-0.205	-0.377	0.039	0.338	0.732	0.21	0.044	-0.424	0.563	0.219	-0.15	0.385	0.922	0.749	0.219	0.103	0.728	-0.26	0.075	-0.081	0.15	-0.115	0.259	-0.299
BSUCTR12_control	0.482	0.674	-0.209	-0.148	-0.025	-0.242	0.138	-0.449	0.076	1.172	-0.426	-0.199	-0.384	0.163	-0.013	0.068	-0.158	-0.257	-0.498	-0.037	-0.107	-0.619	0.196	-0.143	-0.165	0.458	0.503	0.188	0.162	-0.086	-0.937	-0.461	0.002	0.518	0.283	-0.1	-0.159	0.353	0.106	-0.04	0.075	0.147	0.749	-0.065	-0.569	0.679	0.783	-0.272	-0.285
BSUCTR13_control	0.689	0.142	-0.36	-0.187	-0.701	-0.012	0.251	0.55	-0.169	-0.129	-0.397	-0.109	0.098	0.088	-0.401	-0.219	-0.469	0.113	0.009	-0.112	0.131	0.867	-0.534	0.209	0.024	0.395	-0.093	0.648	0.32	-0.088	-0.222	-0.051	0.804	-0.181	-0.543	-0.077	0.378	-0.382	0.357	0.124	-0.235	-0.263	0.225	-0.238	-0.632	-0.13	0.76	0.216	0.815
BSUCTR14_control	-0.356	0.375	-0.178	0.019	0.484	-0.154	-0.308	-0.042	-0.454	-1.339	0.759	0.807	0.123	0.34	0.211	-0.6	-0.099	-0.436	0.374	-0.437	0.09	-0.184	0.377	0.163	-0.194	0.006	-0.801	-0.853	-0.001	0.44	0.05	0.375	0.522	-0.319	0.05	-0.139	-0.112	-0.272	0.005	0.169	-0.136	0.296	-0.098	0.816	-0.206	-0.766	-0.08	-0.045	0.72
BSUCTR15_control	-0.025	0.721	0.204	0.904	0.252	-0.311	-0.347	-0.823	0.091	0.498	0.294	-0.6	0.957	0.328	-0.637	-0.104	0.404	0.388	-0.019	-0.183	0.451	-0.448	0.321	0.439	0.16	0.135	-0.147	0.57	0.135	0.123	0.652	-0.618	-1.367	0.249	-0.327	-0.341	0.244	-0.928	0.509	-0.213	-0.002	0.401	0.044	0.294	-1.158	-0.027	0.047	0.229	-0.346
BSUCTR16_control	0.455	-0.048	0.303	-0.667	0.012	0.352	-0.13	0.016	-0.228	0.043	0.338	-0.402	0.248	0.279	0.014	0.066	-0.457	0.209	0.169	0.437	-0.08	0.651	-0.028	-0.575	0.344	0.259	0.964	0.176	0.358	0.162	0.052	0.059	0.639	-0.599	-0.172	NaN	-0.104	0.814	-0.087	-2.854	-1.744	-5.031	-0.051	0.076	0.444	-0.211	0.446	-0.54	0.263
BSUCTR17_control	0.237	0.223	-0.285	-0.091	0.232	-0.325	0.967	0.461	-0.395	0.322	-0.298	-0.383	-0.147	0.741	1.047	0.014	0.044	-0.317	0.2	-0.349	0.281	0.237	0.386	-0.001	-0.629	0.567	-0.431	0.443	-0.421	-0.008	-0.025	-0.032	-0.098	0.187	-0.364	0.246	-0.109	-0.578	-0.579	-0.659	0.359	0.435	0.219	-0.434	0.508	0.658	0.127	0.38	0.461
BSUCTR18_control	-0.47	-0.259	0.103	0.282	0.278	-0.114	-0.298	-0.008	0.298	-0.445	-0.213	-0.055	-0.019	-0.019	-0.445	-0.215	0.189	0.596	-0.594	0.103	0.543	-0.062	0.043	0.137	-0.316	0.377	0.05	-0.397	0.002	-0.095	-0.099	0.312	0.098	0.55	-0.132	-0.136	-0.053	0.488	-0.315	-0.045	-0.154	0.469	-0.414	-0.243	0.05	-0.2	0.227	-0.319	-0.489
BSUCTR19_control	-1.328	-0.303	-0.054	NaN	-0.995	0.26	-0.882	0.77	-0.113	-0.397	0.499	0.068	-0.272	-0.879	-0.06	0.823	-0.055	0.13	-0.36	0.201	0.417	-0.406	-0.534	0.475	0.451	-0.137	-0.146	-0.023	-0.27	0.338	-0.686	0.567	-0.586	0.312	-0.976	NaN	0.352	0.196	-0.366	-6.653	-1.335	-6.186	0.315	0.694	0.36	0.042	-0.017	0.057	-0.03
BSUCTR20_control	0.202	-0.025	-0.508	0.09	1.012	0.105	-0.035	-0.071	0.157	0.261	-0.116	0.595	-0.204	0.523	-0.532	-0.409	-0.045	-0.69	-0.11	0.349	0.282	0.146	-0.14	-0.604	0.388	-0.021	0.046	0.011	-0.112	0.458	-0.503	0.258	0.644	0.57	0.429	0.286	0.144	0.03	-0.64	0.548	-0.272	0.105	1.452	-0.14	0.205	0.117	-0.215	-0.089	-0.253
BSUCTR21_control	-0.108	-0.218	-0.684	0.732	0.243	-0.708	-0.305	0.164	-0.334	-0.049	-0.363	-0.391	0.189	-0.039	0.143	0.274	-0.086	-0.424	-0.006	-0.426	-0.904	0.21	0.001	0.217	-0.635	0.227	-0.433	0.285	0.26	0.08	0.087	-0.013	-0.186	-0.472	-0.15	-1.08	0.306	0.343	0.444	0.262	-0.118	0.579	0.614	-0.471	0.01	-0.146	0.305	0.024	0.502
BSUCTR22_control	-0.265	-0.764	-0.075	0.636	-0.478	0.146	-0.178	-0.095	-0.185	NaN	0.68	-0.133	-0.248	-0.129	-0.206	-0.241	0.167	0.052	0.671	0.61	1.029	-0.174	0.111	0.011	-0.168	0.194	0.038	-0.242	-0.532	-0.128	-0.145	-0.22	-0.418	0.251	0.002	0.435	0.088	-0.108	0.602	0.482	0.058	0.319	-0.297	0.437	-0.105	-0.288	0.224	-0.443	0.594
BSUCTR23_control	0.006	0.203	0.256	0.845	0.933	0.783	0.281	1.181	-0.691	-0.391	-0.287	-0.013	0.032	-0.181	-0.542	-0.086	0.19	0.194	-0.163	0.011	0.878	-0.331	1.041	-0.009	-0.078	-0.805	0.004	0.861	0.428	0.24	0.503	-0.314	0.353	0.206	0.146	0.219	-0.341	-0.241	0.377	0.488	-0.037	0.58	-0.179	-0.111	-0.244	0.579	0.234	-0.169	-0.441
BSUCTR24_control	0.457	-0.221	0.379	0.771	0.124	-0.107	0.196	0.065	0.16	0.25	0.257	0.199	0.346	-0.371	-0.247	-0.274	0.752	-0.004	0.119	0.266	-0.168	0.238	-0.324	-0.282	-0.529	-0.349	-0.227	0.137	-0.128	-0.176	0.897	-0.372	0.753	-0.127	0.133	-0.397	0.068	0.012	0.937	0.505	0.358	0.288	0.195	0.144	0.02	0.064	0.505	0.111	-0.281
BSUCTR25_control	0.156	-0.505	-0.377	0.524	0.214	-0.416	0.381	-0.404	0.405	0.473	-0.071	-0.067	-0.178	-0.11	-0.13	-0.345	0.053	-0.366	0.345	-0.642	-0.12	0.41	0.323	-0.037	0.033	0.479	-0.344	-0.22	0.169	0.286	-0.319	-0.589	-0.391	-0.268	0.052	-0.437	-0.347	0.092	0.7	0.361	-0.129	0.368	0.092	-0.007	0.304	-0.181	-0.109	0.093	-0.05
BSUCTR27_control	0.426	-0.011	1.104	0.524	0.262	0.489	0.148	-0.019	-0.223	-1.022	0.013	-0.119	0.196	0.009	-0.18	-0.179	0.4	-0.369	0.515	-0.449	0.325	-0.413	-0.036	0.234	0.207	-0.125	-0.138	0.104	-0.379	-0.069	0.403	-0.063	0.278	0.256	-0.19	-0.956	-0.063	0.723	-0.645	0.065	-1.172	-1.768	0.729	-0.126	-0.283	-0.727	-0.457	0.166	-0.125
BSUCTR28_control	-0.177	0.29	-0.259	0.691	0.224	0.427	0.39	0.317	0.022	0.307	-0.01	0.298	-0.336	-0.336	-0.283	0.463	-0.427	-0.676	-0.122	-0.117	0.513	-0.016	0.223	0.077	-0.811	-0.097	0.68	0.601	-0.693	0.185	0.144	-0.376	0.263	0.176	-0.551	-0.44	0.212	-0.025	-0.237	0.208	-0.383	0.587	-0.154	-0.357	0.481	-0.022	-0.563	-0.234	-0.299
BSUCTR29_control	-0.763	0.283	-0.728	-0.421	0.005	0.184	0.025	-0.075	-0.206	-0.271	-0.104	0.292	0.335	-0.064	0.52	-0.632	-0.252	0.178	-0.041	0.058	0.576	0.143	-0.065	-0.103	0.32	0.002	-0.644	-0.136	0.193	-0.183	0.39	0.302	0.129	-0.631	-0.288	0.022	-0.134	0.02	-0.222	0.552	0.118	0.643	-0.412	0	0.489	0.053	0.087	-0.455	-0.033
BSUCTR30_control	0.097	-0.11	0.312	-0.284	-0.318	-0.026	0.896	-0.105	0.941	-0.399	0.296	-0.124	0.789	-0.055	0.064	0.187	-0.149	0.261	0.513	-0.2	0.212	0.138	0.3	0.298	0.241	-0.114	0.018	0.677	-0.294	-0.087	-0.248	-0.513	-0.114	0.437	0.141	NaN	0.37	0.158	-0.229	-6.272	0.97	-6.678	0.77	-0.104	-0.535	0.26	-0.158	0.05	-0.416
BSUCTR31_control	0.186	-0.052	0.496	-0.015	-0.474	-0.208	0.686	-0.299	-0.585	0.348	-0.926	0.868	-0.152	-0.188	0.525	-0.132	0.68	0.541	0.899	0.026	-0.572	0.915	-0.739	0.106	0.339	0.079	-0.21	0.7	0.191	-0.325	-0.194	0.079	-0.32	-0.131	0.08	-0.085	0.145	0.27	-0.354	-0.208	-0.102	0.252	0.248	-0.538	-0.208	0.114	-0.266	0.072	0.486
BSUCTR32_control	-0.293	-0.067	0.001	0.443	-1.288	-0.352	0.536	0.467	0.745	-0.784	0.054	0.439	-0.47	-0.236	0.139	-0.079	0.351	-0.039	-0.14	-0.147	-0.206	-0.474	-0.165	0.68	-1.739	0.75	-0.059	-0.29	-0.161	-0.702	-0.001	-0.166	-0.143	-0.799	0.513	0.006	1.161	0.302	-1.393	0.132	-0.398	-0.039	0.107	0.321	-0.015	0.062	0.157	-0.147	0.387
BSUCTR33_control	-0.074	-0.003	-0.247	0.457	0.512	0.178	-0.224	-0.453	-0.106	-0.616	-0.263	0.239	0.004	-0.414	0.603	0.564	-0.462	-0.132	-0.271	0.295	0.061	0.003	0.01	-0.202	-0.491	0.151	0.297	0.162	-0.618	-0.066	0.099	-0.169	0.337	-0.682	0.027	0.704	-0.073	0.377	0.412	0.673	-0.08	0.176	0.961	-0.143	-0.546	0.04	-0.037	-0.192	0.424
BSUCTR35_control	0.233	-0.068	0.221	0.193	0.564	0.071	0.267	-0.513	-0.349	0.043	0.547	0.472	0.67	-0.376	-0.195	0.052	-0.062	0.329	0.404	0.483	0.59	0.325	-0.091	-0.165	0.269	0.334	-0.03	-0.53	0.099	0.304	-0.425	-0.4	-0.003	0.479	-0.516	NaN	-0.03	0.156	-0.683	-1.219	0.677	-6.686	-0.073	-0.146	0.507	0.269	0.228	0.205	-0.05
BSUCTR37_control	-0.001	0.175	0.351	0.142	-0.196	-0.108	-0.599	0.045	-0.354	0.745	-0.147	-0.25	-0.938	0.418	0.274	0.613	0.224	-0.782	0.611	0.107	0.245	0.5	0.587	-0.038	-0.122	-0.048	0.6	0.03	0.168	-0.066	-0.121	-0.135	0.058	-0.125	0.307	0.268	0.598	0.115	0.275	-0.183	0.337	0.655	-0.286	0.015	-0.355	0.234	-0.453	-0.23	-0.08
BSUCTR43_control	-0.356	1.046	0.376	1.255	-0.668	-0.166	0.027	0.083	-0.339	0.207	-0.169	-0.328	-0.352	0.298	-1.113	0.025	0.016	0.66	-0.17	0.344	-0.046	-0.259	-0.039	-0.187	-0.107	0.679	-0.568	-0.72	-0.062	-0.291	-0.293	-0.334	-0.491	0.094	0.003	-0.959	0.105	-0.621	-0.582	0.322	0.501	0.653	0.777	0.062	0.792	0.217	0.059	0.19	-0.023
BSUCTR45_control	-0.301	0.066	-0.157	0.486	-0.21	0.078	-0.202	-0.02	-0.407	-0.232	0.481	-0.013	-0.475	-0.181	0.493	-0.495	-0.241	-0.444	-0.286	-0.23	-0.112	-0.311	0.139	0.116	-0.072	-0.162	-0.014	0.478	-0.509	0.194	0.305	0.143	0.051	0.417	-0.616	0.424	-0.117	0.461	0.469	0.625	-0.086	0.519	-0.506	0.065	-0.774	-0.501	0.134	0.175	0.097
BSUCTR46_control	-0.379	0.35	-0.575	0.705	-0.634	0.07	-0.714	0.102	0.047	0.093	-0.079	0.608	0.464	0.082	-0.691	-0.203	0.598	0.233	-0.14	0.91	-0.227	0.184	0.141	0.217	0.17	-0.311	0.081	-0.809	0.047	0.166	0.589	0.027	1.639	-0.085	-0.246	-0.05	0.426	0.585	-0.133	-0.048	0.573	0.648	-0.596	-0.335	-0.176	0.188	0.76	-0.254	-0.272
BSU10750_yisK	-0.142	0.179	0.168	-0.219	0.188	0.068	0.525	-0.238	-0.075	-0.205	-0.062	0.182	-0.08	0.439	0.378	-0.309	-0.337	0.349	-0.564	-0.252	-0.231	-0.602	0.15	-0.095	0.832	-0.014	0.111	0.429	0.008	-0.271	-0.475	-0.23	0.022	-0.566	-0.133	-0.415	0.17	0.211	-0.158	-0.367	-0.793	0.689	0.05	-0.357	0.458	-0.428	-0.384	0.355	-0.097
BSU27370_yrrL	-0.169	-1.163	1.474	1.29	0.396	-0.352	1.07	1.168	-0.919	-1.688	0.752	-0.209	-0.471	0.376	-1.437	0.55	-0.769	0.03	0.283	-1.819	0.841	0.569	0.342	-0.694	0.661	0.485	-0.415	0.441	-1.203	0.995	-0.777	0.021	-1.866	-1.238	0.122	1.555	0.106	0.033	1.342	-0.44	-0.464	0.679	0.179	0.28	-0.16	-0.318	-0.21	0.734	-1.035
BSU15240_divIB	0.104	-0.028	0.281	0.305	-0.251	0.06	0.512	0.217	0.303	0.904	0.598	-0.363	-0.457	-0.601	-0.231	0.137	-0.352	0.362	0.204	0.559	0.526	0.126	-0.465	-0.101	0.193	-0.242	-0.454	0.263	0.195	0.984	0.171	-0.175	0.359	-2.225	-0.54	NaN	-0.609	-2.952	0.386	-5.822	0.052	-5.783	0.652	0.392	-0.503	0.479	-0.277	0.262	-0.604
BSU15280_ftsA	NaN	NaN	NaN	NaN	NaN	NaN	NaN	NaN	NaN	NaN	NaN	NaN	NaN	NaN	NaN	NaN	NaN	NaN	NaN	NaN	NaN	NaN	NaN	NaN	NaN	NaN	NaN	NaN	NaN	NaN	NaN	NaN	NaN	NaN	NaN	NaN	NaN	NaN	NaN	NaN	NaN	NaN	NaN	NaN	NaN	NaN	NaN	NaN	NaN
BSU04230_ydaH	0.139	-0.075	-0.858	0.184	1.229	0.619	-0.42	-0.144	-0.196	0.211	-0.63	-0.064	0.056	0.781	0.545	0.435	0.39	0.224	0.021	0.253	-0.142	0.015	-0.031	-0.031	-0.193	0.462	-0.985	0.164	-0.8	-0.075	-0.537	-0.398	-0.806	-0.124	-0.011	0.149	-0.714	0.315	-0.046	0.454	-0.173	0.694	-0.566	-0.179	-0.457	-0.05	0.716	-0.097	0.336
BSU41040_oxaAA	NaN	NaN	NaN	NaN	NaN	NaN	NaN	NaN	NaN	NaN	NaN	NaN	NaN	NaN	NaN	NaN	NaN	NaN	NaN	NaN	NaN	NaN	NaN	NaN	NaN	NaN	NaN	NaN	NaN	NaN	NaN	NaN	NaN	NaN	NaN	NaN	NaN	NaN	NaN	NaN	NaN	NaN	NaN	NaN	NaN	NaN	NaN	NaN	NaN
BSU04640_alrA-2	0.08	-0.921	0.473	-0.317	-0.543	0.137	0.107	-0.52	0.819	0.139	-0.67	0.438	-0.707	-0.425	0.202	1.016	0.141	-0.569	0.15	0.499	0.1	0.573	0.083	-0.335	-0.477	0.009	-0.181	0.34	0.072	0.206	0.613	0.138	0.566	0.284	0.689	0.539	-0.722	0.722	0.326	0.442	-0.473	0.494	0.37	0.277	0.492	0.207	-0.623	0.247	-0.001
BSU16750_asd-1	-0.031	0.605	0.456	-0.148	-0.204	0.28	0.124	0.029	0.475	0.91	-2.473	0.641	-1.485	0.222	0.337	0.615	0.641	0.429	-0.124	0.329	-1.544	0.117	-2.16	-0.308	-0.859	-1.343	0.402	-1.442	0.76	-1.754	0.271	0.177	0.754	0.485	0.455	NaN	-0.746	-1.632	0.281	-2.065	-0.248	-2.77	0.078	-0.143	0.547	0.449	-3.25	0.584	-0.209
BSU16750_asd-2	0.152	0.658	0.144	-0.425	-0.257	0.252	0.7	-0.125	0.88	NaN	-3.315	0.301	-1.565	-0.362	0.875	0.091	0.411	0.619	0.644	0.446	-2.391	0.857	-4.054	-0.675	-0.783	-0.927	0.387	-0.885	0.373	-1.639	0.396	0.685	0.389	NaN	0.735	NaN	-0.224	-1.499	1.039	-2.003	-0.125	-3.424	-0.383	-0.839	0.819	1.402	NaN	0.631	0.064
BSU15020_coaD-1	-1.171	-0.807	0.623	0.598	NaN	-0.186	-1.422	0.622	0.389	0.52	-0.37	-0.098	0	0.254	-0.13	0.219	0.044	0.76	-0.809	-0.534	0.052	-0.578	0.16	-0.068	-0.143	-0.574	-0.355	-0.696	0.14	-0.642	0.527	0.255	-0.885	0.185	0.025	1.534	0.339	-0.065	0.502	0.559	0.244	0.926	-0.582	0.157	0.288	0.845	-0.102	-0.313	-0.164
BSU15020_coaD-2	-0.78	0.131	0.663	-0.067	-1.086	-0.269	-0.515	0.01	1.213	0.584	-1.057	0.257	0.129	-0.155	-0.904	0.065	-0.349	0.371	-0.846	-0.087	0.396	-0.102	-0.262	0.545	-0.45	-0.32	0.064	-0.33	-0.004	-0.676	0.748	0.051	-0.269	0.396	-0.161	1.648	0.805	1.229	2.281	0.559	0.44	0.626	0.599	1.302	0.519	-0.475	-0.811	-0.534	-0.61
BSU22490_dapB-1	NaN	-0.066	0.311	NaN	NaN	0.107	-0.526	-1.859	0.738	NaN	-1.384	0.375	-0.287	-0.195	1.029	1.035	-0.573	0.54	NaN	-0.592	0.229	0.636	-0.214	-1.029	NaN	-0.471	NaN	-0.617	-0.122	-0.676	-0.45	0.197	NaN	NaN	NaN	0.343	0.464	0.061	1.105	0.799	0.075	NaN	-0.062	0.015	0.833	0.591	0.385	-0.119	-2.235
BSU32170_dapF-1	0.702	-0.578	-0.541	NaN	-1.415	-0.239	0.154	-0.454	0.749	-1.314	-0.553	0.407	0.379	-0.375	0.675	0.674	0.466	0.085	-0.504	-0.043	0.646	0.296	0.173	-0.89	-0.889	0.574	0.572	0.421	0.536	-0.807	0.365	-0.232	-0.337	0.452	0.404	0.464	-0.538	0.005	0.836	-0.462	-0.122	-0.107	-0.643	0.016	-0.448	0.036	-0.257	0.418	-0.416
BSU32170_dapF-2	0.837	0.372	0.687	0.59	-0.973	0.401	0.249	-0.057	-0.268	-0.672	-0.158	-0.058	-0.485	-0.474	0.624	0.204	0.474	0.241	0.44	0.297	-0.374	0.159	-0.364	0.38	0.189	-0.305	-0.364	-0.122	0.126	-0.314	0.525	0.33	-0.064	-0.274	1.14	0.343	0.157	0.13	-1.657	-0.51	-0.01	0.008	0.661	-0.254	0.046	-0.486	-0.229	-0.038	0.552
BSU14180_dapH-1	NaN	NaN	-1.503	-1.259	NaN	0.555	-0.724	-0.003	0.487	-0.399	-0.81	0.52	0.021	0.631	0.339	0.524	0.085	0.335	-1.191	-0.03	-0.325	-0.035	NaN	-0.236	-0.84	-0.087	-0.577	1.108	-0.022	-0.603	0.067	-0.605	NaN	NaN	0.546	NaN	0.529	1.136	0.604	-0.025	-0.801	-4.608	-0.051	0.005	0.317	0.63	0.398	0.001	0.601
BSU04560_ddl-1	-0.205	0.865	-0.109	0.245	0.061	-0.334	0.117	0.344	0.511	-0.202	-0.925	-0.211	0.428	-0.72	-0.472	0.366	0.581	-0.611	0.69	0.428	0.081	0.466	0.153	0.256	0.077	0.316	0.333	0.449	0.328	0.164	0.78	0.148	1.291	-0.762	-0.333	0.265	-0.285	1.128	1.137	1.26	-0.134	-0.026	-1.669	-0.172	0.715	-0.184	0.085	-0.513	-0.807
BSU04560_ddl-2	0.415	0.103	0.031	1.105	-0.513	-0.205	-0.112	-0.137	0.799	-0.041	-0.056	-0.027	-0.553	0.397	0.635	0.29	0.04	-0.052	0.059	0.011	-0.429	-0.442	-0.254	-0.223	-0.434	0.309	0.312	-0.533	0.398	-0.377	0.646	0.013	0.748	0.903	0.657	0.279	-1.526	-1.895	0.68	0.241	-0.242	0.525	0.764	-0.706	0.115	0.515	0.066	0.023	0.653
BSU15240_divIB-1	0.798	0.212	1.228	0.037	-3.425	-0.115	0.487	0.231	0.544	-0.478	-0.668	0.471	0.143	0.214	0.428	-0.291	0.663	0.608	-0.549	-3.1	0.398	0.321	-1.075	-0.233	0.487	-0.17	-0.236	-0.041	-0.007	-0.599	0.416	0.319	0.163	0.56	1.055	NaN	-9.897	-4.621	-1.45	-7.544	0.456	-4.727	0.322	0.347	0.398	0.078	-0.567	-0.04	0.007
BSU15240_divIB-2	0.297	0.586	-0.376	-0.699	-2.012	0.51	0.276	0.485	-0.005	0.017	-0.515	-0.027	-0.37	-0.1	-0.224	0.386	-0.034	-0.16	0.128	-7.898	0.53	-0.477	-0.542	0.143	-0.083	0.066	0.506	-0.505	0.619	0.169	0.593	0.329	0.446	0.288	0.224	0.498	-13.497	-2.61	0.515	1.553	0.961	0.934	0.198	-0.39	-0.694	1.073	-0.87	0.349	0.437
BSU00620_divIC-1	0.55	0.658	1.229	-1.062	0.579	-0.294	-0.66	-0.308	-0.231	0.325	-0.192	0.249	0.106	-0.007	-0.123	0.513	-0.273	0.272	-0.059	0.318	1.159	0.642	-0.611	-0.194	0.501	-0.55	-0.282	-0.389	0.592	-0.147	0.739	-0.021	-0.126	0.522	0.738	NaN	-1.267	-2.583	0.011	-1.316	0.453	-5.873	-0.426	0.361	-0.412	0.285	-0.744	0.317	0.36
BSU15280_ftsA-2	0.043	0.49	-0.059	0.164	-0.881	-0.044	0.851	0.365	0.442	1.03	-1.419	0.579	-0.319	-0.016	0.629	-0.419	0.45	0.047	-0.045	0.31	-0.374	0.065	-0.7	-0.407	-0.307	-0.49	0.141	0.082	0.069	-0.434	0.525	0.386	0.331	0.735	0.206	0.693	-1.347	-3.912	-0.749	-0.075	0.416	-1.751	-0.404	0.189	0.039	0.252	-0.113	0.186	0.132
BSU15150_ftsL-1	-0.041	0.007	0.107	-0.822	0.905	0.243	0.318	0.075	-0.542	0.558	-0.674	-0.487	-0.088	0.003	0.534	-0.328	0.493	-0.108	0.22	0.489	0.337	0.123	-0.167	-0.339	0.976	-0.188	0.134	-0.452	0.169	0.139	0.271	-1.653	0.292	0.193	0.418	-0.474	-3.16	-1.172	-0.668	0.734	0.047	-2.369	-0.138	0.297	-0.143	0.069	0.332	0.319	0.101
BSU14850_ftsW-1	-0.183	-0.575	0.914	-0.069	-1.016	-0.4	-0.545	-0.634	-0.317	0.173	0.469	0.381	0.396	0.665	0.452	-0.133	0.038	0.7	-0.159	0.391	0.779	0.257	-0.086	-0.433	-0.271	0.084	0.404	-0.939	0.258	0.237	-0.112	0.27	-0.14	-0.053	0.321	-0.039	-3.192	-0.606	-0.298	0.718	0.277	0.438	0.492	-0.104	0.829	0.253	-0.466	0.222	-0.284
BSU00500_gcaD-2	-0.136	0.782	-0.01	1.542	0.671	0.22	1.135	-0.187	-0.278	-0.034	0.388	0.858	-0.654	-0.064	0.546	0.387	1.666	0.2	0.383	1.406	0.389	1.146	-0.729	-0.107	-0.598	-0.578	0.834	0.472	0.169	-0.588	0.41	-0.567	-1.198	-0.401	0.12	1.493	0.544	0.299	2.416	-0.314	-0.851	-2.567	-0.578	-0.177	0.236	0.163	-0.966	0.37	-0.157
BSU01770_glmM-1	0.181	0.509	0.28	-0.87	-0.479	-0.377	0.811	0.11	0.005	-0.478	0.647	0.302	0.008	0.191	0.196	-0.728	-0.162	-0.198	0.355	-0.704	-0.464	-0.312	0.407	0.356	0.774	0.636	-0.265	0.054	0.463	1.619	-0.476	-0.309	-0.167	-0.526	0.625	-0.534	0.436	-0.878	-0.847	0.664	-0.343	-0.169	-0.204	-0.597	0.505	-0.575	-0.13	0.208	-0.175
BSU01780_glmS-1	0.282	0.164	-0.669	-0.185	-0.186	0.111	0.318	0.257	-0.273	-0.539	-0.194	0.823	-0.445	-0.357	-0.058	0.157	-0.167	-0.292	-0.185	0.313	0.402	-0.985	0.143	0.536	-0.298	0.478	0.436	0.586	0.172	-0.534	-0.289	-0.301	0.475	0.432	-0.012	-1.53	-1.335	-0.478	-0.729	0.531	0.334	0.466	-0.598	0.141	-0.25	0.297	0.067	-0.131	0.392
BSU01770_glmM-2	-1.053	-0.307	0.426	-0.99	0.416	0.515	0.07	0.02	-0.013	1.511	0.041	0.118	0.091	0.162	0.083	0.05	0.124	0.681	-0.408	-0.139	-0.536	0.96	-0.172	0.113	-0.499	0.293	-0.242	-0.938	-0.011	0.456	-0.285	0.396	-0.024	-0.363	0.239	0.172	0.081	-1.069	-0.016	-0.229	0.658	0.104	0.199	-0.316	-0.219	-0.058	-0.144	-0.306	0.16
BSU01780_glmS-2	0.235	0.077	-0.287	-0.499	-1.747	0	0.351	-0.125	0.259	0.522	-1.587	0.571	-0.043	-0.218	-0.007	-0.066	0.44	0.136	0.185	-0.212	0.244	-0.252	-0.257	-0.248	-0.695	0.093	0.022	-0.096	0.168	-0.215	0.6	0.621	0.287	0.816	0.215	-0.103	-4.042	-3.508	-0.321	-0.162	0.08	-2.319	0.173	-0.123	0.8	1.058	-1.475	0.158	0.045
BSU35660_mnaA-1	0.662	0.273	-0.684	0.726	-0.69	0.611	0.521	-0.139	0.3	0.089	-1.665	0.21	-0.673	0.034	0.588	0.355	0.62	0.461	0.569	0.648	-0.929	0.787	-1.644	-0.324	-0.736	-0.18	0.936	-0.587	0.868	-0.513	0.682	0.207	0.085	0.07	0.21	NaN	-2.24	-1.472	1.305	-0.457	-0.199	-3.883	-0.477	0.177	-0.076	0.149	-2.254	0.275	0.38
BSU35660_mnaA-2	-0.293	0.653	-0.666	0.187	-1.055	-0.076	-0.333	0.371	1.271	-0.33	-1.367	0.538	-1.239	-0.674	1.082	0.37	0.862	0.053	0.591	0.844	-1.105	0.253	-1.167	-0.9	-1.388	-1.199	-0.3	-0.486	0.432	-1.205	1.173	0.311	0.934	0.689	0.632	NaN	-3.681	-3.509	1.604	-0.667	0.119	-0.741	0.356	-0.377	1.111	0.699	0.227	0.693	0.448
BSU28030_mreB-1	0.208	-0.115	0.36	-0.558	0.289	-0.291	0.155	0.07	-0.089	0.191	0.351	-0.425	-0.017	0.209	-0.108	-0.462	-0.276	-0.303	0.296	0.104	-0.064	0.189	0.142	-0.103	0.06	-0.199	-0.094	-0.183	-0.151	0.061	0.187	0.477	0.37	0.528	0.158	-0.904	-0.364	0.341	-0.512	0.532	-0.112	0.326	-0.146	-0.171	0.384	-0.643	0.58	-0.052	0.569
BSU28030_mreB-2	-1.001	-0.059	0.516	-0.554	0.237	-0.43	-0.256	0.304	-0.123	-0.138	-0.096	-0.578	-0.273	0.146	-0.196	0.058	-0.162	-0.512	0.503	-0.378	-0.269	0.424	-0.523	-0.15	-0.178	-0.571	-0.327	-0.067	0.061	-0.239	0.332	-0.159	0.084	-0.268	0.75	-0.758	0.098	-0.462	0.07	0.628	0.414	0.642	0.375	0.353	-0.48	0.059	-0.236	0.214	-0.068
BSU36760_murAA-1	-0.478	0.554	-1.004	0.693	-0.292	-0.241	0.277	0.651	0.383	-0.113	0.119	-0.336	0.023	-1.118	0.464	0.6	0.599	-0.165	-0.005	3.75	0.874	-1.029	0.754	-0.492	-0.417	-0.744	0.269	-0.514	0.462	-0.001	0.027	0.361	-0.228	0.229	-0.018	0.53	-2.008	-0.328	1.033	1.549	-0.126	0.293	-0.224	-0.482	-1.183	0.47	0.538	-0.842	-0.216
BSU29790_murC-1	0.877	0.426	-0.236	-2.458	0.027	0.916	0.111	0.003	0.357	0.661	-3.043	0.217	-0.293	-0.369	0.329	0.365	0.179	0.078	0.006	0.501	-1.208	-0.123	-1.788	-0.22	-0.64	-0.527	0.421	-0.951	0.217	-0.69	0.389	0.059	1.058	0.18	0.279	NaN	-0.584	-2.793	0.113	-1.292	-0.044	-4.463	0.358	0.517	0.207	0.343	-2.682	0.22	0.356
BSU15180_murE-2	0.22	0.143	-0.293	-0.142	0.065	0.08	0.477	-0.334	0.055	-0.555	-0.036	-0.527	-0.051	-0.102	-0.315	-0.095	0.128	0.304	0.561	0.05	-0.393	0.047	0.462	-0.719	-0.932	-0.579	0.656	0.257	0.113	0.124	-0.261	0.528	-0.835	-0.323	-0.174	0.191	0.94	0.27	0.614	-0.321	0.118	-4.969	0.609	-0.518	-0.225	0.046	0.488	0.5	-0.067
BSU15220_murG-1	-0.05	-0.193	0.759	-0.893	-0.914	0.28	0.318	0.38	0.551	0.211	-4.965	0.551	-1.638	-0.608	0.193	0.622	0.589	0.206	-0.441	0.446	-2.91	0.567	-3.916	-1.149	-1.892	-0.813	0.393	-1.622	0.344	-2.379	0.633	0.17	0.058	0.565	0.693	NaN	-0.807	-3.627	-0.034	-4.423	-0.264	-3.785	-0.17	-0.382	0.712	0.179	-3.906	0.504	0.023
BSU14000_patA-1	NaN	NaN	NaN	NaN	NaN	NaN	NaN	NaN	NaN	NaN	NaN	NaN	NaN	NaN	NaN	NaN	NaN	NaN	NaN	NaN	NaN	NaN	NaN	NaN	NaN	NaN	NaN	NaN	NaN	NaN	NaN	NaN	NaN	NaN	NaN	NaN	NaN	NaN	NaN	NaN	NaN	NaN	NaN	NaN	NaN	NaN	NaN	NaN	NaN
BSU14000_patA-2	-0.612	0.054	0.056	-0.056	0.114	0.26	0.105	0.285	-0.524	-0.229	-0.544	-0.493	0.003	-0.301	0.254	-0.131	0.288	-0.001	0.475	-0.211	0.35	-0.587	-0.018	0.038	0.098	0.851	0.413	0.002	-0.095	-0.044	0.502	0.31	-0.373	0.28	0.342	-0.176	0.399	0.315	0.773	0.209	-0.148	-5.669	0.023	-0.35	0.103	0.222	-0.227	-0.193	-0.166
BSU28390_racE-1	-0.623	0.582	0.26	0.363	-0.498	-0.034	-0.1	0.839	0.231	0.974	-1.096	0.411	0.031	-0.15	0.459	0.379	-0.062	0.874	-0.466	0.199	-0.463	-0.283	-0.796	-0.253	-0.207	-0.275	0.688	-0.53	0.9	-0.548	0.581	-0.264	0.446	0.15	0.43	0.59	-0.478	-0.185	-1.003	0.031	0.418	-0.179	0.192	0.203	0.403	0.076	-1.51	-0.013	0.566
BSU38120_rodA-1	-0.019	0.01	0.125	-1.175	-0.151	0.262	-0.402	-0.324	0.473	0.801	-0.842	0.016	-0.289	0.196	0.457	0.231	0.058	0.247	0.008	-0.529	0.971	0.608	0.839	-0.594	-1.165	-0.604	-0.167	0.074	-0.345	-0.575	0.461	0.471	-0.21	-0.29	0.584	0.448	-0.847	-0.243	-0.224	0.475	-0.213	-1.107	-0.833	0.455	-0.494	-0.05	0.255	0.595	0.213
BSU38120_rodA-2	0.199	0.547	1.594	-0.039	-1.868	-0.078	0.257	0.678	0.882	0.65	-1.074	0.426	-0.649	-0.258	0.646	0.739	0.335	-0.082	-0.963	1.515	0.016	0.619	-0.794	-0.565	-1.098	-0.177	0.277	0.068	0.637	-0.768	1.138	0.213	0.568	0.514	0.626	-0.163	-1.465	-7.601	1.401	-1.248	-0.062	-0.448	-0.162	0.371	0.73	0.581	-0.234	-0.043	0.141
BSU35750_tagA-2	-0.501	0.172	-1.358	2.101	-1.386	0.017	-0.242	0.538	0.663	0.282	-0.66	0.368	-0.828	-0.001	0.573	0.75	0.414	0.077	0.866	0.928	0.057	-0.261	-0.526	-0.141	-0.669	-0.421	0.239	-0.846	-0.142	-0.632	1.012	0.436	0.499	1.035	0.864	0.98	-5.149	-4.167	0.469	-0.577	0.034	0.094	-0.458	-0.077	0.868	0.126	-1.049	0.146	0.729
BSU35600_tuaB-1	-0.705	-1.286	-0.94	-1.003	-1.583	-0.426	0.145	-0.191	-0.106	0.168	-0.108	-0.165	-0.139	0.455	0.115	0.835	0.245	0.012	0.209	-0.046	0.138	0.325	-0.148	0.3	-0.524	0.088	-0.273	0.743	0.537	0.232	0.527	-0.191	-0.073	0.425	-0.32	0.233	0.014	-0.083	-0.335	-0.558	-0.031	-5.6	-0.454	-0.013	0.304	-0.089	-0.087	0.166	-0.569
BSU35530_tagO-2	-0.595	0.788	-3.524	2.558	-2.317	-0.105	-0.088	0.637	0.383	0.767	-1.309	0.426	-0.692	-0.097	0.776	0.671	0.402	0.06	0.111	1.382	-0.564	0.439	-0.941	-0.691	-0.484	-0.224	-0.335	-0.489	0.348	-1.089	1.443	0.077	0.64	0.679	0.906	0.793	-4.775	-4.738	0.233	-0.268	-0.176	-0.498	-0.235	-0.136	0.629	0.303	-1.025	0.563	0.649
BSU35600_tuaB-2	0.253	-0.069	0.136	0.643	-0.263	0.229	-0.061	0.12	-0.19	-0.369	-0.434	0.055	0.058	0.132	0.149	0.101	0.317	0	-0.147	-0.111	0.357	0.71	0.401	0.142	0.658	-0.734	0.393	-0.347	-0.066	-0.028	0.239	0.081	-0.116	-0.565	-0.503	0.686	0.207	0.212	0.412	0.057	-0.537	0.469	-0.466	0.35	-0.149	0.162	0.331	0.278	0.118
BSU16530_uppS-3	-0.942	0.716	0.004	-0.46	-0.543	-0.008	-0.076	0.572	0.231	-0.315	-0.995	-0.116	-0.556	-0.51	0.41	-0.115	-0.173	0.185	-0.706	0.739	-0.045	-0.023	-0.396	-0.992	-0.275	0.223	-0.471	0.122	0.082	-0.311	0.944	0.078	0.236	0.109	-0.073	0.01	0.02	0.249	1.22	0.163	0.011	-3.577	-0.418	-0.217	0.657	0.345	-0.838	0.292	-0.141
BSU40410_walR-1	-0.808	-0.26	-0.05	-1.085	-0.107	0.202	0.37	0.895	0.61	0.284	-0.24	0.057	-0.442	-0.016	-0.221	-0.078	0.083	-0.495	-0.873	0.575	0.036	-0.116	-0.421	0.076	-0.249	-0.125	-0.21	-0.2	-0.025	-0.252	1.167	0.001	0.03	0.657	0.405	-0.759	0.878	-1.122	0.306	-0.088	0.109	-1.814	0.091	0.495	-0.239	0.11	-0.813	0.777	0.207
BSU40410_walR-2	-0.504	0.766	-0.957	0.187	-0.497	-0.619	-0.59	-1.795	0.151	0.717	-0.332	0.265	-0.894	0.808	-0.099	0.283	0.663	-0.229	-0.782	0.233	0.443	0.057	-0.56	-0.725	0.697	-0.713	-0.248	-0.308	-0.172	-0.681	0.353	0.8	0.655	1.134	0.02	0.499	-0.168	-0.882	0.194	-0.036	0.047	-0.19	-0.135	-0.087	-0.324	-0.325	-0.813	-0.158	0.283
BSU15770_prkC	2.285	-0.37	0.321	3.672	0.464	-0.14	-0.089	-0.091	-0.228	0.753	-1.067	0.358	0.298	-0.495	0.023	-0.413	-0.028	0.169	-0.296	1.385	0.982	0.798	-0.547	-0.447	-0.059	-0.598	-0.226	-1.213	-0.49	-0.965	0.628	0.149	0.38	-0.496	0.442	NaN	-0.255	0.524	2.156	0.027	-0.076	0.59	-0.928	-0.706	0.75	-0.152	-0.449	-0.307	0.033
BSU13450_sigI	-0.051	-1.458	1.078	0.256	-0.261	-0.244	0.919	-0.045	-0.021	-0.004	0.461	-0.473	1.042	0.188	0.656	-0.472	0.178	-0.649	0.771	-0.206	-0.006	0.256	1.071	-0.377	-0.037	0.212	0.39	0.813	-0.006	-0.58	-0.18	0.141	1.172	0.126	-0.559	0.496	-0.153	-0.153	-0.167	-3.324	-0.589	-6.231	0.417	-0.276	-0.063	0.126	-0.311	-0.249	0.208
BSU27120_sigV	1.136	0.182	-0.744	-1.178	-0.003	-0.515	-0.27	0.388	-0.314	-0.038	-0.302	-0.117	0.16	0.383	0.778	-0.022	0.27	-0.115	0.221	-0.171	0.034	0.726	-0.109	0.95	0.569	-0.238	0.186	-0.033	-0.258	0.099	-0.182	0.029	0.448	-0.522	-0.267	0.428	0.411	0.082	0.124	0.401	0.529	-0.279	0.212	-0.092	0.384	0.424	0.539	0.141	-0.737
BSU38700_sigY	-0.478	0.71	-0.266	-0.442	0.542	0.021	0.674	-0.139	-1.008	NaN	0.553	-0.394	0.18	-0.001	-0.664	-0.101	-0.192	-0.052	0.787	0.091	-0.328	0.154	0.579	-0.187	-0.415	0.761	0.031	-0.42	0.363	0.83	0.322	0.378	-0.537	0.25	0.428	1.231	-0.061	-0.496	-1.144	0.376	0.31	-0.209	-1.169	-0.006	-0.313	-0.694	0.159	0.187	0.355
BSU26840_sigZ	0.5	0.018	0.002	0.573	-0.146	-0.552	0.1	0.331	-0.309	-0.282	-0.181	-0.163	-0.241	0.014	0.149	0.246	-0.257	-0.06	-0.563	-0.636	0.455	-0.289	-0.102	0.08	-0.052	-0.032	-0.201	-0.318	-0.819	0.049	0.245	0.13	-0.404	-0.735	-0.154	0.527	0.763	0.841	0.088	-0.092	-0.12	0.583	-0.082	-0.103	-0.055	-0.282	0.45	0.037	0.499
BSU14730_ylaC	-0.134	-0.583	-0.192	-0.934	0.096	-0.505	0.272	0.714	0.034	0.563	0.179	-0.159	-0.017	-0.016	0.299	0.616	0.374	0.162	0.256	-0.636	0.168	-0.226	-0.348	0.798	-0.126	-0.551	-0.326	0.4	-0.092	-0.199	-0.59	-0.405	-0.674	-0.55	0.386	2.462	0.371	-0.411	0.213	0.338	0.345	-0.386	-0.189	0.404	-0.603	-0.051	1.028	0.041	-0.198
BSU16560_rasP-2	NaN	NaN	NaN	NaN	NaN	NaN	NaN	NaN	NaN	NaN	NaN	NaN	NaN	NaN	NaN	NaN	NaN	NaN	NaN	NaN	NaN	NaN	NaN	NaN	NaN	NaN	NaN	NaN	NaN	NaN	NaN	NaN	NaN	NaN	NaN	NaN	NaN	NaN	NaN	NaN	NaN	NaN	NaN	NaN	NaN	NaN	NaN	NaN	NaN
BSU22940_prsW	1.033	0.176	0.485	0.488	-0.241	-0.544	-0.781	-0.179	0.339	0.425	0.61	-0.248	-0.437	-0.545	0.409	-0.383	-0.024	0.431	0.404	0.272	-0.174	-0.043	-0.334	0.085	-0.312	-0.13	0.236	-0.243	-0.048	0.185	-0.642	0.25	-0.016	0.653	-0.35	-0.541	0.431	0.636	0.85	0.982	-0.072	-1.075	-0.266	-0.093	-0.268	-0.429	-0.307	-0.031	0.063
BSU15760_prpC	-2.194	-0.267	0.257	0.852	-0.855	-0.426	-0.945	0.024	0.958	0.956	-0.116	0.215	-0.569	0.037	0.593	0.43	0.173	0.125	0.31	0.866	-0.15	0.087	-0.863	-0.438	-1.015	0.006	-0.762	-1.211	0.62	-1.236	0.622	-0.402	-0.033	0.401	-0.069	1.802	0.749	0.074	-0.289	0.354	0.018	0.29	-0.086	-0.518	0.401	-0.377	-0.67	-0.024	0.346
BSU15780_cpgA-2	-0.378	-0.362	NaN	2.998	NaN	-0.288	0.633	-0.355	-0.425	NaN	0.11	0.536	0.278	-0.78	0.984	-0.035	0.644	-0.188	-0.243	-0.985	-0.712	-0.689	-0.657	0.677	-0.302	-0.087	-1.261	-0.035	-0.269	-0.273	0.524	-0.672	-2.353	2.82	0.685	3.347	-0.106	-1.237	2.778	0.647	1.006	1.069	-0.395	-0.366	0.875	-0.59	-0.563	-0.221	-0.259
BSU14460_ykpC	NaN	NaN	NaN	NaN	NaN	NaN	NaN	NaN	NaN	NaN	NaN	NaN	NaN	NaN	NaN	NaN	NaN	NaN	NaN	NaN	NaN	NaN	NaN	NaN	NaN	NaN	NaN	NaN	NaN	NaN	NaN	NaN	NaN	NaN	NaN	NaN	NaN	NaN	NaN	NaN	NaN	NaN	NaN	NaN	NaN	NaN	NaN	NaN	NaN
BSU01660_nagZ	1.225	0.156	-0.264	-0.405	0.137	-0.491	0.673	-0.424	0.314	-1.277	0.127	-0.55	0.798	0.523	1.099	-0.868	-0.217	-0.416	-0.277	0.491	0.454	0.117	0.127	-0.376	-1.385	0.002	-0.124	0.289	-0.834	-0.348	-0.337	-0.044	0.726	-0.112	0.034	-0.017	-0.391	0.725	0.666	0.026	0.6	0.479	-1.581	0.412	0.633	0.3	1.139	-0.07	0.822
BSU09420_lytE	0.165	0.252	-0.417	-0.263	0.129	0.282	-0.023	0.313	0.38	-0.91	0.196	0.463	0.088	-0.097	0.29	0.052	-0.101	0.158	-0.085	0.175	0.809	0.25	-0.253	0.271	-0.602	-0.408	0.158	0.331	-0.334	-0.01	0.062	0.089	-0.631	-0.168	-0.611	-0.225	0.574	0.154	-1.169	0.376	0.313	-3.204	0.804	-0.348	0.824	-0.072	0.465	-0.136	-0.054
BSU13980_pbpH	-0.363	-0.471	0.103	0.88	1.216	0.347	0.271	0.807	0.598	1.133	-5.047	0.244	-0.957	-0.027	0.06	0.305	0.776	0.772	0.32	0.641	-1.869	0.464	-4.781	-0.831	-1.693	-0.991	0.11	-0.24	0.26	-1.984	0.909	0.352	0.272	0.57	0.351	NaN	-0.343	-1.7	NaN	-4.693	0.053	-3.293	-0.069	-0.497	0.759	0.47	-3.092	0.674	0.223
BSU25380_floA	0.458	0.48	-0.391	-0.638	0.124	-0.232	-0.788	0.5	-0.147	0.439	-0.418	0.74	-0.072	0.318	0.078	0.203	-0.738	-0.221	-0.589	0.437	0.857	0.947	0.13	-0.669	0.383	-0.254	-0.205	0.625	0.026	-0.147	0.042	0.521	-0.503	-0.321	-0.222	0.498	0.414	1.39	0.088	0.147	-0.952	0.059	-0.274	-0.824	0.08	0.376	-0.14	-0.097	0.01
BSU34440_pbpE	0.357	-0.209	-0.08	-0.233	-0.415	0.559	-0.042	0.22	0.569	1.394	0.396	-0.224	0.332	-0.194	-0.776	-0.432	-0.484	0.344	0.177	0.339	0.206	-0.3	0.042	0.112	-0.189	-0.072	0.462	1.052	-1.549	-0.262	0.421	0.147	-0.291	-0.414	0.737	NaN	0.399	0.191	NaN	-4.306	0.386	-4.733	0.328	0.258	-0.205	-0.022	0.104	0.344	-0.26
BSU35640_lytA	-0.315	-0.744	-0.257	-1.63	-0.473	-0.41	-0.031	-0.161	0	0.637	-0.157	0.371	-0.417	-0.439	0.104	0.64	-0.247	0.218	0.329	-0.497	0.61	0.141	-0.521	-0.106	0.137	0.004	0.439	-0.675	0.043	-0.386	0.289	0.486	0.227	-0.208	0.233	NaN	0.354	-0.467	NaN	-5.878	0.296	-6.618	0.72	0.057	0.423	0.356	-0.428	0.001	-0.051
BSU39230_wapA	-0.373	0.333	-0.355	1.915	0.078	-1.828	-1.06	-0.364	-0.136	-1.42	-0.205	1.39	-0.603	-0.491	-0.374	-0.231	0.747	-0.807	0.41	-2.327	0.044	-1.301	-0.881	1.005	-0.721	-0.39	-0.315	0.778	-1.247	1.186	1.277	-0.364	-0.474	-0.409	0.379	4.301	0.368	-1.127	3.884	-0.837	-2.407	1.049	0.239	0.545	-2.01	0.29	-0.929	0.538	-0.376
BSU35680_ggaB	0.109	0.118	-0.367	-2.411	0.033	0.197	0.029	-0.855	-0.345	1.566	0.522	0.124	0.774	-0.225	0.355	-0.1	0.202	-0.672	-0.175	-0.294	0.283	1.098	-0.412	0.993	-0.278	-0.884	-0.211	0.118	0.056	-0.3	0.328	-0.476	0.648	0.453	0.102	0.402	0.295	0.379	0.116	-0.565	0.363	-1.443	0.031	0.159	-0.914	-0.437	0.334	0.005	-0.946
BSUCTR02_control	-0.271	-0.013	-0.091	-0.633	0.223	0.063	-0.188	-0.068	-0.455	-0.232	-0.448	-0.159	0.194	0.04	-0.039	0.57	-0.083	-0.311	-0.026	0.408	0.15	-0.687	0.071	0.024	0.484	-0.367	0.198	0.052	-0.267	0.422	0.228	-0.242	-0.022	0.165	0.492	-0.18	0.204	0.227	-0.473	-0.089	0.388	-5.103	0.01	-0.476	0.448	0.023	0.089	-0.256	-0.014
BSUCTR26_control	-0.02	0.284	-0.026	-0.121	-0.217	0.128	0.084	0.115	0.05	-0.476	-0.091	-0.187	-0.006	0.048	0.209	0.035	-0.321	-0.073	0.086	-0.362	0.182	0.238	-0.001	0.029	-0.131	0.21	-0.152	0.352	0.162	-0.124	-0.414	0.054	0.023	0.215	0.339	-0.268	-0.348	0.044	-0.024	0.428	0.407	0.392	0.222	-0.114	0.072	-0.439	0.267	-0.165	0.134
BSUCTR34_control	-0.44	-0.325	0.429	0.096	-0.683	0.64	0.424	-0.07	-0.338	1.022	0.335	-0.353	0.376	0.49	-0.663	0.221	0.359	0.489	-0.048	-0.499	0.091	-0.264	0.132	-0.729	-0.452	0.137	-0.953	-0.348	0.301	-1.018	-0.035	-0.792	0.325	0.352	0.461	-0.63	0.275	0.354	0.458	-0.132	0.496	0.789	-0.566	-0.189	0.06	0.213	-0.076	-0.13	0.647
BSUCTR36_control	0.196	0.015	0.342	0.338	0.662	0.11	-0.154	-0.192	-0.056	0.405	0.034	-0.069	0.58	0.196	0.28	0.447	-0.203	-0.448	0.057	0.356	-0.07	0.23	0.434	-0.44	-0.153	0.118	0.029	-0.006	0.166	0.14	-0.051	0.237	-0.607	0.449	0.077	-1.118	0.171	-0.278	0.011	0.211	0.078	0.52	-0.047	0.1	0.331	-0.371	0.145	0.03	0.173
BSUCTR38_control	0.652	-0.103	0.769	-1.364	0.345	-0.236	0.052	-0.299	-0.195	-0.133	0.194	0.669	-0.008	0.311	-0.552	0.559	-0.26	0.305	-0.196	0.452	0.264	0.173	0.446	0.196	0.357	-0.439	0.003	0.218	-0.288	0.067	-0.053	0.639	0.085	0.034	-0.159	0.829	0.324	-0.609	0.117	0.097	-0.109	-3.41	-0.634	0.149	-0.477	0.029	-0.343	-0.6	0.01
BSUCTR39_control	-0.518	0.404	0.323	0.816	0.087	-0.132	0.081	-0.28	0.027	0.224	-0.217	-0.269	-0.092	0.175	0.169	-0.644	-0.157	0.297	0.58	0.003	-0.024	0.201	-0.232	0.196	0.101	0.045	0.187	-0.528	0.417	0.118	0.004	-0.235	-0.212	0.252	0.539	-0.049	-0.056	0.352	-0.009	-0.298	0.008	0.505	0.095	0.41	0.083	0.117	0.224	0.07	0.181
BSUCTR40_control	-0.51	-0.149	-0.117	0.665	0.574	0.609	-0.097	0.098	0.008	-0.606	0.496	-0.243	0.566	-0.273	0.171	-0.49	0.295	0.204	0.09	-0.069	0.465	0.025	0.576	-0.685	-0.166	0.163	0.113	0.29	0.711	-0.155	0.261	0.403	0.312	0.283	0.041	0.367	0.603	0.335	-0.32	0.103	0.192	0.51	-0.254	0.172	0.036	-0.349	1.029	0.183	0.234
BSUCTR41_control	NaN	-1.803	-0.495	0.429	-0.524	0.444	0.161	0.518	-1.027	NaN	0.405	-0.768	-0.087	0.58	-0.154	0.053	0.333	0.016	0.176	0.593	-0.09	0.572	0.722	0.671	0.752	0.012	0.317	0.825	1.654	0.201	0.128	-0.274	-0.089	0.173	-0.563	0.074	0.408	1.16	0.918	0.461	0.004	0.464	-1.153	-0.275	-0.26	0.127	0.355	-0.304	-0.074
BSUCTR42_control	NaN	0.77	NaN	1.078	0.55	-0.15	0.522	-0.33	0.165	-0.047	-0.179	0.087	0.556	0.212	-0.185	NaN	0.087	0.505	-0.555	0	-0.028	NaN	-1.476	0.089	0.061	1.384	-0.865	-0.48	0.057	-0.052	0.252	-1.435	-0.24	0.093	-0.696	0.429	0.111	0.923	-0.39	-0.162	0.753	-0.078	0.373	0.324	NaN	0.279	-0.986	-0.332	0.167
BSUCTR44_control	0.294	0.273	0.174	-2.149	0.742	0.281	0.288	-0.263	0	0.214	0.29	0.047	-0.117	-0.093	0.149	0.336	-0.169	0.025	-0.205	-0.074	-0.007	0.499	0.167	0.332	0.164	-0.456	0.269	-0.06	0.005	0.173	0.302	0.072	-0.128	0.221	-0.143	NaN	0.115	-0.159	-1.241	-6.38	0.02	-6.65	0.307	-0.048	-0.027	0.489	0.312	0.147	-0.313
BSU19640_yodL-1	NaN	NaN	NaN	NaN	NaN	NaN	NaN	NaN	NaN	NaN	NaN	NaN	NaN	NaN	NaN	NaN	NaN	NaN	NaN	NaN	NaN	NaN	NaN	NaN	NaN	NaN	NaN	NaN	NaN	NaN	NaN	NaN	NaN	NaN	NaN	NaN	NaN	NaN	NaN	NaN	NaN	NaN	NaN	NaN	NaN	NaN	NaN	NaN	NaN
BSU04640_alrA-1	0.514	0.614	0.463	-0.624	-1.225	-0.398	-0.011	0.07	-0.107	0.293	-0.28	-0.3	0.775	0.179	-0.086	-0.178	0.376	-0.678	-0.168	0.675	-0.285	-0.365	0.042	-0.242	-0.101	-0.029	-0.085	-0.126	-0.619	0.09	0.439	0.195	0.061	0.179	0.901	-0.028	-0.163	1.076	-0.311	0.236	-0.074	0.612	-0.189	0.59	0.175	0.126	-0.057	0.475	-0.027
BSU06720_dagK-1	-0.078	0.38	-0.368	-0.435	-0.616	-0.213	-0.449	0.193	0.604	0.174	-0.335	0.652	-0.497	-0.342	0.691	0.547	0.532	-0.376	-0.332	1.523	-0.114	0.034	-0.122	-0.084	-0.813	-0.184	0.004	-0.403	-0.103	-0.786	0.802	0.266	0.537	0.755	0.424	0.231	-0.432	0.013	0.105	-0.594	0.126	0.316	0.049	0.028	0.537	0.157	-1.015	-0.089	0.271
BSU06720_dagK-2	-0.508	0.402	0.425	-0.312	-0.305	0.078	-0.258	0.794	1.147	0.254	-1.831	0.599	-0.879	-0.631	0.346	0.785	0.654	0.089	0.083	1.439	-1.148	0.142	-1.275	-0.76	-1.471	-1.362	-0.086	-1.155	0.087	-1.175	1.019	0.108	0.707	0.779	0.468	1.277	-1.671	-0.684	1.167	0.393	-0.144	-1.273	-0.502	-0.843	1.036	0.314	-1.987	-0.103	0.338
BSU22490_dapB-2	0.197	-0.103	0.585	2.01	-1.017	0.271	0.323	-0.123	-0.382	0.389	-0.778	0.22	-0.196	0.355	0.522	0.653	0.416	0.34	-0.576	1.181	0.318	-0.047	-0.221	-0.269	0.155	0.625	-0.179	-0.264	0.025	-0.645	0.906	-0.073	0.153	0.287	0.015	1.272	-1.336	-1.905	0.985	0.545	0.093	0.91	-0.032	0.328	0.026	0.309	-0.102	-0.474	0.881
BSU14180_dapH-2	NaN	-0.06	NaN	-0.21	NaN	-0.477	-1.155	-0.013	0.557	0.655	-0.863	0.049	-0.329	-0.516	1.013	-0.228	-0.161	0.306	0.497	0.513	-0.718	0.388	-1.072	0.686	-0.359	-0.814	0.328	-0.383	0.395	0.051	0.492	-0.174	-0.869	0.672	0.447	NaN	-0.056	0.063	1.633	-0.065	-0.545	0.747	-1.207	0.392	-0.034	-0.966	-1.648	-0.334	0.399
BSU00620_divIC-2	0.894	-0.059	-0.657	0.202	-1.128	-0.127	0.672	0.225	0.445	0.581	-1.165	-0.142	-0.255	0.555	0.355	0.137	0.306	0.314	-0.118	0.595	0.138	-0.881	-0.285	0.749	-0.532	0.038	-0.14	0.363	0.335	-0.132	0.654	0.57	0.434	-0.107	0.371	-0.011	-5.26	-2.327	-0.564	0.307	-0.178	-0.191	0.149	-0.314	-0.112	-0.075	-0.648	0.575	-0.027
BSU15280_ftsA-1	-0.849	-0.248	-0.169	0.159	-1.473	0.353	-0.115	0.352	0.611	-0.008	-0.212	0.46	0.652	-0.683	0.051	0.098	0.276	0.477	-0.191	0.214	-0.001	-0.211	-0.56	0.464	-0.704	0.542	0.366	-0.916	-0.011	-1.579	0.251	0.487	0.247	0.636	-0.056	NaN	-1.645	-3.464	-1.331	-0.027	0.413	-1.986	0.117	0.465	0.74	0.239	0.042	0.53	0.279
BSU15150_ftsL-2	-0.187	0.437	-0.761	0.528	-1.248	0.548	-0.429	0.476	-0.504	0.445	-0.922	0.486	0.103	-0.188	0.672	0.561	-0.396	0.604	-0.394	1.273	0.195	0	-0.118	-0.56	-0.095	-0.021	0.345	-0.166	-0.161	-0.054	0.417	0.263	-0.077	0.151	0.062	0.896	-7.243	-2.225	-0.801	0.408	-0.409	0.485	-0.586	0.3	0.659	-0.174	-0.761	0.482	-0.207
BSU14850_ftsW-2	-0.624	0.55	0.064	-0.074	-1.787	-0.254	-0.093	0.745	0.999	0.781	-1.299	0.457	-0.304	0.157	0.587	0.91	0.429	0.222	-0.786	1.029	1.536	-0.402	-0.659	-0.057	-0.377	0.061	0.352	-0.508	-0.093	-0.637	0.83	0.325	0.252	0.721	0.598	0.593	-4.153	-1.64	-0.02	0.243	-0.24	-3.477	0.54	-0.361	1.097	0.471	-1.315	-0.025	-0.004
BSU36760_murAA-2	-0.209	0.407	-0.134	0.729	-1.411	0.027	-0.222	0.732	0.578	0.169	-0.259	0.304	-0.633	0.349	0.13	0.344	0.165	0.345	-1.004	0.514	-0.099	-0.571	-1.013	-1.067	-1.245	0.762	0.789	-0.272	-0.284	-0.212	0.718	0.691	0.196	0.724	-0.264	-0.836	-2.699	-3.183	0.169	0.052	-0.776	0.419	-0.33	0.672	0.617	0.312	-0.363	-0.507	0.743
BSU29790_murC-2	0.122	0.956	0.3	-1.434	-1.041	0.55	0.213	0.725	0.89	0.616	-3.709	0.645	-1.589	-0.684	0.52	0.177	0.398	0.364	0.034	0.864	-2.229	0.102	-2.983	-0.849	-1.164	-0.337	0.152	-0.819	0.33	-1.137	0.497	0.605	0.385	0.78	0.702	NaN	-1.141	-3.213	0.019	-0.705	-0.409	-3.245	0.083	-0.055	0.549	0.622	-3.286	-0.029	0.34
BSU15180_murE-1	0.191	0.071	-0.255	-0.431	0.286	-0.428	0.167	0.457	-0.253	-0.085	0.141	-0.641	0.088	-0.909	0.158	0.119	-0.173	0.1	0.715	0.223	-0.023	-0.14	-0.1	-0.1	0.729	0.311	0.447	-0.22	0.031	0.143	-0.079	-0.503	0.188	-0.19	0.382	NaN	0.154	0.371	-0.208	-0.235	-0.198	-4.436	-0.929	-0.671	1.143	0.14	-0.497	-0.343	-0.229
BSU35750_tagA-1	0.044	-0.174	-0.079	0.032	0.067	-0.057	0.368	0.474	-0.513	-0.328	-0.282	-0.15	0.119	-0.065	0.117	0.43	0.054	0.009	0.024	-0.283	0.157	0.112	0.081	0.217	0.322	0.067	-0.106	0.258	-0.018	0.504	-0.234	0.044	-0.014	0.133	0.33	-0.996	0.293	0.117	0.049	-0.164	-0.335	0.563	0.025	0.08	0.022	0.341	0.172	0.207	-0.247
BSU35740_tagD-1	-0.153	0.62	1.535	-1.814	-0.326	-0.135	0.065	0.711	1.275	0.924	-0.983	0.355	-0.91	-0.485	0.643	0.477	0.421	0.007	-0.351	1.765	-1.078	0.325	-0.94	-0.757	-1.661	-0.856	-0.076	-1.107	0.019	-0.833	1.464	0.162	0.785	0.204	0.637	0.154	-1.462	-4.839	0.855	0.218	0.44	0.685	0.227	-0.205	0.979	0.227	-1.105	0.448	0.33
BSU35740_tagD-2	0.434	0.257	NaN	-0.632	-0.676	-0.236	-0.119	1	0.72	NaN	-0.069	0.287	-1.028	0.341	0.752	1.063	-0.047	-0.583	0.499	-0.007	-0.027	0.4	-0.71	-1.285	-0.296	-1.132	-0.185	-0.67	0.462	-1.336	1.019	0.546	-0.224	NaN	-0.331	1.129	-0.694	-3.875	-0.28	-0.348	0.551	0.193	0.314	-0.959	1.038	0.597	-1.863	0.487	-0.223
BSU16530_uppS-1	-0.095	0.033	-0.013	-0.124	0.331	0.034	0.189	0.409	0.667	-0.006	-1.069	0.143	-0.047	-0.218	0.342	0.606	-0.066	-0.087	0.206	0.509	-0.536	-0.59	-0.87	-0.647	-0.78	-0.766	-0.385	-0.578	-0.194	-1.112	0.768	-0.135	0.555	0.422	0.716	0.368	-0.228	0.899	1.044	0.014	0.106	-3.686	0.158	-0.522	1.082	0.32	-0.563	0.055	0.22
BSU09520_sigM-1	-0.589	0.715	-0.16	0.569	0.123	0.161	0.276	-0.233	0.124	-0.941	-0.164	-0.026	0.28	-0.064	-0.421	-0.494	0.016	-0.266	-0.171	1.705	0.544	-0.601	-0.154	0.053	-0.301	0.89	0.18	-0.553	0.682	0.681	0.06	0.357	-0.011	-0.022	-0.476	0.516	-0.703	0.502	-0.672	0.314	-0.319	0.411	-0.031	0.626	-0.201	-0.137	-0.118	-0.27	-0.128
BSU23100_sigX	-0.07	0.277	0.201	-5.808	-0.294	0.016	0.233	0.616	-0.097	0.038	-0.597	-0.026	0.006	0.057	0.969	-0.14	0.463	0.028	0.526	-1.279	-0.253	0.461	-1.351	0.521	0.082	-0.767	-0.357	0.497	-0.116	0.519	-0.033	0.048	0.277	0.346	0.231	0.251	0.589	0.664	0.206	0.089	0.147	-0.163	0.343	0.475	-0.17	-0.406	0.22	0.237	-0.424
BSU24280_yqiD	-0.629	0.655	-1.384	1.449	-0.826	0.612	-0.624	0.498	0.572	0.103	-0.176	-0.505	-0.871	-0.331	0.58	-0.247	-0.718	0.656	-0.488	0.232	-0.362	0.326	-0.468	-0.821	-0.218	0.184	-0.164	0.469	0.556	0.323	0.705	0.372	0.397	-0.039	0.451	2.173	0.481	-0.123	2.2	-0.049	0.168	-0.226	-0.12	-0.119	0.514	0.046	0.13	0.322	0.644
BSU01730_sigW	-0.514	-0.459	0.866	-0.26	1.109	-0.04	-0.501	0.09	0.007	-0.129	-0.354	-0.025	0.573	0.216	0.236	-0.081	0.078	0.305	-0.449	-0.218	0.181	-0.11	0.287	0.412	0.118	-0.252	-0.018	0.218	0.12	0.941	-0.069	0.103	-0.529	-0.314	-0.169	0.088	-0.317	0.101	-0.176	0.739	0.023	0.185	-0.698	0.343	-0.297	0.373	0.296	-0.2	-0.47
BSU10040_ecsA	0.38	-0.578	-0.041	-0.747	0.225	-0.167	-0.231	0.219	0.59	0.055	0.541	-0.136	-0.04	-0.632	-0.618	0.358	0.016	-0.112	-0.221	0.215	-0.14	-0.371	1.021	0.176	0.065	0.149	0.238	0.369	-0.227	-0.538	0.23	0.15	0.307	0.168	0.384	NaN	-0.395	0.164	0.147	0.131	0.205	0.294	-0.274	-0.007	0.183	-0.047	-0.681	0.31	-0.218
BSU12920_dppA	0.34	0.482	-0.356	0.212	0.097	0.119	0.154	-0.446	-0.228	-1.987	-0.257	0.622	0.167	0.032	0.444	0.231	0.266	-0.086	-0.492	-0.051	0.255	0.637	-0.215	0.049	0.215	0.022	0.017	0.197	-0.266	0.156	0.188	0.119	-0.429	NaN	-0.709	NaN	-0.331	0.121	-0.003	-0.241	-0.194	0.444	0.068	0.255	0.011	0.379	-1.614	-0.22	-0.053
BSU13900_ptsH	0.995	-0.575	-0.802	1.817	-0.35	-0.065	0.208	1.352	-0.078	0.172	0.044	-0.184	0.233	0.375	0.529	1.218	0.043	-0.063	-0.126	0.865	-0.21	0.3	-0.969	-1.042	0.441	-0.179	-0.095	-0.324	0.117	0.064	-0.43	-0.303	0.434	0.189	0.1	3.21	0.313	-0.575	3.513	-0.235	-0.359	-0.832	1.002	0.428	0.32	-0.539	1.163	0.227	0.287
BSU13910_ptsI	0.343	-1.319	-0.254	0.469	0.731	-0.172	-0.099	0.261	0.709	-0.707	-0.444	0.374	0.498	-0.172	0.289	0.01	1.021	0.599	-0.088	0.217	-0.742	0.073	-1.568	-0.737	0	-0.973	-0.601	-0.584	0.68	0.496	-0.545	0.744	0.152	0.551	0.458	1.96	0.063	1.029	3.03	-1.122	0.011	-1.765	0.888	0.419	0.595	0.602	-0.477	-0.103	0.685
BSU14090_ykuI	0.449	0.4	0.212	-0.236	-0.691	-0.661	0.24	-0.648	0.013	-0.063	0.084	-0.123	-0.078	0.027	-0.465	0.052	-0.273	-0.078	0.489	0.253	0.153	0.911	0.697	-0.508	0.159	-0.041	-0.034	-0.037	-0.016	-0.44	0.491	-0.187	-0.542	-0.048	-0.191	-0.253	0.384	0.249	-0.184	0.075	-0.047	0.549	0.305	0.57	-0.511	0.333	0.111	0	-0.226
BSU16960_ymdA	-0.84	1.339	-1.308	1.493	-0.039	-0.397	-0.479	0.083	2.083	0.316	-0.822	0.156	0.255	0.645	0.441	-0.197	0.027	0.066	0.619	-0.601	-0.124	-0.83	0.345	-0.453	-1.083	-0.064	1.159	0.094	-0.185	0.348	0.037	-0.091	-0.976	0.115	1.497	3.507	-0.065	-0.47	3.756	-0.383	1.075	1.209	-0.639	-0.309	-0.23	1.596	-0.619	-0.191	-0.093
BSU16960_ymdA-1	-0.108	-0.021	-0.247	-0.343	0.039	-0.293	0.142	-0.207	-0.315	-0.002	-0.023	0.098	-0.015	0.304	-0.052	0.018	-0.078	-0.14	0.09	-0.376	0.246	-0.014	0.097	0.103	0.031	0.184	-0.18	0.118	0.454	0.381	-0.337	0.016	-0.002	0.028	-0.001	-0.337	0.014	-0.059	0.016	0.495	-0.124	0.396	0.318	0.215	-0.25	0.06	0.419	0.072	0.239
BSU22910_ypfA	0.385	-0.225	-0.245	-0.38	0.266	-0.418	-0.113	1.043	-0.34	-0.134	-0.191	-0.49	0.396	0.087	0.325	0.387	-0.126	-0.371	-0.007	-0.218	0.73	0.376	-0.195	-0.032	0.08	-0.815	0.037	-0.038	-0.323	0.259	-0.327	0.965	-0.442	0.132	0.06	0.586	0.243	-0.513	-0.559	-0.008	0.53	-1.099	0.055	0.044	0.337	0.253	-0.129	0.233	0.352
BSU25050_yqgA	0.153	0.042	-0.671	-0.052	0.494	-0.184	-2.543	-0.277	0.179	0.254	0.129	0.225	0.57	-0.281	0.303	0.189	-0.103	0.413	-0.055	1.016	-0.096	0.315	-0.538	-0.245	-0.546	0.164	-0.07	0.01	-0.209	-0.308	-0.612	0.201	0.419	-0.761	0.762	-0.276	-0.427	0.572	-0.833	0.076	0.188	0.579	0.213	-0.172	0.682	-0.047	-0.293	-0.616	0.256
BSU25690_sda	-0.817	-0.254	0.048	2.686	-1.006	-0.341	0.35	0.161	0.799	0.293	-1.896	0.074	-0.683	-0.059	0.096	-0.285	0.273	0.035	-0.626	1.159	-0.785	1.326	-0.72	0.025	-0.228	0.903	-0.013	-0.834	-0.482	-0.556	1.187	-0.152	0.617	0.652	0.754	1.536	0.117	-0.198	1.668	0.063	0.026	0.534	-0.055	-0.23	0.541	-0.608	-0.106	-0.064	0.619
BSU29740_ccpA	1.706	0.023	0.485	0.074	0.307	0.021	-0.636	0.53	-0.011	0.707	0.284	0.139	0.255	-0.77	0.032	0.116	0.095	-0.065	0.745	0.196	-0.38	0.817	-0.338	0.326	0.985	-0.769	0.611	-0.212	0.307	0.174	0.085	0.502	0.136	1.134	-0.031	2	-1.082	-0.058	1.078	-0.64	-0.856	0.399	-0.357	-0.182	0.312	1.36	0.22	-0.338	0.001
BSU31740_yuxH	0.226	-0.416	0.375	-0.128	0.162	-0.098	0.077	-0.007	-0.311	0.194	0.087	-0.008	0.237	0.044	-0.052	-0.214	0.065	0.066	0.32	0.089	-0.237	-0.003	-0.263	0.013	0.049	-0.275	0.18	0.069	-0.243	0.674	-0.224	-0.356	-0.345	0.206	0.214	0.18	-0.132	-0.065	-0.139	0.661	-0.32	0.011	0.234	-0.249	-0.119	-0.272	-0.199	-0.183	-0.067
BSU33630_secG	NaN	NaN	NaN	NaN	NaN	NaN	NaN	NaN	NaN	NaN	NaN	NaN	NaN	NaN	NaN	NaN	NaN	NaN	NaN	NaN	NaN	NaN	NaN	NaN	NaN	NaN	NaN	NaN	NaN	NaN	NaN	NaN	NaN	NaN	NaN	NaN	NaN	NaN	NaN	NaN	NaN	NaN	NaN	NaN	NaN	NaN	NaN	NaN	NaN
BSU35250_ftsX	0.24	-0.683	0.054	-0.419	0.212	0.035	0.206	-0.147	0.465	-0.247	0.319	-0.079	0.662	-0.127	0.592	-0.343	-0.301	-0.063	-1.69	-0.582	0.152	0.144	0.69	-0.082	0.055	0.345	0.445	0.125	-0.159	-0.027	0.585	-0.126	-0.123	-1.682	-0.093	0.415	-1.007	-0.783	0.827	0.419	-0.319	0.857	-0.364	0.239	0.516	0.365	-0.06	-3.02	0.077
BSU35260_ftsE	0.204	-0.436	0.196	-0.648	0.29	0.179	-0.301	0.183	0.434	0.211	-0.689	0.426	-0.266	-0.063	0.864	0.365	0.316	0.032	-1.211	-1.019	-0.204	0.276	-0.03	0.093	0.146	0.678	0.105	0.383	0.546	0.339	0.81	0.423	0.228	-0.37	0.312	NaN	-0.554	-1.417	0.087	-4.659	0.419	-5.399	0.338	0.48	-0.473	0.655	-0.281	-3.001	0.449
BSU40510_yybT	-0.021	-0.33	0.009	-0.52	0.396	0.097	0.826	-0.201	-0.461	0.264	-0.452	-0.265	-0.075	0.028	-0.415	0.633	-0.482	0.379	-0.422	-0.96	-0.366	-0.292	0.083	-0.103	-0.191	1.182	-0.706	-0.183	0.063	-0.523	-0.136	0.208	-0.423	0.164	0.239	-0.832	0.251	-0.648	-0.48	0.334	0.371	0.29	0.416	0.377	0.349	0.709	0.306	0.461	1.78
BSU40960_parB	0.071	-1.113	0.441	0.937	0.295	0.012	0.129	-0.308	0.485	-0.013	0.61	0.364	-0.098	0.198	-0.095	-0.035	-0.069	0.077	0.658	0.495	0.257	0.002	-0.155	-0.395	-0.048	-0.037	-0.484	0.106	-0.39	-0.044	-0.078	0.101	-0.265	0.002	0.526	0.997	0.528	0.205	0.524	0.377	0.807	0.729	0.701	-0.098	0.378	0.12	-0.385	0.12	0.474
BSU40970_parA	0.085	0.134	-0.383	0.743	0.347	-0.331	-0.009	0.153	-0.27	0.177	-0.242	0.033	-0.548	-0.1	-0.106	0.259	-0.41	-0.196	-0.153	0.762	-0.257	-0.165	-0.022	-0.202	0.17	0.585	0.158	-0.004	-0.052	0.197	0.119	-0.593	-0.452	0.18	0.187	0.156	-0.433	0.023	0.143	-0.053	0.214	0.817	-0.545	-0.372	-0.373	0.213	0.251	-0.19	-0.383
BSU00020_dnaN-1	0.023	0.047	0.795	0.049	0.589	-0.165	0.116	0.279	-0.173	-0.082	0.114	-0.046	0.28	-0.406	0.003	-0.257	0.118	0.359	-0.478	-0.442	-0.016	-0.043	0.287	0.207	0.359	-0.361	-0.381	-0.555	0.36	-0.055	0.242	-0.082	-0.103	0.464	-1.244	2.636	0.633	-0.261	-0.684	-0.065	-0.084	-2.681	-0.005	0.198	-0.166	-0.462	-0.147	-0.74	-0.34
BSU01000_secE-1	-0.487	-0.056	0.213	-2.063	-0.677	-0.184	-0.52	0.659	0.934	0.899	-1.441	0.594	-0.754	-0.304	0.545	0.718	0.471	0.15	-0.481	0.827	-1.041	0.182	-1.44	-0.911	-1.323	-1.035	-0.103	-0.951	0.057	-1.428	0.969	0.423	0.738	1.02	0.713	1.173	0.067	0.286	0.979	-0.816	0.185	0.207	-0.563	-0.302	0.895	0.278	-1.577	0.259	0.419
BSU01000_secE-2	-0.491	0.254	0.315	-0.971	-0.31	-0.642	-0.009	0.528	0.049	0.379	0.01	0.232	-0.515	0.273	-0.162	-0.505	-0.387	0.555	-0.15	0.084	-0.325	-0.321	-0.701	0.162	-0.28	0.019	0.756	0.294	-0.152	-0.044	-0.121	0.169	-0.053	-0.232	0.151	0.793	0.079	-0.062	-0.215	0.32	0.65	0.401	0.208	-0.175	-0.094	0.502	-0.135	0.303	0.555
BSU01360_secY-1	-0.011	0.578	0.098	-0.764	0.825	0.226	-0.513	0.35	-0.545	0.437	0.008	0.415	-0.308	0.184	0.371	0.02	-0.09	0.476	0.311	0.245	-0.182	-0.119	0.324	-0.18	1.127	-0.358	-0.41	0.014	0.058	-0.084	-0.318	-0.205	-0.357	-0.977	-0.107	0.682	0.149	0.539	-0.517	0.618	-0.111	0.41	-0.407	0.235	-0.226	0.032	0.128	0.09	-0.3
BSU14840_ylaN-1	-0.019	NaN	-0.555	1.184	-0.494	0.5	-0.17	0.242	0.536	NaN	0.47	-0.458	-0.108	-0.357	-0.036	-0.763	0.569	0.06	-0.098	-1.881	-0.313	-2.468	0.662	0.605	-0.11	0.227	0.099	0.177	0.072	0.828	-0.585	0.371	-0.414	0.13	-0.775	NaN	-0.153	-1.186	-0.322	-0.194	-0.254	-0.865	-0.139	0.489	0.107	0.8	-1.015	-0.448	0.382
BSU14840_ylaN-2	0.061	-0.057	0.027	-0.856	-0.094	0.188	-0.218	-0.062	-0.399	-0.169	-0.263	0.009	0.084	0.188	-0.246	-0.078	0.082	-0.066	0.186	0.06	0.495	0.043	0.293	0.066	0.099	-0.169	0.085	0.21	0.014	0.158	-0.187	-0.04	0.083	0.036	-0.157	-0.077	0.39	0.143	-0.167	0.366	-0.022	-4.128	-0.441	-0.124	-0.128	0.158	0.153	-0.184	-0.134
BSU15950_ftsY-1	0.286	-0.477	-0.086	-0.412	0.287	0.123	0.28	0.28	0.238	0.353	0.076	0.183	0.196	-0.029	-0.258	0.158	-0.302	0.064	-0.096	0.111	-0.186	0.431	-0.239	0.308	0.153	-0.273	0.123	-0.032	0.241	0.072	0.028	0.428	-0.081	-0.033	-0.264	0.72	-0.359	-0.298	-0.629	-0.182	0.299	-4.956	0.09	-0.093	-0.53	0.247	0.513	-0.408	0.43
BSU15950_ftsY-2	0.187	-0.064	-0.778	-1.03	-0.305	-0.044	-0.12	1.361	0.279	-0.172	-0.426	0.138	-0.346	0.284	-0.086	0.337	0.237	0.392	0.265	-0.355	-0.191	-0.51	0.092	0.527	0.177	0.593	-0.592	-0.106	-0.501	-0.086	-0.318	-0.161	-0.028	-0.952	-0.171	0.034	0.03	-0.03	-0.706	0.32	0.469	-0.158	-0.168	-0.037	0.17	-0.584	0.238	0.129	-0.102
BSU15980_ffh-1	0.066	0.018	0.104	0.354	0.101	0.01	0.062	-0.034	0.222	0.079	0.118	0.175	-0.159	0.222	0.161	0.125	0.107	0.393	-0.02	-0.181	-0.246	-0.142	0.1	0.288	-0.139	0.359	0.029	-0.07	0.168	0.392	0.12	0.004	-0.141	-0.03	0.412	-0.169	-0.079	0.232	-0.026	0.393	-0.143	0.492	0.345	0.284	0.158	0.059	0.071	-0.043	0.102
BSU16580_polC-1	0.111	0.595	0.234	-0.507	0.202	-0.149	0.37	-0.467	0.233	-0.162	0.079	-0.216	0.641	0.146	-0.037	0.168	-0.219	0.12	-0.177	0.041	-0.586	0.515	0.1	-0.744	0.593	-0.105	0.14	-0.216	0.071	-0.147	0.68	0.551	-0.356	-0.252	0.389	0.173	0.08	0.585	0.538	0.461	-0.4	-1.246	-0.581	0.662	-0.252	-0.019	-0.397	0.132	-0.055
BSU16580_polC-2	-0.03	-0.276	0.316	0.029	0.442	0.059	0.273	0.779	0.627	0.334	0.494	0.217	-0.333	0.18	0.207	0.093	-0.09	0.061	0.095	-0.06	0.097	0.342	0.08	0.135	-0.047	-0.703	0.628	0.156	0.393	-0.609	0.299	0.404	0.294	-0.112	0.04	0.592	0.153	-1.079	-1.98	-0.2	-0.322	-4.434	0.243	0.159	0.545	-0.801	0.161	-0.164	-0.252
BSU17910_yneF-1	0.855	-0.056	-0.842	-0.064	0.064	0.121	0.695	0.387	-0.589	-0.184	-0.033	0.355	0.244	0.058	-0.014	-0.009	-0.061	0.07	0.239	0.155	0.508	-0.786	-0.219	0.061	0.434	-0.145	0.533	0.285	-0.054	0.236	-0.195	0.132	-0.044	-0.07	0.109	0.014	0.048	-0.54	-0.19	0.53	-0.872	0.55	-0.051	0.272	0.231	0.098	-0.26	0.148	-0.174
BSU17910_yneF-2	-0.66	-0.395	-0.003	0.119	-0.358	0.336	0.264	0.29	0.427	-0.084	-0.563	0.417	-0.464	-0.094	-0.01	0.216	0.488	-0.033	0.501	0.275	-1.228	0.006	-0.711	-0.48	-0.353	-0.782	0.037	-0.092	0.995	-0.25	0.534	-0.309	0.565	-0.03	0.504	-0.039	-0.046	-0.232	0.319	-0.084	0.471	0.444	-0.292	-0.16	0.525	0.136	0.095	0.46	0.326
BSU18090_parE-1	0.605	0.56	-0.394	1.558	0.068	0.07	0.186	0.46	0.412	0.481	-0.069	0.574	0.561	-0.137	-0.042	-0.495	-0.711	-0.085	-0.068	0.163	0.392	0.482	-0.251	-1.019	-0.35	0.293	-0.071	-0.012	0.221	-0.044	-0.109	-0.064	-0.382	-0.279	-0.233	0.112	0.157	0.205	0.352	-0.041	0.14	0.594	-0.037	-0.16	-0.264	-0.033	-0.08	0.223	0.258
BSU18090_parE-2	-0.459	0.243	0.207	3.055	-0.809	-0.19	-0.585	1.16	1.292	0.608	-0.839	0.382	-0.443	-0.163	1.041	0.406	0.528	-0.049	-0.133	1.3	-0.651	-0.038	-1.118	-0.611	-1.127	-0.556	-0.011	-0.822	-0.092	-0.896	1.267	0.243	0.542	1.424	0.967	1.604	-1.092	-2.251	2.116	0.298	-0.055	0.569	-0.302	-0.288	1.478	-0.067	-1.076	0.416	0.568
BSU18100_parC-2	0.182	-0.154	0.126	0.064	0.46	-0.051	0.171	-0.309	-0.372	-0.405	0.174	-0.231	-0.217	0.011	0.116	-0.325	-0.083	-0.357	0.012	-0.272	-0.218	0.623	0.024	0.041	0.24	0.083	-0.052	0.004	-0.044	0.039	0.105	-0.056	-0.111	-0.218	0.027	-0.379	0.198	-0.317	-0.232	0.344	0.092	-0.505	-0.022	-0.205	-0.045	-0.255	-0.02	0.232	0.052
BSU24340_accC-1	0.265	0.024	0.018	-0.401	-0.028	0.167	0.122	0.203	0.162	-0.587	-0.641	0.202	-0.313	0.08	0.767	0.103	0.572	0.227	-0.156	-0.099	-0.303	0.146	-0.522	-0.002	0.043	-0.053	0.318	-0.198	0.712	-0.146	0.379	0.445	0.511	0.692	0.523	0.147	0.793	-0.519	0.38	-4.642	0.133	-6.326	-0.456	0.252	0.209	-0.083	-1.169	0.218	0.484
BSU24340_accC-2	-1.533	0.276	-0.634	0.88	-0.738	0.083	-0.177	-0.301	0.539	0.486	-0.819	0.157	-0.513	0.085	-0.393	0.801	0.239	0.002	0.717	1.629	-1.149	-0.625	-0.946	-1.059	-0.437	-0.515	0.469	-0.154	0.316	0.698	0.511	0.624	0.701	1.016	0.596	3.556	-1.255	-2.087	3.184	1.177	0.011	0.483	-0.412	-0.648	0.61	-0.585	-0.578	-0.62	0.449
BSU24350_accB-1	0.259	0.19	0.3	-0.108	-0.116	0.268	-0.186	0.377	0.212	-0.152	-0.724	0.538	-0.069	0.07	-0.226	0.203	0.18	0.2	-0.015	0.506	-0.163	-0.183	-0.383	-0.496	0.152	-0.325	0.154	-0.074	0.092	-0.382	-0.117	0.179	-0.086	-0.071	0.124	0.759	0.35	-0.104	-0.577	-0.013	0.187	-6.326	0.172	-0.003	0.165	0.488	-0.497	0.308	0.026
BSU25310_dgkA-1	0.108	-0.1	-0.555	0.218	0.408	-0.286	-0.282	0.131	-0.231	0.092	0.132	0.057	0.058	0.521	-0.252	0.522	-0.053	-0.188	0.031	0.247	0.149	-0.25	0.252	0.331	-0.054	-0.365	0.195	-0.206	0.052	-0.052	-0.066	0.063	0.351	0.024	-0.063	-0.211	0.188	-0.327	-0.694	0.457	0.427	-3.649	-0.588	0.034	-0.255	0.075	0.131	-0.128	-0.211
BSU25680_yqeG-1	0.004	-0.14	-0.121	0.027	-0.162	-0.378	0.043	-0.009	-0.079	0.605	0.167	0.047	0.302	-0.138	-0.006	-0.282	0.042	-0.468	0.419	-0.055	0.125	0.459	0.387	0.149	0.441	-0.098	-0.435	0.203	0.184	0.268	0.201	-0.101	-0.135	0.24	0.4	0.8	0.669	0.163	-0.113	0.351	0.458	0.526	0.053	0.162	0.163	0.117	0.373	0.385	0.008
BSU25680_yqeG-2	NaN	NaN	NaN	NaN	NaN	NaN	NaN	NaN	NaN	NaN	NaN	NaN	NaN	NaN	NaN	NaN	NaN	NaN	NaN	NaN	NaN	NaN	NaN	NaN	NaN	NaN	NaN	NaN	NaN	NaN	NaN	NaN	NaN	NaN	NaN	NaN	NaN	NaN	NaN	NaN	NaN	NaN	NaN	NaN	NaN	NaN	NaN	NaN	NaN
BSU29200_accA-1	-0.243	0.191	0.577	-0.103	-0.392	-0.278	-0.215	0.579	1.306	0.326	-1.01	0.521	-0.885	-0.272	0.517	0.556	0.391	0.378	0.701	1.234	-0.947	-0.355	-1.082	-0.498	-0.819	-0.914	-0.757	-0.721	0.345	-0.959	1.286	0.739	0.399	0.674	0.71	0.332	-3.053	-1.237	1.12	0.924	-0.022	0.112	-0.309	-0.249	1.301	0.374	-1.153	0.047	0.831
BSU29200_accA-2	0.198	0.488	-0.233	-0.648	0.758	-0.068	-0.251	0.308	0.753	-0.001	-0.072	-0.155	0.074	-0.045	0.166	0.443	-0.213	0.219	0.343	-0.305	-0.248	-0.047	-0.324	-0.147	-0.041	0.313	0.346	0.724	0.096	0.363	0.094	-0.074	0.099	-0.659	-0.372	1.021	0.203	0.521	-1.107	-4.138	0.262	-7.412	-0.052	0.289	-0.112	0.027	-0.392	-0.041	-0.245
BSU29210_accD-1	-0.021	-0.37	-0.255	0.113	-0.186	-0.14	0.056	0.219	0.081	0.24	0.035	-0.024	-0.141	0.127	-0.2	0.098	-0.06	0.047	-0.048	0.5	-0.166	0.514	0.324	-0.077	-0.069	0.431	-0.064	0.045	0.187	0.149	0.26	0.215	0.178	-0.208	0.043	-0.083	0.275	0.243	-0.089	-1.787	-0.017	-0.098	0.058	0.166	-0.131	0.143	0.104	-0.314	0.01
BSU29210_accD-2	0.133	-0.17	-0.047	-0.813	0.003	0.261	0.238	0.106	0.221	0.087	-0.14	0.469	0.064	0.347	-0.003	0.157	0.039	0.102	0.352	-0.019	0.146	0.402	0.254	-0.037	-0.101	-0.222	0.222	0.097	0.103	0.138	0.13	0.137	0.053	0.167	0.131	-1.197	0.076	-0.082	-1.058	-7.71	0.166	-6.944	0.213	0.064	-0.064	-0.184	0.169	0.156	0.027
BSU35300_secA-1	-0.031	-0.019	0.251	0.664	0.154	0.013	0.462	0.074	-0.359	0.207	0.609	0.245	-0.029	-0.272	-0.477	-0.45	-0.149	0.039	-0.103	0.241	0.187	-0.285	0.448	-0.087	-0.022	0.426	0.11	0.071	0.022	0.147	0.1	0.179	-0.117	-0.319	-0.069	-1.182	0.236	-0.002	-0.302	0.663	-0.078	0.658	0.101	0.377	0.131	0.547	0.278	-0.138	-0.05
BSU36370_fabZ-1	0.078	0.085	0.431	0.293	-0.17	-0.417	0.345	0.098	-0.177	0.144	0.272	0.287	0.039	0.029	-0.428	-0.227	0.056	-0.131	0.138	0.056	0.024	-0.149	0.29	-0.104	0.203	0.487	0.323	0.038	0.216	-0.144	-0.35	-0.291	0.061	0.153	0.159	-0.796	0.068	0.158	0.276	0.004	0.078	0.54	-0.074	0.041	-0.235	-0.024	0.07	0.413	-0.197
BSU36370_fabZ-2	-0.764	0.647	0.083	0.211	-0.161	-0.487	-0.246	-0.387	0.34	-0.421	0.31	0.216	-0.439	0.15	0.124	0.9	-0.314	0.84	0.077	-0.641	-0.328	0.182	-0.287	0.317	-0.424	-0.076	-0.07	-0.624	0.204	0.289	0.354	-0.206	0.515	0.084	-0.219	0.61	-0.679	-0.057	0.088	0.096	0.171	0.27	-0.713	0.546	-0.351	0.678	-0.138	-0.189	-0.094
[truncated: 1,261 more columns]

## Sheet: T2 to T3 unfiltered GI scores
X.	BSU00400_yabE	BSU00490_spoVG	BSU00570_yabM	BSU00690_ftsH	BSU00880_disA	BSU01670_amiE	BSU01680_murP	BSU01690_murR	BSU01700_murQ	BSU02350_gamP	BSU02200_ybfG	BSU02360_gamA	BSU02370_ybgA	BSU02600_cwlJ	BSU02810_cwlK	BSU04140_pbpC	BSU04970_cwlT	BSU05710_ydhD	BSU06250_ydjM	BSU07260_yfnI	BSU09370_lytF	BSU10110_pbpF	BSU10770_wprA	BSU11570_cwlQ	BSU12100_pdaC	BSU12420_yjoB	BSU12460_xlyB	BSU12780_xepA	BSU12810_xlyA	BSU12980_ykfB	BSU12990_ykfC	BSU13820_ykvT	BSU14040_ldt	BSU14470_mreBH	BSU15170_spoVD	BSU15210_spoVE	BSU15390_sepF	BSU15420_divIVA	BSU16560_rasP.1	BSU16910_rodZ	BSU16950_pbpX	BSU17410_cwlC	BSU17860_yneA	BSU18180_yngB	BSU18350_dacC	BSU18380_iseA	BSU18410_ggt	BSU19210_yocH	BSU19410_cwlS
BSU00400_yabE	0.405	-0.035	0.454	NaN	0.48	0.055	-0.087	-0.432	-0.273	1.129	0.003	0.17	0.268	-0.56	-0.421	0.482	0.534	0.122	-0.251	-0.061	0.438	0.134	0.401	-0.015	-0.517	-0.257	0.112	0.019	-0.132	-0.002	-0.117	0.145	0.249	0.488	0.36	NaN	-0.03	-0.258	NaN	0.41	-0.132	-0.337	0.58	0.213	-0.533	-0.072	0.397	-0.121	0.144
BSU00490_spoVG	0.342	-0.17	0.559	NaN	-0.462	-0.047	-0.04	-0.022	-0.629	-0.707	-0.121	-0.435	0.419	0.903	-0.502	0.54	-0.755	0.007	-0.58	1.603	0.622	-0.307	-0.336	0.575	0.496	-0.384	-0.856	-0.936	-0.088	0.191	-0.359	-0.156	-0.522	0.148	0.14	NaN	-0.151	0.167	NaN	0.221	0.636	0.333	0.318	0.01	0.015	0.372	-0.976	-0.235	-0.434
BSU00570_yabM	0.02	0.169	0.058	NaN	0.164	0.585	-0.603	0.372	0.517	-0.484	0.429	-0.035	-0.008	0.119	0.691	-0.147	-0.7	0.375	-0.261	0.013	0.53	0.019	0.348	0.639	0.352	0.239	-0.087	0.377	0.428	-0.149	-0.183	0.349	-0.196	0.005	0.555	NaN	-0.142	-0.471	NaN	0.382	-0.002	0.135	-0.144	0.323	0.269	0.273	-0.684	0.566	0.116
BSU00690_ftsH	NaN	NaN	NaN	NaN	NaN	NaN	NaN	NaN	NaN	NaN	NaN	NaN	NaN	NaN	NaN	NaN	NaN	NaN	NaN	NaN	NaN	NaN	NaN	NaN	NaN	NaN	NaN	NaN	NaN	NaN	NaN	NaN	NaN	NaN	NaN	NaN	NaN	NaN	NaN	NaN	NaN	NaN	NaN	NaN	NaN	NaN	NaN	NaN	NaN
BSU00880_disA	-0.346	-0.172	0.055	NaN	0.418	0.092	-0.273	-0.071	0.401	0.724	-0.271	0.091	-0.085	-0.201	-0.484	-0.345	0.082	0.712	0.57	0.16	0.003	0.013	0.191	-0.002	-0.048	-0.225	-0.332	0.506	0.116	0.074	0.35	0.264	-0.351	-0.669	-0.43	NaN	-0.284	0.172	NaN	0.575	-0.611	-2.616	-0.218	0.478	-1.095	-0.031	0.109	0.014	0.428
BSU01670_amiE	0.432	0.321	-0.55	NaN	0.298	-0.101	0.447	0.69	0.072	-0.414	0.537	-0.215	-0.135	0.138	0.192	-0.078	-0.459	0.192	0.092	-0.51	-0.36	0.293	0.358	0.154	-0.092	0.185	0.182	0.511	-0.107	0.611	0.401	0.382	-0.182	-0.531	0.316	NaN	0.549	-0.226	NaN	-0.114	-0.191	-0.39	0.436	-0.032	-0.069	-0.128	-0.301	0.008	0.299
BSU01680_murP	NaN	NaN	NaN	NaN	0.373	0.501	-1.389	-0.122	-0.395	NaN	-1.061	-0.199	0.371	0.317	0.048	0.134	-1.105	-0.18	0.376	NaN	-0.967	0.006	-0.379	0.392	0.186	NaN	0.59	NaN	-1.255	0.348	0.329	-0.091	-0.043	NaN	-0.268	NaN	0.477	0.179	NaN	0.28	0.75	NaN	-0.826	1.434	-0.098	0.714	-0.3	-0.224	0.415
BSU01690_murR	-0.513	0.185	0.253	NaN	-0.048	-0.086	0.636	0.094	0.188	0.167	0.112	0.442	0.363	0.611	0.141	-0.21	0.164	-0.157	-0.38	-0.216	0.066	0.326	0.335	-0.082	-0.131	0.373	-0.157	-0.14	0.53	0.344	0.548	-0.625	0.593	-0.624	-0.329	NaN	0.656	-0.676	NaN	0.187	-0.195	0.993	-0.902	0.052	-0.073	-0.209	0.187	0.333	-0.45
BSU01700_murQ	0.3	0.2	-0.198	NaN	0.243	0.035	0.873	-0.436	0.602	-0.537	-0.34	0.435	0.15	0.055	0.349	-0.185	0.218	0.429	-0.075	0.135	0.415	0.105	-0.052	0.621	0.259	0.118	0.495	-0.42	-0.193	0.484	-0.265	0.288	0.158	-0.18	0.47	NaN	0.291	0.015	NaN	-0.133	0.223	0.826	0.287	0.186	0.227	0.347	0.311	0.161	-0.168
BSU02350_gamP	0.357	0.141	0.418	NaN	-0.09	-0.359	-0.228	-0.774	-0.495	0.643	0.119	-0.46	0.408	0.065	0.449	-0.213	0.024	0.276	0.354	0.31	-0.003	-0.447	-0.019	0.617	0.832	0.025	0.295	0.579	0.175	0.378	-0.305	-0.389	0.011	0.225	-0.276	NaN	0.257	-0.37	NaN	0.026	0.517	0.915	-0.517	1.133	-0.543	-0.121	-0.063	-0.462	0.418
BSU02200_ybfG	0.246	0.062	-0.256	NaN	0.488	0.289	-0.632	-0.51	0.572	0.583	0.575	0.326	0.037	-0.485	0.345	0.361	0.3	0.126	0.319	0.39	0.756	-0.27	0.107	-0.093	-0.236	0.83	-0.063	0.55	-0.287	-0.305	0.362	-0.521	0.255	-0.349	0.562	NaN	0.435	0.116	NaN	-13.499	0.159	NaN	0.444	0.551	0.422	0.296	0.168	0.518	0.095
BSU02360_gamA	0.041	0.206	0.223	NaN	0.125	0.028	0.558	1.047	0.013	0.815	0.274	-0.22	-0.212	0.153	0.11	0.249	-0.521	0.606	0.403	-0.473	-0.315	0.913	0.336	0.925	-0.047	-0.204	-0.323	-0.248	-0.669	0.3	0.07	-0.2	0.333	-0.608	-0.156	NaN	0.825	0.572	NaN	0.147	-0.448	0.8	0.973	0.04	0.429	-0.351	0.643	-0.102	-0.418
BSU02370_ybgA	0.003	0.041	-0.41	NaN	0.262	0.571	-0.93	-0.231	1.289	0.631	-0.096	-0.012	-0.73	-0.569	0.216	-0.389	0.177	0.624	1.224	-0.408	0.496	1.052	0.546	-0.408	-0.765	0.075	0.302	-0.24	-0.146	-0.953	0.887	-0.109	-0.49	0.344	-0.169	NaN	-0.172	-0.497	NaN	-0.133	-0.395	NaN	-0.372	0.303	0.14	0.3	-0.515	-0.49	-0.147
BSU02600_cwlJ	-0.273	0.116	0.649	NaN	-0.365	-0.076	0.383	0.344	-0.062	-0.006	-0.372	-0.027	-0.33	0.28	-0.074	0.463	-0.408	0.227	0.176	0.1	0.487	-0.021	0.261	0.55	0.138	-0.13	-0.311	-0.571	0	0.449	-0.456	-0.146	0.645	-0.668	0.188	NaN	0.505	0.884	NaN	0.221	0.035	-5.938	0.291	0.153	0.243	0.999	0.13	0.178	0.25
BSU02810_cwlK	0.241	-0.359	0.316	NaN	0.381	0.133	-0.545	0.203	0.732	-0.802	0.927	0.406	0.269	0.545	-0.447	0.051	0.241	0.152	0.004	-0.247	0.466	0.058	-0.438	-0.023	1.098	0.041	0.196	-0.198	-0.722	-0.162	0.215	-0.538	-0.035	0.542	0.51	NaN	-0.446	0.203	NaN	0.716	-0.695	0.397	0.121	0.54	0.209	0.396	0.653	0.38	0.123
BSU04140_pbpC	0.084	-0.567	0.858	NaN	-0.043	0.295	-0.397	-0.507	-0.414	1.098	-0.05	-0.244	-0.011	0.266	0.858	0.275	0.594	-0.13	-0.079	0.371	0.655	0.181	0.293	-0.09	-0.162	0.167	0.647	-0.006	-0.39	0.36	-0.237	0.573	-0.176	-0.113	-0.319	NaN	-0.31	0.6	NaN	-0.97	0.221	-0.48	-0.315	0.631	0.029	0.989	0.032	0.035	-0.049
BSU04970_cwlT	-0.327	0.303	0.907	NaN	-0.858	0.172	0.068	0.165	0.103	-0.019	-0.623	-0.168	0.037	-0.111	0.48	0.061	-0.168	-0.116	0.179	0.004	-0.251	-0.136	0.331	-0.397	0.89	0.755	0.59	-0.594	0.108	0.006	0.665	-0.126	-0.406	0.239	0.681	NaN	0.408	-0.295	NaN	0.234	-0.119	0.387	0.415	-0.777	0.361	-0.208	0.432	-0.305	0.322
BSU05710_ydhD	-0.025	-0.003	-0.253	NaN	-0.4	-0.105	-0.059	0.904	-0.081	0.553	0.092	0.432	0.258	0.27	-0.312	0.293	0.472	0.234	0.093	0.399	0.62	0.282	0.078	-0.02	0.819	0.453	-0.208	-0.664	-0.814	0.908	-0.669	-0.288	-0.513	0.089	0.186	NaN	0.571	0.594	NaN	0.073	0.443	0.674	1.385	0.618	0.156	-0.42	0.248	-0.171	0.003
BSU06250_ydjM	0.507	-0.279	-0.031	NaN	-0.818	0.1	0.045	0.846	-0.024	0.691	0.606	-0.628	0.436	0.526	0.094	0.302	-0.3	0.3	0.23	0.405	-0.058	-0.492	0.406	0.161	-0.554	0.119	-0.72	0.118	0.228	0.736	0.128	-0.025	-0.315	-0.329	0.026	NaN	-0.062	-0.182	NaN	0.423	-0.136	-0.172	0.149	-0.054	-0.421	0.189	0.527	-0.292	0.297
BSU07260_yfnI	0.148	-0.55	-0.249	NaN	0.351	-0.08	0.539	0.012	0.041	-0.343	0.014	0.089	-0.074	0.489	0.498	0.122	0.086	-0.011	-0.06	-0.301	0.22	-0.114	0.691	0.241	0.422	0.276	-0.001	-0.258	0.075	0.062	0	-0.145	0.055	-0.507	-0.015	NaN	0.113	0.169	NaN	0.407	-0.699	0.589	-0.213	-0.218	-0.132	0.206	-0.36	0.446	0.232
BSU09370_lytF	0.792	-0.168	-0.276	NaN	-0.616	0.312	0.327	0.405	0.247	0.145	-0.354	-0.026	0.023	0.177	0.262	0.471	-0.392	-0.157	-0.309	-0.04	0.096	0.588	-0.306	0.145	0.79	0.282	-0.273	0.092	0.185	-0.155	0.331	-0.249	-0.348	-0.494	0.826	NaN	0.505	0.205	NaN	-5.855	-0.274	NaN	0.318	-0.125	0.643	0.398	0.304	0.392	0.045
BSU10110_pbpF	-0.52	0.277	-0.343	NaN	-0.495	0.536	0.431	1.065	-0.38	-0.314	0.097	0.278	0.562	-0.023	-0.081	0.34	0.261	0.607	0.031	0.259	0.193	0.624	-0.162	0.551	0.666	0.353	-0.219	0.197	-0.327	0.6	-0.072	0	-0.16	0.355	-0.319	NaN	0.124	-0.077	NaN	0.27	0.222	0.19	0.197	-0.088	0.012	-0.235	-0.576	-0.085	-0.309
BSU10770_wprA	0.247	-0.71	0.299	NaN	-0.609	0.409	0.529	0.114	-0.071	-0.949	0.598	0.071	-0.01	-0.008	0.659	0.531	0.774	-0.007	0.395	-0.184	0.784	0.054	0.257	-0.093	-0.267	0.381	0.306	0.186	0.263	-0.584	-0.186	0.344	0.787	0.651	0.567	NaN	0.087	-0.067	NaN	-9.943	0.345	NaN	0.465	0.399	-0.654	0.152	0.802	0.461	-0.434
BSU11570_cwlQ	-0.071	0.759	-0.071	NaN	-0.571	-0.103	0.551	-0.036	0.166	-0.079	0.02	-0.5	-0.048	-0.114	-0.754	0.438	-0.384	-0.098	-0.103	-0.292	0.225	0.857	0.607	-0.456	0.538	-0.216	-0.043	-0.004	-0.142	-0.435	-0.503	-0.059	0.095	0.289	-0.347	NaN	0.399	-0.193	NaN	0.202	0.303	-3.923	-0.051	0.357	0.549	-0.052	-0.076	-0.313	-0.231
BSU12100_pdaC	0.417	-0.303	-0.073	NaN	-0.731	0.176	0.047	-0.019	-0.378	0.121	0.479	0.497	-0.623	-0.242	-0.476	-0.788	-0.373	-0.351	0.234	0.434	-0.15	0.086	0.845	0.114	0.658	-0.527	0.156	-0.099	-0.22	0.006	0.384	-0.216	0.111	0.134	0.574	NaN	0.16	-0.493	NaN	0.084	0.322	-1.748	-0.561	0.592	0.102	0.196	-0.095	-0.507	-0.116
BSU12420_yjoB	0.183	0.436	0.721	NaN	-0.106	0.142	-0.09	-0.106	0.347	0.329	-0.745	0.222	0.227	-0.374	0.051	0.217	-0.441	0.726	-0.272	0.946	-0.402	-1.12	-0.361	0.872	0.429	-0.024	0.744	0.188	-0.105	-0.019	-0.164	-0.127	-0.19	-1	0.395	NaN	-0.297	0.847	NaN	0.451	0.811	NaN	-0.164	-0.899	-0.246	0.29	-0.074	0.177	-0.413
BSU12460_xlyB	0.102	1.435	-0.039	NaN	0.349	0.436	0.067	-0.153	0.153	0.825	0.185	0.003	0.339	0.265	-0.568	0.094	0.408	-0.097	0.41	0.819	0.63	-0.009	0.341	-0.382	-0.02	0.157	0.493	0.857	0.16	0.012	0.379	0.425	-0.23	-0.345	0.451	NaN	-0.46	0.977	NaN	0.189	0.16	-0.984	-0.761	-0.184	0.124	-0.434	0.251	0.482	0.308
BSU12780_xepA	-0.451	0.164	0.14	NaN	0.554	-0.667	-0.177	-0.52	0.636	0.243	0.506	0.627	0.137	0.12	-0.396	-0.394	0.739	-0.199	-0.201	0.504	-0.066	0.39	-0.069	0.747	0.351	0.239	-0.663	0.465	-0.207	-0.021	0.676	-0.377	0.436	-0.372	-0.183	NaN	-0.267	-0.075	NaN	0.233	0.126	-0.958	0.168	0.262	0.1	0.656	-0.378	0.008	-0.449
BSU12810_xlyA	0.007	-0.171	-0.186	NaN	-0.167	0.081	-0.034	-0.162	-0.681	1.012	-0.357	0.328	-0.362	1.041	0.134	-0.173	0.233	0.251	0.222	0.14	-0.323	-0.01	0.478	-0.281	1.113	-0.694	-0.284	0.02	1.059	-0.026	0.309	0.47	-0.678	-0.085	0.137	NaN	0.448	0.026	NaN	0.866	-0.439	0.558	0.15	-0.639	0.275	0.486	-0.063	0.43	0.266
BSU12980_ykfB	0.048	-0.452	0.269	NaN	-0.053	-0.289	0.416	0.482	0.411	0.956	0.072	0.139	0.341	-0.19	0.215	0.784	0.415	-0.15	0.312	-0.11	-0.174	0.283	-0.175	0.17	0.186	0.111	0.819	0.024	-0.422	0.617	-0.514	0.083	0.432	0.312	0.268	NaN	0.336	-0.588	NaN	-0.51	0.2	NaN	0.786	0.33	-0.33	0.388	0.28	0.113	0.59
BSU12990_ykfC	0.33	0.032	-0.28	NaN	0.349	0.368	0.638	-0.564	-0.365	0.38	0.003	0.313	0.191	-0.387	0.142	-0.51	0.195	0.145	-0.134	-0.324	-0.556	0.17	0.134	0.036	0.286	-0.421	-0.025	0.501	0.094	0.219	-0.273	0.773	0.392	0.22	-0.246	NaN	-0.263	0.12	NaN	0.045	0.125	0.626	-0.618	-0.261	0.45	0.436	0.154	-0.057	-0.041
BSU13820_ykvT	0.194	0.304	1.177	NaN	0.076	-0.574	-0.017	-0.115	0.668	0.547	0.488	0.519	0.258	0.973	-0.276	0	-0.952	-0.256	0.02	0.193	0.378	-0.185	0.345	-0.29	0.108	-0.684	-0.412	0.167	0.623	0.155	-0.018	0.131	-0.319	-0.298	-0.033	NaN	0.276	0.017	NaN	0.166	0.626	-1.225	0.158	-0.663	-0.085	0.068	-0.137	-0.131	0.279
BSU14040_ldt	0.998	0.954	-0.464	NaN	-0.978	-0.387	-0.743	0.276	-0.105	-0.806	-0.276	0.828	-0.184	0.105	-0.558	-0.603	0.162	-0.115	0.541	-0.23	0.364	0.55	0.46	-0.311	0.471	-0.645	0.352	-0.32	0.049	-0.139	-0.511	-0.266	-0.07	0.2	-0.615	NaN	-0.307	0.035	NaN	0.45	-0.748	0.378	1.047	-0.072	0.388	0.474	0.784	0.354	-1.1
BSU14470_mreBH	1.498	0.132	0.973	NaN	0.011	0.356	0.681	-0.206	-0.292	-0.217	0.102	-0.111	-0.092	-0.444	0.032	-0.66	-0.324	0.159	0.917	0.084	-0.003	0.422	0.134	-0.046	0.072	0.222	-0.189	-0.074	-0.158	0.52	-0.271	-0.66	0.644	-0.156	-0.796	NaN	0.133	0.558	NaN	-0.819	0.435	0.441	-0.077	0.282	0.223	0.61	-0.213	0.054	0.261
BSU15170_spoVD	0.056	0.837	-0.355	NaN	1.065	0.516	0.067	0.15	0.342	0.458	-0.548	-0.877	0.029	-0.249	0.064	0.95	-0.163	0.163	-0.213	0.084	-0.298	-0.034	0.568	0.415	0.573	-0.159	0.624	0.022	0.186	0.001	0.155	0.254	-0.089	-0.029	-0.606	NaN	0.053	0.378	NaN	0.393	0.052	-0.934	-0.24	0.073	0.208	-0.081	0.226	0.212	0.203
BSU15210_spoVE	NaN	NaN	NaN	NaN	NaN	NaN	NaN	NaN	NaN	NaN	NaN	NaN	NaN	NaN	NaN	NaN	NaN	NaN	NaN	NaN	NaN	NaN	NaN	NaN	NaN	NaN	NaN	NaN	NaN	NaN	NaN	NaN	NaN	NaN	NaN	NaN	NaN	NaN	NaN	NaN	NaN	NaN	NaN	NaN	NaN	NaN	NaN	NaN	NaN
BSU15390_sepF	-0.248	-0.864	0.358	NaN	-0.809	0.856	0.236	0.028	-0.118	0.342	-0.067	0.86	0.021	-0.438	0.701	-0.335	0.607	0.032	0.758	0.552	-0.173	-0.029	-0.075	0.204	0.157	0.189	-0.221	0.729	-0.438	0.591	-0.064	0.684	0.201	-0.324	0.208	NaN	0.487	-1.271	NaN	0.21	0.004	-1.718	0.653	-0.088	0.107	0.162	0.352	-0.541	0.202
BSU15420_divIVA	NaN	NaN	NaN	NaN	NaN	NaN	NaN	NaN	NaN	NaN	NaN	NaN	NaN	NaN	NaN	NaN	NaN	NaN	NaN	NaN	NaN	NaN	NaN	NaN	NaN	NaN	NaN	NaN	NaN	NaN	NaN	NaN	NaN	NaN	NaN	NaN	NaN	NaN	NaN	NaN	NaN	NaN	NaN	NaN	NaN	NaN	NaN	NaN	NaN
BSU16560_rasP-1	NaN	NaN	NaN	NaN	NaN	NaN	NaN	NaN	NaN	NaN	NaN	NaN	NaN	NaN	NaN	NaN	NaN	NaN	NaN	NaN	NaN	NaN	NaN	NaN	NaN	NaN	NaN	NaN	NaN	NaN	NaN	NaN	NaN	NaN	NaN	NaN	NaN	NaN	NaN	NaN	NaN	NaN	NaN	NaN	NaN	NaN	NaN	NaN	NaN
BSU16910_rodZ	0.666	0.507	-0.026	NaN	-0.133	0.274	0.62	0.262	0.218	0.253	-8.406	-0.088	-0.865	-0.081	0.039	0.197	0.326	0.392	0.706	0.434	-3.232	0.176	-6.43	0.206	0.399	-0.593	-0.197	-0.738	0.48	-0.975	0.381	0.159	0.602	0.552	0.089	NaN	0.059	0.568	NaN	-8.818	0.28	NaN	0.348	-0.061	-0.005	0.17	-8.14	0.578	0.43
BSU16950_pbpX	0.179	-0.297	-0.128	NaN	-0.162	-0.137	-0.751	-0.273	-1.609	0.566	-0.23	0.626	-0.145	-0.046	-0.086	-0.523	-0.193	-0.456	0.18	0.424	-0.407	0.307	-0.196	-0.332	-0.547	0.427	-0.101	0.921	-0.094	0.612	0.207	-0.716	0.277	0.237	0.203	NaN	1.533	-0.232	NaN	-0.038	0.015	NaN	0.033	0.805	-0.081	0.018	1.5	0.14	0.428
BSU17410_cwlC	NaN	NaN	NaN	NaN	NaN	NaN	NaN	NaN	NaN	NaN	NaN	NaN	NaN	NaN	NaN	NaN	NaN	NaN	NaN	NaN	NaN	NaN	NaN	NaN	NaN	NaN	NaN	NaN	NaN	NaN	NaN	NaN	NaN	NaN	NaN	NaN	NaN	NaN	NaN	NaN	NaN	NaN	NaN	NaN	NaN	NaN	NaN	NaN	NaN
BSU17860_yneA	-0.645	0.32	0.091	NaN	-0.106	-0.057	-0.066	0.106	-0.051	0.009	0.566	0.382	0.039	-0.325	-0.175	1.205	0.07	0.643	-0.107	0.661	0.27	0.23	-0.069	0.472	0.43	0.003	-0.406	-0.085	-0.382	0.636	0.868	0.073	-0.854	-0.136	0.499	NaN	1.001	0.042	NaN	-0.076	0.803	0.623	0.504	0.235	0.503	0.773	0.598	0.21	-0.559
BSU18180_yngB	0.342	-0.057	0.192	NaN	-0.064	0.013	0.216	0.071	0.395	0.227	-0.857	-0.273	0.563	0.142	-0.309	0.85	-0.35	0.076	0.223	0.376	0.234	0.03	-0.086	0.336	0.459	0.144	0.34	0.435	-0.21	0.103	0.188	-0.524	-0.733	-0.02	-0.272	NaN	-0.453	0.463	NaN	-0.62	-0.659	-2.525	0.278	-0.023	-0.311	-0.083	0.478	0.239	0.348
BSU18350_dacC	-0.362	0.526	0.417	NaN	0.078	0.707	0.383	-0.208	-0.563	-0.478	0.699	-0.686	-0.362	0.345	0.249	-0.18	-0.252	-0.292	0.222	-0.446	0.565	-0.087	1.322	0.615	-0.185	-0.523	-0.153	-0.305	0.938	-0.15	0.208	0.089	-0.794	0.071	0.136	NaN	1.184	1.145	NaN	0.388	-1.003	0.254	0.264	0.413	0.435	0.155	0.1	0.04	-0.37
BSU18380_iseA	0.691	0.36	0.907	NaN	-0.106	-0.35	0.658	0.439	0.591	-0.047	0.699	0.449	1.038	-0.369	-0.196	0.251	0.04	-0.097	-0.474	-0.567	0.216	-0.445	-0.492	-0.051	0.031	-0.148	0.362	0.551	0.305	-0.402	-0.01	-0.115	0.045	0.792	0.293	NaN	-0.391	-0.356	NaN	-0.327	0.12	-0.918	0.081	-0.199	0.008	-0.169	0.096	-0.512	0.635
BSU18410_ggt	0.648	0.368	-0.378	NaN	0.154	-0.138	-0.023	0.667	0.328	0.294	0.585	0.087	0.133	-0.384	0.002	0.139	-0.438	0.625	0.352	0.469	0.023	0.134	-0.344	0.443	0.114	-0.076	0.179	0.105	0.831	-0.296	0.115	0.257	0.057	-0.07	0.501	NaN	0.359	0.189	NaN	-10.83	0.398	NaN	-0.315	0.725	-0.329	-0.267	0.203	0.681	0.05
BSU19210_yocH	0.241	0.495	-0.315	NaN	-0.728	-0.39	-0.192	0.143	0.184	0.226	-0.362	-0.577	0.014	-0.401	0.766	0.535	0.416	0.296	-0.607	-0.68	-0.325	1.069	-0.276	0.524	0.518	0.748	-0.143	0.22	1.129	-0.663	0.126	0.456	0.557	0.212	-0.609	NaN	-0.171	-1.08	NaN	-0.565	0.172	0.143	1.742	-0.112	0.291	0.239	-0.437	0.47	0.304
BSU19410_cwlS	-0.235	-0.09	-0.528	NaN	0.538	0.297	-0.382	-0.333	0.523	1.087	0.544	0.271	0.382	-0.068	0.121	0.565	0.097	-0.594	0.201	0.395	-0.4	-0.196	0.268	0.398	0.089	-0.321	0.536	0.069	-0.109	0.141	-0.246	-0.443	-0.321	-0.062	-0.109	NaN	-0.155	-0.315	NaN	0.104	-0.225	0.18	-0.118	0.204	-0.099	0.471	0.212	-0.468	0.109
BSU19620_yodJ	0.606	-0.351	-0.556	NaN	-0.41	-0.023	-0.376	0.406	0.106	0.281	0.369	0.107	-0.13	0.078	-0.175	0.252	0.093	0.129	0.249	-0.06	0.75	-0.421	0.501	-0.556	0.296	0.63	-0.245	-0.338	0.728	0.089	0.097	-0.503	-0.47	-0.238	0.126	NaN	0.493	0.354	NaN	-0.013	-0.146	0.893	0.875	-0.42	0.154	0.117	0.135	0.383	-0.004
BSU19810_yodU	0.423	-0.422	-0.144	NaN	-0.083	-0.2	-0.393	-0.061	-0.094	-0.095	0.641	0.146	0.113	-0.26	-0.179	-1.001	-0.127	0.156	0.08	0.177	0.559	0.144	-0.259	0.267	-0.222	-0.554	0.081	-0.014	0.372	0.069	0.308	0.548	0.546	0.11	-0.089	NaN	0.353	0.098	NaN	0.3	0.474	0.136	0.085	0.172	-0.144	0.961	0.384	-0.172	-0.373
BSU21350_cwlP	0.456	-0.348	0.025	NaN	0.213	0.277	0.221	-0.984	-0.215	-0.149	0.157	0.215	-0.05	-0.027	-0.11	-0.138	-0.069	-0.134	-0.519	0.499	-0.263	0.055	-0.338	-0.649	-0.13	0.837	-0.224	-0.467	0.127	0.343	0.484	0.075	0.53	0.14	-0.497	NaN	0.199	0.327	NaN	0.434	0.101	0.827	0.198	-0.011	-0.044	0.187	0.132	-0.071	0.126
BSU21410_blyA	0.186	-0.419	-0.741	NaN	-0.506	-0.027	-0.745	0.174	0.03	0.27	0.047	-0.197	0.306	1.062	-0.095	0.366	-0.045	-0.107	0.091	0.282	0.098	0.199	-0.005	0.405	0.403	-0.482	-0.168	0.611	0.153	-0.44	-0.014	0.319	0.057	-0.022	-0.497	NaN	0.213	0.161	NaN	0.279	0.075	-6.074	0.12	0.068	-0.199	-0.231	0.273	0.201	0.849
BSU22030_dynA	-0.218	0.345	0.146	NaN	0.048	-0.374	0.174	0.609	0.182	0.461	0.288	0.164	0.257	0.112	-0.105	-0.38	0.081	0.234	-0.112	-0.426	0.283	0.401	0.202	0.634	-0.469	-0.493	-0.282	0.326	0.276	0.141	-0.089	0.112	0.373	-0.415	0.243	NaN	0.785	-0.031	NaN	0.642	-0.316	-0.175	-0.102	-0.255	0.231	0.147	0.262	0.248	0.637
BSU22180_gpsB	0.557	0.699	0.251	NaN	0.574	0.072	-0.269	-0.4	0.554	0.125	0.307	-0.076	0.191	0.243	-0.201	-0.143	0.303	0.362	-0.918	-0.662	0.543	0.426	0.788	0.241	-0.109	0.072	0.658	0.004	0.079	-0.006	0.355	0.167	0.022	-0.047	0.786	NaN	-0.089	-0.123	NaN	-7.501	0.261	NaN	0.267	0.186	0.007	0.084	0.084	0.079	-0.336
BSU23190_dacB	0.212	-0.03	-0.134	NaN	0.071	0.686	-0.157	-0.01	-0.222	0.171	-0.184	-0.281	-0.224	0.439	-0.497	-0.032	-0.28	-0.036	-0.337	0.206	-0.38	-0.332	-0.067	0.135	0.644	0.066	-0.076	0.363	0.205	0.243	0.175	-0.736	0.865	0.268	0.38	NaN	-0.33	-0.411	NaN	-0.07	0.288	0.145	0.206	0.329	-0.13	-0.369	-0.056	0.241	-0.135
BSU23530_spoIIM	-0.265	0.015	0.131	NaN	0.256	0.311	0.143	0.144	0.256	-0.061	0.15	0.009	-0.1	0.094	-0.182	0.499	0.272	0.132	0.041	-0.442	0.439	0.55	0.017	0.272	0.075	0.472	0.192	0.096	-0.732	0.14	0.074	0.422	-0.23	0.172	-0.074	NaN	0.541	0.242	NaN	-1.041	0.121	NaN	0.028	0.187	-0.076	0.21	-0.088	-0.394	-0.364
BSU23616_mciZ	-0.352	-0.07	0.779	NaN	0.59	0.296	-0.093	-0.073	-0.47	0.143	-0.765	-0.364	0.042	-0.272	-0.297	0.53	-0.395	0.301	-0.022	-0.353	-0.059	0.793	0.874	-0.539	0.693	0.692	0.622	0.102	0.464	0.302	-0.049	0.128	-0.2	0.915	0.588	NaN	0.708	-0.266	NaN	0.575	0.577	0.342	-0.307	0.276	-0.488	-0.193	0.11	0.003	0.073
BSU24190_yqiI	0.202	0.02	0.724	NaN	0.345	0.146	0.391	0.32	0.631	-0.41	0.121	-0.156	-0.536	-0.41	1.598	0.602	0.426	0.81	-0.287	-0.215	0.321	0.456	0.127	-0.306	-0.528	0.194	-0.87	0.324	0.621	-0.26	-0.064	-0.118	-0.278	0.153	-0.271	NaN	-0.385	0.812	NaN	0.064	0.302	0.235	-0.066	0.333	-0.514	-0.312	0.595	-0.359	0.524
BSU24830_yqgT	-0.503	-0.009	0.011	NaN	0.048	0.355	0.636	0.473	-0.003	-0.65	-0.074	0.449	0.043	-0.005	-0.221	0.419	0.248	0.309	0.237	-0.219	-0.204	0.578	0.966	0.387	-0.234	-0.304	-0.663	-0.123	-0.148	-0.132	0.406	0.489	0.308	0.324	-0.493	NaN	0.316	-0.061	NaN	0.197	-0.062	0.072	0.015	0.239	0.177	0.466	-0.006	0.08	0.282
BSU24840_yqgS	-0.001	0.187	-0.215	NaN	0.423	0.054	-0.185	-0.104	0.209	-0.623	0.634	0.153	0.136	0.546	-0.531	0.108	-0.286	0.492	0.188	-0.414	0.161	0.148	0.109	0.047	0.033	0.484	-0.101	0.973	0.057	0.213	-0.219	0.169	0.208	1.091	0.463	NaN	0.041	0.715	NaN	-7.146	0.295	NaN	0.417	-0.273	0.906	0.543	0.366	0.093	-0.092
BSU25310_dgkA	NaN	NaN	NaN	NaN	NaN	NaN	NaN	NaN	NaN	NaN	NaN	NaN	NaN	NaN	NaN	NaN	NaN	NaN	NaN	NaN	NaN	NaN	NaN	NaN	NaN	NaN	NaN	NaN	NaN	NaN	NaN	NaN	NaN	NaN	NaN	NaN	NaN	NaN	NaN	NaN	NaN	NaN	NaN	NaN	NaN	NaN	NaN	NaN	NaN
BSU25530_spoIIP	0.282	0.507	-0.034	NaN	-0.449	-0.046	0.181	-0.54	-0.038	-0.513	0.257	0.101	-0.293	0.256	-0.054	-0.207	0.379	0.035	0.009	-0.169	-0.156	-0.478	0.505	-0.253	-0.122	-0.371	-0.537	0.332	0.001	0.462	-0.304	0.062	-0.447	-0.345	0.081	NaN	-0.81	-0.052	NaN	-0.099	-0.35	0.423	-0.535	-0.088	0.22	0.368	-0.175	-0.102	-0.264
BSU25710_cwlH	0.786	0.313	-0.369	NaN	1.415	0.191	-0.081	0.323	0.138	-0.478	-0.081	-0.195	0.212	-0.168	-0.266	-0.229	-0.529	-0.304	-0.588	-0.311	0.599	0.482	0.159	0.019	0.284	-0.086	0.027	0.809	1.21	0.255	-0.338	-0.308	0.141	-0.611	0.321	NaN	-0.534	0.34	NaN	0.288	-0.282	-0.437	0.281	-0.533	0.56	-0.048	-0.694	-0.007	0.215
BSU25900_cwlA	-0.222	0.46	-0.365	NaN	0.595	0.399	-0.119	0.18	-0.138	1.016	0.481	0.084	0.525	0.658	0.491	-0.129	-0.179	-0.454	0.597	-0.444	0.663	-0.047	0.662	0.034	0.6	-0.738	0.164	0.22	-0.424	0.571	0.368	-0.447	0.186	-0.243	-0.252	NaN	0.252	0.398	NaN	0.517	0.441	-0.947	0.192	0.283	-0.739	-0.031	0.489	-0.053	-0.611
BSU26810_yrpC	-0.79	0.333	0.377	NaN	-0.194	-0.185	-0.251	-0.013	0.189	-0.309	0.531	-0.132	0.307	0.056	-0.324	0.252	-0.042	0.357	-0.374	0.091	0.216	0.036	-0.321	0.623	0.081	0.357	0.331	-0.732	0.232	0.205	0.266	0.34	-0.961	-0.477	0.535	NaN	0.138	-0.159	NaN	-0.324	-0.394	NaN	0.191	0.364	-0.38	0.253	0.038	0.347	0.205
BSU27310_pbpI	-0.594	0.539	0.095	NaN	-1.862	0.166	-0.169	0.164	-0.092	0.232	0.445	-0.224	-0.017	-0.189	0.132	0.083	-0.162	-0.052	0.508	0.306	0.575	-0.222	0.139	0.273	-0.167	-0.174	-0.48	-0.344	-0.173	0.012	0.356	0.196	-0.236	0.35	0.479	NaN	1.046	0.397	NaN	0.31	-0.066	0.164	-0.268	0.045	0.781	0.146	0.345	-0.233	0.357
BSU27580_yrvJ	-0.755	0.972	0.008	NaN	-0.138	-0.207	0.092	-0.144	0.632	-0.726	0.237	0.1	0.203	-0.279	0.769	-0.206	0.019	0.047	0.14	0.298	0.018	0.807	0.667	0.22	0.387	0.401	0.405	-0.368	0.287	0.295	-0.135	0.33	-0.111	-0.192	-0.356	NaN	0.011	-0.639	NaN	0.135	0.938	-0.074	0.22	0.1	-0.039	-0.425	0.353	0.124	-0.148
BSU27670_spoVB	-1.031	-0.13	0.157	NaN	-0.173	-0.347	-0.25	-0.096	1.406	-0.679	0.381	-0.208	-0.199	-0.273	-0.137	-0.22	0.06	0.032	-0.431	0.851	-0.925	0.527	-1.057	-0.45	0.451	0.394	0.239	0.062	0.175	-0.584	0.024	-0.82	-0.464	-0.151	0.28	NaN	0.487	-1.354	NaN	0.213	0.429	NaN	-0.583	0.262	0.568	-0.677	-1.943	-0.194	0.167
BSU27990_minD	-0.231	-0.273	0.132	NaN	0.277	-0.241	-0.285	-0.37	0.126	0.648	-0.032	0.273	-0.231	0.409	0.079	0.462	0.266	0.192	-0.063	-0.92	-0.2	-0.046	0.453	0.658	-0.814	-0.363	-0.182	0.653	0.133	0.293	-0.514	-0.725	0.854	0.193	-0.522	NaN	0.019	0.797	NaN	1.09	-0.149	0.399	0.85	0.341	0.228	-0.138	0.112	-0.455	0.243
BSU28000_minC	NaN	NaN	NaN	NaN	NaN	NaN	NaN	NaN	NaN	NaN	NaN	NaN	NaN	NaN	NaN	NaN	NaN	NaN	NaN	NaN	NaN	NaN	NaN	NaN	NaN	NaN	NaN	NaN	NaN	NaN	NaN	NaN	NaN	NaN	NaN	NaN	NaN	NaN	NaN	NaN	NaN	NaN	NaN	NaN	NaN	NaN	NaN	NaN	NaN
BSU28050_maf	-0.017	-0.11	0.354	NaN	-0.407	-0.062	0.164	-0.013	-0.019	0.578	0.255	0.676	0.44	0.076	0.65	-0.156	-0.13	0.618	0.197	0.45	-0.474	-0.971	0.438	-0.641	1.025	-0.496	-0.765	0.098	0.247	0.066	-0.026	-0.235	-0.317	-0.208	0.39	NaN	0.093	0.334	NaN	0.022	0.069	0.454	-0.083	-0.518	0.242	-0.525	-0.237	0.029	-0.26
BSU28610_zapA	-0.065	-0.006	0.58	NaN	0.009	0.387	-0.239	0.175	0.025	0.851	-0.071	0.01	-0.084	0.441	-0.814	0.25	0.082	0.4	0.347	-0.555	0.305	-0.781	0.192	0.701	-0.027	-0.261	0.127	0.315	-0.066	-0.302	-0.158	0.593	0.399	-0.296	0.394	NaN	0.213	-1.858	NaN	-0.233	0.515	0.454	0.534	0.352	-0.168	-0.262	-0.528	0.138	-0.005
BSU28900_ysbB	-0.343	0.338	0.279	NaN	0.298	0.358	0.178	0.11	0.316	0.293	0.341	-0.024	0.034	0.343	-0.551	0.144	-0.143	-0.086	-0.016	-0.461	0.009	-0.546	-0.016	0.732	-0.048	0.201	0.397	0.205	0.055	0.57	0.233	0.301	0.39	-0.507	-0.23	NaN	-0.24	-0.286	NaN	-0.222	0.079	0.362	0.043	0.034	0.322	0.45	0.336	0.009	-0.133
BSU28920_lytT	0.095	0.598	0.276	NaN	-0.546	-0.045	-0.175	0.43	-0.087	0.003	0.315	-0.872	0.125	-0.251	-0.036	-0.073	-0.109	0.149	-0.653	0.816	0.377	0.205	0.389	-0.705	-0.303	0.574	1.083	-0.33	-0.012	-0.262	-0.568	-0.226	0.151	-0.111	0.23	NaN	-0.44	0.552	NaN	0.935	0.113	0.662	0.409	-0.321	-0.167	-0.158	-0.079	0.16	-0.457
BSU28930_lytS	0.657	-0.234	-0.336	NaN	0.448	0.098	0.297	0.26	-0.152	0.34	0.751	0.256	-0.194	0.38	0.54	-0.474	0.157	0.339	0.552	0.386	0.992	-0.198	0.1	0.545	-0.372	0.837	0.575	-0.319	-0.812	-0.15	0.672	-0.014	0.377	-0.847	-0.232	NaN	0.249	0.613	NaN	-5.791	-0.35	NaN	0.071	0.406	0.158	-0.06	0.259	0.213	0.046
BSU29610_ezrA	-3.71	-0.159	NaN	NaN	NaN	0.503	0.599	0.2	0.137	NaN	0.116	0.38	-0.038	0.235	-0.844	0.319	0.017	-0.371	NaN	-0.102	1.569	-1.62	-0.845	0.465	-0.892	0.392	-0.412	1.068	-0.359	-0.307	-0.811	-0.272	NaN	0.19	0.243	NaN	NaN	1.435	NaN	1.228	-0.654	0.792	NaN	-0.049	-0.72	-0.372	NaN	-0.15	0.493
BSU29630_refZ	0.799	0.111	0.037	NaN	-0.726	-0.334	-0.284	0.068	-0.613	0.519	0.394	-0.488	0.849	0.314	-0.291	0.109	-0.279	0.13	-0.031	-0.331	-0.059	0.315	-0.731	-0.375	-0.959	0.32	-0.145	0.521	-0.118	-0.018	0.055	0.067	-0.303	-0.087	0.051	NaN	0.415	-0.125	NaN	0.954	-0.093	-1.315	0.074	0.135	-0.394	0.189	-0.167	-0.206	-0.16
BSU30050_ytgP	0.107	0.218	0.107	NaN	0.146	0.201	-0.036	-0.302	0.024	-0.061	-0.075	-0.528	-0.006	0.271	0.237	-0.338	0.127	1.19	0.254	-0.468	-0.119	-0.276	0.27	0.016	-0.027	0.903	-0.231	-0.159	0.67	0.096	0.117	-0.607	-0.516	0.586	-0.077	NaN	-0.668	-0.816	NaN	0.68	0.144	0.596	0.351	-0.18	0.143	0.435	0.275	-0.388	-0.25
BSU30640_ytkC	-0.328	0.268	-0.293	NaN	-0.975	-0.312	-0.012	0.291	-0.446	0.267	0.435	0.482	0.426	-0.577	0.198	-0.158	0.383	-0.533	-0.288	0.294	-0.596	-0.165	0.941	0.334	-0.166	1.093	0.78	-0.243	0.596	0.653	0.349	0.085	-0.778	-0.095	0.004	NaN	0.177	0.853	NaN	-0.016	0.557	-0.167	-0.44	-0.337	-0.658	0.336	-0.04	0.271	0.241
BSU31010_floT	NaN	NaN	NaN	NaN	NaN	NaN	NaN	NaN	NaN	NaN	NaN	NaN	NaN	NaN	NaN	NaN	NaN	NaN	NaN	NaN	NaN	NaN	NaN	NaN	NaN	NaN	NaN	NaN	NaN	NaN	NaN	NaN	NaN	NaN	NaN	NaN	NaN	NaN	NaN	NaN	NaN	NaN	NaN	NaN	NaN	NaN	NaN	NaN	NaN
BSU31020_yuaF	-0.051	-0.521	-0.283	NaN	-0.491	-0.108	0.483	0.013	-0.401	0.04	-0.333	-0.028	0.35	0.224	-0.22	0.2	-0.241	0.345	0.048	1.231	-0.04	0.117	0.123	-0.389	0.499	-0.101	0.27	0.636	0.035	-0.093	0.13	0.56	0.49	0.381	0.575	NaN	0.15	0.812	NaN	-0.148	-0.769	0.475	0.122	-0.074	0.109	-0.025	0.075	0.66	0.349
BSU31120_lytG	-1.097	-0.142	-0.015	NaN	0.865	-0.107	-0.546	-0.427	0.593	-0.155	0.398	-0.245	0.567	0.708	-0.684	0.284	0.212	0.409	-0.135	0.592	-0.144	-0.541	-0.532	0.085	0.46	-0.347	0.381	-0.077	0.28	0.144	-0.111	0.099	0.002	-0.211	-0.645	NaN	-0.077	1.136	NaN	0.623	0.217	0.034	-0.046	0.673	-0.097	-0.423	-0.148	0.033	-0.137
BSU31490_pbpD	-0.116	0.509	-0.206	NaN	0.463	0.864	-0.167	0.22	0.26	0.152	0.701	0.546	0.316	0.421	0.621	0.127	0.023	0.754	0.569	0.195	-0.454	-0.917	-0.071	-0.188	0.383	-0.659	0.377	0.119	0.453	0.42	-0.184	0.048	0.874	-0.05	0.351	NaN	-0.243	-0.825	NaN	-0.003	0.095	NaN	0.094	0.176	0.33	0.374	0.141	0.248	0.334
BSU32340_lytH	0.568	-0.034	0.042	NaN	-2.179	0.261	0.841	-0.681	-0.219	0.805	1.215	0.585	0.038	0.661	0.182	-0.125	-0.081	0.255	-0.797	0.119	0.342	-0.133	-0.222	-0.167	-0.071	-0.973	0.308	0.321	0.215	-0.107	-0.113	0.625	0.274	-0.562	0.945	NaN	0.598	0.097	NaN	0.326	-0.176	-0.162	0.174	0.225	0.114	0.635	0.579	-0.3	0.37
BSU33360_yvgJ	0.268	0	-0.291	NaN	-0.783	-0.198	-0.105	0.382	-0.692	0.027	0.358	-0.361	0.104	0.006	-0.081	-0.061	-0.109	0.002	-0.18	-0.468	0.297	0.058	0.698	0.139	0.248	0.245	0.574	-0.215	-0.369	-0.429	0.039	0.045	0.62	0.733	0.192	NaN	0.53	0.384	NaN	0.134	0.19	-0.243	0.986	-0.119	-0.3	0.485	0.027	0.224	0.168
BSU34760_glmR	-0.567	-1.821	0.816	NaN	-0.572	0.009	0.047	1.189	0.411	0.277	-0.19	-0.334	0.658	0.548	-0.377	0.57	0.025	-0.098	0.409	1.771	-0.943	0.365	-1.695	0.418	0.159	0.606	1.031	0.533	-0.103	0.513	0.751	0.26	-0.322	1.599	0.446	NaN	-0.929	NaN	NaN	0.165	-0.44	NaN	-0.395	0.603	0.212	-0.697	0.391	0.374	-0.152
BSU34800_cwlO	-0.061	0.587	-1.139	NaN	0.743	0.26	1.239	0.15	0.585	-0.067	-0.378	0.323	0.385	-0.123	0.601	-0.792	0.591	0.414	-1.841	-2.591	0.146	0.541	0.39	-0.845	-0.131	-0.376	-0.345	0.56	0.535	0.269	0.148	-0.257	0.12	-1.944	0.664	NaN	-1.327	-0.426	NaN	0.847	-0.177	-4.039	0.825	-0.277	-0.135	0.22	-0.071	-1.466	0.648
BSU35010_nagA	-0.005	-0.209	-0.196	NaN	0.46	-0.519	-0.404	0.185	0.408	0.356	-0.066	-0.188	-0.007	0.78	0.746	0.142	-0.536	0.294	0.201	0.184	0.055	0.019	0.049	-0.043	0.551	0.136	-0.004	0.78	0.38	0.516	-0.432	-0.053	-0.643	0.18	0.409	NaN	0.45	-0.524	NaN	-7.657	0.055	NaN	-0.018	1.206	0.173	-0.075	-0.2	0.209	-0.419
BSU35020_nagB	0.085	0.326	-0.594	NaN	-0.622	-0.201	0.272	0.439	0.114	-0.146	0.257	0.25	0.296	0.306	0.123	0.299	-0.077	0.219	0.213	-0.038	0.386	0.994	-0.26	0.42	0.045	0.647	0.101	-0.653	0.636	-0.032	0.36	-0.104	-0.382	-0.478	-0.735	NaN	0.133	0.882	NaN	-0.67	0.509	NaN	0.469	0.215	-0.014	0.054	1.056	-0.273	0.301
BSU35220_minJ	0.178	-0.299	-0.961	NaN	-0.787	0.765	0.058	0.27	0.295	0.072	0.112	0.265	-0.443	0.567	0.417	0.364	-0.18	-0.488	0.042	-0.434	0.527	-0.065	-0.403	-0.262	0.44	0.636	0.121	-0.278	0.524	-0.17	0.638	0.58	0.443	-0.358	-0.304	NaN	-2.095	0.054	NaN	-0.013	0.469	-1.73	0.39	-0.193	-0.243	0.058	0.113	0.231	0.305
BSU35520_tagV	0.205	-0.002	-0.168	NaN	0.029	-0.018	0.122	-0.063	0.472	-0.142	0.583	-0.434	0.001	-0.002	-0.734	0.244	-0.074	0.085	0.134	0.7	0.347	-0.335	0.175	0.208	-0.453	0.263	-0.379	0.539	-0.308	0.075	0.226	0.577	-0.697	0.297	-0.013	NaN	0.3	-0.145	NaN	0.15	0.477	-2.503	0.336	0.59	-0.294	0.15	0.504	0.656	1.043
BSU35540_tuaH	0.712	0.641	0.065	NaN	0.215	0.014	-0.187	0.222	-0.227	-0.635	0.366	-0.199	-0.064	0.003	-0.223	-0.193	0.203	0.249	-0.068	0.311	-0.333	0.06	0.212	0.111	0.35	0.422	0.071	0.027	0.227	0.652	0.002	-0.119	0.275	-0.242	0.041	NaN	-0.174	-0.272	NaN	0.019	0.717	0.671	0.35	-0.524	0.171	-0.239	-0.282	0.494	-0.054
BSU35550_tuaG	0.29	0.21	-0.567	NaN	-0.001	-0.206	-0.063	0.415	-0.279	0.547	0.499	0.007	0.589	0.215	0.256	0.137	-0.031	-0.405	0.094	-0.207	-0.537	0.207	0.258	0.621	0.876	-0.49	0.303	-0.358	-0.24	-0.322	0.116	0.38	-0.233	-0.009	-0.627	NaN	0.293	0.076	NaN	0.203	-0.265	0.884	0.007	-0.356	0.917	-0.186	-0.623	-0.608	0.177
BSU35560_tuaF	-1.565	0.298	-0.367	NaN	0.226	-0.566	0.276	0.277	0.528	-0.396	-0.242	0.274	-0.156	-0.309	0.451	-0.255	0.19	0.115	0.435	0.326	0	0.345	0.132	0.141	-0.052	0.108	-0.614	0.293	0.439	0.304	0.202	0.43	-0.44	0.412	0.664	NaN	0.365	0.129	NaN	0.613	-0.758	-3.104	-0.588	0.317	0.002	0.828	-0.404	0.446	-0.011
BSU35570_tuaE	-0.847	-0.541	0.417	NaN	-0.089	0.49	-1.181	0.358	0.473	-0.56	-0.542	0.026	0.549	-0.091	-0.404	0.293	0.427	0.07	-0.135	-0.847	0.475	-0.008	0.51	0.132	-0.277	0.188	-0.182	0.017	0.345	0.068	-0.334	0.353	0.129	-0.513	0.833	NaN	0.22	0.392	NaN	0.029	0.017	-0.148	0.913	0.444	0.114	0.216	-0.087	0.016	-0.841
BSU35580_tuaD	0.364	-1.285	-0.203	NaN	0.96	0.006	0.513	0.193	0.19	0.191	0.228	0.085	-0.104	-0.081	0.776	0.201	-0.112	0.616	0.409	-0.03	0.051	-0.42	-0.12	0.085	-0.536	0.374	0.229	0.334	0.634	-0.394	0.181	0.179	0.654	-0.246	0.012	NaN	-0.279	0.115	NaN	-1.575	0.183	NaN	-0.226	0.47	0.393	-0.286	0.215	0.358	0.445
BSU35590_tuaC	-0.065	-0.394	0.528	NaN	0.083	0.064	-0.195	0.267	-0.025	-0.031	-0.15	-0.21	0.155	-0.245	0.567	0.409	0.624	0.273	-0.255	-0.088	0.271	0.125	-0.062	-0.742	0.089	0.285	0.946	-0.078	-0.281	0.28	0.4	0.03	0.727	-0.355	0.134	NaN	0.17	-1.197	NaN	-11.666	0.269	NaN	-0.561	0.04	0.17	0.556	0.13	0.258	-0.09
BSU35609_tuaA1	1.058	0.355	-0.519	NaN	-0.255	0.083	0.944	0.828	-0.961	NaN	0.215	-1.089	0.324	0.149	0.434	-1.451	0.11	0.054	-0.291	1.529	-0.093	-0.13	0.268	0.368	1.112	0.5	0.367	-0.072	0.163	0.201	0.606	-0.062	-0.654	-1.176	0.972	NaN	0.454	0.183	NaN	0.501	0.091	NaN	-0.222	0.405	-0.203	-0.234	0.722	0.236	0.155
BSU35620_lytC	-0.233	0.813	0.54	NaN	-0.568	-0.637	0.225	0.226	0.732	0.289	-0.303	0.057	-0.192	0.328	0.811	0.135	0.008	0.082	-0.372	-0.681	-0.425	0.115	1.725	0.715	0.312	0.52	-0.3	0.146	-0.102	1.046	0.522	0.974	-0.184	0.578	0.176	NaN	-0.19	1.033	NaN	0.379	0.856	1.099	0.873	0.147	0.166	0.505	0.182	-0.042	-0.702
BSU35630_lytB	-0.216	-0.18	-0.193	NaN	0.429	-0.017	0.127	0.422	-0.219	0.313	0.727	0.009	-0.002	-0.141	-0.09	-0.259	0.301	0.185	-0.403	-0.046	0.257	-0.144	0.573	0.596	0.588	0.111	-0.601	0.328	0.705	0.227	-0.401	-0.255	-0.137	0.141	-0.077	NaN	0.426	0.449	NaN	-0.059	0.2	-4.196	0.23	0.533	-0.198	-0.711	0.364	-0.01	-0.206
BSU35650_tagU	0.098	-0.581	-1.054	NaN	0.053	-0.281	-0.409	0.351	0.152	0.544	-0.215	-0.322	0.3	0.365	-0.197	-0.895	0.57	0.051	0.609	0.369	-0.218	0.255	-0.023	0.226	-0.168	-0.23	-0.405	0.235	0.732	0.515	0.308	-0.383	0.09	0.086	0.276	NaN	0.339	0.184	NaN	0.211	0.04	0.234	-0.117	0.046	0.308	0.305	-0.106	0.248	-0.053
BSU35670_gtaB	-0.461	0.272	-0.324	NaN	-0.433	0.138	-0.479	0.783	-0.322	0.202	1.133	0.071	0.55	-0.845	-0.224	0.239	0.063	-0.382	-0.184	0.319	-0.169	-0.261	-0.699	-0.012	0.001	-0.011	-1.03	0.045	-0.02	0.694	0.538	0.029	0.766	0.647	-0.998	NaN	0.455	-3.012	NaN	-0.014	0.28	0.544	-0.382	0.234	0.235	-0.238	-0.05	0.055	-0.092
BSU35690_ggaA	-0.15	-0.289	-0.858	NaN	0.303	0.021	0.198	-0.041	-0.097	-0.104	0.659	0.212	1.047	-0.354	0.252	0.091	0.444	-0.061	0.272	0.058	0.93	0.376	-0.345	-0.136	0.356	0.171	0.203	0.751	0.3	0.172	0.393	0.133	-0.156	-0.064	0.47	NaN	0.641	-0.66	NaN	-9.125	0.701	NaN	0.356	0.32	0.079	-0.034	0.166	0.136	0.58
BSU35730_tagE	NaN	NaN	NaN	NaN	NaN	NaN	NaN	NaN	NaN	NaN	NaN	NaN	NaN	NaN	NaN	NaN	NaN	NaN	NaN	NaN	NaN	NaN	NaN	NaN	NaN	NaN	NaN	NaN	NaN	NaN	NaN	NaN	NaN	NaN	NaN	NaN	NaN	NaN	NaN	NaN	NaN	NaN	NaN	NaN	NaN	NaN	NaN	NaN	NaN
BSU35770_tagC	-0.496	0.625	-0.336	NaN	0.276	-0.177	0.358	0.616	0.193	-0.223	0.461	-0.127	-0.12	-0.228	-0.123	0.564	0.709	-0.148	-0.047	-0.263	0.16	1.336	0.43	-0.443	0.168	-0.543	0.14	-0.008	0.291	0.789	0.4	0.21	-0.324	0.497	-0.675	NaN	0.173	0.68	NaN	0.321	0.179	-1.352	-0.451	0.124	-0.471	-1	0.394	-0.197	0.732
BSU35780_lytD	-0.034	-0.156	0.228	NaN	0.472	0.087	-0.174	0.197	0.022	0.497	-0.265	-0.129	0.278	0.779	-0.166	-0.166	0.293	-0.158	-0.122	-1.013	-0.73	-0.063	0.309	-0.079	-0.079	0.123	0.477	1.029	-0.344	0.247	0.138	0.564	0.867	0.196	-0.115	NaN	-0.492	1.15	NaN	0.202	0.268	0.319	0.323	-0.185	0.241	-0.312	-0.474	0.447	-0.043
BSU35840_tagT	0.913	-0.12	-0.357	NaN	-1.322	-0.91	0.75	0.505	0.151	-0.066	0.694	-0.305	0.175	0.941	-0.498	0.958	-0.219	0.101	-0.369	0.202	0.605	0.13	-0.569	0.17	0.104	-0.136	-0.003	0.484	-0.071	-0.232	0.014	-0.256	-0.417	0.106	0.208	NaN	-0.135	0.324	NaN	-0.307	0.067	1.067	0.155	0.087	-0.036	-0.177	-0.4	-0.411	0.349
BSU35860_pgdS	-0.434	-0.499	-1.793	NaN	0.279	-0.176	0.118	-0.126	0.293	0.719	-0.489	-0.289	0.092	0.112	0.417	-0.2	0.071	0.044	0.959	0.508	0.934	-0.049	0.238	0.049	-0.382	0.289	-0.472	0.18	0.264	0.005	0.103	0.02	0.516	0.3	0.507	NaN	-0.041	0.298	NaN	0.696	0.248	0.22	0.175	0.309	-0.019	-0.144	-0.683	0.376	0.015
BSU35870_capE	0.146	0.239	0.058	NaN	0.774	0.029	-0.013	-0.516	-0.505	0.101	0.165	-0.026	-0.218	0.18	-0.346	-0.178	0.156	-0.286	0.286	0.533	-0.146	0.066	1.125	-0.226	-0.22	0.165	0.026	-0.03	-0.636	0.349	-0.047	0.285	-0.443	0.345	0.299	NaN	0.747	0.866	NaN	0.478	0.285	0.336	-0.403	-0.648	0.306	-0.155	0.088	-0.13	0.08
BSU35880_capA	-0.151	0.398	0.429	NaN	0.362	0.074	0.009	-0.424	0.421	0.068	-0.191	-0.32	-0.018	0.04	0.123	-0.099	0.288	0.001	0.113	0.642	0.481	1.093	0.027	0.187	-0.558	0.565	-0.357	0.228	-0.213	0.369	0.324	-0.314	0.15	-0.383	0.045	NaN	-0.413	0.407	NaN	0.227	-0.585	0.193	0.358	-0.524	0.271	0.236	0.216	-0.054	-0.431
BSU35890_capC	-0.664	-0.951	-0.438	NaN	-0.248	0.331	-0.035	-1.393	-0.067	-0.181	0.323	0.736	0.397	0.445	0.57	-0.178	0.325	-0.539	0.008	-0.327	-0.246	0.058	-1.039	-0.095	0.913	0.362	-0.921	0.655	0.016	0.028	0.501	-0.085	0.321	0.115	0.066	NaN	-0.31	-0.396	NaN	0.647	-0.661	-0.201	1.02	-0.409	-0.465	-0.146	0.061	0.454	0.259
BSU35900_capB	-0.467	-0.304	-1.859	NaN	NaN	0.02	0.257	-0.105	-0.82	-0.291	0.184	-0.671	0.117	-0.21	-0.029	0.428	-0.15	-0.182	-0.816	NaN	0.424	-0.51	1.064	-1.075	-0.423	0.009	0.152	-0.024	-0.074	-0.32	-0.257	-0.08	0.229	-0.571	0.615	NaN	-0.375	-0.887	NaN	1.009	0.38	0.86	0.741	-0.352	0.142	0.944	0.433	0.354	0.486
BSU36410_mbl	0.51	-0.201	1.386	NaN	1.874	0.62	-0.623	-0.82	-0.208	-0.895	0.205	-0.565	-0.505	-0.115	-0.434	1.239	-0.298	1.112	0.121	3.041	-0.976	-0.608	0.464	-0.073	-1.26	-0.066	-0.355	-0.308	-0.489	0.323	-0.5	-0.138	-0.654	-1.71	0.844	NaN	-2.313	NaN	NaN	1.227	-0.553	1.59	-0.226	1.035	-0.332	-0.994	-1.065	-0.079	-0.253
BSU36530_bcrC	-0.137	0.503	1.373	NaN	-1.47	0.107	-0.861	0.447	-0.53	0.518	-0.661	0.299	-0.106	0.005	-0.557	0.441	-0.879	-0.185	-0.885	0.866	-0.079	0.546	-0.13	-0.019	-0.013	-0.144	-0.201	-0.01	0.392	-0.34	0.773	0.101	0.441	-0.283	0.087	NaN	-2.771	-4.854	NaN	0.392	0.348	0.884	0.033	0.323	-0.563	0.041	-0.053	-1.766	-0.463
BSU36750_spoIID	0.599	-0.433	-0.474	NaN	0.863	-0.623	-0.476	-0.227	0.2	0.052	0.186	-0.719	0.546	-0.373	0.182	0.148	-0.33	0.115	0.616	-0.119	0.643	0.08	-0.097	-0.023	0.014	0.205	-0.039	-0.239	0.001	0.036	0.234	1.232	0.799	0.027	0.523	NaN	0.091	-0.453	NaN	-0.298	-0.085	0.385	0.549	0.096	-0.022	0.655	0.512	0.041	-0.626
BSU37030_racA	-0.446	-0.366	0.246	NaN	-0.221	0.307	0.268	-0.172	0.13	-0.045	-0.137	-0.095	0.027	0.178	0.174	-0.246	-0.004	0.117	0.351	-1.049	0.4	-0.369	-0.114	-0.027	-0.123	0.047	-0.001	0.801	-0.245	0.146	0.184	0.367	-0.03	0.259	-0.366	NaN	-0.268	0.25	NaN	0.544	-0.306	-1.804	0.212	0.204	-0.078	-0.184	0.382	0.21	0.473
BSU37100_murAB	-0.482	0.225	0.098	NaN	-0.224	-0.085	0.16	0.133	0.143	-0.342	-0.137	0.563	-0.241	0.147	-0.219	0.304	0.265	-0.241	-0.433	-0.477	-0.125	-0.804	-0.112	0.19	-0.976	-0.543	-0.22	-0.23	0.123	0.84	0.048	0.132	-0.21	0.415	-0.749	NaN	0.006	-0.606	NaN	0.753	0.102	0.366	0.431	-0.61	-0.861	0.073	0.552	0.09	0.449
BSU37510_pbpG	-0.314	-0.783	0.182	NaN	-0.163	0.81	-0.289	0.012	-0.479	-0.614	-0.091	0.572	-0.076	0.476	-0.08	-0.681	0.287	-0.271	0.342	-0.254	0.38	0.185	-0.019	0.593	-0.063	-0.261	0.604	-0.066	0.115	-0.031	0.484	0.687	0.779	-1.73	0.213	NaN	-0.189	-0.167	NaN	0.275	0.122	NaN	-0.314	0.587	0.577	-0.235	-0.051	-0.189	-0.742
BSU38210_gtcA	-0.424	-0.116	-0.22	NaN	0.916	-0.084	0.257	-0.176	0.143	0.558	-0.084	0.594	0.366	0.463	0.284	0.374	-0.308	0.344	-0.118	0.644	0.414	-0.265	-0.104	-0.01	0.341	0.191	-0.02	-0.326	0.084	0.272	0.112	-0.494	0.432	0.274	-0.652	NaN	0.134	-2.38	NaN	0.19	0.598	0.646	0.264	0.57	-0.371	-0.618	0.15	0.138	-0.404
BSU38500_dltA	NaN	NaN	NaN	NaN	NaN	NaN	NaN	NaN	NaN	NaN	NaN	NaN	NaN	NaN	NaN	NaN	NaN	NaN	NaN	NaN	NaN	NaN	NaN	NaN	NaN	NaN	NaN	NaN	NaN	NaN	NaN	NaN	NaN	NaN	NaN	NaN	NaN	NaN	NaN	NaN	NaN	NaN	NaN	NaN	NaN	NaN	NaN	NaN	NaN
BSU38510_dltB	NaN	NaN	NaN	NaN	NaN	NaN	NaN	NaN	NaN	NaN	NaN	NaN	NaN	NaN	NaN	NaN	NaN	NaN	NaN	NaN	NaN	NaN	NaN	NaN	NaN	NaN	NaN	NaN	NaN	NaN	NaN	NaN	NaN	NaN	NaN	NaN	NaN	NaN	NaN	NaN	NaN	NaN	NaN	NaN	NaN	NaN	NaN	NaN	NaN
BSU38520_dltC	-0.287	-0.134	0.57	NaN	-0.826	-0.204	-0.903	1.093	1.49	0.131	-1.262	0.485	-1.348	-1.534	0.495	0.622	0.551	-0.459	0.364	0.913	-0.032	-0.117	-2.566	-1.32	-2.542	-1.39	-0.485	-1.614	-0.544	-1.03	0.973	-0.111	1.178	-0.052	0.345	NaN	-0.204	-1.811	NaN	NaN	-0.291	NaN	-0.236	-2.463	0.491	0.266	-1.855	0.361	0.184
BSU38530_dltD	NaN	NaN	NaN	NaN	NaN	NaN	NaN	NaN	NaN	NaN	NaN	NaN	NaN	NaN	NaN	NaN	NaN	NaN	NaN	NaN	NaN	NaN	NaN	NaN	NaN	NaN	NaN	NaN	NaN	NaN	NaN	NaN	NaN	NaN	NaN	NaN	NaN	NaN	NaN	NaN	NaN	NaN	NaN	NaN	NaN	NaN	NaN	NaN	NaN
BSU38540_dltE	0.116	-1.512	0.199	NaN	0.988	0.364	-0.639	-0.504	0.736	-0.189	0.39	-0.399	0.328	0.245	0.539	-0.08	-0.36	-0.459	-1.083	0.764	1.286	-1.063	0.122	-0.298	-0.16	-0.974	-0.317	0.364	-0.312	-0.449	0.745	0.549	2.354	-0.631	-0.086	NaN	1.384	-1.796	NaN	0.635	-0.142	0.357	-0.047	-0.524	-0.664	-0.114	-0.529	-2.111	0.034
BSU40370_walJ	-0.014	-0.282	-1.022	NaN	0.284	-0.034	0.158	-0.8	0.102	0.868	-0.138	0.409	-0.367	0.218	0.376	0.504	0.292	-0.032	-0.571	0.465	1.358	-0.291	0.339	0.015	-0.305	0.059	0.385	0.649	0.608	1.195	0.058	-0.197	-0.759	0.096	0.239	NaN	0.159	0.952	NaN	-0.141	0.125	0.08	-0.876	-0.234	-0.18	0.388	0.615	-0.355	-0.052
BSU40380_yycI	NaN	NaN	NaN	NaN	NaN	NaN	NaN	NaN	NaN	NaN	NaN	NaN	NaN	NaN	NaN	NaN	NaN	NaN	NaN	NaN	NaN	NaN	NaN	NaN	NaN	NaN	NaN	NaN	NaN	NaN	NaN	NaN	NaN	NaN	NaN	NaN	NaN	NaN	NaN	NaN	NaN	NaN	NaN	NaN	NaN	NaN	NaN	NaN	NaN
BSU40390_yycH	-0.057	0.101	0.212	NaN	-0.636	0.204	0.965	0.255	-0.322	-0.528	-0.748	-0.142	0.394	-0.553	-0.398	0.798	-0.001	1.035	-0.55	-0.352	-0.421	0.627	0.349	0.113	-0.746	0.032	0.248	0.501	-0.041	-0.323	0.418	0.588	0.164	-0.17	0.523	NaN	1.016	2.17	NaN	0.409	0.36	0.296	0.203	0.456	-0.18	0.179	0.221	-0.46	-0.214
BSU40990_noc	-0.541	0.95	NaN	NaN	NaN	-0.792	0.144	0.993	-0.097	NaN	-0.014	0.206	0.442	0.449	0.104	0.09	0.358	-1.096	0.146	-0.173	0.289	0.239	-1.155	0.254	-0.709	-0.004	-0.261	0.031	-1.381	-0.161	0.886	-0.271	NaN	0.592	-0.364	NaN	-0.578	-6.236	NaN	0.742	-0.316	0.676	0.364	-0.573	-0.251	-3.09	-0.087	0.539	0.237
BSU14000_patA	NaN	NaN	NaN	NaN	NaN	NaN	NaN	NaN	NaN	NaN	NaN	NaN	NaN	NaN	NaN	NaN	NaN	NaN	NaN	NaN	NaN	NaN	NaN	NaN	NaN	NaN	NaN	NaN	NaN	NaN	NaN	NaN	NaN	NaN	NaN	NaN	NaN	NaN	NaN	NaN	NaN	NaN	NaN	NaN	NaN	NaN	NaN	NaN	NaN
BSU07710_ltaS	-0.241	0.211	-0.853	NaN	0.525	0.15	-0.726	0.816	0.113	0.216	0.123	-0.039	0.152	-0.322	-0.039	0.4	1.272	0.006	0.283	-0.167	-0.256	-0.18	0.752	-0.295	0.371	0.368	0.248	0.696	-0.079	-0.063	0.581	-0.466	0.669	0.633	0.449	NaN	-0.886	-5.567	NaN	0.621	0.321	0.523	0.161	-1.017	-0.464	0.617	0.619	-0.81	0.059
BSU09310_pgcA	0.251	0.828	-0.578	NaN	-0.583	0.071	-0.103	-0.273	-0.803	NaN	0.046	0.487	-0.25	0.676	0.52	0.175	0.485	-0.415	-0.114	-0.909	0.142	NaN	0.43	-0.233	-0.149	0.164	NaN	0.978	0.091	-0.978	0.657	0.507	0.308	-1.533	0.345	NaN	-0.009	-0.738	NaN	NaN	-0.425	NaN	-0.893	-0.371	-0.597	-0.49	-0.682	0.605	0.585
BSU00100_dacA	0.615	-0.122	-0.313	NaN	-0.321	0.343	-0.384	0.356	-0.114	0.695	-0.444	-0.057	0.2	0.16	0.271	0.004	-0.055	-0.523	0.252	0.225	0.521	0.018	0.149	0.307	-0.419	-0.331	0.672	0.234	0.274	0.737	-0.031	0.256	-0.056	-0.374	0.515	NaN	0.321	-0.285	NaN	0.088	-0.025	0.706	0.023	0.264	-0.442	0.595	-0.043	-0.066	0.267
BSU22320_ponA	-0.149	-0.119	NaN	NaN	NaN	-0.275	NaN	-0.088	-0.199	NaN	-0.898	0.844	-0.71	-0.497	-0.192	-0.023	0.16	0.445	NaN	-0.414	-0.381	-2.328	NaN	1.52	-1.68	-1.545	0.278	NaN	0.458	0.016	-0.077	0.861	-0.6	NaN	0.396	NaN	-0.067	NaN	NaN	-0.137	0.599	NaN	NaN	-0.561	-0.061	-0.929	NaN	-2.451	-0.129
BSU23480_dacF	-0.082	-0.339	0.416	NaN	0.384	-0.382	0.3	-0.358	-0.088	0.081	0.139	-0.077	-0.427	-0.203	-0.366	-0.223	0.472	-0.07	-0.09	0.416	-0.138	-0.091	-0.102	0.228	-0.328	-0.356	0.238	0.522	0.209	0.36	0.258	-0.137	-0.008	0.615	0.053	NaN	-0.083	-0.424	NaN	0.427	0.595	-3.564	-0.106	0.231	0.522	-0.145	0.216	0.324	-0.064
BSU25000_pbpA	0.116	-0.024	0.508	NaN	0.1	-0.239	0.232	-0.02	0.205	-2.743	0.668	-0.118	0.463	0.025	0.02	0.677	0.464	0.071	-0.003	-0.418	1.421	0.468	-0.512	0.329	-1.279	0.841	-0.235	-0.132	0.5	-0.281	0.042	-0.895	0.519	0.627	-0.144	NaN	-0.925	-0.552	NaN	-0.027	0.74	NaN	-0.644	-0.185	0.079	-0.416	-0.341	-0.025	-0.081
BSU15780_cpgA-1	NaN	NaN	NaN	NaN	NaN	NaN	NaN	NaN	NaN	NaN	NaN	NaN	NaN	NaN	NaN	NaN	NaN	NaN	NaN	NaN	NaN	NaN	NaN	NaN	NaN	NaN	NaN	NaN	NaN	NaN	NaN	NaN	NaN	NaN	NaN	NaN	NaN	NaN	NaN	NaN	NaN	NaN	NaN	NaN	NaN	NaN	NaN	NaN	NaN
BSU21920_ugtP	-0.093	0.323	-0.546	NaN	0.323	0.205	0.117	-0.265	0.04	1.441	-0.603	-0.103	0.062	0.119	0.385	0.691	0.038	0.167	0.11	-0.103	-0.618	0.301	0.743	-0.204	0.471	0.134	0.132	-0.169	0.001	0.664	0.137	-0.435	-0.088	0.115	-0.19	NaN	-0.036	-0.813	NaN	0.025	0.414	-2.835	0.081	0.339	0.26	0.059	0.456	0.38	-0.027
BSUCTR01_control	0.039	0.451	0.667	NaN	0.111	0.049	0.326	0.088	0.276	-0.089	0.131	0.128	0.036	0.187	-0.039	-0.025	0.316	-0.234	-0.181	0.249	0.175	-0.799	0.238	0.113	0.301	0.409	0.155	0.304	0.01	-0.1	-0.001	0.609	-0.002	0.452	0.227	NaN	0.143	0.496	NaN	-0.695	0.237	NaN	0.042	0.555	0.15	0.358	0.68	0.073	0.119
BSUCTR03_control	0.146	0.622	-0.35	NaN	-0.169	0.258	0.234	0.416	-0.119	-0.027	0.207	0.339	0.317	-0.703	-0.478	0.005	0.761	-0.218	0.585	0.172	0.506	0.116	-0.216	0.287	-0.387	-0.101	0.003	0.272	-0.056	-0.032	0.076	0.544	-0.17	0.422	0.429	NaN	-0.131	-0.104	NaN	-0.226	-0.008	-2.328	-0.101	0.395	0.274	0.116	0.282	0.143	0.434
BSUCTR04_control	0.534	-0.076	0.336	NaN	0.573	0.268	-0.282	0.188	0.004	0.179	0.377	0.258	0.321	0.032	0.21	0.031	0.091	0.104	0.192	0.668	-0.04	0.978	0.211	-0.213	0.629	0.59	0.158	0.12	0.227	0.412	-0.016	-0.385	-0.396	0.332	-0.62	NaN	0.504	0.092	NaN	-0.272	0.262	0.319	0.151	-0.275	0.499	-0.072	-0.788	0.079	0.226
BSUCTR05_control	0.557	1.141	-0.324	NaN	1.121	-0.218	-0.034	0.052	0.272	0.048	0.028	0.41	0.217	0.189	0.309	0.457	-0.924	0.144	0.203	0.664	0.519	0.61	0.057	0.069	0.564	0.733	0.064	0.286	-0.53	-0.23	0.088	0.75	0.514	-0.657	-0.646	NaN	-0.065	-0.215	NaN	0.776	0.06	-0.09	0.072	-0.302	0.199	-0.616	-0.093	0.263	-0.244
BSUCTR06_control	-0.339	0.41	0.346	NaN	-0.29	0.346	0.284	0.015	0.615	-0.315	0.344	0.033	0.119	-0.225	-0.544	-0.349	0.144	0.326	0.532	-0.354	0.303	0.247	0.332	0.593	-0.451	-0.029	-0.277	0.031	0.685	0.126	0.207	0.376	0.399	0.15	0.591	NaN	-0.203	0.546	NaN	-11.823	0.011	NaN	-0.206	0.367	0.173	0.017	-0.253	0.436	-0.498
BSUCTR07_control	-0.749	0.603	-0.016	NaN	0.875	0.161	0.621	0.284	-0.184	0.142	0.122	0.046	0.353	-0.039	-0.241	-0.024	0.182	0.11	0.194	0.166	0.42	-0.283	0.551	0.158	0.191	0.767	-0.043	0.456	-0.292	0.249	0.334	-0.341	0.256	-0.127	0.445	NaN	-0.224	0.045	NaN	0.199	-0.39	-2.589	-1.159	-0.157	-0.661	0.548	-0.364	-0.102	0.3
BSUCTR08_control	-0.094	0.29	0.178	NaN	0.666	0.299	0.271	-0.035	0.264	0.845	0.119	0.313	0.168	-0.287	-0.791	-0.455	0.816	0.099	-0.048	-0.467	0.662	0.331	-0.846	0.184	0.461	-0.234	0.065	-0.005	-0.038	-0.03	0.259	0.134	0.337	-0.42	-0.162	NaN	-0.606	0.615	NaN	-6.071	0.634	NaN	0.286	0.526	-0.064	0.648	0.522	-0.041	0.13
BSUCTR09_control	-0.347	-0.569	0.234	NaN	1.117	-0.15	0.24	0.31	0.238	0.7	0.165	0.44	-0.316	-0.49	-0.058	0.237	0.021	-0.215	-0.054	0.369	-0.506	-0.207	0.335	0.078	-0.242	-0.206	0.693	0.013	0.163	-0.067	0.143	0.245	0.374	-0.502	-0.341	NaN	-0.095	0.748	NaN	-0.072	0.17	0.253	-0.539	0.288	-0.231	0.011	-0.211	-0.401	0.046
BSUCTR10_control	0.243	-0.369	-0.123	NaN	0.864	0.358	-0.219	0.621	-0.393	0.821	-0.34	0.248	-0.413	0.453	0.588	-0.544	-0.314	0.459	0.539	-0.264	-0.491	0.465	-0.516	0.116	0.404	-0.821	-0.52	-0.184	0.095	-0.554	-0.223	0.136	-0.897	0.656	0.162	NaN	-0.093	0.308	NaN	0.433	0.156	-0.803	-0.553	0.119	0.099	0.413	-0.039	-0.464	-0.257
BSUCTR11_control	-0.415	0.341	-0.317	NaN	0.357	0.325	0.473	-0.018	-0.562	-0.694	-0.233	0.175	0.166	0.11	0.481	0.392	0.15	-0.056	0.635	0.943	-0.377	0.349	0.254	-0.153	-0.051	0.53	0.028	-0.689	0.097	-0.598	-0.679	-0.409	-0.441	-0.388	-0.021	NaN	-0.027	-0.464	NaN	0.387	-0.065	0.297	0.305	-0.318	0.366	0.526	0.505	0.056	-0.304
BSUCTR12_control	-0.21	0.177	0.034	NaN	0.047	-0.179	0.288	0.335	0.486	-0.965	-0.152	-0.093	-0.202	-0.125	0.182	-0.274	-0.13	0.446	0.355	0.427	0.142	-0.277	0.268	0.381	0.147	-0.383	-0.501	0.078	0.063	0.17	0.423	0.148	-0.675	-0.666	-0.242	NaN	-0.019	0.425	NaN	0.222	-0.022	-0.597	-0.495	-0.052	0.075	-0.578	-0.463	0.46	0.637
BSUCTR13_control	0.166	-0.309	-0.091	NaN	0.446	0.228	-0.273	0.073	-0.024	0.427	-0.063	0.034	-0.311	0.094	1.146	-0.55	0.467	-0.267	-0.002	0.229	-0.124	-0.409	-0.255	0.523	-0.016	-0.306	0.288	-0.96	0.193	0.089	0.379	0.138	-0.242	0.338	0.238	NaN	-0.078	0.485	NaN	-0.072	-0.18	-0.619	-0.439	0.157	0.031	-0.332	-0.428	-0.033	-0.39
BSUCTR14_control	0.168	0.227	0.301	NaN	0.421	-0.177	-0.131	0.257	0.228	0.685	-0.456	-0.332	-0.599	0.127	-0.034	0.382	0.03	0.054	-0.27	0.163	-0.164	0.975	0.162	0.369	0.798	0.116	0.656	0.807	-0.298	-0.065	-0.016	-0.36	-0.048	-0.218	-0.399	NaN	0.657	0.753	NaN	0.607	0.67	0.401	-0.343	-0.164	0.814	0.38	0.058	-0.117	0.108
BSUCTR15_control	-0.054	-0.47	0.241	NaN	0.208	0.441	0.412	0.793	-0.496	-0.631	-0.607	0.583	-0.432	-0.657	0.277	0.44	-0.181	-0.492	-0.755	-0.222	0.235	0.34	0.478	-0.073	0.2	0.058	-0.637	-0.513	0.506	-0.024	0.051	0.654	1.411	0.592	0.205	NaN	-0.076	0.769	NaN	0.483	-0.296	0.257	-0.56	0.287	-0.027	-0.026	0.249	-0.238	0.735
BSUCTR16_control	-0.337	-0.629	0.56	NaN	-0.183	-0.31	0.406	-0.397	-0.115	-0.22	-0.438	0.139	0.062	-0.138	-0.119	0.101	0.737	0.17	0.555	0.116	0.429	-0.355	0.689	0.518	-0.046	0.431	-0.063	0.072	0.583	-0.087	0.59	0.039	0.066	-0.298	-0.106	NaN	0.463	0.057	NaN	-5.09	1.328	NaN	-0.395	-0.196	-0.767	0.487	-0.318	0.562	0.204
BSUCTR17_control	-0.396	-0.397	0.022	NaN	-0.626	0.155	-0.317	-0.103	0.588	-0.453	0.328	0.05	0.52	-0.911	-0.646	-0.125	0.308	-0.025	0.267	0.707	-0.7	0.805	-0.022	-0.309	0.731	0.026	0.312	-0.587	0.265	0.527	0.037	0.098	0.996	-0.696	-0.31	NaN	0.065	-0.118	NaN	0.801	0.202	0.218	-0.143	-0.037	-0.227	-0.709	0.111	-0.059	-0.875
BSUCTR18_control	0.05	-0.068	-0.023	NaN	0.352	0.264	-0.259	-0.075	-0.431	-0.486	-0.234	0.405	0.578	-0.133	0.688	-0.082	-0.125	0.093	-0.146	-0.114	0.505	0.157	0.135	0.186	0.298	0.005	-0.196	0.067	0.354	-0.122	0.275	-0.348	0.019	-0.141	0.253	NaN	0.794	-0.476	NaN	-0.012	0.618	0.425	0.214	-0.316	0.747	-0.072	0.012	0.079	0.434
BSUCTR19_control	1.108	-1.02	0.313	NaN	1.051	-0.549	1.495	-0.334	0.946	0.094	0.035	0.005	-0.006	0.2	-0.576	0.129	-0.031	0.215	0.603	-0.532	-0.51	0.868	-0.144	-0.255	0.037	-0.314	0.736	0.359	0.31	-0.127	1.043	-0.197	-0.128	0.691	0.476	NaN	0.707	-0.24	NaN	-1.457	0.841	NaN	0.546	-0.036	0.104	-0.114	0.336	-0.038	0.6
BSUCTR20_control	0.298	0.485	0.068	NaN	0.783	0.333	0.25	-0.228	-0.035	-0.395	0.279	-0.642	0.396	-0.02	0.15	0.154	-0.093	0.148	-0.191	-0.786	-0.017	0.296	0.344	0.453	-0.075	-0.42	0.191	-0.103	-0.191	-0.373	0.047	0.011	-0.144	0.194	-0.154	NaN	-0.217	-0.176	NaN	0.299	0.562	0.166	-0.791	0.565	-0.239	0.036	0.776	-0.102	0.494
BSUCTR21_control	0.5	0.094	0.389	NaN	0.313	0.405	0.335	0.433	-0.1	0.163	-0.14	-0.23	-0.18	-0.03	-0.116	-0.215	0.405	0.141	0.531	0.094	0.549	-0.035	0.074	-0.512	0.194	-0.059	0.435	-0.151	-0.442	0.333	0.454	0.117	0.646	-0.177	0.026	NaN	0.04	0.457	NaN	0.042	-0.148	0.29	-0.874	0.152	0.247	0.199	-0.124	0.346	-0.211
BSUCTR22_control	0.324	0.066	0.154	NaN	0.256	-0.92	0.227	-0.193	-0.233	0.249	-1.051	0.142	0.483	-0.759	0.69	-0.159	-0.505	0.477	-0.929	-0.207	-0.266	-0.555	0.86	0.59	-0.031	-0.13	-1.365	-0.032	0.194	0.373	0.043	0.147	0.132	-1.048	0.035	NaN	-0.714	-0.162	NaN	-0.098	0.011	0.234	-0.055	-0.287	0.609	0.825	-0.504	0.135	-0.174
BSUCTR23_control	0.088	-0.347	-0.131	NaN	-0.413	-0.284	-0.189	-0.947	0.539	-0.642	0.036	-0.219	-0.32	0.617	0.524	0.812	0.635	-0.348	0.624	0.182	-0.86	0.414	-0.365	-0.06	0.21	1.045	0.445	-0.398	-0.166	0.004	-0.646	0.126	1.046	-0.126	-0.293	NaN	-0.285	0.923	NaN	0.08	-0.025	0.145	0.38	-0.061	0.04	-0.651	0.086	-0.062	0.059
BSUCTR24_control	-0.376	-0.176	-0.427	NaN	0.191	0.088	-0.54	-0.415	-0.028	0.065	0.346	0.131	-0.214	0.482	0.022	0.17	-0.319	0.091	0.318	-0.37	0.374	0.278	0.117	-0.129	0.259	0.285	0.132	-0.28	0.031	0.335	-0.626	0.527	-0.486	0	0.15	NaN	0.817	-0.156	NaN	0.64	-0.431	0.348	0.765	0.037	0.286	0.675	0.12	-0.248	-0.256
BSUCTR25_control	0.321	-0.141	-0.001	NaN	-0.639	-0.027	0.262	0.296	-0.25	-0.213	0.035	-0.199	0.017	0.034	0.241	0.278	-0.246	-0.194	0.086	0.447	0.635	-0.142	-0.185	-0.586	-0.391	0.161	0.078	0.051	0.075	-0.465	0.293	0.296	-0.086	0.825	-0.639	NaN	0.257	0.112	NaN	0.008	0.069	0.773	-0.371	0.517	0.089	0.264	0.037	-0.294	0.549
BSUCTR27_control	-0.076	-0.387	-0.796	NaN	0.079	-0.094	0.101	-0.045	-0.357	0.648	0.348	0.336	-0.338	0.08	-0.18	-0.259	-0.133	0.049	-0.095	-0.103	-0.077	0.653	0.211	-0.286	0.42	0.222	0.114	-0.118	-0.037	-0.425	0.37	-0.34	-0.042	-0.142	-0.135	NaN	0.424	-0.423	NaN	0.022	0.611	-3.506	0.178	-0.271	0.525	-0.135	-0.171	0.285	0.584
BSUCTR28_control	-0.602	-0.381	-0.183	NaN	0.326	0.026	-0.27	0.388	-0.184	0.77	0.204	0.212	0.422	0.342	0.139	-0.53	0.385	0.078	0.267	0.177	-0.069	0.17	-0.378	-0.402	0.004	-0.179	-0.309	-0.204	-0.027	0.167	0.024	-0.113	0.223	0.539	-0.254	NaN	0.162	0.403	NaN	-0.025	-0.337	0.643	-0.237	0.071	-0.61	0.118	0.09	0.173	0.168
BSUCTR29_control	0.726	-0.276	0.629	NaN	0.096	-0.165	0.064	0.543	0.459	-0.924	0.223	0.018	-0.011	-0.387	-0.355	0.307	0.392	-0.122	-0.69	0.232	-0.134	0.396	0.239	0.396	-0.158	-0.365	0.168	0.212	-0.418	0.17	-0.767	-0.113	-0.145	0.678	0.165	NaN	0.044	0.215	NaN	0.099	-0.028	0.612	0.662	0.269	-0.197	-0.094	0.091	0.327	0.112
BSUCTR30_control	0.252	-0.659	0.609	NaN	-1.061	-0.109	-0.06	0.285	0.27	0.195	0.142	0.319	-0.832	0.277	1.007	0.432	0.232	-0.161	-0.125	0.824	-0.076	1.17	-0.644	-0.108	0.275	-0.234	0.111	0.101	0.403	0.479	0.167	-0.064	0.749	0.104	-0.156	NaN	0.195	-0.036	NaN	-12.429	-0.207	NaN	-0.339	0.186	1.128	0.521	0.492	0.059	0.041
BSUCTR31_control	-0.158	-0.305	-0.365	NaN	0.488	0.179	0.32	0.242	-0.142	-0.8	0.776	-0.004	0.4	0.374	-0.043	-0.724	-0.288	-0.452	-0.537	0.344	0.304	-0.663	0.565	-0.31	0.08	-0.253	-0.085	0.002	-0.467	-0.211	-0.486	-0.397	-0.317	-0.613	-0.427	NaN	0.245	0.248	NaN	0.695	-0.365	-0.041	0.361	0.673	-0.001	0.01	0.371	0.082	-0.529
BSUCTR32_control	0.103	-0.019	0.327	NaN	1.294	0.082	-0.15	-0.048	-0.423	0.419	-0.366	-0.163	0.471	0.039	0.2	0.425	-0.549	-0.369	0.899	-0.219	0.392	0.123	-0.067	-0.412	1.919	-0.794	0.546	0.594	-0.701	0.597	-0.059	-0.328	-0.74	0.113	0.613	NaN	-0.355	-0.258	NaN	-0.06	-0.229	0.986	0.412	-0.755	0.785	-0.352	-0.068	-0.295	-0.369
BSUCTR33_control	-0.213	-0.062	-0.307	NaN	-0.035	-0.526	0.512	0.138	-0.279	0.194	0.294	-0.112	0.108	0.238	0.857	-0.01	0.271	0.126	0.096	-0.324	0.048	-0.338	0.024	0.834	0.847	0.071	0.408	-0.285	0.369	-0.14	0.379	0.047	-0.124	0.213	0.113	NaN	0.372	-0.337	NaN	-0.172	-0.343	0.56	-0.294	0.756	0.251	0.1	0.035	0.561	-0.534
BSUCTR35_control	-0.015	0.474	-0.047	NaN	-0.217	-0.039	0.034	-0.147	0.234	0.401	0.126	0.272	-0.326	0.555	0.516	0.106	0.05	-0.346	0.084	-0.132	-0.29	0.115	-0.11	0.154	-0.451	-0.645	0.477	0.487	0.303	-0.149	0.577	0.829	-0.105	-0.555	0.472	NaN	0.45	-0.429	NaN	-1.565	-0.311	NaN	0.425	0.208	0.063	0.125	0	0.211	0.16
BSUCTR37_control	-0.601	0.49	0.398	NaN	0.4	0.203	-0.132	-0.206	0.167	0.286	-0.327	-0.09	0.715	0.082	0.261	-0.192	-0.236	0.177	-0.334	0.375	-0.316	-0.023	-0.433	-0.643	0.711	0.121	-0.353	0.625	-0.821	0.005	-0.241	0.61	-0.183	0.069	-0.229	NaN	-0.285	0.8	NaN	0.308	0.172	0.776	-0.1	0.339	-0.334	-0.42	0.633	0.16	0.694
BSUCTR43_control	0.689	0.191	-0.045	NaN	0.07	0.056	-0.061	0.12	0.119	-0.237	-0.199	-0.03	0.498	0.118	0.91	0.23	0.024	-0.435	0.153	0.15	0.235	-0.508	0.584	0.216	0.444	-0.047	0.282	0.532	-0.045	0.058	0.355	-0.082	0.348	-0.073	0.6	NaN	-0.311	0.562	NaN	0.292	0.16	0.067	-0.275	0.25	-0.271	-0.271	0.052	-0.529	-0.134
BSUCTR45_control	-0.204	-0.006	-0.192	NaN	-0.389	0.276	-0.163	-0.122	0.755	0.097	-0.089	0.25	-0.166	-0.371	-0.243	0.472	-0.187	0.022	-0.361	-0.524	-0.365	-0.066	-0.412	-0.668	0.147	0.504	0.167	-0.209	0.447	0.412	0.279	-0.26	0.543	-0.155	-0.009	NaN	0.898	-0.019	NaN	0.615	0.191	0.183	0.69	0.355	0.534	0.71	-0.014	-0.16	-0.07
BSUCTR46_control	0.387	-0.472	0.012	NaN	-0.086	-0.056	0.177	-0.044	-0.005	0.127	0.464	-0.158	0.312	0.408	0.413	-0.467	-0.379	0.439	0.248	-1.174	0.674	-0.106	-0.057	-0.005	-0.31	0.257	0.738	0.885	-0.164	-0.249	-0.348	-0.293	-0.75	1.1	-0.375	NaN	-0.307	-0.504	NaN	0.202	-0.128	0.38	0.521	0.332	0.048	0.231	-0.317	0.343	-0.029
BSU10750_yisK	-0.398	-0.143	0.143	NaN	0.323	0.575	-0.296	-0.108	-0.042	0.027	-0.075	-0.529	-0.075	0.191	-0.684	-0.617	0.106	0.492	0.253	-0.157	0.309	0.221	-0.333	0.226	0.044	0.017	0.485	-0.149	0.3	0.398	-0.876	-0.466	0.4	0.883	0.174	NaN	0.237	0.438	NaN	1.01	0.141	0.194	0.126	-0.226	0.085	0.735	0.429	0.18	1.244
BSU27370_yrrL	0.582	-0.383	0.183	NaN	0.238	0.433	0.287	0.712	0.335	-0.792	0.383	-0.448	0.391	0.455	-0.476	0.153	-0.243	-0.334	-0.056	0.256	0.276	-0.019	1.147	0.176	0.1	0.319	0.331	0.262	-0.026	0.246	-0.264	0.179	-1.576	0.033	0.271	NaN	0.391	-0.378	NaN	0.08	-0.27	0.192	0.526	-0.17	-0.036	-0.483	0.024	-0.07	-1.378
BSU15240_divIB	0.176	-0.299	0.378	NaN	-0.891	0.415	0.112	0.362	-0.012	-1.17	-0.807	0.276	-0.676	0.353	0.664	1.41	0.179	0.668	0.197	0.32	-0.125	0.924	-0.699	-0.216	0.644	0.917	0.127	-0.386	0.571	-0.317	-0.195	0.719	0.229	-0.259	0.536	NaN	-2.915	-2.391	NaN	-7.909	0.899	NaN	0.52	0.248	0.464	-0.104	-0.041	0.351	0.711
BSU15280_ftsA	NaN	NaN	NaN	NaN	NaN	NaN	NaN	NaN	NaN	NaN	NaN	NaN	NaN	NaN	NaN	NaN	NaN	NaN	NaN	NaN	NaN	NaN	NaN	NaN	NaN	NaN	NaN	NaN	NaN	NaN	NaN	NaN	NaN	NaN	NaN	NaN	NaN	NaN	NaN	NaN	NaN	NaN	NaN	NaN	NaN	NaN	NaN	NaN	NaN
BSU04230_ydaH	0.322	0.031	-0.694	NaN	-0.147	-0.081	0.188	-0.077	-0.011	1.648	0.744	-0.552	0.273	-0.464	-0.229	-0.231	-0.141	0.367	0.136	0.629	-0.227	0.319	0.475	0.473	0.692	-0.207	0.249	-0.384	-0.191	-0.442	0.237	0.081	0.625	0.18	-0.039	NaN	0.758	-0.125	NaN	-0.1	-0.301	1.085	-0.376	0.46	0.345	-0.372	-0.329	-0.274	0.12
BSU41040_oxaAA	NaN	NaN	NaN	NaN	NaN	NaN	NaN	NaN	NaN	NaN	NaN	NaN	NaN	NaN	NaN	NaN	NaN	NaN	NaN	NaN	NaN	NaN	NaN	NaN	NaN	NaN	NaN	NaN	NaN	NaN	NaN	NaN	NaN	NaN	NaN	NaN	NaN	NaN	NaN	NaN	NaN	NaN	NaN	NaN	NaN	NaN	NaN	NaN	NaN
BSU04640_alrA-2	0.463	0.369	1.013	NaN	0.572	0.042	0.462	0.939	0.293	0.614	-0.435	0.451	-0.044	0.267	-0.287	-0.607	0.135	0.729	0.072	0.477	0.148	-0.11	-0.469	-0.416	0.444	-0.648	-0.519	0.337	-0.124	-0.397	0.12	-0.003	-0.168	0.24	-0.032	NaN	0.443	-1.306	NaN	0.724	0.617	-0.292	-0.033	-0.062	0.387	0.257	-0.736	-0.168	-0.474
BSU16750_asd-1	0.155	-0.414	0.329	NaN	-0.14	0.748	0.299	0.778	-0.056	0.877	-2.597	0.811	-0.023	-0.004	0.305	-0.078	0.455	0.294	0.561	0.7	-1.213	0.06	-2.231	-0.658	-0.671	0.392	0.572	-0.976	0.094	-0.684	0.261	0.673	-0.117	0.607	0.227	NaN	-0.292	-0.619	NaN	-4.784	0.39	NaN	0.086	-0.417	0.42	0.465	-2.27	0.259	0.846
BSU16750_asd-2	-0.304	-0.088	0.177	NaN	-1.541	0.246	-0.107	0.873	0.069	NaN	-3.848	-0.139	-0.978	0.044	0.48	0.664	0.308	0.116	-0.2	0.117	-1.897	-0.43	NaN	-0.203	-0.987	-1.149	0.472	-1.891	0.818	-1.865	0.551	0.598	0.59	NaN	0.283	NaN	-0.705	0.37	NaN	-6.537	0.123	NaN	0.304	-0.059	0.062	-0.046	NaN	-0.5	0.51
BSU15020_coaD-1	1.21	-0.214	-0.393	NaN	NaN	-0.216	-0.594	-0.579	0.491	-1.222	0.305	0.342	-0.611	-0.368	0.669	0.85	-0.043	0.06	-0.493	-0.137	-0.236	1.342	-0.115	-0.311	-0.278	-0.544	-0.71	-0.444	-0.463	-0.36	0.185	0.276	-0.611	-0.215	-0.711	NaN	0.238	-1.013	NaN	0.711	-0.012	0.404	0.115	-0.477	1.143	-0.122	-1.058	0.289	-0.045
BSU15020_coaD-2	NaN	-0.509	0.313	NaN	-0.892	0.231	-0.432	1.042	-0.026	-0.387	0.597	0.724	-1.418	1.195	0.164	-0.356	-0.683	-1.901	-0.349	-0.67	2.291	-0.492	0.37	-1.074	0.091	-0.593	-0.472	-0.979	0.35	1.099	-0.577	-0.274	0.879	-0.307	0.358	NaN	0.616	-0.017	NaN	0.515	2.013	0.185	-1.53	1.124	0.73	-0.267	0.321	-1.022	0.352
BSU22490_dapB-1	NaN	-0.283	-0.007	NaN	NaN	-0.219	0.426	1.049	0.291	NaN	0.567	0.383	0.057	0.579	0.041	-0.5	0.936	-0.325	NaN	0.34	-0.572	-0.453	0.411	-1.178	-1.651	-0.188	NaN	-1.157	-0.964	1.127	0.524	0.377	NaN	NaN	NaN	NaN	0.008	-0.459	NaN	-0.389	-0.061	NaN	0.112	-0.505	-0.622	0.299	-0.328	0.04	-1.687
BSU32170_dapF-1	-0.257	0.147	0.348	NaN	-0.464	-0.464	-0.475	0.217	-0.636	-0.127	0.919	-0.325	-0.284	0.293	-0.588	-0.03	-0.386	0.803	1.137	0.569	-0.824	0.298	0.471	0.195	-0.358	-0.555	-0.237	-0.312	-0.252	0.237	-0.231	0.768	-0.713	0.088	-0.307	NaN	-0.336	0.627	NaN	0.349	-0.4	-0.213	0.127	-0.003	0.213	0.123	-0.147	0.438	0.032
BSU32170_dapF-2	-0.28	-0.822	-0.692	NaN	0.06	-0.38	0.253	-0.408	0.256	0.82	0.69	0.19	0.082	0.153	-0.79	-0.199	0.37	-0.361	0.541	-0.273	0.189	0.337	-0.54	0.345	-0.648	-0.129	0.098	-0.102	0.193	-0.144	0.259	-0.367	-0.364	0.227	0.015	NaN	-0.01	-0.075	NaN	0.133	-0.261	-0.261	-0.101	0.41	-0.261	0.398	-0.119	-0.404	-0.293
BSU14180_dapH-1	-0.77	NaN	0.08	NaN	NaN	-0.27	0.68	0.73	0.458	1.256	-0.568	0.247	0.059	-0.545	0.685	0.456	0.225	0.322	0.372	0.303	0.383	-0.447	-2.601	0.167	1.186	0.235	0.616	0.029	0.646	-0.337	0.065	0.312	-1.555	NaN	0.177	NaN	0.346	-0.292	NaN	-1.15	1.042	NaN	0.461	0.115	0.675	-0.106	-1.867	0.186	0.207
BSU04560_ddl-1	1.456	-0.444	-0.626	NaN	0.212	0.084	-0.146	0.31	-0.102	1.091	-0.105	0.217	-0.929	0.299	-0.084	-0.815	-0.477	0.06	-0.589	-0.36	-0.112	0.348	-0.291	-0.208	0.371	-0.084	0.223	-0.49	0.602	0.53	-0.356	-0.393	-1.654	-1.344	0.662	NaN	-0.215	0.178	NaN	-0.016	0.289	0.679	0.915	-0.264	-0.784	0.334	-0.281	0.366	0.276
BSU04560_ddl-2	-0.543	-0.316	0.052	NaN	-0.061	0.285	0.4	-0.149	0.247	0.311	-0.703	0.055	0.064	-0.118	-0.224	-0.262	0.374	0.326	0.035	0.38	-0.471	0.233	0.024	0.045	-0.445	-0.469	-0.312	0.021	0.159	0.584	0.133	0.075	0.216	-0.235	0.204	NaN	-1.286	-1.859	NaN	-0.252	0.363	0.156	-0.57	0.045	0.122	-0.24	0.352	-0.168	-0.033
BSU15240_divIB-1	-0.265	0.151	1.74	NaN	-4.728	0.395	-0.238	0.341	0.308	0.208	-0.436	1.152	-0.689	0.444	0.328	0.476	0.137	-0.235	0.246	-4.472	-0.205	-0.625	-0.053	-0.629	-0.144	-0.336	0.162	-0.365	0.665	0.129	0.517	-0.204	-0.195	0.642	0.043	NaN	-6.354	-6.887	NaN	-4.2	1.045	NaN	-0.448	-0.183	0.64	0.223	0.076	0.281	0.328
BSU15240_divIB-2	-0.224	0.261	1.935	NaN	-6.772	-0.001	-0.299	0.228	-0.31	0.157	0.167	-0.057	0.482	-0.289	0.218	0.254	-0.213	0.24	-0.144	-10.526	0.673	0.053	0.252	-0.972	-0.635	-0.424	0.192	0.515	-0.276	0.027	-0.181	-0.26	-0.357	0.511	-0.152	NaN	NaN	-5.716	NaN	0.533	0.779	1.284	-0.057	0.121	0.659	-0.434	1.012	-0.391	-0.037
BSU00620_divIC-1	0.905	-0.277	-0.059	NaN	-1.239	0.616	0.674	0.692	-0.02	0.524	-1.511	0.112	-0.584	-0.211	0.214	0.402	0.382	0.713	0.133	-0.594	-0.727	0.066	-0.017	0.386	-0.412	0.061	0.258	0.638	0.192	0.012	-0.434	0.557	0.318	0.439	0.349	NaN	-1.012	-0.283	NaN	-1.978	-0.155	NaN	0.77	-0.155	-0.249	0.606	-1.286	-0.265	0.391
BSU15280_ftsA-2	0.082	0.412	0.794	NaN	-0.894	0.014	-0.46	0.434	0.574	0.296	-1.12	-0.066	-0.396	-0.773	0.113	0.829	0.673	0.39	-0.024	0.569	0.144	0.567	-1.134	-0.062	-0.667	-0.634	-0.263	-0.299	0.383	-0.888	0.624	0.165	0.622	0.178	0.802	NaN	-1.2	-8.009	NaN	0.734	-0.27	-3.484	0.53	-0.489	0.236	0.175	-1.403	0.104	0.503
BSU15150_ftsL-1	0.007	0.787	0.787	NaN	-2.957	-0.319	0.074	0.057	1.074	-0.107	-0.168	0.415	0.646	-0.029	0.371	0.843	0.291	0.422	0.352	0.223	-0.412	0.541	-0.379	0.343	-0.578	0.088	-0.267	0.522	0.618	-0.322	0.58	0.735	-0.559	-0.057	0.338	NaN	-2.559	-5.306	NaN	-0.186	0.373	-6.152	-0.096	-0.167	0.523	0.318	-0.284	0.062	0.07
BSU14850_ftsW-1	-0.187	-0.285	-2.044	NaN	-2.48	0.197	0.361	1.859	0.615	0.984	-0.742	0.489	-1.126	-0.797	0.97	0.52	0.115	0.265	-0.517	1.084	-0.313	0.145	-0.732	-0.805	0.4	-0.073	-0.24	0.655	-0.355	-0.413	0.335	0.342	0.772	0.94	0.089	NaN	-4.745	-2.854	NaN	0.33	-0.134	-0.111	0.133	-0.186	-0.134	0.494	-0.02	-0.151	0.128
BSU00500_gcaD-2	0.266	-0.79	0.534	NaN	-1.221	-0.296	0.964	0.056	0.686	0.712	-1.47	0.663	0.213	-0.525	-0.776	-0.425	0.422	-0.804	-0.652	0.199	0.014	0.365	0.574	-0.234	0.601	0.138	-0.238	0.857	-0.682	-0.606	0.12	-0.35	NaN	0.202	0.709	NaN	-0.434	0.574	NaN	0.099	0.856	NaN	0.722	-0.418	0.277	-0.863	0.428	-0.038	-0.266
BSU01770_glmM-1	0.586	0.026	-0.527	NaN	0.23	0.552	-0.85	0.06	-0.152	0.345	-0.569	-0.394	0.646	0.498	-0.391	0.422	0.131	0.361	0.745	0.782	-0.094	0.066	-0.238	0.186	-0.136	0.007	0.57	0.443	0.561	-1.529	0.212	0.358	0.432	-0.418	-0.941	NaN	-0.822	-1.739	NaN	0.379	-0.003	0.029	-0.121	-0.371	0.132	0.367	0.387	0.123	0.174
BSU01780_glmS-1	-0.014	0.251	0.186	NaN	-0.271	0.067	-0.194	0.071	-0.184	-0.127	-0.131	-0.102	0.915	0.406	0.255	-0.046	0.492	-0.091	0.303	-0.023	0.395	0.522	0.073	-0.123	0.664	-0.131	0.126	0.039	0.199	0.272	-0.26	-0.283	-0.065	-0.06	0.174	NaN	0.27	-0.35	NaN	0.07	0.998	0.544	0.159	-0.107	0.229	-0.054	0.391	-0.041	0.191
BSU01770_glmM-2	0.498	0.213	-0.298	NaN	0.747	-0.112	0.568	-0.556	0.131	0.036	0.05	0.354	-0.428	-0.106	-0.491	0.201	0.386	0.127	0.412	-0.348	0.291	-0.35	-0.321	0.508	0.171	-0.011	0.199	0.446	0.451	-0.081	-0.088	0.035	0.324	0.105	0.293	NaN	-0.751	-1.05	NaN	0.784	0.118	-0.017	-0.331	0.622	0.385	0.306	0.218	-0.119	-0.334
BSU01780_glmS-2	0.279	0.599	-0.434	NaN	-0.584	0.126	0.079	0.391	0.168	0.038	-0.187	0.281	0.227	0.539	0.521	0.528	0.017	0.521	-0.072	0.148	0.415	0.774	-0.088	0.639	-0.143	-0.685	0.263	-0.16	0.357	0.14	0.111	0.034	0.56	0.205	0.742	NaN	-0.996	-1.48	NaN	0.141	0.073	-6.151	0.35	0.248	-0.448	0.319	0.232	0.366	0.404
BSU35660_mnaA-1	0.374	0.317	0.818	NaN	0.462	0.605	0.25	1.123	-0.331	0.72	-2.219	0.5	0.172	-0.626	0.347	1.407	-0.504	0.533	0.303	0.667	0.363	-0.159	-2.412	0.361	-0.246	0.169	0.626	-0.282	-0.764	-0.782	0.125	0.457	0.129	0.665	0.265	NaN	-1.539	-1.55	NaN	-0.787	0.548	NaN	0.668	0.248	0.413	0.518	-1.339	0.658	0.299
BSU35660_mnaA-2	-0.704	-0.934	NaN	NaN	NaN	-0.926	-1.143	1.211	1.454	NaN	-2.198	-0.156	NaN	-2.26	-0.374	0.663	-0.308	0.735	-1.989	0.942	-1.748	-1.429	NaN	-1.304	-1.48	1.034	-0.612	-1.544	0.201	-1.251	0.689	-1.029	0.365	-0.177	0.31	NaN	NaN	NaN	NaN	-1.744	-1.466	NaN	-0.484	0.133	0.872	0.069	1.309	-0.001	-0.064
BSU28030_mreB-1	-0.11	0.043	-0.615	NaN	-0.303	0.23	0.112	-0.224	0.077	-0.122	-0.144	0.279	0.645	-0.443	0.636	0.128	0.277	-0.092	-0.717	-0.053	0.12	-0.014	0.272	-0.264	0.004	0.744	0.697	0.114	0.055	0.616	0.114	-1.078	-0.114	-0.165	0.054	NaN	-0.56	0.712	NaN	-0.329	0.536	-0.261	0.296	0.276	-0.606	0.388	0.06	0.132	-0.565
BSU28030_mreB-2	1.396	0.246	-0.546	NaN	-0.326	0.101	0.117	-0.361	-0.11	0.481	-0.286	0.819	0.317	0.659	-0.147	0.137	0.059	-0.032	-0.434	0.545	0.577	-0.51	0.361	-0.296	-0.261	0.926	-0.191	0.008	-0.287	-0.347	-0.141	0.109	-0.113	-0.004	-0.362	NaN	-0.374	1.103	NaN	-0.107	-0.484	0.188	-0.493	0.284	0.601	-0.342	1.249	0.242	0.149
BSU36760_murAA-1	1.148	-0.141	0.13	NaN	-0.034	0.004	-0.832	-0.101	1.379	0.4	-0.817	0.532	0.025	-0.214	-0.724	-0.377	-0.035	-0.194	0.237	3.209	-0.002	0.628	0.018	-0.338	-1.134	-0.335	-1.32	0.491	0.189	-0.352	0.794	0.023	0.53	0.631	0.327	NaN	-0.486	-1.156	NaN	1.055	0.59	0.05	0.233	-0.03	0.667	-0.041	-0.28	-1.496	-0.086
BSU29790_murC-1	-0.209	0.272	0.498	NaN	-0.608	-0.113	-0.09	0.486	0.174	0.146	-2.311	-0.157	-0.276	0.395	0.458	0.286	0.578	0.519	-0.337	-0.261	0.123	0.42	-1.168	0.026	0.155	-0.077	0.613	0.45	-0.149	-0.115	0.257	0.637	0.972	0.428	0.512	NaN	-0.71	-2.614	NaN	-2.094	0.125	NaN	0.124	0.107	0.55	0.145	-2.16	0.118	0.385
BSU15180_murE-2	-0.306	0.031	0.515	NaN	0.271	0.364	0.593	0.617	0.951	0.908	0.476	0.775	0.067	-0.273	0.056	0.256	0.495	0.146	-0.466	-0.405	0.622	0.794	0.767	0.36	0.473	-0.092	-0.676	-0.358	-0.26	0.369	-0.034	-0.434	0.443	0.927	0.312	NaN	-0.41	-0.197	NaN	0.819	-0.188	NaN	-0.685	1.091	0.49	0.175	-0.547	-0.647	-0.264
BSU15220_murG-1	0.335	0.28	0.007	NaN	0.542	0.11	0.384	0.953	0.417	0.762	-4.307	0.897	-0.894	-0.084	0.882	0.453	0.481	0.733	0.572	0.524	-1.498	0.237	-2.747	-0.122	-0.815	-0.663	0.05	-0.677	0.451	-0.761	0.4	0.724	0.556	-0.2	0.201	NaN	-0.386	-1.123	NaN	-8.827	-0.042	NaN	0.371	0.147	0.446	0.552	-4.646	0.52	0.601
BSU14000_patA-1	NaN	NaN	NaN	NaN	NaN	NaN	NaN	NaN	NaN	NaN	NaN	NaN	NaN	NaN	NaN	NaN	NaN	NaN	NaN	NaN	NaN	NaN	NaN	NaN	NaN	NaN	NaN	NaN	NaN	NaN	NaN	NaN	NaN	NaN	NaN	NaN	NaN	NaN	NaN	NaN	NaN	NaN	NaN	NaN	NaN	NaN	NaN	NaN	NaN
BSU14000_patA-2	0.435	0.502	-0.272	NaN	-0.011	0.141	-0.089	-0.389	0.349	0.147	0.519	0.252	0.179	0.272	-0.064	0.359	-0.28	-0.156	0.234	-0.122	-0.415	0.211	-0.038	-0.148	-1.044	-0.724	-0.118	-0.291	0.521	0.323	-0.229	-0.012	0.607	-0.18	0.503	NaN	-0.1	-0.286	NaN	-0.121	0.369	NaN	-0.508	-0.054	-0.24	0.063	0.017	0.08	0.044
BSU28390_racE-1	0.365	0.814	-0.102	NaN	-0.141	0.637	0.004	0.059	0.079	-0.048	-0.415	0.172	-0.868	0.395	0.25	0.375	-0.061	-0.462	0.85	0.386	0.062	0.397	0.229	-0.033	-0.663	-0.083	-0.341	0.476	-0.163	-0.248	0.161	-0.643	0.304	0.722	0.257	NaN	0.141	-0.501	NaN	0.083	-0.337	-0.748	0.566	-0.126	-0.381	0.07	0.222	0.203	-0.23
BSU38120_rodA-1	-0.62	0.441	0.951	NaN	-0.53	0.465	0.931	0.494	-0.355	0.502	0.817	-0.03	0.003	-0.52	-0.119	0.201	0.149	-0.131	0.278	0.082	-0.34	-0.487	-0.533	-0.245	0.286	0.643	0.222	0.075	0.471	0.47	-0.152	-0.598	0.102	0.584	-0.727	NaN	0.085	-2.228	NaN	-0.206	-0.104	-2.434	0.72	-0.586	0.492	0.26	-0.045	0.067	-0.018
BSU38120_rodA-2	-0.474	0.565	1.156	NaN	-1.096	0.24	0.21	0.832	1.025	0.086	-0.926	-0.107	-0.577	-0.305	0.433	0.148	0.45	0.342	0.601	1.006	-1.21	-0.034	0.44	-0.838	-1.755	-1.009	-0.13	-0.484	0.318	-0.434	0.84	-0.082	0.365	0.715	0.611	NaN	-1.315	-2.787	NaN	-0.364	-0.412	-1.397	-0.789	-0.662	0.656	0.119	-0.816	0.507	0.316
BSU35750_tagA-2	-0.083	0.133	-0.65	NaN	-2.601	0.024	-0.024	1.115	1.058	1.04	-1.273	0.519	0.134	-0.366	0.396	0.377	0.425	0.275	0.584	-0.41	0.261	0.461	-1.835	-0.81	-1.355	-0.665	-0.125	0.081	0.342	-1.337	0.95	0.495	0.168	-0.117	0.297	NaN	-3.173	-3.3	NaN	-0.725	-0.587	-0.499	-0.738	-0.527	0.744	0.393	-1.079	0.383	0.138
BSU35600_tuaB-1	0.658	1.389	-0.579	NaN	-0.236	0.57	0.329	0.306	-0.05	-0.245	0.005	0.074	0.135	0.199	0.03	-0.239	-0.147	0.085	-1.055	0.035	-0.687	-0.438	0.157	0.422	0.521	-0.116	0.265	0.144	-0.008	0.26	-0.005	-0.174	0.074	0.413	-0.546	NaN	-0.106	0.494	NaN	-0.24	-0.019	NaN	0.859	0.209	-0.803	1	0.645	-0.597	0.33
BSU35530_tagO-2	0.205	-0.695	1.831	NaN	-4.11	0.045	-0.395	1.237	0.764	0.595	-0.228	0.505	-0.562	-0.609	-0.007	0.647	0.305	0.249	0.232	1.19	-0.786	0.735	-0.738	-1.03	-0.735	-0.791	0.337	-0.246	0.501	-0.525	1.049	0.425	0.834	0.031	0.659	NaN	0.093	-0.539	NaN	-1.154	-0.616	-0.302	-0.054	0.501	0.823	0.142	-1.026	0.342	0.429
BSU35600_tuaB-2	0.069	-0.005	0.141	NaN	0.077	-0.085	-0.536	-0.192	-0.026	0.682	0.737	-0.027	0.666	0.271	0.144	0.075	0.182	0.197	-0.349	0.101	-0.416	-0.498	-0.009	0.289	-0.291	-0.409	-0.211	0.487	0.402	0.035	0.273	0.026	0.016	0.225	-0.407	NaN	-0.009	0.05	NaN	0.787	0.332	0.398	-0.081	-0.123	0.377	-0.316	-0.306	-0.207	0.001
BSU16530_uppS-3	0.11	-0.629	0.262	NaN	0.091	-0.184	-0.179	0.801	0.76	1.326	-0.207	0.153	-0.273	-0.452	0.054	0.459	0.693	0.205	-0.423	0.61	-0.663	-0.071	-0.874	-0.17	-0.516	-0.127	0.284	-0.627	0.259	-0.654	0.242	-0.14	0.495	1.029	0.488	NaN	0.056	0.415	NaN	-0.064	0.134	-5.876	0.384	0.014	0.389	0.246	-0.317	-0.115	0.791
BSU40410_walR-1	-0.18	0.615	0.811	NaN	-1.062	-0.243	-0.322	0.286	0.409	0.258	-0.44	0.487	-0.014	-0.41	0.195	0.054	0.105	0.586	-0.481	0.793	-0.984	-0.145	-0.179	0.047	0.08	-0.153	0.947	-0.137	0.169	-0.745	-0.394	0.564	0.11	0.032	0.829	NaN	-0.608	-0.807	NaN	0.194	0.157	-3.801	0.317	-0.399	0.488	0.709	0.178	0.022	0.117
BSU40410_walR-2	-0.609	-0.319	0.845	NaN	0.103	-0.112	-0.155	0.307	0.876	0.236	-0.534	0.25	0.07	-0.545	0.189	-0.082	-0.017	0.091	-0.794	0.028	-0.861	0.533	-0.639	0.251	-0.542	0.649	0.467	0.234	-0.048	0.124	0.001	0.178	0.183	-0.254	1.183	NaN	0.19	-1.791	NaN	0.324	0.933	-0.659	0.19	0.319	1.186	0.82	0.39	0.375	0.521
BSU15770_prkC	NaN	NaN	NaN	NaN	NaN	NaN	NaN	NaN	NaN	NaN	NaN	NaN	NaN	NaN	NaN	NaN	NaN	NaN	NaN	NaN	NaN	NaN	NaN	NaN	NaN	NaN	NaN	NaN	NaN	NaN	NaN	NaN	NaN	NaN	NaN	NaN	NaN	NaN	NaN	NaN	NaN	NaN	NaN	NaN	NaN	NaN	NaN	NaN	NaN
BSU13450_sigI	0.391	0.609	-0.428	NaN	0.912	0.252	0.111	-0.081	0.508	0.783	0.153	0.639	0.112	0.1	-0.457	-0.176	0.651	0.735	0.108	0.215	0.057	0.179	-0.312	0.852	0.203	0.322	-0.511	-0.185	0.298	0.369	-0.118	-0.017	-0.978	0.167	0.953	NaN	0.567	-0.079	NaN	-3.244	0.667	NaN	-0.032	0.324	-0.434	-0.327	0.449	0.071	0.218
BSU27120_sigV	-0.97	-0.681	0.448	NaN	1.225	0.114	-0.025	-0.379	0.386	-0.175	0.523	0.215	-0.252	-0.453	-0.489	0.161	0.072	-0.253	0.14	0.37	-0.184	-0.41	0.693	-1.138	0.224	0.02	0.04	0.292	-0.077	0.388	-0.863	0.211	-0.389	0.623	-0.241	NaN	0.005	0.634	NaN	-0.436	-0.382	-1.245	0.613	0.073	-0.393	0.025	-0.215	0.497	0.957
BSU38700_sigY	-0.088	0.123	-0.884	NaN	-0.206	0.001	0.087	-0.072	0.891	0.554	0.871	0.222	0.368	0.367	-0.519	-0.378	0.676	-0.229	-1.196	-0.364	0.137	-0.065	-0.193	-0.149	0.744	-0.394	0.112	0.316	0.202	-0.49	0.131	0.564	0.7	-0.186	0.151	NaN	-0.229	0.904	NaN	0.388	-0.463	-0.783	0.069	0.875	0.41	-0.082	0.236	0.257	-0.566
BSU26840_sigZ	-0.312	-0.256	0.113	NaN	0.743	-0.113	0.344	0.01	-0.222	-0.308	0.608	0.269	0.147	0.01	-0.537	-0.176	-0.313	-0.021	-0.198	0.218	-0.216	0.221	1.353	0.253	-0.049	0.064	0.017	0.206	0.755	-0.043	-0.318	-0.059	0.298	0.989	-0.324	NaN	-0.226	-0.42	NaN	0.818	0.867	0.428	-0.253	0.023	-0.753	0.419	0.136	0.282	0.537
BSU14730_ylaC	-0.017	-0.096	0.57	NaN	-1.485	0.471	0.378	0.076	0.198	-0.629	-0.312	-0.256	0.367	0.078	0.337	-0.315	0.392	-0.247	0.199	0.234	0.521	-0.138	-0.406	0.125	0.36	0.345	-0.355	-0.588	-0.046	0.268	-0.281	0.364	1.135	0.535	-0.077	NaN	0.18	-0.516	NaN	0.074	0.034	-2.184	0.007	0.388	0.638	0.509	-0.2	0.211	-0.031
BSU16560_rasP-2	NaN	NaN	NaN	NaN	NaN	NaN	NaN	NaN	NaN	NaN	NaN	NaN	NaN	NaN	NaN	NaN	NaN	NaN	NaN	NaN	NaN	NaN	NaN	NaN	NaN	NaN	NaN	NaN	NaN	NaN	NaN	NaN	NaN	NaN	NaN	NaN	NaN	NaN	NaN	NaN	NaN	NaN	NaN	NaN	NaN	NaN	NaN	NaN	NaN
BSU22940_prsW	-0.434	-0.219	-0.28	NaN	0.716	0.209	0.272	0.145	0.068	-0.536	-0.467	-0.14	0.422	-0.4	-0.726	-0.047	0.349	0.238	0.18	-0.108	-0.107	0.636	0.078	0.334	-0.194	0.573	-0.052	0.237	0.631	-0.269	0.292	0.476	0.266	-0.07	1.037	NaN	0.288	0.027	NaN	-0.057	-0.36	-1.77	0.206	0.317	0.23	-0.266	0.824	-0.055	-0.068
BSU15760_prpC	0.614	0.854	-0.114	NaN	0.096	0.047	-0.555	0.749	0.985	-0.266	-1.18	0.73	-0.677	0.067	0.251	0.417	0.31	0.25	0.648	1.036	-0.461	-0.206	-0.337	0.024	-1.075	-0.927	-0.569	0.455	-0.22	-0.774	0.728	0.231	0.596	0.909	0.981	NaN	-0.031	0.719	NaN	-0.377	-0.376	0.441	-0.28	-0.066	1.164	0.748	-0.307	0.342	0.526
BSU15780_cpgA-2	NaN	NaN	NaN	NaN	NaN	NaN	NaN	NaN	NaN	NaN	NaN	NaN	NaN	NaN	NaN	NaN	NaN	NaN	NaN	NaN	NaN	NaN	NaN	NaN	NaN	NaN	NaN	NaN	NaN	NaN	NaN	NaN	NaN	NaN	NaN	NaN	NaN	NaN	NaN	NaN	NaN	NaN	NaN	NaN	NaN	NaN	NaN	NaN	NaN
BSU14460_ykpC	NaN	NaN	NaN	NaN	NaN	NaN	NaN	NaN	NaN	NaN	NaN	NaN	NaN	NaN	NaN	NaN	NaN	NaN	NaN	NaN	NaN	NaN	NaN	NaN	NaN	NaN	NaN	NaN	NaN	NaN	NaN	NaN	NaN	NaN	NaN	NaN	NaN	NaN	NaN	NaN	NaN	NaN	NaN	NaN	NaN	NaN	NaN	NaN	NaN
BSU01660_nagZ	-0.546	0.532	0.409	NaN	0.37	0.271	-0.143	0.77	-0.362	0.172	0.252	0.619	-0.486	0.085	0.146	0.455	-0.137	0.667	-0.076	-0.694	-0.434	-0.706	0.035	0.376	-0.646	-0.524	0.826	0.132	0.661	0.411	-0.167	0.171	-0.208	-1.018	-0.344	NaN	0.203	-0.345	NaN	0.125	-0.058	0.405	1.296	-0.464	-0.594	-0.015	-0.9	-0.104	0.42
BSU09420_lytE	0.125	0.103	-0.29	NaN	0.554	-0.268	0.419	-0.416	-0.226	0.819	0.382	-0.157	0.394	-0.035	-0.174	-0.38	0.03	-0.73	-0.386	0.15	-0.815	-0.196	-0.264	-0.099	0.502	-0.053	-0.056	-0.766	0.225	0.41	-0.266	0.004	0.248	0.057	0.436	NaN	0.307	0.465	NaN	-0.25	-0.101	NaN	-0.483	0.101	-1.184	-0.2	0.288	0.207	-0.573
BSU13980_pbpH	0.239	1.201	0.22	NaN	-1.66	-0.414	-0.43	0.437	0.998	0.035	-7.36	0.278	-0.43	-0.287	0.659	0.672	0.246	0.373	0.468	0.16	-2.035	0.242	-7.173	0.216	-0.05	-0.822	-0.045	-3.678	0.343	-0.039	0.644	0.254	-0.288	0.958	0.595	NaN	0.176	-0.742	NaN	-4.922	0.441	NaN	0.072	-0.076	0.563	0.4	-4.416	0.693	-0.162
BSU25380_floA	-0.139	0.535	1.229	NaN	0.429	0.118	-0.188	-0.123	-0.357	-0.323	0.49	-0.289	0.758	-0.076	0.818	0.288	-0.199	-0.428	0.299	-0.13	-0.484	-0.445	-0.123	1.294	-0.363	0.003	0.519	-0.313	0.212	0.638	0.276	0.134	0.171	0.139	0.139	NaN	-0.05	-0.73	NaN	0.513	0.648	0.701	-0.045	0.3	0.366	-0.561	1.171	0.398	-0.203
BSU34440_pbpE	0.456	-0.616	0.398	NaN	1.137	0.136	0.26	-0.297	0.126	-0.655	0.487	0.138	-0.522	-0.082	0.142	0.514	-0.3	-0.073	0.75	0.211	0.098	0.309	0.094	-0.524	0.254	0.09	0.249	-0.435	1.439	-0.571	-0.142	-0.204	-0.226	0.713	-0.412	NaN	0.213	-0.712	NaN	-4.321	0.521	NaN	0.105	0.14	0.499	-0.699	-0.854	-0.07	0.085
BSU35640_lytA	0.168	0.909	0.574	NaN	0.115	0.202	0.188	0.121	0.242	-1.187	0.278	0.235	0.525	0.493	0.795	0.087	0.357	0.287	-0.284	-0.146	0.264	0.654	0.184	0.105	0.05	0.279	-0.033	0.221	-0.28	0.078	-0.144	0.075	-0.46	1.051	0.239	NaN	0.15	0.569	NaN	-10.157	0.044	NaN	-0.392	0.358	-0.3	0.483	0.258	0.075	0.52
BSU39230_wapA	NaN	NaN	NaN	NaN	NaN	NaN	NaN	NaN	NaN	NaN	NaN	NaN	NaN	NaN	NaN	NaN	NaN	NaN	NaN	NaN	NaN	NaN	NaN	NaN	NaN	NaN	NaN	NaN	NaN	NaN	NaN	NaN	NaN	NaN	NaN	NaN	NaN	NaN	NaN	NaN	NaN	NaN	NaN	NaN	NaN	NaN	NaN	NaN	NaN
BSU35680_ggaB	-0.753	0.73	0.108	NaN	-0.515	-0.777	0.173	0.605	-0.103	-0.305	-0.342	-0.628	-0.083	-0.121	0.147	0.76	0.024	0.382	0.473	0.099	0.59	-0.312	0.656	-0.002	0.447	1.001	0.329	-1.057	-0.412	-0.025	-0.103	-0.052	-0.64	0.038	-0.189	NaN	-0.031	-0.422	NaN	0.264	-0.456	-5.552	-0.245	-0.256	1.021	-0.232	0.27	0.471	0.809
BSUCTR02_control	0.169	-0.007	-0.171	NaN	-0.052	-0.02	-0.271	0.22	-0.099	0.238	0.053	-0.041	0.199	0.397	-0.185	0.029	0.266	0.009	-0.189	0.582	-0.27	0.279	-0.42	0.275	-0.136	-0.164	0.143	0.157	-0.045	-0.045	0.033	-0.039	0.611	0.308	0.01	NaN	0.245	0.247	NaN	0.297	-0.276	-6.943	-0.291	0.226	-0.272	-0.029	0.772	0.162	0.046
BSUCTR26_control	0.19	-0.139	0.364	NaN	0.185	-0.332	-0.306	-0.113	0.12	0.435	0.388	0.365	0.05	-0.002	-0.081	0.094	0.2	-0.082	0.071	0.123	0.179	-0.249	0.059	0.074	0.204	-0.349	-0.085	-0.101	0.008	0.268	0.141	0.13	-0.104	-0.098	0.371	NaN	0.474	0.102	NaN	0.194	-0.031	0.49	0.127	0.255	-0.022	0.296	-0.111	0.2	-0.079
BSUCTR34_control	0.562	0.333	0.011	NaN	0.72	-0.392	0.25	-0.236	0.287	-0.878	0.007	0.056	0.504	0.145	0.717	0.086	0.501	-0.139	0.425	0.341	-0.291	0.103	-0.304	0.727	-0.006	-0.013	0.665	0.078	-0.204	0.279	-0.243	0.575	0.019	-0.698	-0.158	NaN	-0.233	-0.2	NaN	0.316	-0.07	0.035	0.421	-0.095	0.106	-0.035	0.368	0.225	0.081
BSUCTR36_control	0.26	0.378	-0.383	NaN	-0.954	0.137	0.261	-0.297	-0.295	-0.086	0.084	-0.343	-0.086	-0.186	-0.157	0.268	-0.027	0.201	-0.471	0.075	0.831	0.124	0.174	-0.276	0.247	-0.237	0.483	0.112	0.135	-0.159	-0.145	0.127	0.324	0.182	0.359	NaN	0.035	0.519	NaN	0.248	-0.112	0.345	0.288	0.051	0.123	0.438	-0.068	-0.028	0.147
BSUCTR38_control	-0.432	0.318	0.244	NaN	-0.14	0.912	0.116	-0.457	0.674	0.248	-0.098	-0.292	-0.256	-0.166	0.443	-0.883	0.006	-0.101	0.241	-0.187	0.2	0.097	-0.134	0.819	-0.719	-0.055	0.205	0.121	0.482	0.11	0.133	-0.391	-0.549	0.126	0.099	NaN	-0.348	0.34	NaN	0.217	0.401	-5.516	-0.119	0.025	0.402	-0.011	-0.125	0.61	0.464
BSUCTR39_control	0.301	0.179	-0.307	NaN	-0.196	0.288	0.036	-0.313	-0.139	0.234	0.149	-0.257	0.452	-0.179	0.054	0.776	0.262	-0.41	0.019	0.032	0.098	0.011	0.415	-0.132	-0.046	-0.126	0.238	0.3	-0.082	0.091	0.174	0.166	0.801	-0.403	-0.23	NaN	0.52	0.109	NaN	-0.634	0.267	0.097	-0.182	-0.332	-0.309	0.255	-0.261	-0.216	-0.191
BSUCTR40_control	0.544	0.229	0.59	NaN	-0.216	-0.321	-0.176	0.252	-0.12	0.405	-0.558	0.097	0.061	0.447	-0.271	0.137	-0.29	-0.155	0.62	-0.283	-0.193	0.1	-0.682	0.855	0.224	0.157	0.422	0.312	-0.154	0.174	-0.335	-0.702	-0.16	0.021	-0.298	NaN	-0.009	0.538	NaN	0.228	-0.02	0.823	-0.79	0.417	-0.758	-0.396	-0.55	0.348	0.145
BSUCTR41_control	-0.814	0.143	0.555	NaN	0.395	-0.134	-0.096	-0.834	1.171	-0.05	-0.026	0.327	-0.015	-0.821	0.17	-1.034	-0.265	0.075	-0.601	-0.266	-0.374	0.557	-0.038	-0.861	-0.984	0.336	-0.425	-0.04	-1.128	-0.125	-0.133	0.198	-0.783	0.612	-0.073	NaN	-0.397	-0.726	NaN	-0.484	0.195	-0.157	1.018	-0.154	0.398	-0.295	-0.692	0.494	-0.141
BSUCTR42_control	0.85	-0.546	0.111	NaN	-0.008	-0.059	-0.592	0.727	0.347	-0.099	-0.154	0.09	0.506	-0.031	0.772	-2.522	-0.238	-0.194	0.124	-0.304	0.259	0.242	-2.164	0.223	0.465	-1.023	0.698	0.036	-0.506	-0.139	-0.284	-0.436	0.148	-0.179	0.145	NaN	-0.045	-0.017	NaN	0.197	-0.569	-0.573	-0.682	0.34	-0.018	0.194	0.948	0.813	0.76
BSUCTR44_control	0.076	-0.022	0.033	NaN	0.185	0.301	0.21	0.363	0.393	0.085	0.117	0.119	0.521	-0.148	0.252	0.247	0.008	0.121	0.603	0.398	0.427	-0.071	-0.338	0.147	0.252	0.131	0.159	0.533	0.479	0.372	-0.004	0.558	0.325	0.136	0.285	NaN	0.455	0.689	NaN	-11.556	0.468	NaN	-0.108	0.288	0.108	-0.118	0.002	0.128	0.472
BSU19640_yodL-1	NaN	NaN	NaN	NaN	NaN	NaN	NaN	NaN	NaN	NaN	NaN	NaN	NaN	NaN	NaN	NaN	NaN	NaN	NaN	NaN	NaN	NaN	NaN	NaN	NaN	NaN	NaN	NaN	NaN	NaN	NaN	NaN	NaN	NaN	NaN	NaN	NaN	NaN	NaN	NaN	NaN	NaN	NaN	NaN	NaN	NaN	NaN	NaN	NaN
BSU04640_alrA-1	-0.215	0.032	0.372	NaN	0.414	-0.332	-0.12	0.09	0.199	-0.035	0.218	-0.332	0.748	0.142	0.094	-0.007	0.351	0.074	0.063	-0.542	-0.384	0.422	0.077	-0.054	-0.043	0.541	0.106	0.438	-0.023	-0.271	0.408	0.212	-0.286	0.854	0.014	NaN	-0.056	-1.346	NaN	0.507	0.054	0.526	-0.227	-0.092	0.521	0.036	-0.191	0.454	-0.302
BSU06720_dagK-1	-0.163	-0.214	0.534	NaN	-0.358	0.33	-0.013	0.541	0.826	0.442	-0.595	0.228	-0.275	0.09	0.62	0.495	0.187	0.605	-0.141	0.561	-0.6	0.178	0.182	-0.217	-0.474	-0.245	-0.291	-0.41	0.143	-0.226	0.684	0.138	0.002	0.217	0.49	NaN	-0.457	0.066	NaN	-1.33	0.113	0.098	-0.354	-0.223	0.457	0.171	-0.277	0.054	0.333
BSU06720_dagK-2	-0.667	0.705	0.216	NaN	-1.309	-0.642	-0.204	0.577	1.221	1	-1.707	0.349	-2.056	-0.956	0.821	0.492	0.55	0.152	0.105	1.253	-1.822	0.191	-1.048	-1.346	-1.335	-1.496	-0.278	-0.882	0.214	-1.997	0.901	0.039	0.195	0.782	0.619	NaN	-1.562	-0.601	NaN	-1.02	-0.366	-1.208	-0.883	-0.907	0.942	0.102	-1.429	-0.094	0.494
BSU22490_dapB-2	0.784	0.308	0.567	NaN	-0.495	-0.568	0.15	0.475	0.972	0.029	0.445	0.079	-0.199	-0.511	-0.501	0.075	0.1	-0.668	-1.204	1.583	-0.095	0.521	0.051	-0.127	-0.498	-0.406	0.702	0.394	-0.294	0.224	0.494	0.167	0.363	0.003	0.201	NaN	-0.735	-3.339	NaN	0.205	0.43	0.827	0.269	1.049	0.053	0.029	-0.187	-0.323	0.287
BSU14180_dapH-2	NaN	-0.513	NaN	NaN	NaN	0.229	-1.908	0.761	0.737	-1.034	-0.252	-0.029	0.804	0.656	0.175	0.098	-0.615	0.01	-1.473	0.407	0.259	-1.247	NaN	-1.572	-0.423	0.273	0.304	-1.149	-0.562	0.846	0.762	0.046	1.399	0.56	-0.27	NaN	0.616	0.63	NaN	-0.49	0.718	0.252	1.32	-0.283	0.422	0.738	-1.005	0.661	-0.23
BSU00620_divIC-2	-1.468	-0.194	0.109	NaN	-2.065	0.059	-0.645	0.824	0.303	0.218	0.108	0.414	0.081	-0.199	-0.367	-0.269	0.528	0.085	-0.719	0.888	0.477	0.322	-0.403	-1.131	-0.046	-0.79	0.051	-0.772	-0.095	-1.144	0.559	0.303	0.048	1.315	0.255	NaN	-3.716	-3.384	NaN	0.983	0.16	-0.726	-0.314	0.365	0.981	0.515	-0.251	0.056	0.497
BSU15280_ftsA-1	0.301	0.081	0.024	NaN	0.584	-0.01	0.859	0.531	0.592	0.386	-1.101	-0.077	-0.967	0.195	-0.291	0.288	0.669	-0.001	-0.36	0.65	-0.819	0.021	-0.854	-0.866	-0.794	-0.291	-0.383	-0.019	0.424	-0.116	0.908	0.006	0.144	0.201	0.076	NaN	-0.409	-3.22	NaN	0.481	-0.192	NaN	0.024	-0.415	-0.723	-0.418	-0.609	0.059	-0.323
BSU15150_ftsL-2	-0.787	1.046	-1.527	NaN	-1.757	-0.027	0.071	0.059	1.445	0.155	-0.542	0.264	-0.738	-0.218	-0.022	-0.252	1.267	0.134	0.603	0.058	-0.303	0.103	-1.344	-0.095	-0.078	-0.353	0.026	-0.588	0.001	-0.676	0.244	0.224	0.785	0.223	0.578	NaN	-5.231	-5.508	NaN	0.679	0.373	-0.978	0.558	-0.186	0.654	0.257	-0.428	-0.168	0.96
BSU14850_ftsW-2	-0.32	0.501	1.263	NaN	-1.728	0.258	-0.368	1.025	1.281	0.279	-0.426	0.688	-1.176	-0.644	0.556	0.389	0.578	-0.132	-0.767	1.498	1.04	0.076	-0.303	0.484	-1.197	-0.113	-0.549	-0.656	0.365	-0.747	1.155	-0.026	0.336	0.867	0.38	NaN	-6.097	-3.742	NaN	1.14	0.592	-4.523	0.016	-0.217	0.473	-0.029	-0.834	-0.373	0.618
BSU36760_murAA-2	-0.525	-0.07	-0.072	NaN	-0.052	0.264	-0.423	-0.266	-0.345	-0.125	-0.247	-0.131	-0.198	0.009	-0.391	-0.033	0.008	-0.736	-0.4	0.489	-0.141	-0.394	0.315	0.654	0.024	-0.463	-0.35	-0.305	-0.189	0.494	0.412	0.213	0.174	0.068	0.913	NaN	-0.723	-1.543	NaN	0.486	0.848	0.828	0.456	-0.381	0.17	-0.182	-0.262	0.16	0.283
BSU29790_murC-2	0.535	-0.463	-0.115	NaN	-0.262	0.405	0.102	0.26	0.425	0.383	-3.331	0.42	-0.747	0.151	0.272	0.462	0.263	0.823	-0.251	0.386	0.17	-0.782	-4.589	-0.339	-1.673	-0.072	-0.123	-1.429	0.969	-1.388	0.158	-0.001	-0.119	-0.085	0.823	NaN	-1.675	-1.407	NaN	-0.983	-0.374	NaN	0.288	0.186	0.494	-0.045	-2.132	0.783	-0.016
BSU15180_murE-1	0.908	-0.282	0.256	NaN	0.617	0.267	0.087	-0.176	0.092	0.674	-0.008	0.573	-0.376	0.961	-0.108	-0.272	-0.32	0.003	-0.379	-0.093	0.728	0.379	-0.215	0.223	-0.311	0.135	0.267	-0.062	0.018	0.277	0.229	0.384	-0.125	0.461	0.514	NaN	0.074	-0.452	NaN	0.293	0.679	NaN	0.603	-0.209	-1.3	-0.163	0.264	-0.228	0.701
BSU35750_tagA-1	0.007	-0.074	-0.156	NaN	-0.155	-0.202	-0.115	-0.378	0.235	0.314	0.135	0.127	0.016	-0.071	-0.088	-0.383	0.057	0.102	0.192	0.291	-0.209	-0.13	0.167	-0.127	-0.13	-0.17	0.148	-0.128	0.009	-0.061	0.029	0.128	0.081	0.138	0.031	NaN	-0.024	-0.017	NaN	0.187	0.138	0.638	-0.052	-0.023	0.117	-0.468	0.005	0.025	-0.061
BSU35740_tagD-1	-1.305	-0.086	0.889	NaN	-1.346	-0.334	-0.75	0.65	1.209	0.889	-1.361	0.467	-0.412	-0.113	0.459	0.209	0.443	0.218	-0.459	1.672	-1.145	0.024	-1.416	-1.013	-1.119	0.108	-0.985	-0.261	0.494	-0.861	0.861	0.24	0.326	0.597	0.582	NaN	-1.514	-1.892	NaN	-0.533	0.031	0.346	-0.605	-0.526	0.989	-0.01	-1.255	0.543	0.921
BSU35740_tagD-2	-1.136	1.015	NaN	NaN	-0.016	-0.801	-0.357	0.365	0.5	NaN	-1.295	0.489	-0.426	-0.457	0.26	-0.106	0.404	0.221	0.103	0.782	-0.378	0.185	-3.873	-0.434	-1.322	-1.268	-0.665	-1.347	-0.351	-0.999	0.171	-0.4	1.205	NaN	0.213	NaN	-1.091	NaN	NaN	-0.142	0.111	-0.688	-0.381	0.018	0.569	0.303	-2.459	0.32	0.072
BSU16530_uppS-1	-0.174	-0.187	-0.349	NaN	-0.487	0.254	-0.534	0.871	0.777	0.586	-0.421	0.234	-0.984	0.485	0.366	0.535	0.508	0.079	-0.242	0.803	-0.387	0.083	-0.31	0.185	-0.09	0.097	0.104	-0.666	0.879	-0.343	0.574	-0.152	0.219	0.331	0.19	NaN	0.076	-0.204	NaN	0.436	0.453	NaN	-0.38	0.204	0.055	-0.172	0.012	0.175	0.427
BSU09520_sigM-1	0.318	-0.857	0.495	NaN	0.358	-0.244	-0.08	0.634	-0.579	0.777	-0.188	-0.061	-0.08	0.157	0.681	-0.101	0.264	-0.465	0.266	0.385	-0.129	0.38	0.412	0.479	-0.284	0.171	-0.154	0.05	-0.049	-0.067	0.512	-0.079	0.48	-0.23	0.351	NaN	0.452	0.095	NaN	0.541	0.605	0.439	0.04	-0.734	-0.117	0	0.517	-0.238	-0.122
BSU23100_sigX	0.346	-1.054	-0.508	NaN	0.021	-0.229	-0.039	-0.689	0.771	-0.127	0.514	-0.41	0.499	-0.79	-0.2	-0.042	-0.225	-0.121	-0.581	0.015	0.607	-0.124	0.562	-1.069	0.054	0.491	1.04	0.419	0.125	-0.258	-0.241	-0.122	0.603	0.328	-0.863	NaN	0.633	1.002	NaN	0.676	0.289	-0.2	-0.637	-0.759	0.665	0.529	0.138	-0.469	-0.14
BSU24280_yqiD	0.79	-1.883	-2.076	NaN	-0.053	-0.517	-0.875	-0.443	-0.133	-0.731	-1.364	0.2	-1.134	-0.447	0.739	0.3	0.414	-0.178	-1.062	1.448	0.292	-1.968	-0.212	0.798	-0.123	0.676	-1.923	-0.443	0.073	-0.253	1.076	0.377	0.413	-0.091	-0.054	NaN	-1.1	1.283	NaN	-0.733	0.578	0.581	-0.635	0.478	-0.305	0.902	0.165	0.195	0.59
BSU01730_sigW	0.645	0.466	-0.421	NaN	0.237	0.038	0.28	-0.212	0.185	-0.063	0.53	-0.058	0.298	0.215	-0.849	-0.319	-0.34	0.127	0.263	-0.039	0.363	-0.236	-0.143	0.491	0.047	0.304	-0.12	-0.468	0.335	-0.246	-0.432	0.17	0.715	-0.975	-0.283	NaN	-0.175	-0.433	NaN	0.205	0.39	0.507	0.929	-0.613	-0.191	-0.086	-0.016	0.19	-0.355
BSU10040_ecsA	0.215	-0.298	-0.071	NaN	-0.507	0.234	-0.438	-0.106	-0.515	0.213	0.215	-0.136	0.277	0.433	-0.311	-0.109	0.35	0.081	-0.051	-0.705	-0.635	0.188	-0.985	0.062	0.308	0.289	0.853	-0.269	-0.401	0.427	-0.024	0.251	0.679	-1.008	-0.31	NaN	-0.421	0.524	NaN	1.212	-0.224	0.693	-0.316	-0.091	0.628	0.157	0.749	0.09	0.193
[truncated: 46 more rows]
[truncated: 1,261 more columns]

## Sheet: T0 to T4 unfiltered GI scores
X.	BSU00400_yabE	BSU00490_spoVG	BSU00570_yabM	BSU00690_ftsH	BSU00880_disA	BSU01670_amiE	BSU01680_murP	BSU01690_murR	BSU01700_murQ	BSU02350_gamP	BSU02200_ybfG	BSU02360_gamA	BSU02370_ybgA	BSU02600_cwlJ	BSU02810_cwlK	BSU04140_pbpC	BSU04970_cwlT	BSU05710_ydhD	BSU06250_ydjM	BSU07260_yfnI	BSU09370_lytF	BSU10110_pbpF	BSU10770_wprA	BSU11570_cwlQ	BSU12100_pdaC	BSU12420_yjoB	BSU12460_xlyB	BSU12780_xepA	BSU12810_xlyA	BSU12980_ykfB	BSU12990_ykfC	BSU13820_ykvT	BSU14040_ldt	BSU14470_mreBH	BSU15170_spoVD	BSU15210_spoVE	BSU15390_sepF	BSU15420_divIVA	BSU16560_rasP.1	BSU16910_rodZ	BSU16950_pbpX	BSU17410_cwlC	BSU17860_yneA	BSU18180_yngB	BSU18350_dacC	BSU18380_iseA	BSU18410_ggt	BSU19210_yocH	BSU19410_cwlS
[truncated: 319 more rows]
[truncated: 1,261 more columns]

[truncated: 11 more sheets: T0 to T6 unfiltered GI scores, T4 to T5 unfiltered GI scores, T6 to T7 unfiltered GI scores, T0 to T1 GI scores, T1 to T2 GI scores, T0 to T2 GI scores, T2 to T3 GI scores, T0 to T4 GI scores, T0 to T6 GI scores, T4 to T5 GI scores, T6 to T7 GI scores]
